# Supplementary material for: A phosphorylation-driven ubiquitination switch fine-tunes Alfin-like 7–induced ROS signaling in plant immunity
Source: Sci Adv. 2025 Jun 13;11(24):eadw7554. doi: 10.1126/sciadv.adw7554 (PMC12164958; doi:10.1126/sciadv.adw7554)
Supplement: Supplementary file 2 — Data S1 to S9 [file sciadv.adw7554_data_s1_to_s9.zip]

Archive with 9 entries (9 files):
- adw7554_data_s1.xlsx
- adw7554_data_s2.xlsx
- adw7554_data_s3.xlsx
- adw7554_data_s4.xlsx
- adw7554_data_s5.xlsx
- adw7554_data_s6.xlsx
- adw7554_data_s7.xlsx
- adw7554_data_s8.xlsx
- adw7554_data_s9.xlsx
