# Supplementary material for: A phosphorylation-driven ubiquitination switch fine-tunes Alfin-like 7–induced ROS signaling in plant immunity
Source: Sci Adv. 2025 Jun 13;11(24):eadw7554. doi: 10.1126/sciadv.adw7554 (PMC12164958; doi:10.1126/sciadv.adw7554)
Supplement: Supplementary file 2 — Data S1 to S9 [file sciadv.adw7554_data_s1_to_s9.zip › adw7554_data_s1.xlsx]

## Sheet: full list
Set 1. List of total Peptide Enrichment of AL7 and Citrine Proximal Proteins with and without p50
Comparison (group1/group2)	Group	ProteinGroups	AVG Log2 Ratio	AVG Log2 1/Ratio	Absolute AVG Log2 Ratio	Pvalue	Qvalue	# of Ratios	UniProtIds	Genes	ProteinDescriptions	ProteinNames	# Unique Total Peptides	Ratio	1/Ratio	Condition Numerator	Condition Denominator
CP / C	Niben101Scf08390_58275-67637	Niben101Scf08390_58275-67637	-2.19155	2.19155	2.19155	1.08609e-11	1.17385e-07	12	NaN	Putative	fin1, Description = Putative alfin-like transcription factor, PFAM = PF00628;PF12165	NaN	12	0.218917	4.56795	CP	C
C / AP	Niben044Scf00060316Ctg001_7140-17434	Niben044Scf00060316Ctg001_7140-17434	2.37053	-2.37053	2.37053	3.26574e-11	1.3159e-07	12	NaN	Putative	BnaA05g17170D, Description = BnaA05g17170D protein, PFAM = PF03468	NaN	12	5.17132	0.193374	C	AP
CP / A	Niben101Scf06042_512768-518680	Niben101Scf06042_512768-518680	-2.13774	2.13774	2.13774	4.26599e-11	1.3159e-07	12	NaN	Putative	PMIR1, Description = Protein PLASTID MOVEMENT IMPAIRED 1-RELATED 1, PFAM = PF01476;PF10358	NaN	18	0.227235	4.40073	CP	A
CP / A	Nbv0.3scaffold51137_3502-9930	Nbv0.3scaffold51137_3502-9930	-1.97049	1.97049	1.97049	4.87009e-11	1.3159e-07	12	NaN	Putative	SMG7, Description = Protein SMG7, PFAM = PF10373;PF10374	NaN	9	0.255167	3.91901	CP	A
C / A	Niben101Scf03873_48837-80443	Niben101Scf03873_48837-80443	-2.04763	2.04763	2.04763	6.28594e-11	1.35877e-07	12	NaN	Putative	TCM_025728, Description = Uncharacterized protein isoform 1, PFAM =	TCM_025728	25	0.241882	4.13425	C	A
C / AP	Niben044Scf00030233Ctg003_27945-33982	Niben044Scf00030233Ctg003_27945-33982	-1.20636	1.20636	1.20636	1.7862e-10	3.21753e-07	12	NaN	Putative	aak1, Description = AP2-associated protein kinase 1, PFAM = PF00069	NaN	26	0.433361	2.30754	C	AP
C / A	Niben101Scf05617_131911-135297	Niben101Scf05617_131911-135297	-1.5233	1.5233	1.5233	5.23346e-10	8.08046e-07	12	NaN	Putative	ELI1, Description = Pentatricopeptide repeat-containing protein, PFAM = PF13041;PF13041;PF13041;PF01535;PF01535;PF01535;PF12854	ELI1	1	0.34789	2.87447	C	A
C / AP	Niben101Scf00096_190787-196514	Niben101Scf00096_190787-196514	2.66245	-2.66245	2.66245	7.1421e-10	8.1679e-07	12	NaN	Putative	Os02g0194200	NaN	5	6.33107	0.157951	C	AP
C / AP	Niben101Scf00783_494-20993	Niben101Scf00783_494-20993	-1.10977	1.10977	1.10977	7.14906e-10	8.1679e-07	12	NaN	Putative	BnaA09g42670D, Description = BnaA09g42670D protein, PFAM = PF01189	NaN	13	0.463369	2.15811	C	AP
CP / A	Niben101Scf07008_44842-52500	Niben101Scf07008_44842-52500	-1.83214	1.83214	1.83214	7.55727e-10	8.1679e-07	12	NaN	Putative	10310, Description = Kinesin-like protein, PFAM = PF00225	NaN	17	0.280847	3.56066	CP	A
CP / A	Niben101Scf00244_62854-67896	Niben101Scf00244_62854-67896	-1.76527	1.76527	1.76527	1.02447e-09	1.00048e-06	12	NaN	Putative	PGSC0003DMG400002318, Description = At3g08670, PFAM =	NaN	14	0.294171	3.39939	CP	A
CP / A	Niben044Scf00023200Ctg002_892-5980	Niben044Scf00023200Ctg002_892-5980	-2.24864	2.24864	2.24864	1.25971e-09	1.00048e-06	12	NaN	Putative	ptb, Description = Polypyrimidine tract-binding protein, PFAM = PF13893	NaN	2	0.210422	4.75235	CP	A
AP / A	Nbv0.5scaffold1399_28260-36852;Niben101Scf05932_597753-606989	Nbv0.5scaffold1399_28260-36852;Niben101Scf05932_597753-606989	-0.549227	0.549227	0.549227	1.29735e-09	1.00048e-06	12	NaN	Putative	FEN1, Description = Flap endonuclease 1, PFAM = PF00867;PF00752;FEN1b, Description = Flap endonuclease 1-B, PFAM = PF00867;PF00752	NaN	11	0.683386	1.4633	AP	A
C / A	Niben101Scf02455_220233-231397	Niben101Scf02455_220233-231397	1.17182	-1.17182	1.17182	1.4653e-09	1.00048e-06	12	NaN	Putative	TPL, Description = Protein TOPLESS, PFAM = PF00400;PF00400	TPL	27	2.25296	0.44386	C	A
CP / AP	Niben101Scf02283_11242-27015	Niben101Scf02283_11242-27015	-2.03126	2.03126	2.03126	1.49764e-09	1.00048e-06	12	NaN	Putative	RCOM_0718430, Description = Eukaryotic translation initiation factor 3 subunit, putative, PFAM = PF12807;PF15044;PF13424;PF13424	RCOM_0718430	42	0.244641	4.08763	CP	AP
C / AP	Nbv0.5scaffold1375_136487-157319;Niben101Scf08011_240215-261630	Nbv0.5scaffold1375_136487-157319;Niben101Scf08011_240215-261630	-1.332	1.332	1.332	1.62279e-09	1.00048e-06	12	NaN	Putative	NTKL, Description = NTKL, PFAM =;NTKL, Description = NTKL, PFAM = PF00069	NaN	14	0.397217	2.51752	C	AP
C / A	Niben101Scf07008_44842-52500	Niben101Scf07008_44842-52500	-1.55721	1.55721	1.55721	1.62918e-09	1.00048e-06	12	NaN	Putative	10310, Description = Kinesin-like protein, PFAM = PF00225	10310	17	0.339807	2.94285	C	A
CP / AP	Niben101Scf04485_189874-194193	Niben101Scf04485_189874-194193	-1.2582	1.2582	1.2582	1.66624e-09	1.00048e-06	12	NaN	Putative	RNP1, Description = Heterogeneous nuclear ribonucleoprotein 1, PFAM = PF00076;PF00076	RNP1	7	0.418065	2.39197	CP	AP
C / AP	Nbv0.3scaffold12845_22729-29380	Nbv0.3scaffold12845_22729-29380	-2.24466	2.24466	2.24466	1.86634e-09	1.06165e-06	12	NaN	Putative	PGSC0003DMG401013152, Description = Putative ovule protein, PFAM =	NaN	26	0.211003	4.73927	C	AP
CP / AP	Nbv0.3scaffold9063_28622-44645	Nbv0.3scaffold9063_28622-44645	-1.37256	1.37256	1.37256	2.12045e-09	1.06474e-06	12	NaN	Putative	TSS, Description = Eukaryotic translation initiation factor 3 subunit, putative, PFAM = PF15044;PF13424;PF13424;PF12807	TSS	65	0.386204	2.5893	CP	AP
CP / AP	Niben101Scf02881_75669-87779	Niben101Scf02881_75669-87779	2.1764	-2.1764	2.1764	2.15743e-09	1.06474e-06	12	NaN	Putative	ESP1, Description = Putative proline-rich protein, PFAM = PF14327;PF14304	ESP1	6	4.52026	0.221226	CP	AP
C / A	Nbv0.3scaffold2491_59799-78533;Niben101Scf12983_153905-172986	Nbv0.3scaffold2491_59799-78533;Niben101Scf12983_153905-172986	-1.75656	1.75656	1.75656	2.1673e-09	1.06474e-06	12	NaN	Putative	DYRK, Description = Dual-specificity tyrosine-(Y)-phosphorylation regulated kinase, PFAM = PF00069;YAK1, Description = At5g35980, PFAM = PF00069	DYRK	16	0.295953	3.37892	C	A
C / AP	Niben101Scf01382_161837-171068	Niben101Scf01382_161837-171068	-1.42235	1.42235	1.42235	2.56095e-09	1.19242e-06	12	NaN	Putative	eIF4, Description = Eukaryotic translation initiation factor 4G, PFAM = PF02847;PF02854	NaN	3	0.373105	2.68021	C	AP
CP / A	Nbv0.5scaffold3349_254214-256839	Nbv0.5scaffold3349_254214-256839	1.58806	-1.58806	1.58806	2.64787e-09	1.19242e-06	12	NaN	Putative	psbB, Description = Photosystem II CP47 reaction center protein, PFAM = PF00421	NaN	13	3.00644	0.33262	CP	A
CP / C	Niben101Scf05080_94897-100654	Niben101Scf05080_94897-100654	-0.586975	0.586975	0.586975	2.97552e-09	1.26408e-06	12	NaN	Putative	PLE, Description = Microtubule-associated protein MAP65-1a, PFAM = PF03999	NaN	23	0.665737	1.50209	CP	C
C / A	Nbv0.3scaffold56851_6040-12252	Nbv0.3scaffold56851_6040-12252	-0.794863	0.794863	0.794863	3.0409e-09	1.26408e-06	12	NaN	Putative	crk1, Description = CRK1 protein, PFAM = PF00069	crk1	4	0.576398	1.73491	C	A
CP / AP	Niben101Scf06423_451078-455606	Niben101Scf06423_451078-455606	1.49113	-1.49113	1.49113	3.38205e-09	1.33565e-06	12	NaN	Putative	glysoja_015141, Description = Nuclear inhibitor of protein phosphatase 1, PFAM = PF00498	glysoja_015141	14	2.81109	0.355734	CP	AP
CP / A	Niben044Scf00030233Ctg003_27945-33982	Niben044Scf00030233Ctg003_27945-33982	-1.55921	1.55921	1.55921	3.46023e-09	1.33565e-06	12	NaN	Putative	aak1, Description = AP2-associated protein kinase 1, PFAM = PF00069	NaN	26	0.339337	2.94692	CP	A
C / AP	Niben101Scf09284_190948-210674	Niben101Scf09284_190948-210674	-1.86233	1.86233	1.86233	3.70091e-09	1.37035e-06	12	NaN	Putative	UPF1, Description = Regulator of nonsense transcripts 1 homolog, PFAM = PF04851;PF09416;PF13087;PF13086	NaN	23	0.275032	3.63594	C	AP
C / AP	Nbv0.3scaffold9063_28622-44645	Nbv0.3scaffold9063_28622-44645	-1.20622	1.20622	1.20622	3.95447e-09	1.37035e-06	12	NaN	Putative	TSS, Description = Eukaryotic translation initiation factor 3 subunit, putative, PFAM = PF15044;PF13424;PF13424;PF12807	NaN	65	0.433403	2.30732	C	AP
C / A	Niben101Scf09284_190948-210674	Niben101Scf09284_190948-210674	-2.0331	2.0331	2.0331	3.96778e-09	1.37035e-06	12	NaN	Putative	UPF1, Description = Regulator of nonsense transcripts 1 homolog, PFAM = PF04851;PF09416;PF13087;PF13086	UPF1	23	0.24433	4.09282	C	A
C / A	Niben101Scf04933_43722-74842	Niben101Scf04933_43722-74842	-1.60762	1.60762	1.60762	4.13744e-09	1.37035e-06	12	NaN	Putative	drkC, Description = Serine/threonine-protein kinase CTR1, PFAM = PF07714;PF14381	drkC	13	0.32814	3.04748	C	A
CP / A	Niben101Scf00611_1137290-1141930	Niben101Scf00611_1137290-1141930	-1.19898	1.19898	1.19898	4.32198e-09	1.37035e-06	12	NaN	Putative	EIF4A2, Description = Eukaryotic initiation factor 4A-II, PFAM = PF00271;PF00270	NaN	31	0.435585	2.29577	CP	A
CP / AP	Niben044Scf00004550Ctg005_1-14830	Niben044Scf00004550Ctg005_1-14830	-1.33373	1.33373	1.33373	4.35397e-09	1.37035e-06	12	NaN	Putative	hamy4, Description = Myosin-J heavy chain, PFAM = PF00063;PF00612;PF00612;PF00612;PF00612;PF02736;PF01843	hamy4	48	0.396741	2.52053	CP	AP
CP / AP	Niben101Scf03169_443224-456490	Niben101Scf03169_443224-456490	1.64194	-1.64194	1.64194	4.43765e-09	1.37035e-06	12	NaN	Putative	Sb09g028440, Description = Putative uncharacterized protein Sb09g028440, PFAM = PF02263;PF02841	Sb09g028440	19	3.12086	0.320425	CP	AP
C / A	Niben101Scf00293_703207-716007	Niben101Scf00293_703207-716007	-1.82434	1.82434	1.82434	4.59943e-09	1.38085e-06	12	NaN	Putative	Os05g0279400, Description = Os05g0279400 protein, PFAM =	Os05g0279400	10	0.28237	3.54145	C	A
CP / A	Niben101Scf00488_251869-261104	Niben101Scf00488_251869-261104	1.29708	-1.29708	1.29708	5.10779e-09	1.49203e-06	12	NaN	Putative	AHA4, Description = ATPase 4, plasma membrane-type, PFAM = PF00702;PF00690;PF00122	NaN	23	2.45732	0.406948	CP	A
C / A	Niben101Scf05627_114218-122759	Niben101Scf05627_114218-122759	-1.81356	1.81356	1.81356	5.27452e-09	1.50019e-06	12	NaN	Putative	ELP2, Description = Elongator complex protein 2, PFAM = PF00400;PF00400;PF00400;PF00400;PF00400;PF00400;PF00400	ELP2	11	0.284489	3.51508	C	A
CP / A	Niben101Scf08191_248120-253977	Niben101Scf08191_248120-253977	-2.73775	2.73775	2.73775	5.69613e-09	1.56799e-06	12	NaN	Putative	TTL4, Description = TPR repeat-containing thioredoxin TTL4, PFAM = PF13414;PF00085;PF00515	NaN	14	0.149918	6.67029	CP	A
CP / AP	Niben101Scf00023_230864-239101	Niben101Scf00023_230864-239101	-1.30083	1.30083	1.30083	5.81257e-09	1.56799e-06	12	NaN	Putative	BnaA03g14040D, Description = BnaA03g14040D protein, PFAM =	BnaA03g14040D	11	0.405892	2.46371	CP	AP
CP / A	Niben044Scf00027047Ctg012_1-5815	Niben044Scf00027047Ctg012_1-5815	-1.26638	1.26638	1.26638	6.03041e-09	1.56799e-06	12	NaN	Putative	strap, Description = Serine-threonine kinase receptor-associated protein, PFAM = PF00400;PF00400;PF00400;PF00400	NaN	9	0.415702	2.40557	CP	A
C / A	Niben044Scf00060316Ctg001_7140-17434	Niben044Scf00060316Ctg001_7140-17434	2.11382	-2.11382	2.11382	6.09323e-09	1.56799e-06	12	NaN	Putative	BnaA05g17170D, Description = BnaA05g17170D protein, PFAM = PF03468	BnaA05g17170D	12	4.32835	0.231035	C	A
CP / A	Niben101Scf08872_19090-24515	Niben101Scf08872_19090-24515	-1.55818	1.55818	1.55818	6.84948e-09	1.72161e-06	12	NaN	Putative	BnaA09g39750D, Description = BnaA09g39750D protein, PFAM = PF14418;PF01936	NaN	15	0.33958	2.94481	CP	A
C / AP	Niben101Scf00815_140686-144242	Niben101Scf00815_140686-144242	-2.41408	2.41408	2.41408	7.03505e-09	1.72806e-06	12	NaN	Putative	At3g50940, Description = AAA-ATPase At3g50940, PFAM = PF00004;PF14363	NaN	10	0.187624	5.3298	C	AP
C / A	Niben101Scf00714_812323-827599	Niben101Scf00714_812323-827599	1.53145	-1.53145	1.53145	8.10035e-09	1.93577e-06	12	NaN	Putative	osgep, Description = Probable tRNA N6-adenosine threonylcarbamoyltransferase, PFAM = PF00814	osgep	8	2.89077	0.345928	C	A
AP / A	Nbv0.3scaffold56851_6040-12252	Nbv0.3scaffold56851_6040-12252	-1.07581	1.07581	1.07581	8.23883e-09	1.93577e-06	12	NaN	Putative	crk1, Description = CRK1 protein, PFAM = PF00069	NaN	4	0.474405	2.1079	AP	A
C / AP	Nbv0.3scaffold9950_46456-49572	Nbv0.3scaffold9950_46456-49572	-1.41694	1.41694	1.41694	9.37818e-09	2.15658e-06	12	NaN	Putative	TIF3D1, Description = Eukaryotic translation initiation factor 3 subunit D, PFAM = PF05091	NaN	13	0.374505	2.67019	C	AP
CP / A	Niben101Scf02853_401208-407351	Niben101Scf02853_401208-407351	-2.13782	2.13782	2.13782	1.01589e-08	2.28745e-06	12	NaN	Putative	At1g22730, Description = MA3 domain-containing protein, PFAM = PF02847;PF02847;PF02847;PF02847	NaN	6	0.227223	4.40096	CP	A
C / A	Niben101Scf07026_25149-44523	Niben101Scf07026_25149-44523	2.36223	-2.36223	2.36223	1.10877e-08	2.44563e-06	12	NaN	Putative	FIP37, Description = FKBP12-interacting protein of 37 kDa, PFAM = PF17098	FIP37	9	5.14166	0.19449	C	A
CP / AP	Niben101Scf07638_480935-488680	Niben101Scf07638_480935-488680	2.31832	-2.31832	2.31832	1.17362e-08	2.48168e-06	12	NaN	Putative	RH15, Description = DEAD-box ATP-dependent RNA helicase 15, PFAM = PF00271;PF00270	RH15	17	4.98751	0.200501	CP	AP
CP / AP	Nbv0.5scaffold545_225857-259368	Nbv0.5scaffold545_225857-259368	-2.35275	2.35275	2.35275	1.18608e-08	2.48168e-06	12	NaN	Putative	gst, Description = Theta class glutathione S-transferase, PFAM = PF02798;PF13410	gst	5	0.195773	5.10796	CP	AP
CP / A	Nbv0.3scaffold12593_27047-31953	Nbv0.3scaffold12593_27047-31953	3.48074	-3.48074	3.48074	1.2166e-08	2.48168e-06	12	NaN	Putative	SNRPA1, Description = U2 small nuclear ribonucleoprotein A', PFAM = PF14580	NaN	11	11.1636	0.0895765	CP	A
CP / A	Niben101Scf00293_703207-716007	Niben101Scf00293_703207-716007	-2.12629	2.12629	2.12629	1.21696e-08	2.48168e-06	12	NaN	Putative	Os05g0279400, Description = Os05g0279400 protein, PFAM =	NaN	10	0.229046	4.36593	CP	A
AP / A	Nbv0.5scaffold2482_249790-261581	Nbv0.5scaffold2482_249790-261581	-1.25252	1.25252	1.25252	1.25971e-08	2.52129e-06	12	NaN	Putative	CESA3, Description = Cellulose synthase A catalytic subunit 3 [UDP-forming], PFAM = PF14569;PF03552	NaN	18	0.419715	2.38257	AP	A
C / AP	Nbv0.5scaffold545_225857-259368	Nbv0.5scaffold545_225857-259368	-2.25994	2.25994	2.25994	1.33327e-08	2.60311e-06	12	NaN	Putative	gst, Description = Theta class glutathione S-transferase, PFAM = PF02798;PF13410	NaN	5	0.20878	4.78972	C	AP
CP / AP	Niben044Scf00027047Ctg012_1-5815	Niben044Scf00027047Ctg012_1-5815	-0.825306	0.825306	0.825306	1.37161e-08	2.60311e-06	12	NaN	Putative	strap, Description = Serine-threonine kinase receptor-associated protein, PFAM = PF00400;PF00400;PF00400;PF00400	strap	9	0.564363	1.77191	CP	AP
CP / AP	Niben101Scf02413_342273-351660	Niben101Scf02413_342273-351660	1.80371	-1.80371	1.80371	1.37285e-08	2.60311e-06	12	NaN	Putative	CBP60B, Description = Calmodulin-binding protein 60 B, PFAM = PF07887	CBP60B	11	3.49117	0.286437	CP	AP
CP / A	Niben044Scf00000297Ctg013_1-2757	Niben044Scf00000297Ctg013_1-2757	-2.92322	2.92322	2.92322	1.53025e-08	2.82155e-06	12	NaN	Putative	PGSC0003DMG400007993, Description = Pheromone receptor-like protein, PFAM = PF07816	NaN	5	0.131832	7.58539	CP	A
CP / A	Niben101Scf02283_11242-27015	Niben101Scf02283_11242-27015	-2.14604	2.14604	2.14604	1.54026e-08	2.82155e-06	12	NaN	Putative	RCOM_0718430, Description = Eukaryotic translation initiation factor 3 subunit, putative, PFAM = PF12807;PF15044;PF13424;PF13424	NaN	42	0.225932	4.42612	CP	A
CP / C	Niben101Scf03952_803063-819725	Niben101Scf03952_803063-819725	-1.15574	1.15574	1.15574	1.7338e-08	3.12316e-06	12	NaN	Putative	At1g01320, Description = Tetratricopeptide repeat-containing protein, PFAM = PF15044;PF13424;PF13424;PF12807	NaN	11	0.448837	2.22798	CP	C
CP / A	Niben101Scf02413_342273-351660	Niben101Scf02413_342273-351660	1.82882	-1.82882	1.82882	1.78985e-08	3.13801e-06	12	NaN	Putative	CBP60B, Description = Calmodulin-binding protein 60 B, PFAM = PF07887	NaN	11	3.55247	0.281494	CP	A
C / A	Nbv0.3scaffold9063_28622-44645	Nbv0.3scaffold9063_28622-44645	-1.48846	1.48846	1.48846	1.80012e-08	3.13801e-06	12	NaN	Putative	TSS, Description = Eukaryotic translation initiation factor 3 subunit, putative, PFAM = PF15044;PF13424;PF13424;PF12807	TSS	65	0.356393	2.80589	C	A
CP / A	Niben101Scf09310_104853-110854	Niben101Scf09310_104853-110854	-3.4217	3.4217	3.4217	1.85029e-08	3.15662e-06	12	NaN	Putative	ECT1, Description = AT3G03950 protein, PFAM = PF04146	NaN	5	0.0933179	10.7161	CP	A
CP / AP	Niben101Scf00803_90942-95245	Niben101Scf00803_90942-95245	-1.98803	1.98803	1.98803	1.88927e-08	3.15662e-06	12	NaN	Putative	At5g67290, Description = FAD-dependent oxidoreductase-like protein, PFAM = PF01266	At5g67290	11	0.252083	3.96695	CP	AP
CP / AP	Niben101Scf05710_71152-78765	Niben101Scf05710_71152-78765	-1.27225	1.27225	1.27225	1.91438e-08	3.15662e-06	12	NaN	Putative	ERD7, Description = AT3g51250/F24M12_290, PFAM = PF06911	ERD7	23	0.414013	2.41538	CP	AP
C / AP	Niben101Scf02569_315273-329738	Niben101Scf02569_315273-329738	-2.40848	2.40848	2.40848	1.94821e-08	3.15662e-06	12	NaN	Putative	KEU, Description = SNARE-interacting protein KEULE, PFAM = PF00995	NaN	32	0.188355	5.30914	C	AP
C / AP	Niben044Scf00012174Ctg019_6319-13076	Niben044Scf00012174Ctg019_6319-13076	-1.88162	1.88162	1.88162	1.95682e-08	3.15662e-06	12	NaN	Putative	RPT2A, Description = 26S proteasome regulatory subunit 4 homolog A, PFAM = PF00004	NaN	21	0.27138	3.68488	C	AP
CP / AP	Nbv0.3scaffold12845_22729-29380	Nbv0.3scaffold12845_22729-29380	-3.06409	3.06409	3.06409	2.01575e-08	3.19654e-06	12	NaN	Putative	PGSC0003DMG401013152, Description = Putative ovule protein, PFAM =	PGSC0003DMG401013152	26	0.119568	8.36343	CP	AP
CP / A	Niben044Scf00025815Ctg000_1-6579	Niben044Scf00025815Ctg000_1-6579	-1.12832	1.12832	1.12832	2.04072e-08	3.19654e-06	12	NaN	Putative	PCKA, Description = Phosphoenolpyruvate carboxykinase [ATP], PFAM = PF01293	NaN	30	0.457448	2.18604	CP	A
CP / A	Niben101Scf06809_165015-177590	Niben101Scf06809_165015-177590	1.8258	-1.8258	1.8258	2.14361e-08	3.2985e-06	12	NaN	Putative	HPR, Description = Glycerate dehydrogenase HPR, peroxisomal, PFAM = PF00389;PF02826	NaN	4	3.54504	0.282084	CP	A
C / AP	Niben101Scf01055_260027-273805	Niben101Scf01055_260027-273805	2.7397	-2.7397	2.7397	2.18514e-08	3.2985e-06	12	NaN	Putative	BnaA09g01820D, Description = BnaA09g01820D protein, PFAM = PF04818	NaN	4	6.6793	0.149716	C	AP
CP / A	Niben101Scf23113_13947-36438	Niben101Scf23113_13947-36438	-1.92979	1.92979	1.92979	2.19737e-08	3.2985e-06	12	NaN	Putative	NTKL, Description = NTKL, PFAM = PF00069	NaN	18	0.262468	3.80999	CP	A
CP / A	Niben044Scf00017106Ctg007_1-7136	Niben044Scf00017106Ctg007_1-7136	-1.53757	1.53757	1.53757	2.3115e-08	3.42228e-06	12	NaN	Putative	CIPK3, Description = CBL-interacting serine/threonine-protein kinase 3, PFAM = PF03822;PF00069	NaN	13	0.344465	2.90305	CP	A
C / A	Niben044Scf00001604Ctg001_1-6153	Niben044Scf00001604Ctg001_1-6153	-2.19376	2.19376	2.19376	2.52306e-08	3.67488e-06	12	NaN	Putative	lox1, Description = Lipoxygenase, PFAM = PF01477;PF00305	lox1	24	0.218582	4.57495	C	A
CP / AP	Niben101Scf02907_653938-660021	Niben101Scf02907_653938-660021	-2.71317	2.71317	2.71317	2.55011e-08	3.67488e-06	12	NaN	Putative	ELP4, Description = Elongator complex protein 4, PFAM = PF05625	ELP4	5	0.152494	6.55763	CP	AP
C / A	Niben101Scf03076_147022-168785	Niben101Scf03076_147022-168785	-0.860744	0.860744	0.860744	2.73816e-08	3.89396e-06	12	NaN	Putative	NAP1, Description = Protein NAP1, PFAM = PF09735	NAP1	32	0.550669	1.81597	C	A
CP / A	Nbv0.3scaffold51289_8190-13436	Nbv0.3scaffold51289_8190-13436	1.49071	-1.49071	1.49071	2.81469e-08	3.9508e-06	12	NaN	Putative	kapA, Description = Importin subunit alpha, PFAM = PF00514;PF00514;PF00514;PF00514;PF00514;PF00514;PF00514;PF00514;PF16186	NaN	13	2.81028	0.355836	CP	A
CP / A	Niben101Scf03873_48837-80443	Niben101Scf03873_48837-80443	-2.45052	2.45052	2.45052	3.00123e-08	4.15862e-06	12	NaN	Putative	TCM_025728, Description = Uncharacterized protein isoform 1, PFAM =	NaN	25	0.182945	5.46612	CP	A
CP / AP	Nbv0.5scaffold728_252156-258430	Nbv0.5scaffold728_252156-258430	-1.50979	1.50979	1.50979	3.13703e-08	4.29177e-06	12	NaN	Putative	AUL1, Description = Auxilin-related protein 2, PFAM =	AUL1	22	0.351161	2.84769	CP	AP
C / A	Niben101Scf00024_367990-379884	Niben101Scf00024_367990-379884	-0.833698	0.833698	0.833698	3.22994e-08	4.36365e-06	12	NaN	Putative	PGSC0003DMG400013181, Description = Inactive ubiquitin carboxyl-terminal hydrolase 54, PFAM = PF04781;PF00443;PF04780	PGSC0003DMG400013181	19	0.561089	1.78225	C	A
CP / A	Niben101Scf03455_108623-121557	Niben101Scf03455_108623-121557	-3.41116	3.41116	3.41116	3.36391e-08	4.48854e-06	12	NaN	Putative	glgA, Description = Glycogen synthase, PFAM = PF00534;PF08323	NaN	4	0.0940025	10.638	CP	A
C / A	Niben101Scf00096_190787-196514	Niben101Scf00096_190787-196514	2.36525	-2.36525	2.36525	3.42258e-08	4.50529e-06	12	NaN	Putative	Os02g0194200, Description = Zinc finger CCCH domain-containing protein 14, PFAM = PF00013;PF08352;PF08352;PF00642;PF00642;PF00642	Os02g0194200	5	5.15242	0.194084	C	A
CP / AP	Niben101Scf01236_535584-541585	Niben101Scf01236_535584-541585	-1.5144	1.5144	1.5144	3.49061e-08	4.50529e-06	12	NaN	Putative	ECT6, Description = At3g17330, PFAM = PF04146	ECT6	10	0.350043	2.85679	CP	AP
CP / A	Niben101Scf06236_1-3177	Niben101Scf06236_1-3177	-4.89027	4.89027	4.89027	3.50152e-08	4.50529e-06	12	NaN	Putative	T4C21_90, Description = At3g60680, PFAM = PF04859	NaN	3	0.0337196	29.6563	CP	A
C / AP	Nbv0.3scaffold6987_37963-53814	Nbv0.3scaffold6987_37963-53814	-1.47386	1.47386	1.47386	3.59016e-08	4.52388e-06	12	NaN	Putative	ymdB, Description = O-acetyl-ADP-ribose deacetylase, PFAM = PF13716;PF01661	NaN	14	0.360019	2.77763	C	AP
CP / A	Niben101Scf00486_353935-362035	Niben101Scf00486_353935-362035	-1.87092	1.87092	1.87092	3.59968e-08	4.52388e-06	12	NaN	Putative	SEC23, Description = Protein transport protein SEC23, PFAM = PF00626;PF04810;PF04811;PF08033;PF04815	NaN	10	0.273398	3.65767	CP	A
CP / A	Nbv0.5scaffold2646_205295-237769	Nbv0.5scaffold2646_205295-237769	1.71462	-1.71462	1.71462	3.69937e-08	4.59573e-06	12	NaN	Putative	CDC5, Description = Cell division cycle 5-like protein, PFAM = PF13921;PF11831	NaN	28	3.2821	0.304683	CP	A
CP / AP	Niben101Scf04424_919200-928126	Niben101Scf04424_919200-928126	1.09879	-1.09879	1.09879	3.76872e-08	4.62867e-06	12	NaN	Putative	XRCC1, Description = DNA-repair protein XRCC1, PFAM = PF00533	XRCC1	6	2.14176	0.466907	CP	AP
C / A	Nbv0.3scaffold6987_37963-53814	Nbv0.3scaffold6987_37963-53814	-2.30671	2.30671	2.30671	3.93773e-08	4.78191e-06	12	NaN	Putative	ymdB, Description = O-acetyl-ADP-ribose deacetylase, PFAM = PF13716;PF01661	ymdB	14	0.202121	4.94752	C	A
AP / A	Niben101Scf13164_31116-38732	Niben101Scf13164_31116-38732	-0.485265	0.485265	0.485265	4.004e-08	4.80836e-06	12	NaN	Putative	IMPA2, Description = Importin subunit alpha-2, PFAM = PF01749;PF00514;PF00514;PF00514;PF00514;PF00514;PF00514;PF00514;PF00514;PF16186	NaN	29	0.714366	1.39984	AP	A
C / A	Niben101Scf08872_19090-24515	Niben101Scf08872_19090-24515	-1.21015	1.21015	1.21015	4.21813e-08	5.00984e-06	12	NaN	Putative	BnaA09g39750D, Description = BnaA09g39750D protein, PFAM = PF14418;PF01936	BnaA09g39750D	15	0.432223	2.31362	C	A
CP / AP	Niben101Scf19133_341092-349148	Niben101Scf19133_341092-349148	1.24097	-1.24097	1.24097	4.37035e-08	5.13421e-06	12	NaN	Putative	c406, Description = Putative uncharacterized protein c406, PFAM = PF00076	c406	13	2.36358	0.423087	CP	AP
C / A	Nbv0.3scaffold80010_774-4263	Nbv0.3scaffold80010_774-4263	1.84294	-1.84294	1.84294	4.87343e-08	5.66365e-06	12	NaN	Putative	Os02g0668400, Description = Os02g0668400 protein, PFAM = PF01416	Os02g0668400	11	3.58742	0.278752	C	A
CP / A	Nbv0.3scaffold43882_11133-13873;Niben101Scf00167_401217-403957	Nbv0.3scaffold43882_11133-13873;Niben101Scf00167_401217-403957	1.47266	-1.47266	1.47266	4.95223e-08	5.69401e-06	12	NaN	Putative	atpI, Description = ATP synthase CF0 subunit IV, PFAM = PF00119;atpI, Description = ATP synthase subunit a, chloroplastic, PFAM = PF00119	NaN	2	2.77533	0.360317	CP	A
CP / AP	Niben101Scf11779_203592-213906	Niben101Scf11779_203592-213906	-1.07475	1.07475	1.07475	5.22072e-08	5.92314e-06	12	NaN	Putative	RAE1, Description = Protein RAE1, PFAM = PF00400;PF00400;PF00400;PF00400	RAE1	11	0.474752	2.10636	CP	AP
CP / AP	Nbv0.5scaffold889_405453-411742;Niben101Scf09317_98363-104652	Nbv0.5scaffold889_405453-411742;Niben101Scf09317_98363-104652	-2.03188	2.03188	2.03188	5.32044e-08	5.92314e-06	12	NaN	Putative	RggA, Description = Nuclear RNA binding protein A, PFAM = PF09598;PF04774;rgga, Description = Hyaluronan/mRNA-binding protein, PFAM = PF04774;PF09598	RggA	3	0.244536	4.08939	CP	AP
CP / AP	Niben101Scf17221_13225-29320	Niben101Scf17221_13225-29320	-3.72943	3.72943	3.72943	5.37818e-08	5.92314e-06	12	NaN	Putative	SYP81, Description = Syntaxin-81, PFAM = PF10496	SYP81	3	0.075393	13.2638	CP	AP
CP / A	Niben101Scf03169_443224-456490	Niben101Scf03169_443224-456490	1.634	-1.634	1.634	5.50631e-08	5.92314e-06	12	NaN	Putative	Sb09g028440, Description = Putative uncharacterized protein Sb09g028440, PFAM = PF02263;PF02841	NaN	19	3.10371	0.322195	CP	A
AP / A	Niben101Scf00595_91654-94637	Niben101Scf00595_91654-94637	-0.675884	0.675884	0.675884	5.51387e-08	5.92314e-06	12	NaN	Putative	cht STR1, Description = Putative stress related chitinase, PFAM = PF00168	NaN	6	0.625948	1.59758	AP	A
C / AP	Niben101Scf00803_90942-95245	Niben101Scf00803_90942-95245	-1.67747	1.67747	1.67747	5.52091e-08	5.92314e-06	12	NaN	Putative	At5g67290, Description = FAD-dependent oxidoreductase-like protein, PFAM = PF01266	NaN	11	0.31263	3.19867	C	AP
CP / AP	Niben101Scf00244_62854-67896	Niben101Scf00244_62854-67896	-1.44166	1.44166	1.44166	5.53513e-08	5.92314e-06	12	NaN	Putative	PGSC0003DMG400002318, Description = At3g08670, PFAM =	PGSC0003DMG400002318	14	0.368144	2.71633	CP	AP
CP / A	Nbv0.3scaffold27087_2176-11434	Nbv0.3scaffold27087_2176-11434	-1.46864	1.46864	1.46864	5.65606e-08	5.92621e-06	12	NaN	Putative	RH37, Description = DEAD-box ATP-dependent RNA helicase 37, PFAM = PF00271;PF00270	NaN	16	0.361324	2.7676	CP	A
C / A	Niben101Scf05755_172826-182620	Niben101Scf05755_172826-182620	1.01723	-1.01723	1.01723	5.68716e-08	5.92621e-06	12	NaN	Putative	ASP1, Description = Topless-related protein 1, PFAM = PF00400;PF00400	ASP1	27	2.02403	0.494064	C	A
CP / A	Niben044Scf00021684Ctg000_1077-10934	Niben044Scf00021684Ctg000_1077-10934	-1.76287	1.76287	1.76287	5.70249e-08	5.92621e-06	12	NaN	Putative	At4g24800, Description = AT4g24800/F6I7_10, PFAM = PF02847;PF02847;PF02847;PF02847	NaN	35	0.294661	3.39373	CP	A
CP / AP	Niben101Scf06394_393111-396789	Niben101Scf06394_393111-396789	-1.15305	1.15305	1.15305	5.79911e-08	5.96922e-06	12	NaN	Putative	PMI2, Description = Protein PLASTID MOVEMENT IMPAIRED 2, PFAM = PF05701	PMI2	15	0.449674	2.22383	CP	AP
CP / A	Nbv0.3scaffold28887_94-5547	Nbv0.3scaffold28887_94-5547	-3.53306	3.53306	3.53306	6.05142e-08	6.14724e-06	12	NaN	Putative	ddj1, Description = DnaJ-like protein, PFAM = PF00684;PF00226;PF01556	NaN	2	0.0863862	11.5759	CP	A
AP / A	Niben101Scf11684_21956-26359	Niben101Scf11684_21956-26359	-0.590115	0.590115	0.590115	6.11846e-08	6.14724e-06	12	NaN	Putative	OTU6B, Description = Otu domain-containing protein 6b, PFAM = PF02338	NaN	7	0.66429	1.50537	AP	A
CP / A	Niben101Scf10343_122699-127123	Niben101Scf10343_122699-127123	-2.48996	2.48996	2.48996	6.14269e-08	6.14724e-06	12	NaN	Putative	NPP1, Description = Serine/threonine-protein phosphatase PP1 isozyme 1, PFAM = PF16891;PF00149	NaN	8	0.178011	5.61763	CP	A
C / AP	Niben101Scf02455_220233-231397	Niben101Scf02455_220233-231397	1.20616	-1.20616	1.20616	6.23131e-08	6.17871e-06	12	NaN	Putative	TPL, Description = Protein TOPLESS, PFAM = PF00400;PF00400	NaN	27	2.30723	0.43342	C	AP
CP / AP	Niben101Scf01128_13967-17264	Niben101Scf01128_13967-17264	-2.83065	2.83065	2.83065	6.40693e-08	6.2951e-06	12	NaN	Putative	CFE1, Description = Cotton fiber expressed protein, PFAM = PF14364;PF05553	CFE1	5	0.140569	7.11392	CP	AP
CP / A	Niben101Scf03488_646519-650402	Niben101Scf03488_646519-650402	-1.77773	1.77773	1.77773	6.49501e-08	6.32415e-06	12	NaN	Putative	POPTR_0002s24680g, Description = RPM1-interacting protein 4, PFAM = PF05627	NaN	7	0.291641	3.42887	CP	A
AP / A	Niben101Scf06716_212261-218034	Niben101Scf06716_212261-218034	-0.76272	0.76272	0.76272	6.71172e-08	6.47681e-06	12	NaN	Putative	SF3B1, Description = Splicing factor 3B subunit 1, PFAM = PF08920	NaN	3	0.589384	1.69669	AP	A
C / AP	Niben101Scf08806_304421-340009	Niben101Scf08806_304421-340009	-0.932	0.932	0.932	7.09306e-08	6.73219e-06	12	NaN	Putative	B'ETA, Description = Serine/threonine protein phosphatase 2A 59 kDa regulatory subunit B' eta isoform, PFAM = PF01603	NaN	8	0.524131	1.90792	C	AP
CP / AP	Niben101Scf06151_285933-297352	Niben101Scf06151_285933-297352	-1.05848	1.05848	1.05848	7.10094e-08	6.73219e-06	12	NaN	Putative	CHR12, Description = Probable ATP-dependent DNA helicase CHR12, PFAM = PF00271;PF00176;PF14619	CHR12	18	0.480139	2.08273	CP	AP
CP / AP	Niben101Scf09284_190948-210674	Niben101Scf09284_190948-210674	-1.66669	1.66669	1.66669	7.47877e-08	6.98106e-06	12	NaN	Putative	UPF1, Description = Regulator of nonsense transcripts 1 homolog, PFAM = PF04851;PF09416;PF13087;PF13086	UPF1	23	0.314975	3.17485	CP	AP
CP / A	Niben101Scf05396_694375-697634	Niben101Scf05396_694375-697634	2.56172	-2.56172	2.56172	7.51778e-08	6.98106e-06	12	NaN	Putative	UBA2A, Description = Nucleotide-binding, alpha-beta plait, PFAM = PF00076;PF00076	NaN	8	5.90411	0.169374	CP	A
C / AP	Niben101Scf03565_53525-68738	Niben101Scf03565_53525-68738	0.764557	-0.764557	0.764557	7.56629e-08	6.98106e-06	12	NaN	Putative	glysoja_041468, Description = DNA-directed RNA polymerase III subunit RPC3, PFAM = PF08221;PF05645	NaN	7	1.69885	0.588634	C	AP
C / AP	Niben101Scf05627_114218-122759	Niben101Scf05627_114218-122759	-1.48069	1.48069	1.48069	7.62181e-08	6.98106e-06	12	NaN	Putative	ELP2, Description = Elongator complex protein 2, PFAM = PF00400;PF00400;PF00400;PF00400;PF00400;PF00400;PF00400	NaN	11	0.358318	2.79082	C	AP
CP / AP	Niben101Scf02853_365925-374346	Niben101Scf02853_365925-374346	-1.30758	1.30758	1.30758	7.8034e-08	7.05639e-06	12	NaN	Putative	MTR_4g104360, Description = Topoisomerase-like protein, PFAM = PF02847;PF02847;PF02847;PF02847	MTR_4g104360	15	0.403999	2.47525	CP	AP
CP / AP	Niben101Scf11306_45694-54011	Niben101Scf11306_45694-54011	1.06507	-1.06507	1.06507	7.83463e-08	7.05639e-06	12	NaN	Putative	UBA1, Description = Ubiquitin-like modifier-activating enzyme 1, PFAM = PF16191;PF16190;PF09358;PF00899;PF00899;PF10585	UBA1	13	2.09227	0.47795	CP	AP
CP / A	Niben044Scf00001604Ctg001_1-6153	Niben044Scf00001604Ctg001_1-6153	-1.8364	1.8364	1.8364	8.02789e-08	7.14952e-06	12	NaN	Putative	lox1, Description = Lipoxygenase, PFAM = PF01477;PF00305	NaN	24	0.28002	3.57118	CP	A
CP / AP	Niben101Scf00293_703207-716007	Niben101Scf00293_703207-716007	-1.68925	1.68925	1.68925	8.07033e-08	7.14952e-06	12	NaN	Putative	Os05g0279400, Description = Os05g0279400 protein, PFAM =	Os05g0279400	10	0.310088	3.22489	CP	AP
C / AP	Niben101Scf00539_217828-225118	Niben101Scf00539_217828-225118	-1.68782	1.68782	1.68782	8.13853e-08	7.15132e-06	12	NaN	Putative	larp1, Description = Winged-helix DNA-binding transcription factor family protein, putative, PFAM = PF05383	NaN	6	0.310395	3.2217	C	AP
AP / A	Niben101Scf18000_52701-59422	Niben101Scf18000_52701-59422	-0.511656	0.511656	0.511656	8.44293e-08	7.33964e-06	12	NaN	Putative	UBP1B, Description = Oligouridylate-binding protein 1B, PFAM = PF00076;PF00076;PF00076	NaN	8	0.701417	1.42569	AP	A
CP / AP	Niben101Scf05044_90387-93730	Niben101Scf05044_90387-93730	1.29877	-1.29877	1.29877	8.48867e-08	7.33964e-06	12	NaN	Putative	NUP50A, Description = Nuclear pore complex protein NUP50A, PFAM = PF00638;PF08911	NUP50A	9	2.46018	0.406474	CP	AP
C / AP	Nbv0.3scaffold80010_774-4263	Nbv0.3scaffold80010_774-4263	1.93669	-1.93669	1.93669	8.70736e-08	7.46244e-06	12	NaN	Putative	Os02g0668400, Description = Os02g0668400 protein, PFAM = PF01416	NaN	11	3.82826	0.261215	C	AP
CP / AP	Niben101Scf02853_401208-407351	Niben101Scf02853_401208-407351	-1.73271	1.73271	1.73271	8.76879e-08	7.46244e-06	12	NaN	Putative	At1g22730, Description = MA3 domain-containing protein, PFAM = PF02847;PF02847;PF02847;PF02847	At1g22730	6	0.300887	3.32351	CP	AP
CP / A	Niben101Scf07383_345182-352111	Niben101Scf07383_345182-352111	-1.46583	1.46583	1.46583	8.87553e-08	7.49427e-06	12	NaN	Putative	AAA1, Description = Katanin p60 ATPase-containing subunit A1, PFAM = PF09336;PF00004	NaN	16	0.362027	2.76223	CP	A
CP / A	Niben044Scf00022584Ctg002_6865-12691;Niben101Scf05302_459761-470024	Niben044Scf00022584Ctg002_6865-12691;Niben101Scf05302_459761-470024	-2.75517	2.75517	2.75517	8.95363e-08	7.50162e-06	12	NaN	Putative	dl4645c, Description = Microtubule-associated protein 70-1, PFAM = PF07058;dl4645c, Description = Microtubule-associated protein 70-1, PFAM = PF07058	NaN	8	0.148119	6.75133	CP	A
CP / AP	Niben101Scf05396_694375-697634	Niben101Scf05396_694375-697634	2.57372	-2.57372	2.57372	9.11897e-08	7.58137e-06	12	NaN	Putative	UBA2A, Description = Nucleotide-binding, alpha-beta plait, PFAM = PF00076;PF00076	UBA2A	8	5.95343	0.16797	CP	AP
AP / A	Nbv0.3scaffold36956_8788-17989;Niben101Scf04067_702870-712072	Nbv0.3scaffold36956_8788-17989;Niben101Scf04067_702870-712072	-0.675826	0.675826	0.675826	9.48929e-08	7.82903e-06	12	NaN	Putative	TAF4B, Description = Transcription initiation factor TFIID subunit 4b, PFAM = PF12174;PF05236;TAF4B, Description = Transcription initiation factor TFIID subunit 4b, PFAM = PF05236;PF12174	NaN	9	0.625974	1.59751	AP	A
CP / A	Nbv0.3scaffold26992_17140-22873	Nbv0.3scaffold26992_17140-22873	1.07061	-1.07061	1.07061	9.64711e-08	7.89893e-06	12	NaN	Putative	oplah, Description = 5-oxoprolinase, PFAM = PF05378;PF01968;PF02538	NaN	34	2.10032	0.476118	CP	A
C / A	Niben101Scf00661_14430-20858	Niben101Scf00661_14430-20858	-1.23665	1.23665	1.23665	9.84728e-08	8.00221e-06	12	NaN	Putative	UGT74B1, Description = UDP-glycosyltransferase 74B1, PFAM = PF00201	UGT74B1	2	0.424358	2.3565	C	A
CP / A	Niben101Scf00713_20854-41653	Niben101Scf00713_20854-41653	-1.10621	1.10621	1.10621	1.0242e-07	8.21241e-06	12	NaN	Putative	TIF3A1, Description = Eukaryotic translation initiation factor 3 subunit A, PFAM = PF01399	NaN	42	0.464514	2.15279	CP	A
CP / A	Nbv0.5scaffold740_492019-499412;Niben101Scf03584_541556-549508;Niben101Scf09130_153779-161213	Nbv0.5scaffold740_492019-499412;Niben101Scf03584_541556-549508;Niben101Scf09130_153779-161213	-2.76254	2.76254	2.76254	1.02579e-07	8.21241e-06	12	NaN	Putative	MOB1A, Description = MOB kinase activator-like 1A, PFAM = PF03637;MOB1A, Description = MOB kinase activator-like 1A, PFAM = PF03637;MOB1A, Description = MOB kinase activator-like 1A, PFAM = PF03637	NaN	4	0.147364	6.78591	CP	A
CP / AP	Niben101Scf00394_12035-16340	Niben101Scf00394_12035-16340	-0.924288	0.924288	0.924288	1.04587e-07	8.31161e-06	12	NaN	Putative	fal1, Description = ATP-dependent RNA helicase eIF4A, PFAM = PF00271;PF00270	fal1	6	0.52694	1.89775	CP	AP
CP / AP	Niben101Scf02201_82423-86707	Niben101Scf02201_82423-86707	-0.584492	0.584492	0.584492	1.06878e-07	8.43163e-06	12	NaN	Putative	scfd1, Description = SEC1 family transport protein SLY1, PFAM = PF00995	scfd1	10	0.666884	1.49951	CP	AP
C / AP	Niben101Scf06590_129947-139277	Niben101Scf06590_129947-139277	0.747812	-0.747812	0.747812	1.07689e-07	8.43405e-06	12	NaN	Putative	RPP30, Description = Ribonuclease P protein subunit p30, PFAM = PF01876	NaN	8	1.67924	0.595506	C	AP
C / A	Niben044Scf00021684Ctg000_1077-10934	Niben044Scf00021684Ctg000_1077-10934	-1.50261	1.50261	1.50261	1.11783e-07	8.63439e-06	12	NaN	Putative	At4g24800, Description = AT4g24800/F6I7_10, PFAM = PF02847;PF02847;PF02847;PF02847	At4g24800	35	0.352913	2.83356	C	A
C / A	Niben044Scf00036362Ctg011_1-6800	Niben044Scf00036362Ctg011_1-6800	-1.3396	1.3396	1.3396	1.119e-07	8.63439e-06	12	NaN	Putative	ckl5, Description = Casein kinase I isoform delta-like protein, PFAM = PF00069	ckl5	2	0.395131	2.53081	C	A
CP / AP	Niben101Scf22781_21449-36726	Niben101Scf22781_21449-36726	1.49493	-1.49493	1.49493	1.12643e-07	8.63439e-06	12	NaN	Putative	At5g38600, Description = Proline-rich spliceosome-associated family protein / zinc knuckle (CCHC-type) family protein, PFAM = PF00098;PF04046	At5g38600	3	2.8185	0.354799	CP	AP
CP / AP	Nbv0.3scaffold12593_27047-31953	Nbv0.3scaffold12593_27047-31953	3.32128	-3.32128	3.32128	1.15124e-07	8.76243e-06	12	NaN	Putative	SNRPA1, Description = U2 small nuclear ribonucleoprotein A', PFAM = PF14580	SNRPA1	11	9.99552	0.100045	CP	AP
C / A	Niben044Scf00007351Ctg009_9962-22249	Niben044Scf00007351Ctg009_9962-22249	-1.08816	1.08816	1.08816	1.20744e-07	9.1259e-06	12	NaN	Putative	app2, Description = Xaa-Pro aminopeptidase 2, PFAM = PF01321;PF00557;PF16189;PF16188	app2	15	0.470361	2.12603	C	A
CP / A	Niben101Scf06913_51692-57076	Niben101Scf06913_51692-57076	-0.764174	0.764174	0.764174	1.25415e-07	9.37906e-06	12	NaN	Putative	At3g16760, Description = At3g16760, PFAM =	NaN	20	0.58879	1.6984	CP	A
CP / A	Niben044Scf00004550Ctg005_1-14830	Niben044Scf00004550Ctg005_1-14830	-1.01588	1.01588	1.01588	1.25829e-07	9.37906e-06	12	NaN	Putative	hamy4, Description = Myosin-J heavy chain, PFAM = PF00063;PF00612;PF00612;PF00612;PF00612;PF02736;PF01843	NaN	48	0.494528	2.02213	CP	A
CP / AP	Niben101Scf01534_274066-276470	Niben101Scf01534_274066-276470	2.1699	-2.1699	2.1699	1.33828e-07	9.84664e-06	12	NaN	Putative	PGSC0003DMG400019445, Description = , PFAM =	PGSC0003DMG400019445	1	4.49993	0.222226	CP	AP
CP / A	Niben101Scf04312_390155-396848	Niben101Scf04312_390155-396848	-3.7259	3.7259	3.7259	1.33924e-07	9.84664e-06	12	NaN	Putative	At5g56850, Description = Dystrophin-1, PFAM =	NaN	23	0.0755774	13.2315	CP	A
AP / A	Niben101Scf08137_352829-363909	Niben101Scf08137_352829-363909	-0.770983	0.770983	0.770983	1.37455e-07	1.00379e-05	12	NaN	Putative	yedO, Description = D-cysteine desulfhydrase, PFAM = PF00291	NaN	10	0.586018	1.70643	AP	A
CP / AP	Niben101Scf06525_52987-70717	Niben101Scf06525_52987-70717	-0.851015	0.851015	0.851015	1.38417e-07	1.00404e-05	12	NaN	Putative	top3b, Description = DNA topoisomerase, PFAM = PF01751;PF01131	top3b	10	0.554395	1.80377	CP	AP
CP / A	Niben101Scf07638_480935-488680	Niben101Scf07638_480935-488680	2.13729	-2.13729	2.13729	1.43118e-07	1.03121e-05	12	NaN	Putative	RH15, Description = DEAD-box ATP-dependent RNA helicase 15, PFAM = PF00271;PF00270	NaN	17	4.39935	0.227306	CP	A
C / AP	Nbv0.3scaffold22699_11391-21406;Niben101Scf07824_6453-16329	Nbv0.3scaffold22699_11391-21406;Niben101Scf07824_6453-16329	2.16846	-2.16846	2.16846	1.46143e-07	1.03974e-05	12	NaN	Putative	CESA1, Description = Cellulose synthase A catalytic subunit 1 [UDP-forming], PFAM = PF03552;PF14569;CESA1, Description = Cellulose synthase A catalytic subunit 1 [UDP-forming], PFAM = PF14569;PF03552	NaN	15	4.49543	0.222448	C	AP
CP / A	Niben101Scf02857_161587-168401	Niben101Scf02857_161587-168401	-1.72952	1.72952	1.72952	1.46226e-07	1.03974e-05	12	NaN	Putative	CIPK23, Description = CBL-interacting serine/threonine-protein kinase 23, PFAM = PF00069;PF03822	NaN	4	0.301551	3.31618	CP	A
CP / AP	Niben101Scf12258_128581-142151	Niben101Scf12258_128581-142151	-1.63147	1.63147	1.63147	1.48663e-07	1.05016e-05	12	NaN	Putative	TSS, Description = Protein TSS, PFAM = PF15044;PF12807;PF13424;PF13424	TSS	31	0.322759	3.09828	CP	AP
C / A	Niben101Scf02853_365925-374346	Niben101Scf02853_365925-374346	-1.38729	1.38729	1.38729	1.51699e-07	1.06465e-05	12	NaN	Putative	MTR_4g104360, Description = Topoisomerase-like protein, PFAM = PF02847;PF02847;PF02847;PF02847	MTR_4g104360	15	0.382282	2.61587	C	A
C / A	Niben101Scf00611_1137290-1141930	Niben101Scf00611_1137290-1141930	-1.20408	1.20408	1.20408	1.53174e-07	1.06807e-05	12	NaN	Putative	EIF4A2, Description = Eukaryotic initiation factor 4A-II, PFAM = PF00271;PF00270	EIF4A2	31	0.434047	2.3039	C	A
C / AP	Niben101Scf03147_1150225-1152958	Niben101Scf03147_1150225-1152958	-1.84379	1.84379	1.84379	1.54521e-07	1.07055e-05	12	NaN	Putative	gst7, Description = Tau class glutathione S-transferase, PFAM = PF02798;PF00043	NaN	3	0.278589	3.58952	C	AP
CP / A	Nbv0.3scaffold13322_29262-35901;Niben101Scf00629_148272-163649	Nbv0.3scaffold13322_29262-35901;Niben101Scf00629_148272-163649	1.81853	-1.81853	1.81853	1.57612e-07	1.07329e-05	12	NaN	Putative	DIT1, Description = Dicarboxylate transporter 1, chloroplastic, PFAM = PF00939;DIT1, Description = Dicarboxylate transporter 1, chloroplastic, PFAM = PF00939	NaN	1	3.52722	0.283509	CP	A
CP / A	Niben101Scf00176_175892-183270	Niben101Scf00176_175892-183270	-1.96384	1.96384	1.96384	1.57626e-07	1.07329e-05	12	NaN	Putative	BnaC01g29800D, Description = BnaC01g29800D protein, PFAM = PF01363	NaN	24	0.256344	3.901	CP	A
AP / A	Niben101Scf00319_63346-74165	Niben101Scf00319_63346-74165	-0.493882	0.493882	0.493882	1.57895e-07	1.07329e-05	12	NaN	Putative	BnaC09g46690D, Description = BnaC09g46690D protein, PFAM =	NaN	13	0.710112	1.40823	AP	A
CP / A	Niben101Scf03565_650526-677571	Niben101Scf03565_650526-677571	-1.37326	1.37326	1.37326	1.59647e-07	1.07842e-05	12	NaN	Putative	XRN4, Description = 5'-3' exoribonuclease 4, PFAM = PF00098;PF03159	NaN	23	0.386018	2.59056	CP	A
CP / AP	Niben101Scf05175_435249-441430	Niben101Scf05175_435249-441430	1.01939	-1.01939	1.01939	1.63245e-07	1.09587e-05	12	NaN	Putative	NAC008, Description = NAC domain-containing protein 8, PFAM = PF02365	NAC008	3	2.02707	0.493324	CP	AP
C / AP	Nbv0.5scaffold4052_85596-91425	Nbv0.5scaffold4052_85596-91425	-1.32312	1.32312	1.32312	1.65969e-07	1.10154e-05	12	NaN	Putative	ECT2, Description = AT3g13460/MRP15_10, PFAM = PF04146	NaN	8	0.399671	2.50206	C	AP
CP / AP	Niben101Scf02001_339229-347639	Niben101Scf02001_339229-347639	-3.27164	3.27164	3.27164	1.67956e-07	1.10154e-05	12	NaN	Putative	LARP1C, Description = La-related protein 1C, PFAM = PF05383	LARP1C	11	0.103547	9.65746	CP	AP
CP / AP	Nbv0.3scaffold28887_94-5547	Nbv0.3scaffold28887_94-5547	-2.70504	2.70504	2.70504	1.681e-07	1.10154e-05	12	NaN	Putative	ddj1, Description = DnaJ-like protein, PFAM = PF00684;PF00226;PF01556	ddj1	2	0.153356	6.52078	CP	AP
CP / A	Niben044Scf00023480Ctg004_1-8076;Niben101Scf01025_36586-45286	Niben044Scf00023480Ctg004_1-8076;Niben101Scf01025_36586-45286	1.48018	-1.48018	1.48018	1.68928e-07	1.10154e-05	12	NaN	Putative	fdfT, Description = Squalene synthase, PFAM = PF00494;erg9, Description = Squalene synthase, PFAM = PF00494	NaN	1	2.78983	0.358445	CP	A
CP / AP	Niben101Scf06902_11303-16129	Niben101Scf06902_11303-16129	1.12083	-1.12083	1.12083	1.69185e-07	1.10154e-05	12	NaN	Putative	At5g23590, Description = At5g23590, PFAM = PF00226;PF00076	At5g23590	7	2.17473	0.459828	CP	AP
CP / A	Niben101Scf02907_653938-660021	Niben101Scf02907_653938-660021	-2.5416	2.5416	2.5416	1.72906e-07	1.11902e-05	12	NaN	Putative	ELP4, Description = Elongator complex protein 4, PFAM = PF05625	NaN	5	0.171753	5.82233	CP	A
AP / A	Niben101Scf11899_23476-30811	Niben101Scf11899_23476-30811	-0.487372	0.487372	0.487372	1.81132e-07	1.16528e-05	12	NaN	Putative	glysoja_017675, Description = KH domain-containing protein, PFAM = PF00013;PF00013;PF00013;PF00013;PF00013	NaN	19	0.713323	1.40189	AP	A
C / A	Niben101Scf06467_350466-382203	Niben101Scf06467_350466-382203	-2.00432	2.00432	2.00432	1.84942e-07	1.18275e-05	12	NaN	Putative	BnaA09g40770D, Description = BnaA09g40770D protein, PFAM = PF02845;PF07744	BnaA09g40770D	27	0.249253	4.01199	C	A
CP / A	Niben101Scf00231_688446-694904	Niben101Scf00231_688446-694904	-0.482257	0.482257	0.482257	1.90708e-07	1.21245e-05	12	NaN	Putative	aclb, Description = ATP citrate lyase b-subunit, PFAM = PF16114;PF08442	NaN	12	0.715857	1.39693	CP	A
CP / AP	Niben044Scf00023200Ctg002_892-5980	Niben044Scf00023200Ctg002_892-5980	-1.61106	1.61106	1.61106	1.95722e-07	1.23706e-05	12	NaN	Putative	ptb, Description = Polypyrimidine tract-binding protein, PFAM = PF13893	ptb	2	0.327359	3.05475	CP	AP
CP / A	Nbv0.3scaffold9063_28622-44645	Nbv0.3scaffold9063_28622-44645	-1.65481	1.65481	1.65481	1.99842e-07	1.25575e-05	12	NaN	Putative	TSS, Description = Eukaryotic translation initiation factor 3 subunit, putative, PFAM = PF15044;PF13424;PF13424;PF12807	NaN	65	0.317581	3.14881	CP	A
CP / C	Niben101Scf02907_653938-660021	Niben101Scf02907_653938-660021	-1.02825	1.02825	1.02825	2.05702e-07	1.2851e-05	12	NaN	Putative	ELP4, Description = Elongator complex protein 4, PFAM = PF05625	NaN	5	0.490306	2.03954	CP	C
CP / A	Niben101Scf01150_19085-26248	Niben101Scf01150_19085-26248	-0.833378	0.833378	0.833378	2.10733e-07	1.30272e-05	12	NaN	Putative	rsg, Description = BZIP transcriptional activator RSG, PFAM = PF00170	NaN	8	0.561214	1.78185	CP	A
CP / AP	Niben101Scf00486_353935-362035	Niben101Scf00486_353935-362035	-1.40684	1.40684	1.40684	2.10932e-07	1.30272e-05	12	NaN	Putative	SEC23, Description = Protein transport protein SEC23, PFAM = PF00626;PF04810;PF04811;PF08033;PF04815	SEC23	10	0.377136	2.65157	CP	AP
CP / A	Niben101Scf00556_156304-165816	Niben101Scf00556_156304-165816	-4.23182	4.23182	4.23182	2.13661e-07	1.30784e-05	12	NaN	Putative	BnaA05g28140D, Description = BnaA05g28140D protein, PFAM = PF01424;PF12752	NaN	7	0.0532224	18.7891	CP	A
C / AP	Niben101Scf08586_593221-608676	Niben101Scf08586_593221-608676	-0.786112	0.786112	0.786112	2.15265e-07	1.30784e-05	12	NaN	Putative	BnaA07g31020D, Description = BnaA07g31020D protein, PFAM = PF14381;PF07714	NaN	23	0.579905	1.72442	C	AP
CP / AP	Niben101Scf03015_490276-518577	Niben101Scf03015_490276-518577	1.39004	-1.39004	1.39004	2.15391e-07	1.30784e-05	12	NaN	Putative	PCBP, Description = RNA-binding KH domain-containing protein isoform 1, PFAM = PF00013;PF00013;PF00013;PF00013	PCBP	10	2.62086	0.381554	CP	AP
CP / A	Niben101Scf01718_101438-107286	Niben101Scf01718_101438-107286	1.35415	-1.35415	1.35415	2.18866e-07	1.32151e-05	12	NaN	Putative	HPR, Description = Glycerate dehydrogenase HPR, peroxisomal, PFAM = PF00389;PF02826;PF02826	NaN	22	2.55646	0.391166	CP	A
CP / A	Niben044Scf00030400Ctg000_1-16650	Niben044Scf00030400Ctg000_1-16650	2.11627	-2.11627	2.11627	2.21063e-07	1.32736e-05	12	NaN	Putative	CMT2, Description = Chromomethylase 2, PFAM = PF00145;PF01426;PF00385	NaN	20	4.33572	0.230642	CP	A
CP / AP	Niben101Scf04236_225-5530	Niben101Scf04236_225-5530	-1.51568	1.51568	1.51568	2.23768e-07	1.32972e-05	12	NaN	Putative	MBF1B, Description = Multiprotein-bridging factor 1b, PFAM = PF01381;PF08523	MBF1B	5	0.349733	2.85933	CP	AP
CP / A	Niben101Scf15533_111323-134423	Niben101Scf15533_111323-134423	-0.511734	0.511734	0.511734	2.23916e-07	1.32972e-05	12	NaN	Putative	CPL1, Description = RNA polymerase II C-terminal domain phosphatase-like 1, PFAM = PF00035;PF00035;PF03031	NaN	5	0.701379	1.42576	CP	A
C / AP	Niben101Scf12258_128581-142151	Niben101Scf12258_128581-142151	-1.26951	1.26951	1.26951	2.25504e-07	1.33183e-05	12	NaN	Putative	TSS, Description = Protein TSS, PFAM = PF15044;PF12807;PF13424;PF13424	NaN	31	0.414801	2.4108	C	AP
CP / AP	Niben044Scf00040399Ctg001_1-7338	Niben044Scf00040399Ctg001_1-7338	-1.6394	1.6394	1.6394	2.2797e-07	1.3384e-05	12	NaN	Putative	PP7, Description = Serine/threonine-protein phosphatase 7, PFAM = PF00149	PP7	12	0.320989	3.11537	CP	AP
CP / A	Niben101Scf18662_12787-17273	Niben101Scf18662_12787-17273	-2.82248	2.82248	2.82248	2.29445e-07	1.3384e-05	12	NaN	Putative	bZIP28, Description = BZIP transcription factor bZIP28, PFAM = PF00170	NaN	1	0.141367	7.07378	CP	A
AP / A	Niben044Scf00027047Ctg012_1-5815	Niben044Scf00027047Ctg012_1-5815	-0.441072	0.441072	0.441072	2.30829e-07	1.3384e-05	12	NaN	Putative	strap, Description = Serine-threonine kinase receptor-associated protein, PFAM = PF00400;PF00400;PF00400;PF00400	NaN	9	0.736587	1.35761	AP	A
CP / A	Niben101Scf02853_365925-374346	Niben101Scf02853_365925-374346	-1.69883	1.69883	1.69883	2.33753e-07	1.3384e-05	12	NaN	Putative	MTR_4g104360, Description = Topoisomerase-like protein, PFAM = PF02847;PF02847;PF02847;PF02847	NaN	15	0.308035	3.24638	CP	A
CP / AP	Niben044Scf00021122Ctg000_8330-14492	Niben044Scf00021122Ctg000_8330-14492	1.64905	-1.64905	1.64905	2.34729e-07	1.3384e-05	12	NaN	Putative	SF3B1, Description = Splicing factor 3B subunit 1, PFAM = PF08920	SF3B1	44	3.13628	0.318849	CP	AP
CP / AP	Niben044Scf00034658Ctg013_6013-21692	Niben044Scf00034658Ctg013_6013-21692	0.982127	-0.982127	0.982127	2.34827e-07	1.3384e-05	12	NaN	Putative	PCBP, Description = K Homology domain-containing protein, PFAM = PF00013;PF00013;PF00013;PF00013	PCBP	14	1.97538	0.506233	CP	AP
CP / C	Niben044Scf00001915Ctg000_382-3678	Niben044Scf00001915Ctg000_382-3678	-0.798359	0.798359	0.798359	2.37263e-07	1.3384e-05	12	NaN	Putative	At5g57070, Description = Putative formin-like protein 20-like, PFAM = PF05553	NaN	10	0.575003	1.73912	CP	C
CP / AP	Niben101Scf02499_243323-245640	Niben101Scf02499_243323-245640	-1.43906	1.43906	1.43906	2.38184e-07	1.3384e-05	12	NaN	Putative	At5g16470, Description = At5g16470, PFAM =	At5g16470	1	0.368807	2.71145	CP	AP
CP / AP	Niben101Scf04312_390155-396848	Niben101Scf04312_390155-396848	-3.72553	3.72553	3.72553	2.38337e-07	1.3384e-05	12	NaN	Putative	At5g56850, Description = Dystrophin-1, PFAM =	At5g56850	23	0.0755967	13.2281	CP	AP
C / A	Niben101Scf02465_64064-77199	Niben101Scf02465_64064-77199	-1.1045	1.1045	1.1045	2.39001e-07	1.3384e-05	12	NaN	Putative	Ni, Description = Protein FAM63A, PFAM = PF04424	Ni	10	0.465063	2.15024	C	A
CP / AP	Niben101Scf00611_1137290-1141930	Niben101Scf00611_1137290-1141930	-0.847771	0.847771	0.847771	2.41212e-07	1.34383e-05	12	NaN	Putative	EIF4A2, Description = Eukaryotic initiation factor 4A-II, PFAM = PF00271;PF00270	EIF4A2	31	0.555643	1.79972	CP	AP
CP / AP	Niben101Scf04395_92840-103956	Niben101Scf04395_92840-103956	-1.54474	1.54474	1.54474	2.45874e-07	1.34849e-05	12	NaN	Putative	VOZ2, Description = Transcription factor VOZ2, PFAM =	VOZ2	9	0.342757	2.91752	CP	AP
CP / A	Niben044Scf00060316Ctg001_7140-17434	Niben044Scf00060316Ctg001_7140-17434	2.06428	-2.06428	2.06428	2.45899e-07	1.34849e-05	12	NaN	Putative	BnaA05g17170D, Description = BnaA05g17170D protein, PFAM = PF03468	NaN	12	4.18226	0.239105	CP	A
CP / AP	Niben101Scf03934_15033-22419	Niben101Scf03934_15033-22419	0.565446	-0.565446	0.565446	2.46906e-07	1.34849e-05	12	NaN	Putative	PHR1, Description = Protein PHOSPHATE STARVATION RESPONSE 1, PFAM = PF14379;PF00249	PHR1	6	1.47985	0.675746	CP	AP
AP / A	Niben044Scf00037135Ctg005_3250-16907	Niben044Scf00037135Ctg005_3250-16907	-0.327789	0.327789	0.327789	2.47056e-07	1.34849e-05	12	NaN	Putative	PHOT2, Description = Phototropin-2, PFAM = PF13426;PF13426;PF00069	NaN	34	0.796757	1.25509	AP	A
CP / A	Niben101Scf03565_132668-147232	Niben101Scf03565_132668-147232	-1.46355	1.46355	1.46355	2.48288e-07	1.34849e-05	12	NaN	Putative	At4g25610, Description = C2H2-like zinc finger protein, PFAM =	NaN	10	0.362599	2.75787	CP	A
C / A	Niben101Scf07350_38222-52035	Niben101Scf07350_38222-52035	-0.812045	0.812045	0.812045	2.49548e-07	1.34856e-05	12	NaN	Putative	LARP1A, Description = La-related protein 1A, PFAM = PF05383	LARP1A	19	0.569574	1.7557	C	A
AP / A	Nbv0.3scaffold33726_55-7608;Niben101Scf01964_191883-199819	Nbv0.3scaffold33726_55-7608;Niben101Scf01964_191883-199819	-0.919505	0.919505	0.919505	2.50881e-07	1.34901e-05	12	NaN	Putative	Sb02g040830, Description = Putative uncharacterized protein Sb02g040830, PFAM = PF01470;Sb02g040830, Description = Putative uncharacterized protein Sb02g040830, PFAM = PF01470	NaN	7	0.528691	1.89147	AP	A
CP / A	Niben101Scf01521_69424-73886	Niben101Scf01521_69424-73886	-3.04378	3.04378	3.04378	2.53531e-07	1.35651e-05	12	NaN	Putative	MES11, Description = Putative methylesterase 11, chloroplastic, PFAM = PF12697	NaN	5	0.121264	8.24649	CP	A
C / A	Nbv0.5scaffold1328_330226-341009	Nbv0.5scaffold1328_330226-341009	-1.23019	1.23019	1.23019	2.60435e-07	1.36751e-05	12	NaN	Putative	kif6, Description = Kinesin-like protein, PFAM = PF00225	kif6	22	0.426261	2.34598	C	A
C / AP	Niben101Scf00245_444764-449034	Niben101Scf00245_444764-449034	3.09646	-3.09646	3.09646	2.60585e-07	1.36751e-05	12	NaN	Putative	EMB514, Description = DUF3223 family protein, PFAM = PF11523	NaN	5	8.55317	0.116916	C	AP
CP / A	Niben101Scf06668_324019-350506	Niben101Scf06668_324019-350506	1.73197	-1.73197	1.73197	2.60671e-07	1.36751e-05	12	NaN	Putative	crn, Description = Crooked neck protein, PFAM = PF02184	NaN	14	3.32181	0.301041	CP	A
C / A	Niben101Scf04312_390155-396848	Niben101Scf04312_390155-396848	-2.26432	2.26432	2.26432	2.61793e-07	1.36751e-05	12	NaN	Putative	At5g56850, Description = Dystrophin-1, PFAM =	At5g56850	23	0.208148	4.80427	C	A
CP / AP	Nbv0.3scaffold23498_3107-8643	Nbv0.3scaffold23498_3107-8643	0.711084	-0.711084	0.711084	2.61912e-07	1.36751e-05	12	NaN	Putative	NAC008, Description = NAC domain-containing protein 8, PFAM = PF02365	NAC008	4	1.63703	0.610861	CP	AP
CP / AP	Nbv0.3scaffold13303_37321-42871	Nbv0.3scaffold13303_37321-42871	-1.11027	1.11027	1.11027	2.66818e-07	1.38643e-05	12	NaN	Putative	PGH1, Description = Enolase, PFAM = PF03952;PF00113	PGH1	18	0.463209	2.15885	CP	AP
C / AP	Niben101Scf17221_13225-29320	Niben101Scf17221_13225-29320	-2.45354	2.45354	2.45354	2.69439e-07	1.39335e-05	12	NaN	Putative	SYP81, Description = Syntaxin-81, PFAM = PF10496	NaN	3	0.182562	5.47758	C	AP
AP / A	Niben101Scf06876_175843-183648	Niben101Scf06876_175843-183648	-0.822014	0.822014	0.822014	2.70987e-07	1.39468e-05	12	NaN	Putative	guaD, Description = Guanine deaminase, PFAM = PF00383	NaN	5	0.565652	1.76787	AP	A
CP / AP	Niben044Scf00030400Ctg000_1-16650	Niben044Scf00030400Ctg000_1-16650	1.68326	-1.68326	1.68326	2.80827e-07	1.42681e-05	12	NaN	Putative	CMT2, Description = Chromomethylase 2, PFAM = PF00145;PF01426;PF00385	CMT2	20	3.21152	0.311379	CP	AP
CP / A	Niben101Scf02881_75669-87779	Niben101Scf02881_75669-87779	1.86132	-1.86132	1.86132	2.80921e-07	1.42681e-05	12	NaN	Putative	ESP1, Description = Putative proline-rich protein, PFAM = PF14327;PF14304	NaN	6	3.6334	0.275224	CP	A
C / AP	Nbv0.5scaffold16_500816-505884	Nbv0.5scaffold16_500816-505884	1.43319	-1.43319	1.43319	2.81191e-07	1.42681e-05	12	NaN	Putative	STA1, Description = Protein STABILIZED1, PFAM = PF13181;PF06424;PF14559	NaN	14	2.70044	0.37031	C	AP
CP / A	Niben101Scf00369_297874-306373	Niben101Scf00369_297874-306373	-1.58929	1.58929	1.58929	2.85658e-07	1.44271e-05	12	NaN	Putative	ATG18A, Description = Autophagy-related protein 18a, PFAM = PF00400	NaN	13	0.332334	3.00902	CP	A
CP / C	Niben101Scf04044_1959710-1972652	Niben101Scf04044_1959710-1972652	-10.3782	10.3782	10.3782	2.90077e-07	1.44821e-05	10	NaN	Putative	, Description = Enhancer of polycomb-like protein, PFAM = PF10513	NaN	5	0.000751359	1330.92	CP	C
CP / A	Nbv0.3scaffold24285_10424-15786;Nbv0.5scaffold1666_60814-66176	Nbv0.3scaffold24285_10424-15786;Nbv0.5scaffold1666_60814-66176	-1.84045	1.84045	1.84045	2.90456e-07	1.44821e-05	12	NaN	Putative	NFXL1, Description = NF-X1-type zinc finger protein NFXL1, PFAM = PF01422;PF01422;PF01422;PF01422;PF01422;PF01422;PF01422;PF01422;NFXL1, Description = NF-X1-type zinc finger protein NFXL1, PFAM = PF01422;PF01422;PF01422;PF01422;PF01422;PF01422;PF01422;PF01422	NaN	23	0.279234	3.58123	CP	A
C / A	Nbv0.5scaffold4052_85596-91425	Nbv0.5scaffold4052_85596-91425	-1.5305	1.5305	1.5305	2.90768e-07	1.44821e-05	12	NaN	Putative	ECT2, Description = AT3g13460/MRP15_10, PFAM = PF04146	ECT2	8	0.346158	2.88885	C	A
CP / A	Niben101Scf00297_42565-47700;Niben101Scf07365_108829-114075	Niben101Scf00297_42565-47700;Niben101Scf07365_108829-114075	-2.52962	2.52962	2.52962	2.92258e-07	1.44895e-05	12	NaN	Putative	PPA6, Description = Soluble inorganic pyrophosphatase 6, chloroplastic, PFAM = PF00719;PPA1, Description = Inorganic pyrophosphatase, PFAM = PF00719	NaN	5	0.173184	5.77421	CP	A
CP / AP	Niben044Scf00019367Ctg002_1-6227	Niben044Scf00019367Ctg002_1-6227	0.993741	-0.993741	0.993741	3.00443e-07	1.48273e-05	12	NaN	Putative	MED15A, Description = Transcription cofactor, putative, PFAM =	MED15A	1	1.99134	0.502174	CP	AP
C / A	Niben101Scf00176_175892-183270	Niben101Scf00176_175892-183270	-1.67145	1.67145	1.67145	3.06316e-07	1.50485e-05	12	NaN	Putative	BnaC01g29800D, Description = BnaC01g29800D protein, PFAM = PF01363	BnaC01g29800D	24	0.313937	3.18535	C	A
CP / A	Niben044Scf00017213Ctg009_1947-7234;Niben101Scf00466_410357-415635	Niben044Scf00017213Ctg009_1947-7234;Niben101Scf00466_410357-415635	-0.802331	0.802331	0.802331	3.12658e-07	1.52238e-05	12	NaN	Putative	bZIP28, Description = BZIP transcription factor bZIP28, PFAM = PF00170;bZIP28, Description = BZIP transcription factor bZIP28, PFAM = PF00170	NaN	11	0.573422	1.74392	CP	A
CP / A	Niben101Scf01227_356839-359438	Niben101Scf01227_356839-359438	-2.49188	2.49188	2.49188	3.15636e-07	1.52633e-05	12	NaN	Putative	AT3, Description = HXXXD-type acyl-transferase family protein, PFAM = PF02458	NaN	5	0.177774	5.62511	CP	A
CP / AP	Niben101Scf02164_617548-624263	Niben101Scf02164_617548-624263	2.82139	-2.82139	2.82139	3.17267e-07	1.52633e-05	10	NaN	Putative	At1g07840, Description = AT1G07840 protein, PFAM = PF04000	At1g07840	1	7.06842	0.141474	CP	AP
CP / C	Nbv0.3scaffold28887_94-5547	Nbv0.3scaffold28887_94-5547	-1.59995	1.59995	1.59995	3.2029e-07	1.52633e-05	12	NaN	Putative	ddj1, Description = DnaJ-like protein, PFAM = PF00684;PF00226;PF01556	NaN	2	0.329889	3.03132	CP	C
C / AP	Niben101Scf05588_409630-419437	Niben101Scf05588_409630-419437	0.81225	-0.81225	0.81225	3.20426e-07	1.52633e-05	12	NaN	Putative	OEP61, Description = Outer envelope protein 61, PFAM = PF00515	NaN	20	1.75595	0.569493	C	AP
C / A	Nbv0.3scaffold13303_37321-42871	Nbv0.3scaffold13303_37321-42871	-1.64477	1.64477	1.64477	3.21157e-07	1.52633e-05	12	NaN	Putative	PGH1, Description = Enolase, PFAM = PF03952;PF00113	PGH1	18	0.319798	3.12697	C	A
AP / A	Niben101Scf01494_1052668-1060302	Niben101Scf01494_1052668-1060302	-0.859612	0.859612	0.859612	3.22118e-07	1.52633e-05	12	NaN	Putative	, Description = Sterile alpha motif domain-containing protein isoform 1, PFAM = PF00536	NaN	8	0.551101	1.81455	AP	A
CP / AP	Niben101Scf13622_2604-15465	Niben101Scf13622_2604-15465	-0.691043	0.691043	0.691043	3.23398e-07	1.52633e-05	12	NaN	Putative	PUX3, Description = Plant UBX domain-containing protein 3, PFAM = PF08059;PF00789	PUX3	10	0.619406	1.61445	CP	AP
CP / AP	Nbv0.3scaffold37289_17905-38787	Nbv0.3scaffold37289_17905-38787	1.46571	-1.46571	1.46571	3.27815e-07	1.54045e-05	12	NaN	Putative	Xpo1, Description = Exportin-1, PFAM = PF08389;PF03810;PF08767	Xpo1	31	2.76199	0.362058	CP	AP
CP / AP	Nbv0.3scaffold2684_41262-50705;Niben044Scf00020851Ctg012_6356-13730;Niben101Scf02569_232385-240205	Nbv0.3scaffold2684_41262-50705;Niben044Scf00020851Ctg012_6356-13730;Niben101Scf02569_232385-240205	-11.3089	11.3089	11.3089	3.29306e-07	1.54075e-05	10	NaN	Putative	At2g18990, Description = Thioredoxin domain-containing protein 9 homolog, PFAM = PF00085;At2g18990, Description = Thioredoxin domain-containing protein 9 homolog, PFAM = PF00085;At2g18990, Description = Thioredoxin domain-containing protein 9 homolog, PFAM =	At2g18990	1	0.000394157	2537.06	CP	AP
AP / A	Niben101Scf00929_403508-409337	Niben101Scf00929_403508-409337	-1.04084	1.04084	1.04084	3.38675e-07	1.57212e-05	12	NaN	Putative	RCE1, Description = NEDD8-conjugating enzyme Ubc12, PFAM = PF00179	NaN	4	0.486043	2.05743	AP	A
C / AP	Niben101Scf08334_13263-25674	Niben101Scf08334_13263-25674	0.829009	-0.829009	0.829009	3.40865e-07	1.57212e-05	12	NaN	Putative	ysh1, Description = Endoribonuclease YSH1, PFAM = PF00753;PF11718;PF07521;PF10996	NaN	16	1.77646	0.562916	C	AP
CP / A	Niben101Scf10970_104970-109761	Niben101Scf10970_104970-109761	-1.37347	1.37347	1.37347	3.41041e-07	1.57212e-05	12	NaN	Putative	At5g47070, Description = Probable receptor-like protein kinase At5g47070, PFAM = PF07714	NaN	11	0.385963	2.59092	CP	A
CP / A	Niben101Scf08047_463650-478849	Niben101Scf08047_463650-478849	-0.953114	0.953114	0.953114	3.42683e-07	1.57212e-05	12	NaN	Putative	ACI13, Description = ACI13, PFAM =	NaN	8	0.516516	1.93605	CP	A
CP / A	Niben101Scf00841_331869-344645	Niben101Scf00841_331869-344645	-2.73731	2.73731	2.73731	3.43283e-07	1.57212e-05	12	NaN	Putative	PGSC0003DMG400007133, Description = DUF2146 family protein, PFAM = PF10220;PF10220;PF10220;PF10220	NaN	10	0.149964	6.66827	CP	A
C / A	Nbv0.5scaffold253_469232-474003;Niben101Scf03491_100848-105751	Nbv0.5scaffold253_469232-474003;Niben101Scf03491_100848-105751	-1.33333	1.33333	1.33333	3.47952e-07	1.58298e-05	12	NaN	Putative	PMI1, Description = Protein PLASTID MOVEMENT IMPAIRED 1, PFAM = PF10358;PMI1, Description = Plastid movement impaired protein, PFAM = PF10358	PMI1	39	0.396851	2.51984	C	A
C / A	Nbv0.5scaffold7421_940-15404	Nbv0.5scaffold7421_940-15404	-1.97172	1.97172	1.97172	3.48583e-07	1.58298e-05	12	NaN	Putative	At3g47890, Description = Putative uncharacterized protein At3g47890, PFAM = PF04780;PF00443;PF04781	At3g47890	8	0.254949	3.92235	C	A
CP / A	Nbv0.3scaffold6987_37963-53814	Nbv0.3scaffold6987_37963-53814	-2.23311	2.23311	2.23311	3.51568e-07	1.58985e-05	12	NaN	Putative	ymdB, Description = O-acetyl-ADP-ribose deacetylase, PFAM = PF13716;PF01661	NaN	14	0.2127	4.70145	CP	A
C / A	Niben101Scf02853_401208-407351	Niben101Scf02853_401208-407351	-1.56885	1.56885	1.56885	3.66074e-07	1.643e-05	12	NaN	Putative	At1g22730, Description = MA3 domain-containing protein, PFAM = PF02847;PF02847;PF02847;PF02847	At1g22730	6	0.337076	2.96669	C	A
CP / A	Niben101Scf00714_812323-827599	Niben101Scf00714_812323-827599	1.28561	-1.28561	1.28561	3.66362e-07	1.643e-05	12	NaN	Putative	osgep, Description = Probable tRNA N6-adenosine threonylcarbamoyltransferase, PFAM = PF00814	NaN	8	2.43786	0.410196	CP	A
C / A	Niben044Scf00026420Ctg002_8200-14155	Niben044Scf00026420Ctg002_8200-14155	-1.24496	1.24496	1.24496	3.7939e-07	1.69335e-05	12	NaN	Putative	ERD7, Description = Probable senescence related protein, PFAM = PF06911	ERD7	17	0.42192	2.37012	C	A
C / AP	Niben101Scf11779_203592-213906	Niben101Scf11779_203592-213906	-0.986937	0.986937	0.986937	3.81711e-07	1.69335e-05	12	NaN	Putative	RAE1, Description = Protein RAE1, PFAM = PF00400;PF00400;PF00400;PF00400	NaN	11	0.504548	1.98197	C	AP
C / A	Niben101Scf06404_48937-61109	Niben101Scf06404_48937-61109	-1.39457	1.39457	1.39457	3.82289e-07	1.69335e-05	12	NaN	Putative	URT1, Description = UTP:RNA uridylyltransferase 1, PFAM = PF03828;PF01909	URT1	8	0.380357	2.62911	C	A
C / A	Niben101Scf08191_248120-253977	Niben101Scf08191_248120-253977	-2.08515	2.08515	2.08515	3.844e-07	1.69575e-05	12	NaN	Putative	TTL4, Description = TPR repeat-containing thioredoxin TTL4, PFAM = PF13414;PF00085;PF00515	TTL4	14	0.235671	4.24321	C	A
CP / A	Niben101Scf11306_45694-54011	Niben101Scf11306_45694-54011	0.740756	-0.740756	0.740756	3.87146e-07	1.70092e-05	12	NaN	Putative	UBA1, Description = Ubiquitin-like modifier-activating enzyme 1, PFAM = PF16191;PF16190;PF09358;PF00899;PF00899;PF10585	NaN	13	1.67105	0.598426	CP	A
CP / AP	Niben044Scf00012287Ctg002_25131-29315;Niben101Scf02124_42091-46391	Niben044Scf00012287Ctg002_25131-29315;Niben101Scf02124_42091-46391	-2.21834	2.21834	2.21834	3.93441e-07	1.71764e-05	12	NaN	Putative	ski1, Description = Snf1-related kinase interactor 2, PFAM =;ski1, Description = Snf1-related kinase interactor 2, PFAM =	ski1	2	0.214889	4.65357	CP	AP
CP / A	Niben101Scf03374_887050-927323	Niben101Scf03374_887050-927323	-1.94023	1.94023	1.94023	3.95513e-07	1.71764e-05	12	NaN	Putative	NOB1, Description = NOB1, PFAM = PF08772;PF17146	NaN	6	0.260574	3.83768	CP	A
C / AP	Niben101Scf03648_525389-533654	Niben101Scf03648_525389-533654	1.21126	-1.21126	1.21126	3.95718e-07	1.71764e-05	12	NaN	Putative	At2g47790, Description = At2g47790/F17A22.18, PFAM = PF00400	NaN	4	2.31539	0.431893	C	AP
CP / A	Niben101Scf10974_71456-78366	Niben101Scf10974_71456-78366	1.32788	-1.32788	1.32788	3.97522e-07	1.71857e-05	12	NaN	Putative	AHL2, Description = AT-hook motif nuclear-localized protein 2, PFAM = PF03479	NaN	4	2.51033	0.398353	CP	A
AP / A	Niben101Scf00492_15863-21985	Niben101Scf00492_15863-21985	-0.582838	0.582838	0.582838	4.00303e-07	1.72133e-05	12	NaN	Putative	TFIIB1, Description = Transcription initiation factor IIB, PFAM = PF00382;PF00382;PF08271	NaN	6	0.667649	1.49779	AP	A
CP / A	Nbv0.3scaffold62601_1-8329	Nbv0.3scaffold62601_1-8329	-2.63455	2.63455	2.63455	4.01347e-07	1.72133e-05	12	NaN	Putative	TON1A, Description = Protein TONNEAU 1a, PFAM = PF16045	NaN	6	0.161036	6.2098	CP	A
C / AP	Niben101Scf02001_339229-347639	Niben101Scf02001_339229-347639	-2.43823	2.43823	2.43823	4.04584e-07	1.72756e-05	12	NaN	Putative	LARP1C, Description = La-related protein 1C, PFAM = PF05383	NaN	11	0.18451	5.41976	C	AP
C / A	Nbv0.3scaffold22132_23199-31529	Nbv0.3scaffold22132_23199-31529	-1.1653	1.1653	1.1653	4.05995e-07	1.72756e-05	12	NaN	Putative	eIF4, Description = Eukaryotic translation initiation factor 4G, PFAM = PF02847;PF02854	eIF4	47	0.445872	2.24279	C	A
C / AP	Nbv0.5scaffold1900_51930-69377	Nbv0.5scaffold1900_51930-69377	-3.9329	3.9329	3.9329	4.14614e-07	1.75414e-05	12	NaN	Putative	UPF1, Description = Regulator of nonsense transcripts 1 homolog, PFAM = PF04851;PF13086;PF13087;PF09416	NaN	3	0.0654756	15.2729	C	AP
AP / A	Niben101Scf04292_142918-151061	Niben101Scf04292_142918-151061	1.65909	-1.65909	1.65909	4.17689e-07	1.75414e-05	12	NaN	Putative	At3g15690, Description = Biotin/lipoyl attachment domain-containing protein, PFAM = PF00364	NaN	9	3.15818	0.316639	AP	A
CP / A	Niben101Scf08157_246443-249801	Niben101Scf08157_246443-249801	-1.31111	1.31111	1.31111	4.17883e-07	1.75414e-05	12	NaN	Putative	ap1, Description = Adenine nucleotide alpha hydrolases-like superfamily, PFAM = PF00582	NaN	3	0.40301	2.48133	CP	A
C / A	Niben101Scf08298_52621-75211	Niben101Scf08298_52621-75211	-0.416367	0.416367	0.416367	4.18735e-07	1.75414e-05	12	NaN	Putative	CLASP, Description = AtCLASP, PFAM = PF12348;PF12348;PF02985	CLASP	30	0.749309	1.33456	C	A
C / A	Niben044Scf00012693Ctg004_1-6001	Niben044Scf00012693Ctg004_1-6001	-0.616607	0.616607	0.616607	4.24632e-07	1.77198e-05	12	NaN	Putative	BnaA02g10500D, Description = BnaA02g10500D protein, PFAM = PF00013;PF00013;PF00013	BnaA02g10500D	11	0.652203	1.53326	C	A
CP / A	Nbv0.5scaffold1328_330226-341009	Nbv0.5scaffold1328_330226-341009	-1.48402	1.48402	1.48402	4.32178e-07	1.79653e-05	12	NaN	Putative	kif6, Description = Kinesin-like protein, PFAM = PF00225	NaN	22	0.357491	2.79727	CP	A
CP / AP	Niben101Ctg16374_1985-5107;Niben101Scf00858_5014-7540;Niben101Scf06332_23232-26058	Niben101Ctg16374_1985-5107;Niben101Scf00858_5014-7540;Niben101Scf06332_23232-26058	1.11763	-1.11763	1.11763	4.36583e-07	1.80789e-05	12	NaN	Putative	h2b, Description = Histone H2A, PFAM = PF16211;PF00125;h2b, Description = Histone H2A, PFAM = PF16211;PF00125;h2b, Description = Histone H2A, PFAM = PF16211;PF00125	h2b	4	2.1699	0.460851	CP	AP
CP / AP	Niben101Scf00713_20854-41653	Niben101Scf00713_20854-41653	-0.895267	0.895267	0.895267	4.41436e-07	1.82042e-05	12	NaN	Putative	TIF3A1, Description = Eukaryotic translation initiation factor 3 subunit A, PFAM = PF01399	TIF3A1	42	0.537648	1.85995	CP	AP
CP / A	Niben101Scf07166_77629-80815	Niben101Scf07166_77629-80815	0.876835	-0.876835	0.876835	4.42978e-07	1.82042e-05	12	NaN	Putative	, Description = , PFAM = PF03108	NaN	5	1.83634	0.544561	CP	A
CP / AP	Niben101Scf02527_173647-176189	Niben101Scf02527_173647-176189	-2.82236	2.82236	2.82236	4.49502e-07	1.84023e-05	12	NaN	Putative	Os05g0103500, Description = Os05g0103500 protein, PFAM =	Os05g0103500	1	0.141379	7.07316	CP	AP
CP / A	Niben101Scf06394_393111-396789	Niben101Scf06394_393111-396789	-1.17939	1.17939	1.17939	4.54025e-07	1.85174e-05	12	NaN	Putative	PMI2, Description = Protein PLASTID MOVEMENT IMPAIRED 2, PFAM = PF05701	NaN	15	0.441538	2.26481	CP	A
C / A	Niben101Scf08041_77069-400259	Niben101Scf08041_77069-400259	-0.351933	0.351933	0.351933	4.55762e-07	1.85183e-05	12	NaN	Putative	APUM2, Description = Pumilio homolog 2, PFAM = PF00806;PF00806;PF00806;PF00806;PF00806;PF00806;PF00806;PF00806;PF07990;PF07990	APUM2	21	0.783534	1.27627	C	A
CP / AP	Niben101Scf07113_56279-70523	Niben101Scf07113_56279-70523	-2.30641	2.30641	2.30641	4.65771e-07	1.88541e-05	12	NaN	Putative	BnaC04g02610D, Description = BnaC04g02610D protein, PFAM = PF10358	BnaC04g02610D	21	0.202163	4.9465	CP	AP
CP / AP	Niben101Scf02116_33275-59401	Niben101Scf02116_33275-59401	-2.92746	2.92746	2.92746	4.7109e-07	1.89983e-05	12	NaN	Putative	At2g32170, Description = Putative uncharacterized protein At2g32170, PFAM = PF07942	At2g32170	4	0.131446	7.6077	CP	AP
C / A	Niben044Scf00010979Ctg006_490-13948	Niben044Scf00010979Ctg006_490-13948	-1.01137	1.01137	1.01137	4.73484e-07	1.90239e-05	12	NaN	Putative	CLASP, Description = CLIP-associated protein, PFAM = PF12348;PF12348	CLASP	3	0.496075	2.01582	C	A
CP / A	Niben101Scf00647_364684-369612	Niben101Scf00647_364684-369612	-1.6378	1.6378	1.6378	4.76085e-07	1.90575e-05	12	NaN	Putative	eif3g, Description = Eukaryotic translation initiation factor 3 subunit G, PFAM = PF12353;PF00076	NaN	15	0.321345	3.11192	CP	A
C / A	Niben101Scf02275_294546-301122	Niben101Scf02275_294546-301122	-0.933956	0.933956	0.933956	4.83202e-07	1.9271e-05	12	NaN	Putative	SMG7, Description = Protein SMG7, PFAM = PF10373;PF10374	SMG7	15	0.523421	1.91051	C	A
CP / A	Niben101Scf06958_249163-253926	Niben101Scf06958_249163-253926	-1.43807	1.43807	1.43807	4.87821e-07	1.93689e-05	12	NaN	Putative	gst1, Description = Glutathione S-transferase 1, PFAM = PF00043;PF02798	NaN	4	0.36906	2.70958	CP	A
CP / A	Niben101Scf01142_237254-256558	Niben101Scf01142_237254-256558	-1.55234	1.55234	1.55234	4.89241e-07	1.93689e-05	12	NaN	Putative	At1g15290, Description = Tetratricopeptide repeat-containing protein, PFAM = PF15044;PF12807;PF13424;PF13424	NaN	50	0.340956	2.93293	CP	A
CP / AP	Niben044Scf00003670Ctg000_948-10911	Niben044Scf00003670Ctg000_948-10911	-0.650791	0.650791	0.650791	4.92779e-07	1.94366e-05	12	NaN	Putative	PGSC0003DMG400004762, Description = DNA-directed RNA polymerase III subunit RPC5, PFAM = PF04801	PGSC0003DMG400004762	10	0.636931	1.57003	CP	AP
AP / A	Niben101Scf10336_401234-408293	Niben101Scf10336_401234-408293	2.69038	-2.69038	2.69038	4.95105e-07	1.94366e-05	12	NaN	Putative	MO1, Description = Monooxygenase 1, PFAM = PF01494	NaN	4	6.45483	0.154923	AP	A
CP / A	Niben101Scf00313_748013-752182	Niben101Scf00313_748013-752182	1.36957	-1.36957	1.36957	4.96346e-07	1.94366e-05	12	NaN	Putative	HSR201, Description = Benzyl alcohol O-benzoyltransferase, PFAM = PF02458	NaN	23	2.58394	0.387006	CP	A
CP / A	Niben101Scf03856_400203-407899	Niben101Scf03856_400203-407899	-1.0034	1.0034	1.0034	5.04406e-07	1.96809e-05	12	NaN	Putative	At1g79090, Description = AT1G79090 protein, PFAM =	NaN	24	0.498825	2.00471	CP	A
CP / A	Niben101Scf14320_65524-69294	Niben101Scf14320_65524-69294	-2.70701	2.70701	2.70701	5.09832e-07	1.98211e-05	12	NaN	Putative	PGSC0003DMG400003399, Description = S-norcoclaurine synthase, PFAM = PF00407	NaN	6	0.153147	6.52966	CP	A
CP / AP	Niben101Scf10835_24359-29915	Niben101Scf10835_24359-29915	-2.36474	2.36474	2.36474	5.12493e-07	1.98531e-05	12	NaN	Putative	At3g50910, Description = AT3g50910/F18B3_190, PFAM =	At3g50910	6	0.194152	5.1506	CP	AP
AP / A	Niben101Scf02881_75669-87779	Niben101Scf02881_75669-87779	-0.315084	0.315084	0.315084	5.15259e-07	1.9889e-05	12	NaN	Putative	ESP1, Description = Putative proline-rich protein, PFAM = PF14327;PF14304	NaN	6	0.803804	1.24408	AP	A
C / AP	Niben101Scf02116_33275-59401	Niben101Scf02116_33275-59401	-1.81079	1.81079	1.81079	5.29813e-07	2.03241e-05	12	NaN	Putative	At2g32170, Description = Putative uncharacterized protein At2g32170, PFAM = PF07942	NaN	4	0.285034	3.50835	C	AP
CP / AP	Nbv0.5scaffold740_492019-499412;Niben101Scf03584_541556-549508;Niben101Scf09130_153779-161213	Nbv0.5scaffold740_492019-499412;Niben101Scf03584_541556-549508;Niben101Scf09130_153779-161213	-2.34188	2.34188	2.34188	5.33007e-07	2.03241e-05	12	NaN	Putative	MOB1A, Description = MOB kinase activator-like 1A, PFAM = PF03637;MOB1A, Description = MOB kinase activator-like 1A, PFAM = PF03637;MOB1A, Description = MOB kinase activator-like 1A, PFAM = PF03637	MOB1A	4	0.197253	5.06962	CP	AP
C / A	Niben101Scf04699_74005-81773	Niben101Scf04699_74005-81773	-1.82282	1.82282	1.82282	5.33821e-07	2.03241e-05	12	NaN	Putative	NEK5, Description = Serine/threonine-protein kinase Nek5, PFAM = PF00069	NEK5	10	0.282669	3.53771	C	A
C / AP	Niben101Scf02283_11242-27015	Niben101Scf02283_11242-27015	-1.8598	1.8598	1.8598	5.34054e-07	2.03241e-05	12	NaN	Putative	RCOM_0718430, Description = Eukaryotic translation initiation factor 3 subunit, putative, PFAM = PF12807;PF15044;PF13424;PF13424	NaN	42	0.275515	3.62957	C	AP
AP / A	Niben101Scf06537_40435-45455	Niben101Scf06537_40435-45455	-1.20078	1.20078	1.20078	5.5972e-07	2.10667e-05	12	NaN	Putative	ESP1, Description = Putative proline-rich protein, PFAM = PF14327;PF14304	NaN	2	0.435041	2.29863	AP	A
CP / A	Niben044Scf00009304Ctg008_2592-10634	Niben044Scf00009304Ctg008_2592-10634	2.4664	-2.4664	2.4664	5.62803e-07	2.10667e-05	12	NaN	Putative	F14M2.18, Description = F14M2.18 protein, PFAM = PF00013;PF00013	NaN	12	5.52662	0.180943	CP	A
C / A	Niben101Scf06902_250615-262439	Niben101Scf06902_250615-262439	-1.6272	1.6272	1.6272	5.65199e-07	2.10667e-05	12	NaN	Putative	eIF4G, Description = Eukaryotic translation initiation factor 4 gamma 1, PFAM = PF02854;PF02847	eIF4G	55	0.323716	3.08912	C	A
C / A	Niben101Scf03565_53525-68738	Niben101Scf03565_53525-68738	1.00299	-1.00299	1.00299	5.67887e-07	2.10667e-05	12	NaN	Putative	glysoja_041468, Description = DNA-directed RNA polymerase III subunit RPC3, PFAM = PF08221;PF05645	glysoja_041468	7	2.00415	0.498965	C	A
CP / A	Niben101Scf00747_104376-114790	Niben101Scf00747_104376-114790	-1.07855	1.07855	1.07855	5.68942e-07	2.10667e-05	12	NaN	Putative	32735, Description = Predicted protein, PFAM = PF00069	NaN	11	0.473504	2.11191	CP	A
CP / AP	Niben101Scf03932_401104-409954	Niben101Scf03932_401104-409954	1.70209	-1.70209	1.70209	5.68973e-07	2.10667e-05	12	NaN	Putative	At4g18375, Description = KH domain-containing protein At4g18375, PFAM = PF00013;PF00013;PF00013;PF00013;PF00013	At4g18375	14	3.25372	0.307341	CP	AP
CP / A	Niben101Scf36506_2026-9616	Niben101Scf36506_2026-9616	-2.43972	2.43972	2.43972	5.70715e-07	2.10667e-05	12	NaN	Putative	efg4, Description = Elongation factor-like protein, PFAM = PF03143;PF00641;PF00641;PF00009	NaN	1	0.184319	5.42537	CP	A
C / A	Niben101Scf05301_638429-643202	Niben101Scf05301_638429-643202	-1.68861	1.68861	1.68861	5.72474e-07	2.10667e-05	12	NaN	Putative	BnaA09g01220D, Description = BnaA09g01220D protein, PFAM = PF13920	BnaA09g01220D	3	0.310225	3.22347	C	A
C / AP	Niben101Scf03076_147022-168785	Niben101Scf03076_147022-168785	-0.69251	0.69251	0.69251	5.72698e-07	2.10667e-05	12	NaN	Putative	NAP1, Description = Protein NAP1, PFAM = PF09735	NaN	32	0.618776	1.61609	C	AP
CP / A	Nbv0.5scaffold2482_249790-261581	Nbv0.5scaffold2482_249790-261581	-1.34396	1.34396	1.34396	5.73728e-07	2.10667e-05	12	NaN	Putative	CESA3, Description = Cellulose synthase A catalytic subunit 3 [UDP-forming], PFAM = PF14569;PF03552	NaN	18	0.393937	2.53848	CP	A
CP / A	Niben101Scf11684_21956-26359	Niben101Scf11684_21956-26359	-1.84231	1.84231	1.84231	5.75007e-07	2.10667e-05	12	NaN	Putative	OTU6B, Description = Otu domain-containing protein 6b, PFAM = PF02338	NaN	7	0.278875	3.58584	CP	A
C / AP	Nbv0.3scaffold9198_7011-16479	Nbv0.3scaffold9198_7011-16479	-1.10988	1.10988	1.10988	5.84224e-07	2.12603e-05	12	NaN	Putative	eIF4G, Description = Eukaryotic translation initiation factor 4 gamma 1, PFAM = PF02854;PF02847	NaN	27	0.463332	2.15828	C	AP
CP / AP	Niben101Scf01241_350898-358255	Niben101Scf01241_350898-358255	2.3665	-2.3665	2.3665	5.89394e-07	2.13624e-05	12	NaN	Putative	PGSC0003DMG400030230, Description = Putative ovule protein, PFAM = PF02926	PGSC0003DMG400030230	5	5.15688	0.193916	CP	AP
AP / A	Niben101Scf01009_115395-126136	Niben101Scf01009_115395-126136	0.554888	-0.554888	0.554888	5.90985e-07	2.13624e-05	12	NaN	Putative	LPIN2, Description = LPIN2, PFAM = PF08235;PF04571;PF16876	NaN	16	1.46905	0.68071	AP	A
CP / A	Niben101Scf03952_803063-819725	Niben101Scf03952_803063-819725	-4.20648	4.20648	4.20648	5.9701e-07	2.15083e-05	12	NaN	Putative	At1g01320, Description = Tetratricopeptide repeat-containing protein, PFAM = PF15044;PF13424;PF13424;PF12807	NaN	11	0.0541656	18.4619	CP	A
C / AP	Nbv0.3scaffold76641_1748-7204	Nbv0.3scaffold76641_1748-7204	-4.13457	4.13457	4.13457	6.00827e-07	2.15149e-05	10	NaN	Putative	NaN	NaN	1	0.056934	17.5642	C	AP
C / AP	Niben101Scf06394_393111-396789	Niben101Scf06394_393111-396789	-0.717636	0.717636	0.717636	6.01175e-07	2.15149e-05	12	NaN	Putative	PMI2, Description = Protein PLASTID MOVEMENT IMPAIRED 2, PFAM = PF05701	NaN	15	0.608093	1.64449	C	AP
C / A	Niben101Scf00369_2510843-2523100	Niben101Scf00369_2510843-2523100	1.2338	-1.2338	1.2338	6.03825e-07	2.15384e-05	12	NaN	Putative	TPR3, Description = Topless-related protein 3, PFAM = PF00400;PF00400	TPR3	33	2.35186	0.425195	C	A
AP / A	Niben101Scf05582_209739-219330	Niben101Scf05582_209739-219330	-0.797803	0.797803	0.797803	6.07557e-07	2.16003e-05	12	NaN	Putative	LUH, Description = Transcriptional corepressor LEUNIG_HOMOLOG, PFAM = PF00400;PF00400;PF00400;PF00400;PF08513	NaN	11	0.575225	1.73845	AP	A
C / AP	Niben101Scf05755_172826-182620	Niben101Scf05755_172826-182620	1.02228	-1.02228	1.02228	6.09622e-07	2.16026e-05	12	NaN	Putative	ASP1, Description = Topless-related protein 1, PFAM = PF00400;PF00400	NaN	27	2.03112	0.492339	C	AP
CP / AP	Nbv0.5scaffold2632_33722-38246	Nbv0.5scaffold2632_33722-38246	-2.07094	2.07094	2.07094	6.15481e-07	2.17389e-05	12	NaN	Putative	DNAJ1, Description = DnaJ protein homolog, PFAM = PF01556;PF00684;PF00226	DNAJ1	10	0.238005	4.2016	CP	AP
AP / A	Niben101Scf04174_525379-533819	Niben101Scf04174_525379-533819	-0.631038	0.631038	0.631038	6.18295e-07	2.17423e-05	12	NaN	Putative	BYSL, Description = Bystin, PFAM = PF05291	NaN	12	0.645712	1.54868	AP	A
C / AP	Niben101Scf04410_946884-1029148	Niben101Scf04410_946884-1029148	-1.46813	1.46813	1.46813	6.19599e-07	2.17423e-05	12	NaN	Putative	BRR2C, Description = DExH-box ATP-dependent RNA helicase DExH14, PFAM = PF00271;PF00271;PF00270;PF00270;PF02889;PF02889	NaN	48	0.36145	2.76664	C	AP
CP / A	Niben101Scf02275_294546-301122	Niben101Scf02275_294546-301122	-0.834697	0.834697	0.834697	6.21869e-07	2.17513e-05	12	NaN	Putative	SMG7, Description = Protein SMG7, PFAM = PF10373;PF10374	NaN	15	0.560701	1.78348	CP	A
CP / AP	Niben101Scf09310_104853-110854	Niben101Scf09310_104853-110854	-3.10072	3.10072	3.10072	6.2571e-07	2.18151e-05	12	NaN	Putative	ECT1, Description = AT3G03950 protein, PFAM = PF04146	ECT1	5	0.116571	8.57849	CP	AP
C / A	Niben101Scf04171_71148-75059	Niben101Scf04171_71148-75059	-0.565341	0.565341	0.565341	6.33848e-07	2.19914e-05	12	NaN	Putative	, Description = Acyl-CoA N-acyltransferases (NAT) superfamily protein, putative isoform 1, PFAM =	Acyl-CoA transferases	11	0.675795	1.47974	C	A
CP / A	Niben101Scf01517_429420-437796	Niben101Scf01517_429420-437796	-2.725	2.725	2.725	6.39702e-07	2.19914e-05	12	NaN	Putative	c18, Description = Putative uncharacterized protein c18, PFAM = PF07145;PF00076;PF00076	NaN	2	0.15125	6.61158	CP	A
C / A	Niben101Scf04862_122859-132746	Niben101Scf04862_122859-132746	-1.78468	1.78468	1.78468	6.41832e-07	2.19914e-05	12	NaN	Putative	EIF4B2, Description = Eukaryotic translation initiation factor 4B2, PFAM = PF06273;PF06273	EIF4B2	20	0.290239	3.44543	C	A
CP / AP	Niben044Scf00001370Ctg012_19247-26696	Niben044Scf00001370Ctg012_19247-26696	-1.69382	1.69382	1.69382	6.44151e-07	2.19914e-05	12	NaN	Putative	BnaC03g57060D, Description = BnaC03g57060D protein, PFAM = PF06221	BnaC03g57060D	11	0.309108	3.23512	CP	AP
CP / A	Niben101Scf00884_1-8275	Niben101Scf00884_1-8275	-2.06622	2.06622	2.06622	6.4491e-07	2.19914e-05	12	NaN	Putative	TON1B, Description = Protein TONNEAU 1b, PFAM = PF16045	NaN	1	0.238784	4.18788	CP	A
CP / A	Niben101Scf06404_48937-61109	Niben101Scf06404_48937-61109	-1.96866	1.96866	1.96866	6.45402e-07	2.19914e-05	12	NaN	Putative	URT1, Description = UTP:RNA uridylyltransferase 1, PFAM = PF03828;PF01909	NaN	8	0.255491	3.91403	CP	A
C / A	Niben044Scf00030233Ctg003_27945-33982	Niben044Scf00030233Ctg003_27945-33982	-1.58775	1.58775	1.58775	6.46733e-07	2.19914e-05	12	NaN	Putative	aak1, Description = AP2-associated protein kinase 1, PFAM = PF00069	aak1	26	0.33269	3.0058	C	A
CP / A	Niben101Scf08206_77066-83808	Niben101Scf08206_77066-83808	-3.21027	3.21027	3.21027	6.47045e-07	2.19914e-05	12	NaN	Putative	CID11, Description = Polyadenylate-binding protein-interacting protein 11, PFAM = PF00076;PF00076;PF07145	NaN	7	0.108047	9.25522	CP	A
CP / AP	Niben101Scf00647_364684-369612	Niben101Scf00647_364684-369612	-1.25174	1.25174	1.25174	6.50568e-07	2.20099e-05	12	NaN	Putative	eif3g, Description = Eukaryotic translation initiation factor 3 subunit G, PFAM = PF12353;PF00076	eif3g	15	0.419942	2.38128	CP	AP
CP / A	Niben101Scf04044_1959710-1972652	Niben101Scf04044_1959710-1972652	-11.0523	11.0523	11.0523	6.51663e-07	2.20099e-05	10	NaN	Putative	, Description = Enhancer of polycomb-like protein, PFAM = PF10513	NaN	5	0.000470885	2123.66	CP	A
C / A	Niben101Scf03790_105601-118753	Niben101Scf03790_105601-118753	-1.52542	1.52542	1.52542	6.58836e-07	2.21154e-05	12	NaN	Putative	eIF4, Description = Eukaryotic translation initiation factor isoform 4G-1, PFAM = PF02854;PF02847	eIF4	42	0.347379	2.8787	C	A
C / A	Niben101Scf07798_178243-191163	Niben101Scf07798_178243-191163	-2.16011	2.16011	2.16011	6.58931e-07	2.21154e-05	12	NaN	Putative	PGSC0003DMG400022906, Description = BnaA03g33240D protein, PFAM =	PGSC0003DMG400022906	12	0.22374	4.46948	C	A
CP / C	Niben101Scf00130_702815-712037	Niben101Scf00130_702815-712037	-3.20956	3.20956	3.20956	6.60925e-07	2.21154e-05	12	NaN	Putative	Ccrd_007664, Description = Tify, PFAM = PF06200	NaN	2	0.1081	9.25071	CP	C
CP / A	Niben101Scf02244_107776-133616	Niben101Scf02244_107776-133616	-1.38981	1.38981	1.38981	6.64591e-07	2.21214e-05	12	NaN	Putative	PHYPADRAFT_207347, Description = Predicted protein, PFAM = PF09793	NaN	4	0.381616	2.62044	CP	A
C / A	Niben101Scf07288_808097-842009	Niben101Scf07288_808097-842009	-0.581999	0.581999	0.581999	6.65835e-07	2.21214e-05	12	NaN	Putative	At1g31730, Description = AP-4 complex subunit epsilon, PFAM = PF01602	At1g31730	27	0.668038	1.49692	C	A
CP / A	Niben101Scf00025_128-7927	Niben101Scf00025_128-7927	-2.35188	2.35188	2.35188	6.67245e-07	2.21214e-05	10	NaN	Putative	LARP6A, Description = La-related protein 6A, PFAM = PF05383	NaN	4	0.19589	5.10491	CP	A
C / AP	Niben101Scf06650_370530-373135	Niben101Scf06650_370530-373135	-1.18728	1.18728	1.18728	6.79889e-07	2.243e-05	12	NaN	Putative	GNAT27, Description = GNAT transcription factor, PFAM = PF13302	NaN	5	0.439131	2.27723	C	AP
CP / AP	Niben101Scf12339_213414-223356	Niben101Scf12339_213414-223356	-0.726387	0.726387	0.726387	6.80704e-07	2.243e-05	12	NaN	Putative	ARID4, Description = AT-rich interactive domain-containing protein 4, PFAM = PF01388	ARID4	18	0.604416	1.65449	CP	AP
CP / A	Niben044Scf00060119Ctg000_17642-22002	Niben044Scf00060119Ctg000_17642-22002	-1.5024	1.5024	1.5024	6.86817e-07	2.25627e-05	12	NaN	Putative	cad6, Description = Cinnamyl alcohol dehydrogenase 6, PFAM = PF00107;PF08240	NaN	8	0.352966	2.83314	CP	A
CP / AP	Nbv0.5scaffold1354_274495-302562	Nbv0.5scaffold1354_274495-302562	1.72954	-1.72954	1.72954	6.9038e-07	2.2611e-05	12	NaN	Putative	Crept, Description = Regulation of nuclear pre-mRNA domain-containing protein 1B, PFAM = PF04818	Crept	7	3.31622	0.301548	CP	AP
C / A	Nbv0.5scaffold2017_101859-111170	Nbv0.5scaffold2017_101859-111170	-0.905461	0.905461	0.905461	6.93403e-07	2.26414e-05	12	NaN	Putative	TIF3A1, Description = Eukaryotic translation initiation factor 3 subunit A, PFAM = PF01399	TIF3A1	20	0.533862	1.87314	C	A
CP / A	Niben044Scf00026420Ctg002_8200-14155	Niben044Scf00026420Ctg002_8200-14155	-1.52568	1.52568	1.52568	6.98655e-07	2.27442e-05	12	NaN	Putative	ERD7, Description = Probable senescence related protein, PFAM = PF06911	NaN	17	0.347316	2.87922	CP	A
AP / A	Nbv0.3scaffold1510_15151-23824	Nbv0.3scaffold1510_15151-23824	-0.594443	0.594443	0.594443	7.01813e-07	2.27784e-05	12	NaN	Putative	SWI3D, Description = SWI/SNF complex subunit SWI3D, PFAM = PF00569;PF16495;PF00249;PF04433	NaN	10	0.6623	1.50989	AP	A
CP / A	Niben044Scf00036362Ctg011_1-6800	Niben044Scf00036362Ctg011_1-6800	-1.66916	1.66916	1.66916	7.08053e-07	2.29121e-05	12	NaN	Putative	ckl5, Description = Casein kinase I isoform delta-like protein, PFAM = PF00069	NaN	2	0.314436	3.1803	CP	A
CP / A	Niben101Scf05627_114218-122759	Niben101Scf05627_114218-122759	-2.38836	2.38836	2.38836	7.1129e-07	2.29481e-05	12	NaN	Putative	ELP2, Description = Elongator complex protein 2, PFAM = PF00400;PF00400;PF00400;PF00400;PF00400;PF00400;PF00400	NaN	11	0.190999	5.23562	CP	A
C / A	Nbv0.3scaffold24285_10424-15786;Nbv0.5scaffold1666_60814-66176	Nbv0.3scaffold24285_10424-15786;Nbv0.5scaffold1666_60814-66176	-1.53197	1.53197	1.53197	7.1474e-07	2.29908e-05	12	NaN	Putative	NFXL1, Description = NF-X1-type zinc finger protein NFXL1, PFAM = PF01422;PF01422;PF01422;PF01422;PF01422;PF01422;PF01422;PF01422;NFXL1, Description = NF-X1-type zinc finger protein NFXL1, PFAM = PF01422;PF01422;PF01422;PF01422;PF01422;PF01422;PF01422;PF01422	NFXL1	23	0.345805	2.8918	C	A
CP / A	Niben101Scf00270_1206706-1211636	Niben101Scf00270_1206706-1211636	-1.58813	1.58813	1.58813	7.19842e-07	2.30561e-05	12	NaN	Putative	yhhW, Description = Quercetin 2,3-dioxygenase, PFAM = PF02678;PF05726	NaN	6	0.332601	3.0066	CP	A
C / A	Niben101Scf02003_84878-102136	Niben101Scf02003_84878-102136	-0.94103	0.94103	0.94103	7.21036e-07	2.30561e-05	12	NaN	Putative	At1g17820, Description = At1g17820, PFAM =	At1g17820	13	0.520861	1.9199	C	A
CP / A	Niben101Scf08390_58275-67637	Niben101Scf08390_58275-67637	-8.28885	8.28885	8.28885	7.3314e-07	2.33434e-05	12	NaN	Putative	fin1, Description = Putative alfin-like transcription factor, PFAM = PF00628;PF12165	NaN	12	0.00319747	312.747	CP	A
CP / AP	Nbv0.3scaffold29250_389-11267	Nbv0.3scaffold29250_389-11267	-0.206979	0.206979	0.206979	7.3434e-07	2.33434e-05	12	NaN	Putative	puf2, Description = Pumilio isogeny 2, PFAM = PF07990;PF00806;PF00806;PF00806;PF00806;PF00806;PF00806;PF00806;PF00806	puf2	4	0.866349	1.15427	CP	AP
CP / A	Nbv0.3scaffold55134_614-6102	Nbv0.3scaffold55134_614-6102	-1.17651	1.17651	1.17651	7.39725e-07	2.34371e-05	12	NaN	Putative	BPA1, Description = Binding partner of ACD11 1, PFAM = PF00076	NaN	9	0.442419	2.2603	CP	A
CP / AP	Niben101Scf03817_1591044-1596217	Niben101Scf03817_1591044-1596217	-1.67902	1.67902	1.67902	7.41627e-07	2.34371e-05	12	NaN	Putative	dnaJ, Description = Putative DNAJ protein, PFAM = PF01556;PF00684;PF00226	dnaJ	6	0.312296	3.20209	CP	AP
CP / A	Nbv0.5scaffold113_424624-429247;Niben101Scf21408_69272-75988	Nbv0.5scaffold113_424624-429247;Niben101Scf21408_69272-75988	-12.2422	12.2422	12.2422	7.57445e-07	2.38672e-05	10	NaN	Putative	cyc, Description = Cytochrome c, PFAM = PF00034;cyc, Description = Cytochrome c, PFAM = PF00034	NaN	1	0.000206404	4844.87	CP	A
CP / C	Niben101Scf05442_364301-372955	Niben101Scf05442_364301-372955	0.81303	-0.81303	0.81303	7.67166e-07	2.41033e-05	12	NaN	Putative	pal, Description = Phenylalanine ammonia-lyase, PFAM = PF00221	NaN	31	1.7569	0.569185	CP	C
C / AP	Niben101Scf02864_691839-699319	Niben101Scf02864_691839-699319	1.32264	-1.32264	1.32264	7.74156e-07	2.41794e-05	12	NaN	Putative	ws1, Description = Heterogeneous nuclear ribonucleoprotein Q, PFAM = PF00076;PF00076;PF00076	NaN	10	2.50124	0.399802	C	AP
CP / A	Niben044Scf00004042Ctg006_1-6063	Niben044Scf00004042Ctg006_1-6063	-1.48451	1.48451	1.48451	7.75787e-07	2.41794e-05	12	NaN	Putative	nob1, Description = RNA-binding protein NOB1, PFAM = PF08772;PF17146	NaN	12	0.35737	2.79822	CP	A
CP / C	Nbv0.3scaffold57075_10453-12796	Nbv0.3scaffold57075_10453-12796	-2.90509	2.90509	2.90509	7.79007e-07	2.41794e-05	12	NaN	Putative	, Description = , PFAM = PF00536	NaN	3	0.1335	7.49063	CP	C
CP / AP	Niben044Scf00000055Ctg001_1378-6109	Niben044Scf00000055Ctg001_1378-6109	-1.62902	1.62902	1.62902	7.80541e-07	2.41794e-05	12	NaN	Putative	PMI1, Description = Protein PLASTID MOVEMENT IMPAIRED 1, PFAM = PF10358	PMI1	11	0.323308	3.09302	CP	AP
CP / A	Niben101Scf06190_163120-177540	Niben101Scf06190_163120-177540	-1.63589	1.63589	1.63589	7.80776e-07	2.41794e-05	12	NaN	Putative	At1g15290, Description = Tetratricopeptide repeat-containing protein, PFAM = PF13424;PF13424;PF12807;PF15044	NaN	22	0.321773	3.10778	CP	A
CP / A	Nbv0.5scaffold1354_274495-302562	Nbv0.5scaffold1354_274495-302562	2.02977	-2.02977	2.02977	7.83888e-07	2.42065e-05	12	NaN	Putative	Crept, Description = Regulation of nuclear pre-mRNA domain-containing protein 1B, PFAM = PF04818	NaN	7	4.0834	0.244894	CP	A
C / A	Nbv0.3scaffold4405_43672-63129	Nbv0.3scaffold4405_43672-63129	1.80405	-1.80405	1.80405	7.88925e-07	2.42926e-05	12	NaN	Putative	LOC100502168, Description = SMEK-like protein 1, PFAM = PF04802	LOC100502168	13	3.49199	0.28637	C	A
CP / AP	Niben101Scf02793_2562654-2569563;Niben101Scf06661_355343-360870	Niben101Scf02793_2562654-2569563;Niben101Scf06661_355343-360870	1.65241	-1.65241	1.65241	7.93783e-07	2.43727e-05	12	NaN	Putative	Os02g0194200, Description = Zinc finger CCCH domain-containing protein 14, PFAM = PF00013;PF00642;PF00642;PF00642;Os04g0665700, Description = Zinc finger CCCH domain-containing protein 31, PFAM = PF00013;PF00642;PF00642;PF00642	Os02g0194200	3	3.14358	0.318108	CP	AP
CP / AP	Niben044Scf00030233Ctg003_27945-33982	Niben044Scf00030233Ctg003_27945-33982	-1.17782	1.17782	1.17782	8.04617e-07	2.45826e-05	12	NaN	Putative	aak1, Description = AP2-associated protein kinase 1, PFAM = PF00069	aak1	26	0.44202	2.26234	CP	AP
C / AP	Niben101Scf02369_412347-417544	Niben101Scf02369_412347-417544	-2.63437	2.63437	2.63437	8.08151e-07	2.45826e-05	12	NaN	Putative	ids1, Description = APETALA2-like protein, PFAM = PF00847;PF00847	NaN	4	0.161056	6.20904	C	AP
CP / A	Niben101Scf05080_94897-100654	Niben101Scf05080_94897-100654	-3.61202	3.61202	3.61202	8.08833e-07	2.45826e-05	12	NaN	Putative	PLE, Description = Microtubule-associated protein MAP65-1a, PFAM = PF03999	NaN	23	0.081785	12.2272	CP	A
AP / A	Niben101Scf04024_24758-35332	Niben101Scf04024_24758-35332	-0.314323	0.314323	0.314323	8.09716e-07	2.45826e-05	12	NaN	Putative	PAPOLG, Description = Poly(A) polymerase gamma, PFAM = PF04928;PF04926;PF01909	NaN	19	0.804228	1.24343	AP	A
AP / A	Niben101Scf25768_32828-69650	Niben101Scf25768_32828-69650	-1.10055	1.10055	1.10055	8.19862e-07	2.47976e-05	12	NaN	Putative	MES11, Description = Putative methylesterase 11, chloroplastic, PFAM = PF00561	NaN	2	0.466337	2.14437	AP	A
C / A	Niben101Scf13741_16476-24771	Niben101Scf13741_16476-24771	1.13137	-1.13137	1.13137	8.21386e-07	2.47976e-05	12	NaN	Putative	F383_17854, Description = Metal-dependent hydrolase, PFAM =	F383_17854	13	2.19067	0.456482	C	A
CP / C	Niben101Scf01236_535584-541585	Niben101Scf01236_535584-541585	-0.906128	0.906128	0.906128	8.28064e-07	2.49296e-05	12	NaN	Putative	ECT6, Description = At3g17330, PFAM = PF04146	NaN	10	0.533615	1.87401	CP	C
C / A	Niben101Scf03952_803063-819725	Niben101Scf03952_803063-819725	-3.05074	3.05074	3.05074	8.31997e-07	2.49784e-05	12	NaN	Putative	At1g01320, Description = Tetratricopeptide repeat-containing protein, PFAM = PF15044;PF13424;PF13424;PF12807	At1g01320	11	0.12068	8.28638	C	A
CP / AP	Niben044Scf00022584Ctg002_6865-12691;Niben101Scf05302_459761-470024	Niben044Scf00022584Ctg002_6865-12691;Niben101Scf05302_459761-470024	-2.48743	2.48743	2.48743	8.3455e-07	2.49856e-05	12	NaN	Putative	dl4645c, Description = Microtubule-associated protein 70-1, PFAM = PF07058;dl4645c, Description = Microtubule-associated protein 70-1, PFAM = PF07058	dl4645c	8	0.178324	5.60778	CP	AP
C / A	Niben101Scf02569_315273-329738	Niben101Scf02569_315273-329738	-1.89086	1.89086	1.89086	8.46634e-07	2.52774e-05	12	NaN	Putative	KEU, Description = SNARE-interacting protein KEULE, PFAM = PF00995	KEU	32	0.269646	3.70857	C	A
CP / A	Niben101Scf05588_409630-419437	Niben101Scf05588_409630-419437	0.834121	-0.834121	0.834121	8.51397e-07	2.53105e-05	12	NaN	Putative	OEP61, Description = Outer envelope protein 61, PFAM = PF00515	NaN	20	1.78277	0.560925	CP	A
C / A	Niben101Scf02318_38177-57160	Niben101Scf02318_38177-57160	-1.08561	1.08561	1.08561	8.52427e-07	2.53105e-05	12	NaN	Putative	stk25a, Description = Zgc:92836, PFAM = PF00069	stk25a	19	0.471191	2.12228	C	A
CP / AP	Nbv0.5scaffold3198_173669-193721	Nbv0.5scaffold3198_173669-193721	-1.39666	1.39666	1.39666	8.59183e-07	2.54412e-05	12	NaN	Putative	BnaC03g03600D, Description = BnaC03g03600D protein, PFAM = PF08642	BnaC03g03600D	6	0.379806	2.63292	CP	AP
CP / A	Nbv0.3scaffold485_75377-80175;Niben101Scf08544_12332-17188	Nbv0.3scaffold485_75377-80175;Niben101Scf08544_12332-17188	1.01746	-1.01746	1.01746	8.638e-07	2.55081e-05	12	NaN	Putative	gapA, Description = Glyceraldehyde-3-phosphate dehydrogenase, PFAM = PF00044;PF02800;GAPC, Description = Glyceraldehyde-3-phosphate dehydrogenase, cytosolic, PFAM = PF00044;PF02800	NaN	6	2.02435	0.493986	CP	A
C / AP	Niben101Scf03759_182427-190684	Niben101Scf03759_182427-190684	-0.83493	0.83493	0.83493	8.68137e-07	2.55104e-05	12	NaN	Putative	BnaC03g14850D, Description = BnaC03g14850D protein, PFAM =	NaN	18	0.56061	1.78377	C	AP
CP / A	Niben044Scf00001370Ctg012_19247-26696	Niben044Scf00001370Ctg012_19247-26696	-2.03249	2.03249	2.03249	8.69787e-07	2.55104e-05	12	NaN	Putative	BnaC03g57060D, Description = BnaC03g57060D protein, PFAM = PF06221	NaN	11	0.244433	4.0911	CP	A
CP / A	Niben101Scf07250_482416-489235	Niben101Scf07250_482416-489235	1.07139	-1.07139	1.07139	8.70961e-07	2.55104e-05	12	NaN	Putative	RPN10, Description = 26S proteasome non-ATPase regulatory subunit 4 homolog, PFAM = PF13519;PF02809;PF02809;PF02809	NaN	5	2.10146	0.475859	CP	A
C / A	Nbv0.3scaffold21850_14619-31792	Nbv0.3scaffold21850_14619-31792	-0.45976	0.45976	0.45976	8.74997e-07	2.55594e-05	12	NaN	Putative	CLASP, Description = CLIP-associated protein, PFAM = PF12348;PF12348;PF02985	CLASP	23	0.727107	1.37531	C	A
CP / A	Niben101Scf06467_350466-382203	Niben101Scf06467_350466-382203	-1.40377	1.40377	1.40377	8.82582e-07	2.57115e-05	12	NaN	Putative	BnaA09g40770D, Description = BnaA09g40770D protein, PFAM = PF02845;PF07744	NaN	27	0.377941	2.64592	CP	A
C / A	Nbv0.3scaffold27087_2176-11434	Nbv0.3scaffold27087_2176-11434	-1.06091	1.06091	1.06091	8.95787e-07	2.6026e-05	12	NaN	Putative	RH37, Description = DEAD-box ATP-dependent RNA helicase 37, PFAM = PF00271;PF00270	RH37	16	0.479331	2.08624	C	A
C / AP	Nbv0.3scaffold60356_3127-9131	Nbv0.3scaffold60356_3127-9131	1.13102	-1.13102	1.13102	9.04899e-07	2.62202e-05	12	NaN	Putative	PGSC0003DMG400008693, Description = Putative WPP domain-interacting protein 2-like, PFAM =	NaN	8	2.19014	0.456591	C	AP
C / A	Nbv0.5scaffold3545_187491-191845;Niben044Scf00022471Ctg002_7543-11963	Nbv0.5scaffold3545_187491-191845;Niben044Scf00022471Ctg002_7543-11963	1.27416	-1.27416	1.27416	9.10577e-07	2.63142e-05	12	NaN	Putative	HAT, Description = Zinc finger BED domain-containing protein DAYSLEEPER, PFAM = PF02892;PF14372;PF05699;HAT, Description = Zinc finger BED domain-containing protein DAYSLEEPER, PFAM = PF02892;PF05699;PF14372	HAT	16	2.41858	0.413465	C	A
C / A	Nbv0.3scaffold41753_2974-13305	Nbv0.3scaffold41753_2974-13305	-1.96915	1.96915	1.96915	9.23791e-07	2.64924e-05	12	NaN	Putative	SPMS, Description = Spermine synthase, PFAM = PF17284;PF01564	SPMS	5	0.255404	3.91537	C	A
CP / A	Niben101Scf00539_217828-225118	Niben101Scf00539_217828-225118	-2.30299	2.30299	2.30299	9.24073e-07	2.64924e-05	12	NaN	Putative	larp1, Description = Winged-helix DNA-binding transcription factor family protein, putative, PFAM = PF05383	NaN	6	0.202643	4.93479	CP	A
CP / A	Niben101Scf07512_92575-151718	Niben101Scf07512_92575-151718	1.58582	-1.58582	1.58582	9.24095e-07	2.64924e-05	12	NaN	Putative	UVR8, Description = Ultraviolet-B receptor UVR8, PFAM = PF00415;PF00415;PF00415;PF00415;PF00415;PF00415;PF00415	NaN	10	3.00179	0.333135	CP	A
CP / A	Niben101Scf08137_352829-363909	Niben101Scf08137_352829-363909	-0.6865	0.6865	0.6865	9.38354e-07	2.67322e-05	12	NaN	Putative	yedO, Description = D-cysteine desulfhydrase, PFAM = PF00291	NaN	10	0.62136	1.60937	CP	A
CP / A	Niben101Scf01611_366099-371680	Niben101Scf01611_366099-371680	-1.91933	1.91933	1.91933	9.38775e-07	2.67322e-05	12	NaN	Putative	Sb03g033330, Description = Putative uncharacterized protein Sb03g033330, PFAM = PF00415;PF00415;PF00415;PF00415	NaN	4	0.264377	3.78248	CP	A
C / AP	Niben044Scf00003142Ctg008_8953-13720	Niben044Scf00003142Ctg008_8953-13720	0.811504	-0.811504	0.811504	9.39881e-07	2.67322e-05	12	NaN	Putative	inl, Description = Inositol-3-phosphate synthase, PFAM = PF01658;PF07994	NaN	10	1.75504	0.569788	C	AP
CP / AP	Nbv0.5scaffold1900_51930-69377	Nbv0.5scaffold1900_51930-69377	-4.50697	4.50697	4.50697	9.45878e-07	2.68322e-05	12	NaN	Putative	UPF1, Description = Regulator of nonsense transcripts 1 homolog, PFAM = PF04851;PF13086;PF13087;PF09416	UPF1	3	0.0439813	22.737	CP	AP
C / A	Niben044Scf00018915Ctg010_1228-5436	Niben044Scf00018915Ctg010_1228-5436	-2.94683	2.94683	2.94683	9.50235e-07	2.68852e-05	12	NaN	Putative	ATHX, Description = Thioredoxin X, chloroplastic, PFAM = PF00085	ATHX	4	0.129693	7.71051	C	A
CP / AP	Nbv0.3scaffold36956_8788-17989;Niben101Scf04067_702870-712072	Nbv0.3scaffold36956_8788-17989;Niben101Scf04067_702870-712072	0.993005	-0.993005	0.993005	9.53087e-07	2.68955e-05	12	NaN	Putative	TAF4B, Description = Transcription initiation factor TFIID subunit 4b, PFAM = PF12174;PF05236;TAF4B, Description = Transcription initiation factor TFIID subunit 4b, PFAM = PF05236;PF12174	TAF4B	9	1.99033	0.50243	CP	AP
C / A	Niben101Scf02917_154473-165011	Niben101Scf02917_154473-165011	-1.83494	1.83494	1.83494	9.67409e-07	2.72118e-05	12	NaN	Putative	ftsZ, Description = Chloroplast FtsZ-like protein, PFAM = PF12327;PF00091	ftsZ	8	0.280302	3.56758	C	A
CP / A	Niben101Scf09846_128279-136878	Niben101Scf09846_128279-136878	-3.26259	3.26259	3.26259	9.69333e-07	2.72118e-05	12	NaN	Putative	At4g13010, Description = Putative quinone-oxidoreductase homolog, chloroplastic, PFAM = PF13602;PF08240	NaN	6	0.104199	9.59705	CP	A
CP / AP	Nbv0.3scaffold56348_950-13016	Nbv0.3scaffold56348_950-13016	1.36993	-1.36993	1.36993	9.76393e-07	2.7339e-05	12	NaN	Putative	At1g19860, Description = Zinc finger CCCH domain-containing protein 6, PFAM =	At1g19860	9	2.58457	0.386911	CP	AP
CP / A	Nbv0.3scaffold37289_17905-38787	Nbv0.3scaffold37289_17905-38787	2.27454	-2.27454	2.27454	9.83316e-07	2.74617e-05	12	NaN	Putative	Xpo1, Description = Exportin-1, PFAM = PF08389;PF03810;PF08767	NaN	31	4.83844	0.206678	CP	A
CP / AP	Niben101Scf02569_315273-329738	Niben101Scf02569_315273-329738	-1.94443	1.94443	1.94443	1.00617e-06	2.79626e-05	12	NaN	Putative	KEU, Description = SNARE-interacting protein KEULE, PFAM = PF00995	KEU	32	0.259817	3.84886	CP	AP
CP / A	Niben101Scf02235_9923-64451	Niben101Scf02235_9923-64451	-1.46038	1.46038	1.46038	1.00643e-06	2.79626e-05	12	NaN	Putative	cnot3, Description = CCR4-NOT transcription complex subunit 3, PFAM = PF04065;PF04153	NaN	11	0.363398	2.75181	CP	A
CP / A	Niben101Scf05437_115446-121165	Niben101Scf05437_115446-121165	-1.63678	1.63678	1.63678	1.0171e-06	2.81256e-05	12	NaN	Putative	NBR1, Description = Phox/Bem1p, PFAM = PF00564;PF00569;PF16158	NaN	27	0.321573	3.10972	CP	A
C / A	Nbv0.3scaffold5324_3279-7510;Niben101Scf04382_131133-135364	Nbv0.3scaffold5324_3279-7510;Niben101Scf04382_131133-135364	-0.752975	0.752975	0.752975	1.0175e-06	2.81256e-05	12	NaN	Putative	SCL9, Description = Scarecrow-like protein 9, PFAM = PF03514;SCL14, Description = Scarecrow-like protein 14, PFAM = PF03514	SCL9	13	0.593379	1.68526	C	A
C / AP	Niben101Scf00369_2510843-2523100	Niben101Scf00369_2510843-2523100	0.887346	-0.887346	0.887346	1.02423e-06	2.82252e-05	12	NaN	Putative	TPR3, Description = Topless-related protein 3, PFAM = PF00400;PF00400	NaN	33	1.84977	0.540608	C	AP
CP / AP	Niben101Scf11103_230140-237903	Niben101Scf11103_230140-237903	-1.13686	1.13686	1.13686	1.03129e-06	2.82899e-05	12	NaN	Putative	PURA1, Description = Transcription factor Pur-alpha 1, PFAM = PF04845;PF04845	PURA1	9	0.454748	2.19902	CP	AP
CP / AP	Niben101Scf03934_170596-179521	Niben101Scf03934_170596-179521	0.454037	-0.454037	0.454037	1.03442e-06	2.83039e-05	12	NaN	Putative	WDR70, Description = WD repeat-containing protein 70, PFAM = PF00400;PF00400;PF00400;PF00400	WDR70	14	1.36987	0.729997	CP	AP
C / A	Niben101Scf02139_235242-242928	Niben101Scf02139_235242-242928	-1.55529	1.55529	1.55529	1.0381e-06	2.83329e-05	12	NaN	Putative	CDC48A, Description = Cell division control protein 48 homolog A, PFAM = PF00004;PF00004;PF02933;PF02359	CDC48A	1	0.340259	2.93894	C	A
CP / AP	Niben101Scf05080_94897-100654	Niben101Scf05080_94897-100654	-3.25639	3.25639	3.25639	1.06712e-06	2.90515e-05	12	NaN	Putative	PLE, Description = Microtubule-associated protein MAP65-1a, PFAM = PF03999	PLE	23	0.104648	9.55588	CP	AP
C / AP	Nbv0.5scaffold1328_330226-341009	Nbv0.5scaffold1328_330226-341009	-1.14942	1.14942	1.14942	1.07379e-06	2.91596e-05	12	NaN	Putative	kif6, Description = Kinesin-like protein, PFAM = PF00225	NaN	22	0.450807	2.21824	C	AP
CP / C	Niben101Scf06222_65836-78693	Niben101Scf06222_65836-78693	-1.84958	1.84958	1.84958	1.0779e-06	2.91978e-05	12	NaN	Putative	At5g37475, Description = Eukaryotic translation initiation factor 3 subunit J, PFAM = PF08597	NaN	2	0.277473	3.60395	CP	C
AP / A	Nbv0.5scaffold811_429247-435102;Niben101Scf00367_298911-304766	Nbv0.5scaffold811_429247-435102;Niben101Scf00367_298911-304766	-0.663483	0.663483	0.663483	1.08182e-06	2.92309e-05	12	NaN	Putative	At4g14310, Description = Transducin/WD40 domain-containing protein-like protein, PFAM =;At4g14310, Description = Transducin/WD40 domain-containing protein-like protein, PFAM =	NaN	19	0.631352	1.5839	AP	A
C / AP	Nbv0.3scaffold22132_23199-31529	Nbv0.3scaffold22132_23199-31529	-0.846573	0.846573	0.846573	1.08589e-06	2.92676e-05	12	NaN	Putative	eIF4, Description = Eukaryotic translation initiation factor 4G, PFAM = PF02847;PF02854	NaN	47	0.556104	1.79822	C	AP
C / AP	Niben101Scf06467_350466-382203	Niben101Scf06467_350466-382203	-1.78004	1.78004	1.78004	1.09762e-06	2.95103e-05	12	NaN	Putative	BnaA09g40770D, Description = BnaA09g40770D protein, PFAM = PF02845;PF07744	NaN	27	0.291175	3.43436	C	AP
C / A	Niben044Scf00001370Ctg012_19247-26696	Niben044Scf00001370Ctg012_19247-26696	-1.58202	1.58202	1.58202	1.11099e-06	2.97956e-05	12	NaN	Putative	BnaC03g57060D, Description = BnaC03g57060D protein, PFAM = PF06221	BnaC03g57060D	11	0.334013	2.99389	C	A
CP / A	Niben101Scf00488_411877-423277	Niben101Scf00488_411877-423277	-1.57872	1.57872	1.57872	1.11545e-06	2.98412e-05	12	NaN	Putative	At3g47890, Description = Putative uncharacterized protein At3g47890, PFAM = PF04781;PF00443;PF04780	NaN	25	0.334778	2.98705	CP	A
CP / A	Niben101Scf04287_642259-648215	Niben101Scf04287_642259-648215	-0.904299	0.904299	0.904299	1.12919e-06	3.00779e-05	12	NaN	Putative	aclb, Description = ATP citrate lyase b-subunit, PFAM = PF08442;PF16114	NaN	6	0.534292	1.87164	CP	A
CP / AP	Niben101Scf06190_163120-177540	Niben101Scf06190_163120-177540	-1.26641	1.26641	1.26641	1.13146e-06	3.00779e-05	12	NaN	Putative	At1g15290, Description = Tetratricopeptide repeat-containing protein, PFAM = PF13424;PF13424;PF12807;PF15044	At1g15290	22	0.415693	2.40562	CP	AP
CP / AP	Niben101Scf08179_59359-63209	Niben101Scf08179_59359-63209	1.22029	-1.22029	1.22029	1.13265e-06	3.00779e-05	12	NaN	Putative	TFIIS, Description = Transcription elongation factor TFIIS, PFAM = PF01096;PF08711;PF07500	TFIIS	8	2.32993	0.429197	CP	AP
CP / A	Nbv0.3scaffold15467_9413-19555	Nbv0.3scaffold15467_9413-19555	-1.08885	1.08885	1.08885	1.14463e-06	3.03215e-05	12	NaN	Putative	PGSC0003DMG402018164, Description = BnaA01g14040D protein, PFAM =	NaN	30	0.470136	2.12705	CP	A
C / A	Niben101Scf02283_11242-27015	Niben101Scf02283_11242-27015	-1.97458	1.97458	1.97458	1.16213e-06	3.06493e-05	12	NaN	Putative	RCOM_0718430, Description = Eukaryotic translation initiation factor 3 subunit, putative, PFAM = PF12807;PF15044;PF13424;PF13424	RCOM_0718430	42	0.254445	3.93013	C	A
C / A	Niben101Scf08334_13263-25674	Niben101Scf08334_13263-25674	0.955041	-0.955041	0.955041	1.16268e-06	3.06493e-05	12	NaN	Putative	ysh1, Description = Endoribonuclease YSH1, PFAM = PF00753;PF11718;PF07521;PF10996	ysh1	16	1.93863	0.515827	C	A
CP / A	Niben101Scf06283_11586-18338	Niben101Scf06283_11586-18338	-1.53048	1.53048	1.53048	1.18952e-06	3.12806e-05	10	NaN	Putative	iolS, Description = Aldo/keto reductase, PFAM = PF00248	NaN	4	0.346162	2.88882	CP	A
C / A	Niben101Scf05588_409630-419437	Niben101Scf05588_409630-419437	0.877227	-0.877227	0.877227	1.19951e-06	3.14668e-05	12	NaN	Putative	OEP61, Description = Outer envelope protein 61, PFAM = PF00515	OEP61	20	1.83684	0.544413	C	A
CP / AP	Niben101Scf08872_19090-24515	Niben101Scf08872_19090-24515	-1.22233	1.22233	1.22233	1.2085e-06	3.16257e-05	12	NaN	Putative	BnaA09g39750D, Description = BnaA09g39750D protein, PFAM = PF14418;PF01936	BnaA09g39750D	15	0.428589	2.33324	CP	AP
CP / A	Niben101Scf00211_97443-101966	Niben101Scf00211_97443-101966	-2.5609	2.5609	2.5609	1.2173e-06	3.16416e-05	12	NaN	Putative	EIF4B3, Description = Eukaryotic translation initiation factor 4B3, PFAM = PF06273;PF06273	NaN	15	0.16947	5.90076	CP	A
C / A	Niben101Scf01055_260027-273805	Niben101Scf01055_260027-273805	1.66674	-1.66674	1.66674	1.2176e-06	3.16416e-05	12	NaN	Putative	BnaA09g01820D, Description = BnaA09g01820D protein, PFAM = PF04818	BnaA09g01820D	4	3.17496	0.314964	C	A
CP / AP	Nbv0.5scaffold107_623374-635072	Nbv0.5scaffold107_623374-635072	-1.28845	1.28845	1.28845	1.21789e-06	3.16416e-05	12	NaN	Putative	VIP2, Description = Probable NOT transcription complex subunit VIP2, PFAM = PF04153	VIP2	9	0.40939	2.44266	CP	AP
CP / AP	Niben044Scf00060119Ctg000_17642-22002	Niben044Scf00060119Ctg000_17642-22002	-1.63242	1.63242	1.63242	1.22499e-06	3.17499e-05	12	NaN	Putative	cad6, Description = Cinnamyl alcohol dehydrogenase 6, PFAM = PF00107;PF08240	cad6	8	0.322546	3.10033	CP	AP
CP / AP	Niben101Scf12202_43628-63096	Niben101Scf12202_43628-63096	-3.13861	3.13861	3.13861	1.23057e-06	3.17796e-05	12	NaN	Putative	mip1, Description = Regulatory-associated protein of mTOR, PFAM = PF14538	mip1	13	0.113549	8.80675	CP	AP
CP / A	Nbv0.5scaffold253_469232-474003;Niben101Scf03491_100848-105751	Nbv0.5scaffold253_469232-474003;Niben101Scf03491_100848-105751	-1.81271	1.81271	1.81271	1.23694e-06	3.17796e-05	12	NaN	Putative	PMI1, Description = Protein PLASTID MOVEMENT IMPAIRED 1, PFAM = PF10358;PMI1, Description = Plastid movement impaired protein, PFAM = PF10358	NaN	39	0.284657	3.51301	CP	A
C / A	Nbv0.3scaffold1574_62366-93969	Nbv0.3scaffold1574_62366-93969	1.1043	-1.1043	1.1043	1.23721e-06	3.17796e-05	12	NaN	Putative	At4g10940, Description = RING/U-box protein, PFAM = PF00628;PF13639;PF15870	At4g10940	4	2.14995	0.465128	C	A
C / AP	Nbv0.3scaffold30851_5429-10452	Nbv0.3scaffold30851_5429-10452	-0.64002	0.64002	0.64002	1.2379e-06	3.17796e-05	12	NaN	Putative	At4g11610, Description = C2 calcium/lipid-binding plant phosphoribosyltransferase family protein, PFAM = PF08372;PF00168;PF00168;PF00168;PF00168	NaN	16	0.641704	1.55835	C	AP
CP / A	Nbv0.5scaffold889_405453-411742;Niben101Scf09317_98363-104652	Nbv0.5scaffold889_405453-411742;Niben101Scf09317_98363-104652	-2.75721	2.75721	2.75721	1.25704e-06	3.20217e-05	12	NaN	Putative	RggA, Description = Nuclear RNA binding protein A, PFAM = PF09598;PF04774;rgga, Description = Hyaluronan/mRNA-binding protein, PFAM = PF04774;PF09598	NaN	3	0.14791	6.76088	CP	A
C / A	Nbv0.5scaffold16_500816-505884	Nbv0.5scaffold16_500816-505884	1.36011	-1.36011	1.36011	1.25751e-06	3.20217e-05	12	NaN	Putative	STA1, Description = Protein STABILIZED1, PFAM = PF13181;PF06424;PF14559	STA1	14	2.56705	0.389552	C	A
C / A	Nbv0.3scaffold12845_22729-29380	Nbv0.3scaffold12845_22729-29380	-2.44296	2.44296	2.44296	1.25847e-06	3.20217e-05	12	NaN	Putative	PGSC0003DMG401013152, Description = Putative ovule protein, PFAM =	PGSC0003DMG401013152	26	0.183906	5.43757	C	A
CP / AP	Niben101Scf05731_93-9891	Niben101Scf05731_93-9891	-0.90937	0.90937	0.90937	1.25918e-06	3.20217e-05	12	NaN	Putative	ATJ15, Description = Chaperone protein dnaJ 15, PFAM = PF00226	ATJ15	9	0.532418	1.87822	CP	AP
CP / AP	Niben101Scf00815_140686-144242	Niben101Scf00815_140686-144242	-2.73794	2.73794	2.73794	1.26392e-06	3.20422e-05	12	NaN	Putative	At3g50940, Description = AAA-ATPase At3g50940, PFAM = PF00004;PF14363	At3g50940	10	0.149899	6.67118	CP	AP
CP / AP	Nbv0.3scaffold35779_4280-7970;Niben101Scf01785_692512-696130	Nbv0.3scaffold35779_4280-7970;Niben101Scf01785_692512-696130	-0.92746	0.92746	0.92746	1.26591e-06	3.20422e-05	12	NaN	Putative	WRKY74, Description = WRKY transcription factor 74, PFAM = PF03106;WRKY28, Description = Probable WRKY transcription factor 28, PFAM = PF03106	WRKY74	4	0.525783	1.90192	CP	AP
C / AP	Niben101Scf03790_105601-118753	Niben101Scf03790_105601-118753	-1.44083	1.44083	1.44083	1.27046e-06	3.2082e-05	12	NaN	Putative	eIF4, Description = Eukaryotic translation initiation factor isoform 4G-1, PFAM = PF02854;PF02847	NaN	42	0.368355	2.71477	C	AP
CP / A	Niben101Scf12102_175509-178030	Niben101Scf12102_175509-178030	-3.04173	3.04173	3.04173	1.2736e-06	3.20865e-05	12	NaN	Putative	, Description = , PFAM = PF05678	NaN	3	0.121436	8.23479	CP	A
C / AP	Niben101Scf02015_739349-749143	Niben101Scf02015_739349-749143	-1.40643	1.40643	1.40643	1.28687e-06	3.23454e-05	12	NaN	Putative	BnaC05g47600D, Description = BnaA05g37280D protein, PFAM = PF04146	NaN	9	0.377244	2.6508	C	AP
CP / AP	Niben101Scf05627_114218-122759	Niben101Scf05627_114218-122759	-2.05549	2.05549	2.05549	1.30459e-06	3.27146e-05	12	NaN	Putative	ELP2, Description = Elongator complex protein 2, PFAM = PF00400;PF00400;PF00400;PF00400;PF00400;PF00400;PF00400	ELP2	11	0.240567	4.15685	CP	AP
CP / A	Niben101Scf01304_581610-593997	Niben101Scf01304_581610-593997	-0.844108	0.844108	0.844108	1.3108e-06	3.27944e-05	12	NaN	Putative	UBP6, Description = Ubiquitin carboxyl-terminal hydrolase 6, PFAM = PF00443;PF00240	NaN	13	0.557055	1.79515	CP	A
C / AP	Niben101Scf04312_390155-396848	Niben101Scf04312_390155-396848	-2.26395	2.26395	2.26395	1.31931e-06	3.2931e-05	12	NaN	Putative	At5g56850, Description = Dystrophin-1, PFAM =	NaN	23	0.208201	4.80305	C	AP
CP / AP	Niben044Scf00014422Ctg014_1668-9441	Niben044Scf00014422Ctg014_1668-9441	1.02578	-1.02578	1.02578	1.32759e-06	3.30612e-05	12	NaN	Putative	XCT, Description = Protein XAP5 CIRCADIAN TIMEKEEPER, PFAM = PF04921	XCT	15	2.03605	0.491146	CP	AP
CP / AP	Nbv0.5scaffold924_352871-366848	Nbv0.5scaffold924_352871-366848	-3.06704	3.06704	3.06704	1.33111e-06	3.30728e-05	12	NaN	Putative	At5g61530, Description = Uncharacterized Rho GTPase-activating protein At5g61530, PFAM = PF00620	At5g61530	4	0.119324	8.38053	CP	AP
CP / AP	Niben101Scf03412_578127-589818	Niben101Scf03412_578127-589818	-1.17886	1.17886	1.17886	1.35196e-06	3.34333e-05	12	NaN	Putative	tif211, Description = Eukaryotic translation initiation factor 2 subunit alpha, PFAM = PF07541;PF00575	tif211	3	0.441699	2.26398	CP	AP
AP / A	Niben101Scf03488_646519-650402	Niben101Scf03488_646519-650402	-0.884973	0.884973	0.884973	1.3529e-06	3.34333e-05	12	NaN	Putative	POPTR_0002s24680g, Description = RPM1-interacting protein 4, PFAM = PF05627	NaN	7	0.541498	1.84673	AP	A
C / A	Nbv0.5scaffold889_405453-411742;Niben101Scf09317_98363-104652	Nbv0.5scaffold889_405453-411742;Niben101Scf09317_98363-104652	-1.70952	1.70952	1.70952	1.35649e-06	3.34333e-05	12	NaN	Putative	RggA, Description = Nuclear RNA binding protein A, PFAM = PF09598;PF04774;rgga, Description = Hyaluronan/mRNA-binding protein, PFAM = PF04774;PF09598	RggA	3	0.305762	3.27051	C	A
C / AP	Nbv0.3scaffold47519_4909-16020;Niben101Scf06754_161572-182204	Nbv0.3scaffold47519_4909-16020;Niben101Scf06754_161572-182204	1.9486	-1.9486	1.9486	1.35983e-06	3.34333e-05	10	NaN	Putative	cycK, Description = CycT1, PFAM = PF00134;cycK, Description = CycT1, PFAM = PF00134	NaN	2	3.85999	0.259068	C	AP
AP / A	Niben044Scf00018439Ctg006_3663-10866	Niben044Scf00018439Ctg006_3663-10866	-0.343931	0.343931	0.343931	1.36109e-06	3.34333e-05	12	NaN	Putative	dhx15, Description = Pre-mRNA-splicing factor ATP-dependent RNA helicase PRP43, PFAM = PF13401;PF07717;PF04408;PF00271	NaN	26	0.787891	1.26921	AP	A
C / A	Nbv0.3scaffold50784_9653-13746;Niben101Scf02286_137405-141744	Nbv0.3scaffold50784_9653-13746;Niben101Scf02286_137405-141744	-1.38834	1.38834	1.38834	1.38557e-06	3.39575e-05	12	NaN	Putative	At2g40140, Description = Zinc finger CCCH domain-containing protein 29, PFAM = PF12796;PF00642;At2g40140, Description = Zinc finger CCCH domain-containing protein 29, PFAM = PF12796;PF00642	At2g40140	13	0.382003	2.61778	C	A
C / A	Niben101Scf03047_178744-192145	Niben101Scf03047_178744-192145	-2.08124	2.08124	2.08124	1.38948e-06	3.39761e-05	12	NaN	Putative	BnaC01g29800D, Description = BnaC01g29800D protein, PFAM = PF01363	BnaC01g29800D	16	0.236312	4.2317	C	A
AP / A	Niben101Scf01734_163492-181752	Niben101Scf01734_163492-181752	-0.884896	0.884896	0.884896	1.3952e-06	3.40392e-05	12	NaN	Putative	, Description = C-terminal, putative, PFAM = PF10253	NaN	7	0.541526	1.84663	AP	A
CP / AP	Niben101Scf07250_482416-489235	Niben101Scf07250_482416-489235	0.878064	-0.878064	0.878064	1.40504e-06	3.4202e-05	12	NaN	Putative	RPN10, Description = 26S proteasome non-ATPase regulatory subunit 4 homolog, PFAM = PF13519;PF02809;PF02809;PF02809	RPN10	5	1.83791	0.544097	CP	AP
C / AP	Niben101Scf07026_25149-44523	Niben101Scf07026_25149-44523	2.2319	-2.2319	2.2319	1.41845e-06	3.44507e-05	12	NaN	Putative	FIP37, Description = FKBP12-interacting protein of 37 kDa, PFAM = PF17098	NaN	9	4.69751	0.212879	C	AP
CP / A	Niben101Scf09846_162665-166243	Niben101Scf09846_162665-166243	-1.38278	1.38278	1.38278	1.42398e-06	3.44595e-05	12	NaN	Putative	QOD1, Description = Quinone-oxidoreductase-like protein, PFAM = PF08240;PF13602	NaN	15	0.383479	2.6077	CP	A
AP / A	Niben101Scf02216_171102-178699	Niben101Scf02216_171102-178699	-0.742639	0.742639	0.742639	1.42519e-06	3.44595e-05	12	NaN	Putative	SF4, Description = Splicing factor 4, PFAM = PF01805;PF01585	NaN	12	0.597645	1.67323	AP	A
CP / A	Niben101Scf00747_134098-137393	Niben101Scf00747_134098-137393	-1.69045	1.69045	1.69045	1.43328e-06	3.45779e-05	12	NaN	Putative	NMT1, Description = Glycylpeptide N-tetradecanoyltransferase 1, PFAM = PF01233;PF02799	NaN	12	0.30983	3.22758	CP	A
C / AP	Niben044Scf00000055Ctg001_1378-6109	Niben044Scf00000055Ctg001_1378-6109	-1.07073	1.07073	1.07073	1.43681e-06	3.45858e-05	12	NaN	Putative	PMI1, Description = Protein PLASTID MOVEMENT IMPAIRED 1, PFAM = PF10358	NaN	11	0.476077	2.1005	C	AP
CP / A	Nbv0.3scaffold3637_28320-38196;Niben101Scf02353_488413-501576	Nbv0.3scaffold3637_28320-38196;Niben101Scf02353_488413-501576	0.780408	-0.780408	0.780408	1.44056e-06	3.45991e-05	12	NaN	Putative	FYPP3, Description = Phytochrome-associated serine/threonine-protein phosphatase 3, PFAM = PF00149;FYPP3, Description = Phytochrome-associated serine/threonine-protein phosphatase 3, PFAM = PF00149	NaN	10	1.71762	0.582202	CP	A
CP / AP	Niben044Scf00013228Ctg002_1-11629	Niben044Scf00013228Ctg002_1-11629	0.289809	-0.289809	0.289809	1.44577e-06	3.46472e-05	12	NaN	Putative	RPN1A, Description = 26S proteasome non-ATPase regulatory subunit 2 homolog A, PFAM = PF01851;PF01851	RPN1A	27	1.22248	0.818011	CP	AP
C / A	Niben101Scf05080_94897-100654	Niben101Scf05080_94897-100654	-3.02505	3.02505	3.02505	1.45377e-06	3.47013e-05	12	NaN	Putative	PLE, Description = Microtubule-associated protein MAP65-1a, PFAM = PF03999	PLE	23	0.122849	8.1401	C	A
CP / AP	Niben101Scf04044_1457210-1459614;Niben101Scf06708_258097-260492;Niben101Scf07018_18180-20584	Niben101Scf04044_1457210-1459614;Niben101Scf06708_258097-260492;Niben101Scf07018_18180-20584	-1.45893	1.45893	1.45893	1.45445e-06	3.47013e-05	12	NaN	Putative	ELF4, Description = Early flowering protein, PFAM = PF07011;ELF4, Description = Early flowering protein, PFAM = PF07011;ELF4, Description = Early flowering protein, PFAM = PF07011	ELF4	1	0.363762	2.74905	CP	AP
C / AP	Niben101Scf11899_41383-47266	Niben101Scf11899_41383-47266	2.34165	-2.34165	2.34165	1.48352e-06	3.51987e-05	12	NaN	Putative	AAP6, Description = Amino acid permease 6, PFAM = PF01490	NaN	1	5.06881	0.197285	C	AP
C / A	Niben101Scf00025_128-7927	Niben101Scf00025_128-7927	-2.65501	2.65501	2.65501	1.48427e-06	3.51987e-05	10	NaN	Putative	LARP6A, Description = La-related protein 6A, PFAM = PF05383	LARP6A	4	0.158767	6.29852	C	A
CP / C	Niben101Scf25794_15292-39244	Niben101Scf25794_15292-39244	0.971102	-0.971102	0.971102	1.48507e-06	3.51987e-05	12	NaN	Putative	bsgA, Description = ATP-dependent protease La, PFAM = PF02190;PF05362;PF00004	NaN	36	1.96034	0.510116	CP	C
C / AP	Niben101Scf05711_507231-526471	Niben101Scf05711_507231-526471	-1.05986	1.05986	1.05986	1.49511e-06	3.52917e-05	12	NaN	Putative	KIN7K, Description = Kinesin-like protein KIN-7K, chloroplastic, PFAM = PF00225	NaN	8	0.479678	2.08473	C	AP
CP / A	Nbv0.3scaffold65161_2353-8422;Niben044Scf00007273Ctg004_3807-7111;Niben101Scf03292_466653-469746;Niben101Scf14333_19456-86645	Nbv0.3scaffold65161_2353-8422;Niben044Scf00007273Ctg004_3807-7111;Niben101Scf03292_466653-469746;Niben101Scf14333_19456-86645	-1.65161	1.65161	1.65161	1.49552e-06	3.52917e-05	12	NaN	Putative	LOG3, Description = Cytokinin riboside 5'-monophosphate phosphoribohydrolase LOG3, PFAM = PF03641;LOG1, Description = Cytokinin riboside 5'-monophosphate phosphoribohydrolase, PFAM = PF03641;LOG1, Description = Cytokinin riboside 5'-monophosphate phosphoribohydrolase, PFAM = PF03641;LOG1, Description = Cytokinin riboside 5'-monophosphate phosphoribohydrolase, PFAM = PF03641	NaN	1	0.318284	3.14185	CP	A
C / A	Niben101Scf05080_232746-242170;Niben101Scf05080_233037-242146	Niben101Scf05080_232746-242170;Niben101Scf05080_233037-242146	10.4202	-10.4202	10.4202	1.49925e-06	3.5296e-05	10	NaN	Putative	PGSC0003DMG402022202, Description = PHD finger protein At3g20280, PFAM = PF01426;PF00628;PGSC0003DMG402022202, Description = PHD finger protein At3g20280, PFAM = PF01426;PF00628	PGSC0003DMG402022202	1	1370.2	0.000729822	C	A
CP / A	Niben044Scf00034658Ctg013_6013-21692	Niben044Scf00034658Ctg013_6013-21692	0.60844	-0.60844	0.60844	1.50223e-06	3.5296e-05	12	NaN	Putative	PCBP, Description = K Homology domain-containing protein, PFAM = PF00013;PF00013;PF00013;PF00013	NaN	14	1.52461	0.655905	CP	A
CP / A	P50	P50	2.0655	-2.0655	2.0655	1.51761e-06	3.55798e-05	12	NaN	NaN	NaN	NaN	25	4.18579	0.238904	CP	A
CP / AP	Niben101Scf01319_5172-9249	Niben101Scf01319_5172-9249	-0.769872	0.769872	0.769872	1.52212e-06	3.56083e-05	12	NaN	Putative	Sb04g027790, Description = Putative uncharacterized protein Sb04g027790, PFAM = PF08241	Sb04g027790	10	0.58647	1.70512	CP	AP
C / A	Niben101Scf03856_400203-407899	Niben101Scf03856_400203-407899	-1.42219	1.42219	1.42219	1.55877e-06	3.63364e-05	12	NaN	Putative	At1g79090, Description = AT1G79090 protein, PFAM =	At1g79090	24	0.373147	2.67991	C	A
C / A	Niben101Scf00103_419347-433248	Niben101Scf00103_419347-433248	-1.11809	1.11809	1.11809	1.56126e-06	3.63364e-05	12	NaN	Putative	pco079591, Description = Poly(A) RNA polymerase cid14, PFAM =	pco079591	14	0.460704	2.17059	C	A
C / A	Niben101Scf01808_30347-40055	Niben101Scf01808_30347-40055	2.21203	-2.21203	2.21203	1.56333e-06	3.63364e-05	12	NaN	Putative	rnhA, Description = Ribonuclease H1, N-terminal, PFAM = PF13456	rnhA	1	4.63328	0.21583	C	A
CP / A	Niben101Scf04396_218277-227482	Niben101Scf04396_218277-227482	-2.42894	2.42894	2.42894	1.5746e-06	3.65199e-05	12	NaN	Putative	crk1, Description = CRK1 protein, PFAM = PF00069	NaN	1	0.185702	5.38497	CP	A
CP / A	Niben101Scf04944_498542-501853	Niben101Scf04944_498542-501853	2.08259	-2.08259	2.08259	1.58058e-06	3.65802e-05	12	NaN	Putative	WRKY60, Description = Probable WRKY transcription factor 60, PFAM = PF03106	NaN	2	4.23568	0.23609	CP	A
CP / A	Niben101Scf00616_31486-43912	Niben101Scf00616_31486-43912	-0.983753	0.983753	0.983753	1.59258e-06	3.67792e-05	12	NaN	Putative	GC6, Description = Golgin candidate 6, PFAM = PF04871;PF04869	NaN	6	0.505663	1.9776	CP	A
CP / A	Nbv0.3scaffold12845_22729-29380	Nbv0.3scaffold12845_22729-29380	-3.26239	3.26239	3.26239	1.60112e-06	3.68249e-05	12	NaN	Putative	PGSC0003DMG401013152, Description = Putative ovule protein, PFAM =	NaN	26	0.104213	9.59572	CP	A
AP / A	Niben101Scf16888_26964-43296	Niben101Scf16888_26964-43296	-0.491795	0.491795	0.491795	1.60138e-06	3.68249e-05	12	NaN	Putative	XCT, Description = Protein XAP5 CIRCADIAN TIMEKEEPER, PFAM = PF04921	NaN	1	0.71114	1.40619	AP	A
AP / A	Niben101Scf08020_650930-653616	Niben101Scf08020_650930-653616	0.388281	-0.388281	0.388281	1.61521e-06	3.70641e-05	12	NaN	Putative	hin1, Description = Harpin inducing protein, PFAM = PF03168	NaN	2	1.30883	0.76404	AP	A
AP / A	Niben101Scf00369_900899-910156	Niben101Scf00369_900899-910156	-0.641017	0.641017	0.641017	1.62075e-06	3.70864e-05	12	NaN	Putative	At3g05520, Description = F-actin-capping protein subunit alpha, PFAM = PF01267	NaN	8	0.641261	1.55943	AP	A
CP / A	Niben101Scf02839_293265-299068	Niben101Scf02839_293265-299068	-1.12467	1.12467	1.12467	1.62305e-06	3.70864e-05	12	NaN	Putative	BOB1, Description = Protein BOBBER 1, PFAM = PF04969	NaN	4	0.458608	2.18051	CP	A
C / A	Niben101Scf00044_87093-97110	Niben101Scf00044_87093-97110	-0.972879	0.972879	0.972879	1.62674e-06	3.70924e-05	12	NaN	Putative	NUP58, Description = Nuclear pore complex protein NUP58, PFAM = PF15967	NUP58	7	0.509488	1.96275	C	A
C / A	Niben101Scf06275_20354-25113	Niben101Scf06275_20354-25113	-0.928402	0.928402	0.928402	1.63021e-06	3.70933e-05	12	NaN	Putative	TPS11, Description = Probable alpha,alpha-trehalose-phosphate synthase [UDP-forming] 11, PFAM = PF02358;PF00982	TPS11	14	0.52544	1.90317	C	A
CP / AP	Nbv0.3scaffold22132_23199-31529	Nbv0.3scaffold22132_23199-31529	-1.06112	1.06112	1.06112	1.63972e-06	3.72312e-05	12	NaN	Putative	eIF4, Description = Eukaryotic translation initiation factor 4G, PFAM = PF02847;PF02854	eIF4	47	0.479259	2.08656	CP	AP
CP / A	Niben101Scf02164_617548-624263	Niben101Scf02164_617548-624263	1.27271	-1.27271	1.27271	1.64397e-06	3.72495e-05	10	NaN	Putative	At1g07840, Description = AT1G07840 protein, PFAM = PF04000	NaN	1	2.41615	0.413882	CP	A
CP / A	Niben101Scf08020_650930-653616	Niben101Scf08020_650930-653616	0.548167	-0.548167	0.548167	1.65679e-06	3.74615e-05	12	NaN	Putative	hin1, Description = Harpin inducing protein, PFAM = PF03168	NaN	2	1.46223	0.683888	CP	A
CP / A	Niben101Scf14872_81590-94614	Niben101Scf14872_81590-94614	-1.00252	1.00252	1.00252	1.66057e-06	3.74685e-05	12	NaN	Putative	AGD8, Description = Probable ADP-ribosylation factor GTPase-activating protein AGD8, PFAM = PF01412	NaN	14	0.499128	2.0035	CP	A
CP / AP	Niben101Scf03413_116854-129825	Niben101Scf03413_116854-129825	1.91957	-1.91957	1.91957	1.66458e-06	3.74807e-05	12	NaN	Putative	TCM_044175, Description = Uncharacterized protein isoform 2, PFAM = PF08167	TCM_044175	15	3.78311	0.264333	CP	AP
AP / A	Niben101Scf06910_597821-609215	Niben101Scf06910_597821-609215	0.548304	-0.548304	0.548304	1.67871e-06	3.77154e-05	12	NaN	Putative	PRO2, Description = Delta-1-pyrroline-5-carboxylate synthase, PFAM = PF00171;PF00696	NaN	35	1.46237	0.683824	AP	A
C / AP	Nbv0.5scaffold2571_82061-145898	Nbv0.5scaffold2571_82061-145898	-1.09301	1.09301	1.09301	1.68198e-06	3.77154e-05	12	NaN	Putative	SPK1, Description = Guanine nucleotide exchange factor SPIKE 1, PFAM = PF14429;PF06920	NaN	22	0.468782	2.13319	C	AP
CP / A	Niben101Scf03819_283759-331020	Niben101Scf03819_283759-331020	1.44246	-1.44246	1.44246	1.70234e-06	3.80557e-05	12	NaN	Putative	NaN	NaN	1	2.71783	0.36794	CP	A
CP / A	Niben044Scf00013327Ctg002_20-8742	Niben044Scf00013327Ctg002_20-8742	-1.22382	1.22382	1.22382	1.70582e-06	3.80557e-05	12	NaN	Putative	ckl5, Description = Casein kinase I-like protein, PFAM = PF00069	NaN	10	0.428147	2.33564	CP	A
C / A	Niben101Scf08724_230628-250193	Niben101Scf08724_230628-250193	-0.549076	0.549076	0.549076	1.71076e-06	3.80557e-05	12	NaN	Putative	FKFBP, Description = 6-phosphofructo-2-kinase/fructose-2,6-bisphosphatase, PFAM = PF01591;PF00300;PF00686	FKFBP	35	0.683458	1.46315	C	A
CP / AP	Niben101Scf02908_495526-504323	Niben101Scf02908_495526-504323	-3.1677	3.1677	3.1677	1.71285e-06	3.80557e-05	12	NaN	Putative	pc326, Description = Nucleotide binding protein, PFAM = PF00400;PF00400	pc326	4	0.111283	8.98611	CP	AP
CP / AP	Nbv0.5scaffold1328_330226-341009	Nbv0.5scaffold1328_330226-341009	-1.40325	1.40325	1.40325	1.71476e-06	3.80557e-05	12	NaN	Putative	kif6, Description = Kinesin-like protein, PFAM = PF00225	kif6	22	0.378077	2.64496	CP	AP
C / AP	Niben101Scf04738_615182-626625	Niben101Scf04738_615182-626625	1.08991	-1.08991	1.08991	1.71969e-06	3.80869e-05	12	NaN	Putative	PGSC0003DMG400023499, Description = , PFAM =	NaN	25	2.1286	0.469791	C	AP
C / A	Niben101Scf00158_400662-407285	Niben101Scf00158_400662-407285	0.886765	-0.886765	0.886765	1.73763e-06	3.84056e-05	12	NaN	Putative	NERD, Description = Zinc finger CCCH domain-containing protein 44, PFAM = PF02213;PF13771	NERD	6	1.84903	0.540825	C	A
CP / AP	Niben101Scf10343_122699-127123	Niben101Scf10343_122699-127123	-1.75005	1.75005	1.75005	1.79901e-06	3.9681e-05	12	NaN	Putative	NPP1, Description = Serine/threonine-protein phosphatase PP1 isozyme 1, PFAM = PF16891;PF00149	NPP1	8	0.297292	3.3637	CP	AP
CP / A	Niben044Scf00018915Ctg010_1228-5436	Niben044Scf00018915Ctg010_1228-5436	-1.30329	1.30329	1.30329	1.81952e-06	4.00516e-05	12	NaN	Putative	ATHX, Description = Thioredoxin X, chloroplastic, PFAM = PF00085	NaN	4	0.4052	2.46792	CP	A
C / AP	Nbv0.5scaffold324_12006-30417;Niben101Scf05841_203095-227775	Nbv0.5scaffold324_12006-30417;Niben101Scf05841_203095-227775	2.16378	-2.16378	2.16378	1.82915e-06	4.01819e-05	12	NaN	Putative	At5g17930, Description = Putative nucleolar MIF4G domain-containing protein 1-like, PFAM = PF02854;PF02847;At5g17930, Description = Putative nucleolar MIF4G domain-containing protein 1-like, PFAM = PF02847;PF02854	NaN	6	4.48088	0.22317	C	AP
C / A	Niben044Scf00047693Ctg001_2366-6471;Niben101Scf08742_144328-148331	Niben044Scf00047693Ctg001_2366-6471;Niben101Scf08742_144328-148331	-2.68705	2.68705	2.68705	1.84549e-06	4.04109e-05	12	NaN	Putative	CFE1, Description = Cotton fiber expressed protein 1, PFAM = PF14364;PF05553;CFE1, Description = Cotton fiber expressed protein 1, PFAM = PF05553;PF14364	CFE1	3	0.155281	6.43995	C	A
C / A	Niben101Scf23113_13947-36438	Niben101Scf23113_13947-36438	-1.72383	1.72383	1.72383	1.84726e-06	4.04109e-05	12	NaN	Putative	NTKL, Description = NTKL, PFAM = PF00069	NTKL	18	0.302743	3.30313	C	A
CP / A	Nbv0.5scaffold1375_136487-157319;Niben101Scf08011_240215-261630	Nbv0.5scaffold1375_136487-157319;Niben101Scf08011_240215-261630	-1.40698	1.40698	1.40698	1.85121e-06	4.04109e-05	12	NaN	Putative	NTKL, Description = NTKL, PFAM =;NTKL, Description = NTKL, PFAM = PF00069	NaN	14	0.3771	2.65182	CP	A
CP / A	Niben101Scf05675_13112-20120	Niben101Scf05675_13112-20120	-0.559276	0.559276	0.559276	1.85913e-06	4.04109e-05	12	NaN	Putative	BnaC09g02790D, Description = BnaC09g02790D protein, PFAM =	NaN	3	0.678642	1.47353	CP	A
C / A	Niben044Scf00041069Ctg015_1-7077	Niben044Scf00041069Ctg015_1-7077	1.02935	-1.02935	1.02935	1.86055e-06	4.04109e-05	12	NaN	Putative	ROA1, Description = DNA replication licensing factor MCM3 homolog 1, PFAM = PF14551;PF17207;PF00493	ROA1	16	2.04111	0.48993	C	A
AP / A	Niben044Scf00020672Ctg003_4431-8119	Niben044Scf00020672Ctg003_4431-8119	-0.455516	0.455516	0.455516	1.86201e-06	4.04109e-05	12	NaN	Putative	Maf3, Description = Maf-like protein, PFAM = PF02545	NaN	1	0.729249	1.37127	AP	A
CP / A	Niben101Scf00595_964922-970690	Niben101Scf00595_964922-970690	-1.4594	1.4594	1.4594	1.86741e-06	4.04469e-05	12	NaN	Putative	AAE3, Description = Oxalate--CoA ligase, PFAM = PF13193;PF00501	NaN	13	0.363645	2.74994	CP	A
AP / A	Niben101Scf10713_29069-38507	Niben101Scf10713_29069-38507	-0.56603	0.56603	0.56603	1.88011e-06	4.05633e-05	12	NaN	Putative	Sb06g028040, Description = Transcription initiation factor IIE subunit beta, PFAM = PF02186	NaN	17	0.675473	1.48044	AP	A
C / AP	Niben101Scf05239_57463-148993	Niben101Scf05239_57463-148993	2.05532	-2.05532	2.05532	1.8803e-06	4.05633e-05	12	NaN	Putative	THO2, Description = THO complex subunit 2, PFAM = PF16134;PF16134;PF11262;PF11732	NaN	22	4.15636	0.240595	C	AP
C / A	Niben101Scf00270_1206706-1211636	Niben101Scf00270_1206706-1211636	-1.18129	1.18129	1.18129	1.88568e-06	4.05984e-05	12	NaN	Putative	yhhW, Description = Quercetin 2,3-dioxygenase, PFAM = PF02678;PF05726	yhhW	6	0.440957	2.26779	C	A
C / AP	Niben101Scf15604_49355-55395	Niben101Scf15604_49355-55395	-0.505212	0.505212	0.505212	1.88953e-06	4.06005e-05	12	NaN	Putative	gst2, Description = Maleylacetoacetate isomerase, PFAM = PF14497;PF13417	NaN	6	0.704557	1.41933	C	AP
C / AP	Niben101Scf00293_703207-716007	Niben101Scf00293_703207-716007	-1.3873	1.3873	1.3873	1.90093e-06	4.07396e-05	12	NaN	Putative	Os05g0279400, Description = Os05g0279400 protein, PFAM =	NaN	10	0.382279	2.61589	C	AP
CP / AP	Niben044Scf00019536Ctg006_35351-44447	Niben044Scf00019536Ctg006_35351-44447	-1.5881	1.5881	1.5881	1.90802e-06	4.07396e-05	12	NaN	Putative	BnaCnng23940D, Description = BnaCnng23940D protein, PFAM = PF04146	BnaCnng23940D	4	0.332609	3.00654	CP	AP
C / AP	Niben101Scf02044_1250306-1267994	Niben101Scf02044_1250306-1267994	1.51308	-1.51308	1.51308	1.90874e-06	4.07396e-05	12	NaN	Putative	At2g18900, Description = Transducin/WD40 repeat-like superfamily protein, PFAM = PF00400	NaN	12	2.8542	0.350361	C	AP
C / A	Niben101Scf00654_216390-233807	Niben101Scf00654_216390-233807	-0.934031	0.934031	0.934031	1.91108e-06	4.07396e-05	12	NaN	Putative	VCS, Description = Enhancer of mRNA-decapping protein 4, PFAM = PF16529	VCS	36	0.523394	1.91061	C	A
CP / AP	Nbv0.3scaffold32776_7852-19573;Niben101Scf00878_271677-285762	Nbv0.3scaffold32776_7852-19573;Niben101Scf00878_271677-285762	-3.25613	3.25613	3.25613	1.92515e-06	4.08164e-05	12	NaN	Putative	NUP62, Description = Nuclear pore glycoprotein p62, PFAM = PF05064;NUP62, Description = Nuclear pore glycoprotein p62, PFAM = PF05064	NUP62	3	0.104666	9.5542	CP	AP
C / AP	Nbv0.3scaffold16102_19990-32123	Nbv0.3scaffold16102_19990-32123	-1.21348	1.21348	1.21348	1.92718e-06	4.08164e-05	12	NaN	Putative	EDC4, Description = Enhancer of mRNA-decapping protein 4, PFAM = PF16529	NaN	14	0.431226	2.31897	C	AP
C / AP	Niben044Scf00010979Ctg006_490-13948	Niben044Scf00010979Ctg006_490-13948	-1.20229	1.20229	1.20229	1.92833e-06	4.08164e-05	12	NaN	Putative	CLASP, Description = CLIP-associated protein, PFAM = PF12348;PF12348	NaN	3	0.434584	2.30105	C	AP
CP / A	Nbv0.5scaffold107_623374-635072	Nbv0.5scaffold107_623374-635072	-1.07236	1.07236	1.07236	1.92979e-06	4.08164e-05	12	NaN	Putative	VIP2, Description = Probable NOT transcription complex subunit VIP2, PFAM = PF04153	NaN	9	0.475539	2.10288	CP	A
CP / A	Niben101Scf00758_675831-682526	Niben101Scf00758_675831-682526	-1.1558	1.1558	1.1558	1.94813e-06	4.11239e-05	12	NaN	Putative	SYLC, Description = Leucine--tRNA ligase, cytoplasmic, PFAM = PF08264;PF00133;PF00133	NaN	45	0.448817	2.22808	CP	A
AP / A	Niben101Scf05998_130226-133308	Niben101Scf05998_130226-133308	-0.50676	0.50676	0.50676	1.9608e-06	4.11976e-05	12	NaN	Putative	ipka, Description = Inositol-tetrakisphosphate 1-kinase, PFAM = PF05770	NaN	13	0.703801	1.42086	AP	A
CP / A	Nbv0.3scaffold22132_23199-31529	Nbv0.3scaffold22132_23199-31529	-1.37985	1.37985	1.37985	1.96114e-06	4.11976e-05	12	NaN	Putative	eIF4, Description = Eukaryotic translation initiation factor 4G, PFAM = PF02847;PF02854	NaN	47	0.384259	2.60241	CP	A
CP / A	Niben101Scf02499_243323-245640	Niben101Scf02499_243323-245640	-1.9799	1.9799	1.9799	1.96306e-06	4.11976e-05	12	NaN	Putative	At5g16470, Description = At5g16470, PFAM =	NaN	1	0.253507	3.94466	CP	A
C / AP	Niben101Scf08709_234912-254072	Niben101Scf08709_234912-254072	-0.514719	0.514719	0.514719	1.96851e-06	4.1232e-05	12	NaN	Putative	ARP5, Description = Actin-related protein 5, PFAM = PF00022;PF00022	NaN	10	0.699929	1.42872	C	AP
CP / AP	Nbv0.3scaffold24383_12386-27032	Nbv0.3scaffold24383_12386-27032	-1.84392	1.84392	1.84392	1.98955e-06	4.15919e-05	12	NaN	Putative	CPSF30, Description = 30-kDa cleavage and polyadenylation specificity factor 30, PFAM = PF04146	CPSF30	3	0.278564	3.58984	CP	AP
C / A	Niben101Scf08586_593221-608676	Niben101Scf08586_593221-608676	-0.884989	0.884989	0.884989	2.02403e-06	4.21379e-05	12	NaN	Putative	BnaA07g31020D, Description = BnaA07g31020D protein, PFAM = PF14381;PF07714	BnaA07g31020D	23	0.541492	1.84675	C	A
CP / AP	Niben101Scf02145_171830-177133	Niben101Scf02145_171830-177133	-1.45753	1.45753	1.45753	2.02515e-06	4.21379e-05	12	NaN	Putative	PUX4, Description = Plant UBX domain-containing protein 4, PFAM = PF08059;PF00789	PUX4	5	0.364115	2.74638	CP	AP
CP / A	Niben101Scf02909_420363-434795	Niben101Scf02909_420363-434795	-0.781146	0.781146	0.781146	2.02736e-06	4.21379e-05	12	NaN	Putative	TTL, Description = Uric acid degradation bifunctional protein TTL, PFAM = PF09349;PF00576	NaN	8	0.581905	1.71849	CP	A
CP / A	Nbv0.5scaffold2380_102786-106440;Niben101Scf01922_251839-255893	Nbv0.5scaffold2380_102786-106440;Niben101Scf01922_251839-255893	-3.18073	3.18073	3.18073	2.03325e-06	4.21792e-05	12	NaN	Putative	AGP1, Description = Transcription factor, GATA, plant, PFAM = PF00320;GATA1, Description = GATA transcription factor 1, PFAM = PF00320	NaN	1	0.110282	9.06766	CP	A
AP / A	Niben101Ctg14375_1-2580;Niben101Scf08516_276189-282011	Niben101Ctg14375_1-2580;Niben101Scf08516_276189-282011	-1.72679	1.72679	1.72679	2.04354e-06	4.23114e-05	12	NaN	Putative	, Description = , PFAM = PF00646;At3g02645, Description = UPF0481 plant-like protein, PFAM = PF03140	NaN	1	0.302124	3.3099	AP	A
AP / A	Niben101Scf01515_741071-748133;Niben101Scf04103_736291-745592	Niben101Scf01515_741071-748133;Niben101Scf04103_736291-745592	1.47372	-1.47372	1.47372	2.07167e-06	4.28119e-05	12	NaN	Putative	RPT6A, Description = 26S protease regulatory subunit 8 homolog A, PFAM = PF00004;RPT6A, Description = 26S protease regulatory subunit 8 homolog A, PFAM = PF00004	NaN	1	2.77738	0.360052	AP	A
C / A	Niben044Scf00000729Ctg007_6777-9781	Niben044Scf00000729Ctg007_6777-9781	-0.538353	0.538353	0.538353	2.07827e-06	4.28664e-05	12	NaN	Putative	hsr203J, Description = HSR203J, PFAM = PF07859	hsr203J	22	0.688556	1.45231	C	A
C / AP	Nbv0.3scaffold41753_2974-13305	Nbv0.3scaffold41753_2974-13305	-1.40935	1.40935	1.40935	2.09538e-06	4.3095e-05	12	NaN	Putative	SPMS, Description = Spermine synthase, PFAM = PF17284;PF01564	NaN	5	0.37648	2.65618	C	AP
AP / A	Niben101Scf00537_191661-208657	Niben101Scf00537_191661-208657	-0.730867	0.730867	0.730867	2.09902e-06	4.3095e-05	12	NaN	Putative	, Description = , PFAM = PF02586	NaN	6	0.602542	1.65964	AP	A
C / AP	Niben101Scf10980_54772-72969	Niben101Scf10980_54772-72969	-1.40807	1.40807	1.40807	2.1061e-06	4.3095e-05	12	NaN	Putative	CDC27B, Description = Cell division cycle protein 27 homolog B, PFAM = PF00515;PF00515;PF12895;PF13181	NaN	3	0.376816	2.65381	C	AP
CP / A	Niben101Scf02576_78961-86843	Niben101Scf02576_78961-86843	1.29787	-1.29787	1.29787	2.10756e-06	4.3095e-05	12	NaN	Putative	mipA, Description = Plasma membrane intrinsic protein, PFAM = PF00230	NaN	4	2.45866	0.406725	CP	A
C / AP	Niben101Scf02853_365925-374346	Niben101Scf02853_365925-374346	-0.996034	0.996034	0.996034	2.10929e-06	4.3095e-05	12	NaN	Putative	MTR_4g104360, Description = Topoisomerase-like protein, PFAM = PF02847;PF02847;PF02847;PF02847	NaN	15	0.501377	1.99451	C	AP
C / A	Niben101Scf01722_456961-464084	Niben101Scf01722_456961-464084	2.61541	-2.61541	2.61541	2.11481e-06	4.31261e-05	12	NaN	Putative	KK1_024527, Description = Serine/threonine-protein kinase ATM, PFAM = PF00855	KK1_024527	8	6.12799	0.163186	C	A
C / A	Niben101Scf08390_58275-67637	Niben101Scf08390_58275-67637	-6.09731	6.09731	6.09731	2.12083e-06	4.31674e-05	12	NaN	Putative	fin1, Description = Putative alfin-like transcription factor, PFAM = PF00628;PF12165	fin1	12	0.0146059	68.4656	C	A
C / A	Nbv0.3scaffold16102_19990-32123	Nbv0.3scaffold16102_19990-32123	-1.01794	1.01794	1.01794	2.13071e-06	4.32871e-05	12	NaN	Putative	EDC4, Description = Enhancer of mRNA-decapping protein 4, PFAM = PF16529	EDC4	14	0.493822	2.02502	C	A
C / AP	Niben101Scf03733_292142-304731	Niben101Scf03733_292142-304731	0.948415	-0.948415	0.948415	2.13903e-06	4.33745e-05	12	NaN	Putative	PGSC0003DMG400008693, Description = Putative WPP domain-interacting protein 2-like, PFAM =	NaN	3	1.92975	0.518201	C	AP
C / A	Niben101Scf03374_887050-927323	Niben101Scf03374_887050-927323	-1.30404	1.30404	1.30404	2.15672e-06	4.34772e-05	12	NaN	Putative	NOB1, Description = NOB1, PFAM = PF08772;PF17146	NOB1	6	0.40499	2.46919	C	A
C / AP	Niben101Scf15920_63693-67555	Niben101Scf15920_63693-67555	-0.770142	0.770142	0.770142	2.16148e-06	4.34772e-05	12	NaN	Putative	CXE16, Description = Probable carboxylesterase 16, PFAM = PF07859	NaN	10	0.58636	1.70544	C	AP
C / AP	Niben101Scf05080_94897-100654	Niben101Scf05080_94897-100654	-2.66941	2.66941	2.66941	2.16282e-06	4.34772e-05	12	NaN	Putative	PLE, Description = Microtubule-associated protein MAP65-1a, PFAM = PF03999	NaN	23	0.15719	6.36171	C	AP
AP / A	Niben101Scf02597_628648-656686	Niben101Scf02597_628648-656686	-0.77624	0.77624	0.77624	2.16502e-06	4.34772e-05	12	NaN	Putative	pqbp1, Description = Polyglutamine-binding protein 1, PFAM = PF00397;PF00397	NaN	12	0.583887	1.71266	AP	A
C / A	Nbv0.3scaffold55068_1-5391	Nbv0.3scaffold55068_1-5391	-1.3548	1.3548	1.3548	2.16728e-06	4.34772e-05	12	NaN	Putative	HACL, Description = 2-hydroxyacyl-CoA lyase, PFAM = PF02776;PF00205;PF02775	HACL	23	0.390988	2.55762	C	A
AP / A	Niben101Scf05404_940736-950190	Niben101Scf05404_940736-950190	-0.602853	0.602853	0.602853	2.16823e-06	4.34772e-05	12	NaN	Putative	gst7, Description = Tau class glutathione S-transferase, PFAM = PF00043;PF02798	NaN	8	0.658451	1.51872	AP	A
C / AP	Niben044Scf00001370Ctg012_19247-26696	Niben044Scf00001370Ctg012_19247-26696	-1.24335	1.24335	1.24335	2.17509e-06	4.35339e-05	12	NaN	Putative	BnaC03g57060D, Description = BnaC03g57060D protein, PFAM = PF06221	NaN	11	0.42239	2.36748	C	AP
AP / A	Niben044Scf00014422Ctg014_1668-9441	Niben044Scf00014422Ctg014_1668-9441	-0.648417	0.648417	0.648417	2.18865e-06	4.36695e-05	12	NaN	Putative	XCT, Description = Protein XAP5 CIRCADIAN TIMEKEEPER, PFAM = PF04921	NaN	15	0.63798	1.56745	AP	A
C / A	Niben101Scf03905_133143-143315	Niben101Scf03905_133143-143315	0.729355	-0.729355	0.729355	2.18994e-06	4.36695e-05	12	NaN	Putative	PHYB1, Description = Phytochrome B1, PFAM = PF08446;PF00512;PF00989;PF00989;PF00360;PF02518;PF01590	PHYB1	8	1.6579	0.603174	C	A
CP / A	Niben101Scf03076_147022-168785	Niben101Scf03076_147022-168785	-0.911986	0.911986	0.911986	2.19401e-06	4.36701e-05	12	NaN	Putative	NAP1, Description = Protein NAP1, PFAM = PF09735	NaN	32	0.531453	1.88163	CP	A
C / AP	Niben101Scf07638_480935-488680	Niben101Scf07638_480935-488680	2.57243	-2.57243	2.57243	2.20406e-06	4.37321e-05	12	NaN	Putative	RH15, Description = DEAD-box ATP-dependent RNA helicase 15, PFAM = PF00271;PF00270	NaN	17	5.94811	0.168121	C	AP
C / AP	Nbv0.3scaffold55068_1-5391	Nbv0.3scaffold55068_1-5391	-1.5315	1.5315	1.5315	2.21284e-06	4.37321e-05	12	NaN	Putative	HACL, Description = 2-hydroxyacyl-CoA lyase, PFAM = PF02776;PF00205;PF02775	NaN	23	0.345918	2.89086	C	AP
C / A	Niben101Scf08390_631617-640948	Niben101Scf08390_631617-640948	-1.71765	1.71765	1.71765	2.2134e-06	4.37321e-05	12	NaN	Putative	PUX2, Description = Plant UBX domain-containing protein 2, PFAM = PF00789;PF09409	PUX2	8	0.304043	3.28901	C	A
C / A	Niben044Scf00002677Ctg047_1523-5915	Niben044Scf00002677Ctg047_1523-5915	-0.37626	0.37626	0.37626	2.21546e-06	4.37321e-05	12	NaN	Putative	SCL14, Description = Scarecrow-like protein 14, PFAM = PF03514	SCL14	29	0.770432	1.29797	C	A
CP / A	Niben101Scf01085_589105-604270	Niben101Scf01085_589105-604270	-0.936089	0.936089	0.936089	2.21736e-06	4.37321e-05	12	NaN	Putative	rhlE, Description = ATP-dependent RNA helicase RhlE, PFAM = PF00271;PF00270	NaN	25	0.522648	1.91333	CP	A
CP / A	Niben044Scf00048655Ctg006_1592-11054;Niben101Scf07576_492584-501280	Niben044Scf00048655Ctg006_1592-11054;Niben101Scf07576_492584-501280	0.832063	-0.832063	0.832063	2.24563e-06	4.42091e-05	12	NaN	Putative	MPK4, Description = Mitogen-activated protein kinase 4, PFAM = PF00069;MPK4, Description = Mitogen-activated protein kinase 4, PFAM = PF00069	NaN	6	1.78023	0.561725	CP	A
C / AP	Niben044Scf00019580Ctg005_330-8869;Niben101Scf02562_75643-84643	Niben044Scf00019580Ctg005_330-8869;Niben101Scf02562_75643-84643	1.67085	-1.67085	1.67085	2.25014e-06	4.42173e-05	12	NaN	Putative	ybaB, Description = Nucleoid-associated protein ybaB, PFAM = PF02575;ybaB, Description = Nucleoid-associated protein ybaB, PFAM = PF02575	NaN	4	3.18402	0.314068	C	AP
C / A	Niben044Scf00017106Ctg007_1-7136	Niben044Scf00017106Ctg007_1-7136	-1.20766	1.20766	1.20766	2.28011e-06	4.4725e-05	12	NaN	Putative	CIPK3, Description = CBL-interacting serine/threonine-protein kinase 3, PFAM = PF03822;PF00069	CIPK3	13	0.43297	2.30963	C	A
CP / AP	Niben101Scf00297_42565-47700;Niben101Scf07365_108829-114075	Niben101Scf00297_42565-47700;Niben101Scf07365_108829-114075	-1.90657	1.90657	1.90657	2.28719e-06	4.47826e-05	12	NaN	Putative	PPA6, Description = Soluble inorganic pyrophosphatase 6, chloroplastic, PFAM = PF00719;PPA1, Description = Inorganic pyrophosphatase, PFAM = PF00719	PPA6	5	0.266726	3.74917	CP	AP
CP / A	Niben101Scf01773_393336-401959	Niben101Scf01773_393336-401959	-1.59201	1.59201	1.59201	2.29828e-06	4.49183e-05	12	NaN	Putative	SPL1, Description = Squamosa promoter-binding-like protein 1, PFAM = PF03110	NaN	7	0.33171	3.01469	CP	A
CP / A	Niben101Scf02153_134499-138408;Niben101Scf16208_160173-165505	Niben101Scf02153_134499-138408;Niben101Scf16208_160173-165505	-2.22127	2.22127	2.22127	2.31312e-06	4.51267e-05	12	NaN	Putative	At5g58680, Description = ARM repeat superfamily protein, PFAM = PF00514;PF00514;PF00514;At5g58680, Description = ARM repeat superfamily protein, PFAM = PF00514;PF00514;PF00514	NaN	1	0.214453	4.66304	CP	A
CP / AP	Niben101Scf03964_498785-517195	Niben101Scf03964_498785-517195	-0.422973	0.422973	0.422973	2.35333e-06	4.58285e-05	12	NaN	Putative	int106, Description = Tetratricopeptide repeat protein, PFAM = PF07719	int106	3	0.745886	1.34069	CP	AP
C / AP	Niben101Scf00758_675831-682526	Niben101Scf00758_675831-682526	-0.473069	0.473069	0.473069	2.3777e-06	4.59191e-05	12	NaN	Putative	SYLC, Description = Leucine--tRNA ligase, cytoplasmic, PFAM = PF08264;PF00133;PF00133	NaN	45	0.72043	1.38806	C	AP
C / A	Niben101Scf00595_964922-970690	Niben101Scf00595_964922-970690	-1.38962	1.38962	1.38962	2.38118e-06	4.59191e-05	12	NaN	Putative	AAE3, Description = Oxalate--CoA ligase, PFAM = PF13193;PF00501	AAE3	13	0.381666	2.62009	C	A
CP / A	Nbv0.3scaffold13303_37321-42871	Nbv0.3scaffold13303_37321-42871	-1.50078	1.50078	1.50078	2.38237e-06	4.59191e-05	12	NaN	Putative	PGH1, Description = Enolase, PFAM = PF03952;PF00113	NaN	18	0.353362	2.82996	CP	A
CP / AP	Niben101Scf15244_69384-79911	Niben101Scf15244_69384-79911	-3.51633	3.51633	3.51633	2.38421e-06	4.59191e-05	10	NaN	Putative	glysoja_048974, Description = Nuclear receptor corepressor 2, PFAM = PF00249;PF00249	glysoja_048974	10	0.0873937	11.4425	CP	AP
AP / A	Niben101Scf02509_941672-952991	Niben101Scf02509_941672-952991	-0.682708	0.682708	0.682708	2.40224e-06	4.59191e-05	12	NaN	Putative	At3g12640, Description = RNA binding (RRM/RBD/RNP motifs) family protein, PFAM = PF00076;PF01480	NaN	17	0.622995	1.60515	AP	A
CP / A	Nbv0.5scaffold1674_229571-240206;Niben101Scf12011_166256-178904	Nbv0.5scaffold1674_229571-240206;Niben101Scf12011_166256-178904	-1.71748	1.71748	1.71748	2.4027e-06	4.59191e-05	12	NaN	Putative	kat80, Description = Katanin p80 WD40 repeat-containing subunit B1 homolog, PFAM = PF13925;PF00400;PF00400;PF00400;PF00400;PF00400;kat80, Description = Katanin p80 WD40 repeat-containing subunit B1 homolog, PFAM = PF00400;PF00400;PF00400;PF00400;PF00400;PF13925	NaN	7	0.304079	3.28862	CP	A
C / AP	Nbv0.5scaffold1257_361273-373454	Nbv0.5scaffold1257_361273-373454	2.14141	-2.14141	2.14141	2.40435e-06	4.59191e-05	12	NaN	Putative	uba2, Description = Sumo-activating enzyme subunit 2, PFAM = PF00899;PF14732;PF10585	NaN	11	4.41193	0.226658	C	AP
CP / A	Niben101Scf01494_1052668-1060302	Niben101Scf01494_1052668-1060302	-1.28007	1.28007	1.28007	2.40576e-06	4.59191e-05	12	NaN	Putative	, Description = Sterile alpha motif domain-containing protein isoform 1, PFAM = PF00536	NaN	8	0.411776	2.4285	CP	A
C / A	Niben101Scf25794_15292-39244	Niben101Scf25794_15292-39244	-0.791236	0.791236	0.791236	2.40606e-06	4.59191e-05	12	NaN	Putative	bsgA, Description = ATP-dependent protease La, PFAM = PF02190;PF05362;PF00004	bsgA	36	0.577849	1.73056	C	A
C / AP	Niben101Scf09577_12973-25587	Niben101Scf09577_12973-25587	-0.711917	0.711917	0.711917	2.40789e-06	4.59191e-05	12	NaN	Putative	SNL2, Description = Paired amphipathic helix protein Sin3-like 2, PFAM = PF02671;PF02671;PF02671;PF16879;PF08295	NaN	5	0.610508	1.63798	C	AP
C / AP	Niben101Scf13741_16476-24771	Niben101Scf13741_16476-24771	1.14183	-1.14183	1.14183	2.40969e-06	4.59191e-05	12	NaN	Putative	F383_17854, Description = Metal-dependent hydrolase, PFAM =	NaN	13	2.20661	0.453183	C	AP
CP / AP	Nbv0.5scaffold448_2475-9059	Nbv0.5scaffold448_2475-9059	-1.67638	1.67638	1.67638	2.412e-06	4.59191e-05	12	NaN	Putative	rgga, Description = Nuclear RNA binding protein, PFAM = PF04774;PF09598	rgga	9	0.312867	3.19624	CP	AP
CP / AP	Niben044Scf00012174Ctg019_6319-13076	Niben044Scf00012174Ctg019_6319-13076	-1.43697	1.43697	1.43697	2.41649e-06	4.59191e-05	12	NaN	Putative	RPT2A, Description = 26S proteasome regulatory subunit 4 homolog A, PFAM = PF00004	RPT2A	21	0.369341	2.70752	CP	AP
CP / AP	Niben101Scf00758_675831-682526	Niben101Scf00758_675831-682526	-0.780884	0.780884	0.780884	2.41747e-06	4.59191e-05	12	NaN	Putative	SYLC, Description = Leucine--tRNA ligase, cytoplasmic, PFAM = PF08264;PF00133;PF00133	SYLC	45	0.58201	1.71818	CP	AP
C / A	Nbv0.3scaffold20836_25057-32730	Nbv0.3scaffold20836_25057-32730	-0.240795	0.240795	0.240795	2.43225e-06	4.59858e-05	12	NaN	Putative	proS, Description = Prolyl-tRNA synthetase, PFAM = PF00587;PF03129;PF09180	proS	6	0.846279	1.18164	C	A
C / AP	Nbv0.5scaffold253_469232-474003;Niben101Scf03491_100848-105751	Nbv0.5scaffold253_469232-474003;Niben101Scf03491_100848-105751	-1.12487	1.12487	1.12487	2.43278e-06	4.59858e-05	12	NaN	Putative	PMI1, Description = Protein PLASTID MOVEMENT IMPAIRED 1, PFAM = PF10358;PMI1, Description = Plastid movement impaired protein, PFAM = PF10358	NaN	39	0.458543	2.18082	C	AP
C / AP	Nbv0.3scaffold11889_7591-24167;Niben101Scf02894_54600-71400	Nbv0.3scaffold11889_7591-24167;Niben101Scf02894_54600-71400	-1.19821	1.19821	1.19821	2.43374e-06	4.59858e-05	12	NaN	Putative	acnA, Description = Aconitase, PFAM = PF00330;PF00694;ACO1, Description = Aconitate hydratase 1, PFAM = PF00330;PF00694	NaN	39	0.435816	2.29454	C	AP
CP / A	Niben101Scf05645_267730-282720	Niben101Scf05645_267730-282720	-1.50183	1.50183	1.50183	2.44549e-06	4.61271e-05	12	NaN	Putative	At5g61450, Description = P-loop containing nucleoside triphosphate hydrolases superfamily protein, PFAM =	NaN	9	0.353105	2.83202	CP	A
CP / A	Nbv0.5scaffold5630_129692-133778	Nbv0.5scaffold5630_129692-133778	0.577333	-0.577333	0.577333	2.4585e-06	4.6222e-05	12	NaN	Putative	RHM1, Description = Trifunctional UDP-glucose 4,6-dehydratase/UDP-4-keto-6-deoxy-D-glucose 3,5-epimerase/UDP-4-keto-L-rhamnose-reductase RHM1, PFAM = PF16363;PF04321	NaN	21	1.49209	0.670202	CP	A
C / A	Niben101Scf01521_69424-73886	Niben101Scf01521_69424-73886	-3.0669	3.0669	3.0669	2.45907e-06	4.6222e-05	12	NaN	Putative	MES11, Description = Putative methylesterase 11, chloroplastic, PFAM = PF12697	MES11	5	0.119336	8.37969	C	A
CP / AP	Niben101Scf03374_887050-927323	Niben101Scf03374_887050-927323	-1.68787	1.68787	1.68787	2.46971e-06	4.6323e-05	12	NaN	Putative	NOB1, Description = NOB1, PFAM = PF08772;PF17146	NOB1	6	0.310386	3.2218	CP	AP
CP / AP	Nbv0.3scaffold41753_2974-13305	Nbv0.3scaffold41753_2974-13305	-1.15731	1.15731	1.15731	2.47302e-06	4.6323e-05	12	NaN	Putative	SPMS, Description = Spermine synthase, PFAM = PF17284;PF01564	SPMS	5	0.448348	2.23041	CP	AP
CP / AP	Niben101Scf15792_103109-106841	Niben101Scf15792_103109-106841	-1.62241	1.62241	1.62241	2.47859e-06	4.63271e-05	12	NaN	Putative	PPA1, Description = Soluble inorganic pyrophosphatase PPA1, PFAM = PF00719	PPA1	11	0.324792	3.0789	CP	AP
C / A	Niben101Scf21107_14453-33315	Niben101Scf21107_14453-33315	-0.926069	0.926069	0.926069	2.48181e-06	4.63271e-05	12	NaN	Putative	VCS, Description = Enhancer of mRNA-decapping protein 4, PFAM = PF16529	VCS	34	0.526291	1.90009	C	A
CP / AP	Nbv0.5scaffold2369_65-9160	Nbv0.5scaffold2369_65-9160	-0.775673	0.775673	0.775673	2.48864e-06	4.63746e-05	12	NaN	Putative	eIF4, Description = Eukaryotic translation initiation factor 4G, PFAM = PF02854;PF02847	eIF4	16	0.584116	1.71199	CP	AP
C / A	Nbv0.5scaffold809_514486-521907;Niben101Scf03428_16908-24329	Nbv0.5scaffold809_514486-521907;Niben101Scf03428_16908-24329	-0.633104	0.633104	0.633104	2.5081e-06	4.65138e-05	12	NaN	Putative	DGD1, Description = Digalactosyldiacylglycerol synthase 1, chloroplastic, PFAM = PF13692;DGD1, Description = Digalactosyldiacylglycerol synthase 1, chloroplastic, PFAM = PF13692	DGD1	5	0.644788	1.5509	C	A
C / AP	Niben101Scf04973_54053-61401	Niben101Scf04973_54053-61401	-1.50229	1.50229	1.50229	2.50849e-06	4.65138e-05	12	NaN	Putative	ATPB, Description = ATP synthase subunit beta, mitochondrial, PFAM = PF11421;PF02874;PF00006	NaN	22	0.352993	2.83292	C	AP
C / AP	Nbv0.5scaffold4581_147950-158546;Niben044Scf00000733Ctg002_4539-7837;Niben101Scf06876_184369-187662	Nbv0.5scaffold4581_147950-158546;Niben044Scf00000733Ctg002_4539-7837;Niben101Scf06876_184369-187662	2.5836	-2.5836	2.5836	2.50978e-06	4.65138e-05	12	NaN	Putative	PGSC0003DMG400022471, Description = DNA-binding storekeeper protein-related transcriptional regulator, PFAM = PF04504;At5g28040, Description = DNA-binding storekeeper protein-related transcriptional regulator, PFAM = PF04504;At5g28040, Description = DNA-binding storekeeper protein-related transcriptional regulator, PFAM = PF04504	NaN	7	5.99436	0.166824	C	AP
C / AP	Niben101Scf10835_24359-29915	Niben101Scf10835_24359-29915	-2.02229	2.02229	2.02229	2.51333e-06	4.65138e-05	12	NaN	Putative	At3g50910, Description = AT3g50910/F18B3_190, PFAM =	NaN	6	0.246167	4.06228	C	AP
C / A	Niben101Scf04973_54053-61401	Niben101Scf04973_54053-61401	-1.6316	1.6316	1.6316	2.53426e-06	4.66575e-05	12	NaN	Putative	ATPB, Description = ATP synthase subunit beta, mitochondrial, PFAM = PF11421;PF02874;PF00006	ATPB	22	0.322731	3.09856	C	A
C / A	Niben101Scf08390_351606-355409	Niben101Scf08390_351606-355409	0.721791	-0.721791	0.721791	2.53453e-06	4.66575e-05	12	NaN	Putative	8D10, Description = Short chain alcohol dehydrogenase, putative, PFAM = PF13561	8D10	10	1.64923	0.606344	C	A
CP / A	Nbv0.5scaffold2552_86996-98202	Nbv0.5scaffold2552_86996-98202	-2.21518	2.21518	2.21518	2.5374e-06	4.66575e-05	12	NaN	Putative	SNS, Description = Eukaryotic translation initiation factor 4B1, PFAM = PF06273;PF06273;PF06273	NaN	36	0.21536	4.64338	CP	A
C / AP	Nbv0.5scaffold1354_274495-302562	Nbv0.5scaffold1354_274495-302562	1.76422	-1.76422	1.76422	2.53887e-06	4.66575e-05	12	NaN	Putative	Crept, Description = Regulation of nuclear pre-mRNA domain-containing protein 1B, PFAM = PF04818	NaN	7	3.39691	0.294385	C	AP
C / AP	Niben044Scf00012693Ctg004_1-6001	Niben044Scf00012693Ctg004_1-6001	-0.559609	0.559609	0.559609	2.5468e-06	4.66575e-05	12	NaN	Putative	BnaA02g10500D, Description = BnaA02g10500D protein, PFAM = PF00013;PF00013;PF00013	NaN	11	0.678486	1.47387	C	AP
CP / A	Nbv0.3scaffold6661_5654-11416	Nbv0.3scaffold6661_5654-11416	-1.44179	1.44179	1.44179	2.54739e-06	4.66575e-05	12	NaN	Putative	VTC2, Description = GDP-L-galactose phosphorylase 1, PFAM =	NaN	18	0.368109	2.71659	CP	A
CP / A	Nbv0.3scaffold51663_1-5116	Nbv0.3scaffold51663_1-5116	-0.684674	0.684674	0.684674	2.55385e-06	4.66575e-05	12	NaN	Putative	At4g01810, Description = Putative uncharacterized protein At4g01810, PFAM = PF08033;PF04815;PF04811;PF04810	NaN	15	0.622146	1.60734	CP	A
CP / A	Niben101Scf07474_73158-86314	Niben101Scf07474_73158-86314	-1.47759	1.47759	1.47759	2.56101e-06	4.66575e-05	12	NaN	Putative	SBDS, Description = Ribosome maturation protein SBDS, PFAM = PF01172;PF09377	NaN	12	0.359089	2.78483	CP	A
C / AP	Niben044Scf00030400Ctg000_1-16650	Niben044Scf00030400Ctg000_1-16650	1.92503	-1.92503	1.92503	2.57283e-06	4.66575e-05	12	NaN	Putative	CMT2, Description = Chromomethylase 2, PFAM = PF00145;PF01426;PF00385	NaN	20	3.79746	0.263334	C	AP
CP / A	Niben044Scf00023656Ctg004_17699-23588	Niben044Scf00023656Ctg004_17699-23588	-1.89333	1.89333	1.89333	2.57314e-06	4.66575e-05	12	NaN	Putative	BnaC03g59630D, Description = BnaC03g59630D protein, PFAM = PF03763	NaN	8	0.269184	3.71493	CP	A
AP / A	Nbv0.3scaffold60356_3127-9131	Nbv0.3scaffold60356_3127-9131	-0.425536	0.425536	0.425536	2.57991e-06	4.66575e-05	12	NaN	Putative	PGSC0003DMG400008693, Description = Putative WPP domain-interacting protein 2-like, PFAM =	NaN	8	0.744562	1.34307	AP	A
CP / A	Niben101Scf05175_435249-441430	Niben101Scf05175_435249-441430	0.910272	-0.910272	0.910272	2.58541e-06	4.66575e-05	12	NaN	Putative	NAC008, Description = NAC domain-containing protein 8, PFAM = PF02365	NaN	3	1.8794	0.532085	CP	A
C / AP	Niben101Scf08443_12046-18894	Niben101Scf08443_12046-18894	-1.33241	1.33241	1.33241	2.58885e-06	4.66575e-05	12	NaN	Putative	MAMI, Description = Vesicle-associated protein 4-2, PFAM = PF00635	NaN	4	0.397103	2.51824	C	AP
CP / C	Niben044Scf00009362Ctg005_13200-23276	Niben044Scf00009362Ctg005_13200-23276	-1.62134	1.62134	1.62134	2.589e-06	4.66575e-05	10	NaN	Putative	Os05g0279400, Description = Os05g0279400 protein, PFAM =	NaN	8	0.325033	3.07661	CP	C
CP / A	Niben101Scf01534_274066-276470	Niben101Scf01534_274066-276470	1.68646	-1.68646	1.68646	2.58911e-06	4.66575e-05	12	NaN	Putative	PGSC0003DMG400019445, Description = , PFAM =	NaN	1	3.21867	0.310688	CP	A
C / A	Nbv0.5scaffold4059_103799-127919	Nbv0.5scaffold4059_103799-127919	-1.09761	1.09761	1.09761	2.59144e-06	4.66575e-05	12	NaN	Putative	glysoja_002492, Description = Putative G3BP-like protein, PFAM = PF00076;PF00076;PF00076;PF02136	glysoja_002492	9	0.467289	2.14	C	A
C / AP	Niben101Scf08142_2186-5547	Niben101Scf08142_2186-5547	0.948989	-0.948989	0.948989	2.59448e-06	4.66575e-05	12	NaN	Putative	UBA2A, Description = Nucleotide-binding, alpha-beta plait, PFAM = PF00076;PF00076	NaN	5	1.93052	0.517995	C	AP
CP / AP	Nbv0.3scaffold978_73059-80924	Nbv0.3scaffold978_73059-80924	-1.87333	1.87333	1.87333	2.6028e-06	4.67046e-05	12	NaN	Putative	WDL6, Description = Protein WVD2-like 6, PFAM = PF06886	WDL6	8	0.272943	3.66377	CP	AP
C / AP	Niben101Scf07113_56279-70523	Niben101Scf07113_56279-70523	-1.31291	1.31291	1.31291	2.60574e-06	4.67046e-05	12	NaN	Putative	BnaC04g02610D, Description = BnaC04g02610D protein, PFAM = PF10358	NaN	21	0.402508	2.48442	C	AP
CP / A	Niben101Scf00159_688439-691641	Niben101Scf00159_688439-691641	-1.84993	1.84993	1.84993	2.65116e-06	4.744e-05	12	NaN	Putative	BnaC06g03720D, Description = BnaC06g03720D protein, PFAM = PF00168	NaN	3	0.277406	3.60482	CP	A
CP / A	Niben101Scf06986_3215-8679	Niben101Scf06986_3215-8679	-2.71259	2.71259	2.71259	2.66864e-06	4.75484e-05	12	NaN	Putative	ferredoxin homolog, Description = Clostridium pasteurianum ferredoxin homolog, PFAM = PF06999	NaN	3	0.152556	6.55495	CP	A
CP / AP	Niben044Scf00060316Ctg001_7140-17434	Niben044Scf00060316Ctg001_7140-17434	2.321	-2.321	2.321	2.67011e-06	4.75484e-05	12	NaN	Putative	BnaA05g17170D, Description = BnaA05g17170D protein, PFAM = PF03468	BnaA05g17170D	12	4.99678	0.200129	CP	AP
C / AP	Niben101Scf06525_52987-70717	Niben101Scf06525_52987-70717	-1.20814	1.20814	1.20814	2.67436e-06	4.75484e-05	12	NaN	Putative	top3b, Description = DNA topoisomerase, PFAM = PF01751;PF01131	NaN	10	0.432826	2.3104	C	AP
CP / A	Niben101Scf06902_11303-16129	Niben101Scf06902_11303-16129	0.491744	-0.491744	0.491744	2.67482e-06	4.75484e-05	12	NaN	Putative	At5g23590, Description = At5g23590, PFAM = PF00226;PF00076	NaN	7	1.40614	0.711165	CP	A
CP / AP	Nbv0.3scaffold36224_13686-20166;Niben101Scf01521_798236-804926	Nbv0.3scaffold36224_13686-20166;Niben101Scf01521_798236-804926	-1.92849	1.92849	1.92849	2.68701e-06	4.76867e-05	12	NaN	Putative	At1g27090, Description = Putative uncharacterized protein At1g27090, PFAM =;At1g27090, Description = Putative uncharacterized protein At1g27090, PFAM =	At1g27090	8	0.262703	3.80657	CP	AP
CP / A	Niben101Scf14210_85597-90404	Niben101Scf14210_85597-90404	0.771772	-0.771772	0.771772	2.70678e-06	4.78597e-05	12	NaN	Putative	LEA, Description = Late embryogenesis abundant protein, PFAM = PF03168;PF03168	NaN	16	1.70737	0.585698	CP	A
CP / A	Niben101Scf07036_33739-46183	Niben101Scf07036_33739-46183	-1.00141	1.00141	1.00141	2.708e-06	4.78597e-05	12	NaN	Putative	NUP98A, Description = Nuclear pore complex protein NUP98A, PFAM = PF04096	NaN	19	0.499511	2.00196	CP	A
CP / A	Nbv0.5scaffold1914_376032-378706;Niben101Scf00192_236866-239540	Nbv0.5scaffold1914_376032-378706;Niben101Scf00192_236866-239540	-2.81367	2.81367	2.81367	2.71004e-06	4.78597e-05	10	NaN	Putative	;F383_26418, Description = Putative Xaa-Pro aminopeptidase, PFAM =	NaN	4	0.142233	7.03073	CP	A
C / A	Niben101Scf00742_246332-261789	Niben101Scf00742_246332-261789	-2.04092	2.04092	2.04092	2.72491e-06	4.80068e-05	12	NaN	Putative	kat80, Description = Katanin p80 WD40 repeat-containing subunit B1 homolog, PFAM = PF00400;PF00400;PF00400;PF00400;PF00400;PF13925	kat80	17	0.243009	4.11508	C	A
CP / A	Niben044Scf00001915Ctg000_382-3678	Niben044Scf00001915Ctg000_382-3678	-3.9316	3.9316	3.9316	2.72725e-06	4.80068e-05	12	NaN	Putative	At5g57070, Description = Putative formin-like protein 20-like, PFAM = PF05553	NaN	10	0.0655346	15.2591	CP	A
C / A	Niben101Scf04410_946884-1029148	Niben101Scf04410_946884-1029148	-1.28656	1.28656	1.28656	2.74483e-06	4.81354e-05	12	NaN	Putative	BRR2C, Description = DExH-box ATP-dependent RNA helicase DExH14, PFAM = PF00271;PF00271;PF00270;PF00270;PF02889;PF02889	BRR2C	48	0.409927	2.43946	C	A
AP / A	Niben101Scf01795_2108834-2111736	Niben101Scf01795_2108834-2111736	-0.279421	0.279421	0.279421	2.74832e-06	4.81354e-05	12	NaN	Putative	GK3, Description = Guanylate kinase 3, chloroplastic, PFAM = PF00625	NaN	11	0.823921	1.21371	AP	A
C / A	Niben101Scf08206_77066-83808	Niben101Scf08206_77066-83808	-2.29844	2.29844	2.29844	2.75773e-06	4.81354e-05	12	NaN	Putative	CID11, Description = Polyadenylate-binding protein-interacting protein 11, PFAM = PF00076;PF00076;PF07145	CID11	7	0.203283	4.91926	C	A
CP / A	Niben101Scf04754_374798-383808	Niben101Scf04754_374798-383808	-1.36512	1.36512	1.36512	2.75967e-06	4.81354e-05	12	NaN	Putative	ML5, Description = Protein MEI2-like 5, PFAM = PF00076;PF00076;PF04059	NaN	5	0.388203	2.57597	CP	A
C / A	Niben101Scf06394_393111-396789	Niben101Scf06394_393111-396789	-0.743979	0.743979	0.743979	2.76085e-06	4.81354e-05	12	NaN	Putative	PMI2, Description = Protein PLASTID MOVEMENT IMPAIRED 2, PFAM = PF05701	PMI2	15	0.59709	1.67479	C	A
AP / A	Niben101Scf03202_1318720-1326496	Niben101Scf03202_1318720-1326496	-0.330964	0.330964	0.330964	2.76569e-06	4.81354e-05	12	NaN	Putative	UBA1, Description = Ubiquitin-activating enzyme E1 1, PFAM = PF16191;PF16190;PF09358;PF00899;PF00899;PF10585	NaN	47	0.795005	1.25785	AP	A
CP / AP	Niben101Scf01005_17571-21685	Niben101Scf01005_17571-21685	0.703468	-0.703468	0.703468	2.76574e-06	4.81354e-05	12	NaN	Putative	At5g64360, Description = AT5G64360 protein, PFAM = PF00226	At5g64360	7	1.62841	0.614094	CP	AP
CP / A	Nbv0.3scaffold57618_102-9400	Nbv0.3scaffold57618_102-9400	-2.59505	2.59505	2.59505	2.80749e-06	4.87835e-05	12	NaN	Putative	CHMP3, Description = Charged multivesicular body protein 3, PFAM = PF03357	NaN	4	0.165505	6.0421	CP	A
CP / A	Nbv0.3scaffold17512_17669-32615;Nbv0.5scaffold352_743091-758392;Niben044Scf00010044Ctg004_1-5220	Nbv0.3scaffold17512_17669-32615;Nbv0.5scaffold352_743091-758392;Niben044Scf00010044Ctg004_1-5220	-1.5974	1.5974	1.5974	2.81259e-06	4.87936e-05	12	NaN	Putative	IDM1, Description = Chromodomain-helicase-DNA-binding protein 4, PFAM = PF00628;PF16135;IDM1, Description = Chromodomain-helicase-DNA-binding protein 4, PFAM = PF00628;PF16135;IDM1, Description = Chromodomain-helicase-DNA-binding protein 4, PFAM = PF16135	NaN	2	0.330471	3.02598	CP	A
CP / AP	Niben101Scf03076_147022-168785	Niben101Scf03076_147022-168785	-0.743753	0.743753	0.743753	2.81785e-06	4.88066e-05	12	NaN	Putative	NAP1, Description = Protein NAP1, PFAM = PF09735	NAP1	32	0.597184	1.67453	CP	AP
CP / AP	Niben101Scf00841_331869-344645	Niben101Scf00841_331869-344645	-2.47869	2.47869	2.47869	2.82705e-06	4.88876e-05	12	NaN	Putative	PGSC0003DMG400007133, Description = DUF2146 family protein, PFAM = PF10220;PF10220;PF10220;PF10220	PGSC0003DMG400007133	10	0.179407	5.57392	CP	AP
CP / A	Nbv0.3scaffold32592_14066-21846	Nbv0.3scaffold32592_14066-21846	-1.21273	1.21273	1.21273	2.85118e-06	4.91398e-05	12	NaN	Putative	37469, Description = AUGMIN subunit 2, PFAM = PF15003	NaN	10	0.431453	2.31775	CP	A
AP / A	Niben101Scf06779_53266-62453	Niben101Scf06779_53266-62453	-0.451654	0.451654	0.451654	2.85527e-06	4.91398e-05	12	NaN	Putative	cry2, Description = Cryptochrome 2, PFAM = PF00875;PF03441	NaN	16	0.731204	1.36761	AP	A
CP / AP	Niben044Scf00009304Ctg008_2592-10634	Niben044Scf00009304Ctg008_2592-10634	2.80756	-2.80756	2.80756	2.86714e-06	4.92656e-05	12	NaN	Putative	F14M2.18, Description = F14M2.18 protein, PFAM = PF00013;PF00013	F14M2.18	12	7.001	0.142837	CP	AP
C / A	Nbv0.5scaffold1354_274495-302562	Nbv0.5scaffold1354_274495-302562	2.06445	-2.06445	2.06445	2.87812e-06	4.93757e-05	12	NaN	Putative	Crept, Description = Regulation of nuclear pre-mRNA domain-containing protein 1B, PFAM = PF04818	Crept	7	4.18275	0.239077	C	A
C / A	Nbv0.3scaffold57643_1350-5880	Nbv0.3scaffold57643_1350-5880	-0.394227	0.394227	0.394227	2.88351e-06	4.93899e-05	12	NaN	Putative	UGT71E1, Description = UDP-glycosyltransferase 71E1, PFAM = PF00201	UGT71E1	12	0.760897	1.31424	C	A
CP / AP	Niben044Scf00021684Ctg000_1077-10934	Niben044Scf00021684Ctg000_1077-10934	-1.41751	1.41751	1.41751	2.90287e-06	4.96428e-05	12	NaN	Putative	At4g24800, Description = AT4g24800/F6I7_10, PFAM = PF02847;PF02847;PF02847;PF02847	At4g24800	35	0.374357	2.67125	CP	AP
CP / A	Nbv0.5scaffold2632_33722-38246	Nbv0.5scaffold2632_33722-38246	-2.58707	2.58707	2.58707	2.91187e-06	4.9718e-05	12	NaN	Putative	DNAJ1, Description = DnaJ protein homolog, PFAM = PF01556;PF00684;PF00226	NaN	10	0.166423	6.00879	CP	A
CP / A	Nbv0.3scaffold4405_43672-63129	Nbv0.3scaffold4405_43672-63129	1.4845	-1.4845	1.4845	2.91989e-06	4.97528e-05	12	NaN	Putative	LOC100502168, Description = SMEK-like protein 1, PFAM = PF04802	NaN	13	2.79821	0.357372	CP	A
C / A	Nbv0.5scaffold128_434650-450176	Nbv0.5scaffold128_434650-450176	-0.859925	0.859925	0.859925	2.92381e-06	4.97528e-05	12	NaN	Putative	hip2, Description = HCpro-interacting protein 2, PFAM =	hip2	21	0.550981	1.81494	C	A
CP / AP	Niben101Scf10268_77238-90527	Niben101Scf10268_77238-90527	1.31238	-1.31238	1.31238	2.92772e-06	4.97528e-05	12	NaN	Putative	apha_01567, Description = NADH:ubiquinone oxidoreductase complex I intermed iate-associated protein 30, PFAM = PF08547;PF13460;PF13460	apha_01567	15	2.48351	0.402656	CP	AP
CP / A	Nbv0.3scaffold30147_1542-10332	Nbv0.3scaffold30147_1542-10332	-0.603319	0.603319	0.603319	2.95125e-06	5.00096e-05	12	NaN	Putative	eprs, Description = Bifunctional glutamate/proline--tRNA ligase, PFAM = PF00587;PF03129;PF09180	NaN	24	0.658238	1.51921	CP	A
CP / AP	Niben101Scf05582_209739-219330	Niben101Scf05582_209739-219330	1.33058	-1.33058	1.33058	2.95368e-06	5.00096e-05	12	NaN	Putative	LUH, Description = Transcriptional corepressor LEUNIG_HOMOLOG, PFAM = PF00400;PF00400;PF00400;PF00400;PF08513	LUH	11	2.51504	0.397608	CP	AP
C / AP	Niben101Scf02465_64064-77199	Niben101Scf02465_64064-77199	-1.12554	1.12554	1.12554	2.96429e-06	5.00096e-05	12	NaN	Putative	Ni, Description = Protein FAM63A, PFAM = PF04424	NaN	10	0.45833	2.18184	C	AP
C / AP	Nbv0.5scaffold448_2475-9059	Nbv0.5scaffold448_2475-9059	-1.28246	1.28246	1.28246	2.96533e-06	5.00096e-05	12	NaN	Putative	rgga, Description = Nuclear RNA binding protein, PFAM = PF04774;PF09598	NaN	9	0.411095	2.43253	C	AP
C / A	Niben101Scf00211_97443-101966	Niben101Scf00211_97443-101966	-1.68377	1.68377	1.68377	2.96597e-06	5.00096e-05	12	NaN	Putative	EIF4B3, Description = Eukaryotic translation initiation factor 4B3, PFAM = PF06273;PF06273	EIF4B3	15	0.311268	3.21266	C	A
CP / A	Nbv0.3scaffold56348_950-13016	Nbv0.3scaffold56348_950-13016	1.22855	-1.22855	1.22855	2.97392e-06	5.00657e-05	12	NaN	Putative	At1g19860, Description = Zinc finger CCCH domain-containing protein 6, PFAM =	NaN	9	2.34331	0.426747	CP	A
CP / A	Niben101Scf06376_90662-103221	Niben101Scf06376_90662-103221	0.904793	-0.904793	0.904793	2.99246e-06	5.02994e-05	12	NaN	Putative	Sb07g019380, Description = Putative uncharacterized protein Sb07g019380, PFAM = PF00035;PF00035	NaN	15	1.87228	0.534109	CP	A
AP / A	Niben101Scf05543_218748-232569	Niben101Scf05543_218748-232569	-0.66838	0.66838	0.66838	3.00231e-06	5.03294e-05	12	NaN	Putative	ELF5, Description = WW domain-binding protein, PFAM = PF09429;PF12622	NaN	4	0.629213	1.58929	AP	A
C / AP	Niben101Scf05710_71152-78765	Niben101Scf05710_71152-78765	-0.926502	0.926502	0.926502	3.00512e-06	5.03294e-05	12	NaN	Putative	ERD7, Description = AT3g51250/F24M12_290, PFAM = PF06911	NaN	23	0.526132	1.90066	C	AP
C / AP	Nbv0.3scaffold57643_1350-5880	Nbv0.3scaffold57643_1350-5880	-1.25693	1.25693	1.25693	3.00822e-06	5.03294e-05	12	NaN	Putative	UGT71E1, Description = UDP-glycosyltransferase 71E1, PFAM = PF00201	NaN	12	0.418434	2.38986	C	AP
CP / AP	Niben101Scf01142_237254-256558	Niben101Scf01142_237254-256558	-1.2583	1.2583	1.2583	3.02194e-06	5.03527e-05	12	NaN	Putative	At1g15290, Description = Tetratricopeptide repeat-containing protein, PFAM = PF15044;PF12807;PF13424;PF13424	At1g15290	50	0.418038	2.39213	CP	AP
CP / AP	Niben101Scf02215_120941-126921	Niben101Scf02215_120941-126921	2.44857	-2.44857	2.44857	3.02278e-06	5.03527e-05	12	NaN	Putative	FLXL2, Description = Protein FLX-like 2, PFAM =	FLXL2	18	5.45876	0.183192	CP	AP
C / A	Nbv0.5scaffold5066_76398-82843	Nbv0.5scaffold5066_76398-82843	-1.86719	1.86719	1.86719	3.02359e-06	5.03527e-05	12	NaN	Putative	rgga, Description = Hyaluronan/mRNA-binding protein, PFAM = PF04774;PF09598	rgga	8	0.274108	3.6482	C	A
C / A	Niben101Scf01338_536846-545633	Niben101Scf01338_536846-545633	-1.45199	1.45199	1.45199	3.04275e-06	5.05686e-05	12	NaN	Putative	DCP5, Description = Protein decapping 5, PFAM = PF09532;PF12701	DCP5	9	0.365516	2.73586	C	A
CP / A	Niben101Scf02318_38177-57160	Niben101Scf02318_38177-57160	-1.29805	1.29805	1.29805	3.04591e-06	5.05686e-05	12	NaN	Putative	stk25a, Description = Zgc:92836, PFAM = PF00069	NaN	19	0.406675	2.45896	CP	A
CP / A	Niben101Scf11491_43256-58240	Niben101Scf11491_43256-58240	-0.600006	0.600006	0.600006	3.05941e-06	5.06184e-05	12	NaN	Putative	At1g48840, Description = Putative uncharacterized protein At1g48840, PFAM = PF04842	NaN	14	0.659751	1.51572	CP	A
C / AP	Niben101Scf21107_14453-33315	Niben101Scf21107_14453-33315	-0.921044	0.921044	0.921044	3.06492e-06	5.06184e-05	12	NaN	Putative	VCS, Description = Enhancer of mRNA-decapping protein 4, PFAM = PF16529	NaN	34	0.528127	1.89349	C	AP
CP / A	Niben101Scf08806_304421-340009	Niben101Scf08806_304421-340009	-1.39774	1.39774	1.39774	3.06665e-06	5.06184e-05	12	NaN	Putative	B'ETA, Description = Serine/threonine protein phosphatase 2A 59 kDa regulatory subunit B' eta isoform, PFAM = PF01603	NaN	8	0.379523	2.63488	CP	A
CP / A	Niben101Scf25430_50582-59088	Niben101Scf25430_50582-59088	0.847175	-0.847175	0.847175	3.06764e-06	5.06184e-05	12	NaN	Putative	PPC1, Description = Phosphoenolpyruvate carboxylase, PFAM = PF00311	NaN	29	1.79898	0.555872	CP	A
AP / A	Niben101Scf00572_73277-87016	Niben101Scf00572_73277-87016	-0.974957	0.974957	0.974957	3.08871e-06	5.08328e-05	12	NaN	Putative	NaN	NaN	4	0.508755	1.96558	AP	A
AP / A	Nbv0.3scaffold66165_1-10248;Niben101Scf15022_33730-50391	Nbv0.3scaffold66165_1-10248;Niben101Scf15022_33730-50391	2.46368	-2.46368	2.46368	3.09121e-06	5.08328e-05	12	NaN	Putative	vatM, Description = V-type proton ATPase subunit a, PFAM = PF01496;vatM, Description = V-type proton ATPase subunit a, PFAM = PF01496	NaN	5	5.51621	0.181284	AP	A
C / A	Niben101Scf01596_125366-162047	Niben101Scf01596_125366-162047	-1.04815	1.04815	1.04815	3.09474e-06	5.08328e-05	12	NaN	Putative	IRE3, Description = Probable serine/threonine protein kinase IRE3, PFAM = PF00069	IRE3	18	0.483587	2.06788	C	A
CP / A	Nbv0.5scaffold3681_182090-186507	Nbv0.5scaffold3681_182090-186507	1.51567	-1.51567	1.51567	3.12257e-06	5.11714e-05	12	NaN	Putative	At1g12380, Description = F5O11.10, PFAM = PF04937	NaN	14	2.85931	0.349734	CP	A
AP / A	Nbv0.5scaffold893_227146-245764	Nbv0.5scaffold893_227146-245764	-0.445363	0.445363	0.445363	3.12483e-06	5.11714e-05	12	NaN	Putative	GEM, Description = GLABRA2 expression modulator, PFAM = PF02893	NaN	12	0.7344	1.36166	AP	A
AP / A	Niben101Scf05279_580878-589575	Niben101Scf05279_580878-589575	-0.415503	0.415503	0.415503	3.14361e-06	5.14011e-05	12	NaN	Putative	Rd2, Description = Response to dessication 2, PFAM = PF00582	NaN	11	0.749758	1.33376	AP	A
C / A	Niben101Scf02044_1250306-1267994	Niben101Scf02044_1250306-1267994	1.36916	-1.36916	1.36916	3.17065e-06	5.17649e-05	12	NaN	Putative	At2g18900, Description = Transducin/WD40 repeat-like superfamily protein, PFAM = PF00400	At2g18900	12	2.58321	0.387116	C	A
C / A	Niben044Scf00030400Ctg000_1-16650	Niben044Scf00030400Ctg000_1-16650	2.35805	-2.35805	2.35805	3.1813e-06	5.18169e-05	12	NaN	Putative	CMT2, Description = Chromomethylase 2, PFAM = PF00145;PF01426;PF00385	CMT2	20	5.12677	0.195055	C	A
C / A	Nbv0.3scaffold41448_9271-15103;Niben044Scf00001703Ctg028_9344-15515	Nbv0.3scaffold41448_9271-15103;Niben044Scf00001703Ctg028_9344-15515	-1.36294	1.36294	1.36294	3.18342e-06	5.18169e-05	12	NaN	Putative	ECT2, Description = AT3g13460/MRP15_10, PFAM = PF04146;ECT2, Description = AT3g13460/MRP15_10, PFAM = PF04146	ECT2	8	0.38879	2.57208	C	A
C / A	Niben101Scf00972_15018-21200	Niben101Scf00972_15018-21200	1.42362	-1.42362	1.42362	3.19053e-06	5.18544e-05	12	NaN	Putative	C3H24, Description = Zinc finger CCCH domain-containing protein 38, PFAM = PF14608;PF14608;PF00642	C3H24	5	2.68257	0.372777	C	A
C / A	Niben101Scf06668_324019-350506	Niben101Scf06668_324019-350506	2.05559	-2.05559	2.05559	3.20418e-06	5.19982e-05	12	NaN	Putative	crn, Description = Crooked neck protein, PFAM = PF02184	crn	14	4.15714	0.24055	C	A
AP / A	Nbv0.3scaffold12809_2873-16669	Nbv0.3scaffold12809_2873-16669	-1.28349	1.28349	1.28349	3.21673e-06	5.21235e-05	12	NaN	Putative	pdb1, Description = Methyl-CpG-binding domain protein, PFAM = PF01429	NaN	9	0.4108	2.43428	AP	A
CP / AP	Niben101Scf00062_15090-29023	Niben101Scf00062_15090-29023	-0.977685	0.977685	0.977685	3.23248e-06	5.22334e-05	12	NaN	Putative	DRP3A, Description = Dynamin-related protein 3A, PFAM = PF02212;PF00350;PF01031	DRP3A	7	0.507794	1.9693	CP	AP
C / A	Nbv0.5scaffold3699_53635-61149	Nbv0.5scaffold3699_53635-61149	-1.1452	1.1452	1.1452	3.23317e-06	5.22334e-05	12	NaN	Putative	KAT5, Description = 3-ketoacyl-CoA thiolase 5, peroxisomal, PFAM = PF00108;PF02803	KAT5	17	0.452128	2.21176	C	A
CP / AP	Niben101Scf06958_249163-253926	Niben101Scf06958_249163-253926	-1.20331	1.20331	1.20331	3.26107e-06	5.26054e-05	12	NaN	Putative	gst1, Description = Glutathione S-transferase 1, PFAM = PF00043;PF02798	gst1	4	0.434277	2.30268	CP	AP
CP / AP	Niben101Scf00231_688446-694904	Niben101Scf00231_688446-694904	-0.748396	0.748396	0.748396	3.2845e-06	5.29045e-05	12	NaN	Putative	aclb, Description = ATP citrate lyase b-subunit, PFAM = PF16114;PF08442	aclb	12	0.595265	1.67992	CP	AP
CP / A	Niben101Scf00773_589991-597203	Niben101Scf00773_589991-597203	-1.5434	1.5434	1.5434	3.31327e-06	5.32468e-05	12	NaN	Putative	RF2b, Description = Transcription factor RF2b, PFAM = PF00170	NaN	7	0.343075	2.91481	CP	A
AP / A	Niben101Scf04122_68395-73303	Niben101Scf04122_68395-73303	-0.92461	0.92461	0.92461	3.31561e-06	5.32468e-05	12	NaN	Putative	PGSC0003DMG400022347, Description = Nitric oxide synthase-interacting protein homolog, PFAM = PF04641;PF15906	NaN	3	0.526823	1.89817	AP	A
C / A	Niben101Scf19517_1-17823	Niben101Scf19517_1-17823	-1.42778	1.42778	1.42778	3.32859e-06	5.33759e-05	12	NaN	Putative	DGK7, Description = Diacylglycerol kinase 7, PFAM = PF00781;PF00609	DGK7	17	0.371703	2.69032	C	A
CP / A	Niben101Scf03047_178744-192145	Niben101Scf03047_178744-192145	-2.33735	2.33735	2.33735	3.35306e-06	5.36888e-05	12	NaN	Putative	BnaC01g29800D, Description = BnaC01g29800D protein, PFAM = PF01363	NaN	16	0.197874	5.05372	CP	A
C / A	Nbv0.5scaffold4581_147950-158546;Niben044Scf00000733Ctg002_4539-7837;Niben101Scf06876_184369-187662	Nbv0.5scaffold4581_147950-158546;Niben044Scf00000733Ctg002_4539-7837;Niben101Scf06876_184369-187662	1.68027	-1.68027	1.68027	3.36287e-06	5.37662e-05	12	NaN	Putative	PGSC0003DMG400022471, Description = DNA-binding storekeeper protein-related transcriptional regulator, PFAM = PF04504;At5g28040, Description = DNA-binding storekeeper protein-related transcriptional regulator, PFAM = PF04504;At5g28040, Description = DNA-binding storekeeper protein-related transcriptional regulator, PFAM = PF04504	PGSC0003DMG400022471	7	3.20488	0.312024	C	A
CP / AP	Niben044Scf00041069Ctg015_1-7077	Niben044Scf00041069Ctg015_1-7077	1.52403	-1.52403	1.52403	3.38867e-06	5.39519e-05	12	NaN	Putative	ROA1, Description = DNA replication licensing factor MCM3 homolog 1, PFAM = PF14551;PF17207;PF00493	ROA1	16	2.87592	0.347714	CP	AP
CP / A	Niben101Scf01596_125366-162047	Niben101Scf01596_125366-162047	-1.44951	1.44951	1.44951	3.38947e-06	5.39519e-05	12	NaN	Putative	IRE3, Description = Probable serine/threonine protein kinase IRE3, PFAM = PF00069	NaN	18	0.366146	2.73115	CP	A
C / AP	Niben101Scf09321_74678-85509	Niben101Scf09321_74678-85509	-1.1319	1.1319	1.1319	3.40594e-06	5.41344e-05	12	NaN	Putative	PP2AB2, Description = Serine/threonine protein phosphatase 2A 55 kDa regulatory subunit B beta isoform, PFAM = PF00400;PF00400	NaN	13	0.456315	2.19147	C	AP
C / AP	Niben101Scf01006_26903-30726	Niben101Scf01006_26903-30726	0.874238	-0.874238	0.874238	3.42368e-06	5.43341e-05	12	NaN	Putative	BHLH13, Description = Transcription factor bHLH13, PFAM = PF00010;PF14215	NaN	6	1.83304	0.545542	C	AP
C / AP	Niben044Scf00025579Ctg015_1-4057;Niben101Scf00611_661885-666194	Niben044Scf00025579Ctg015_1-4057;Niben101Scf00611_661885-666194	2.96913	-2.96913	2.96913	3.42856e-06	5.43341e-05	12	NaN	Putative	At5g28040, Description = DNA-binding storekeeper protein-related transcriptional regulator, PFAM = PF04504;BnaC07g27630D, Description = BnaC07g27630D protein, PFAM = PF04504	NaN	5	7.83064	0.127704	C	AP
C / A	Nbv0.3scaffold35278_6390-13591	Nbv0.3scaffold35278_6390-13591	1.49998	-1.49998	1.49998	3.43935e-06	5.43633e-05	12	NaN	Putative	At5g11470, Description = BnaA03g03350D protein, PFAM =	At5g11470	1	2.82839	0.353557	C	A
C / A	Niben101Scf10835_24359-29915	Niben101Scf10835_24359-29915	-2.15211	2.15211	2.15211	3.44046e-06	5.43633e-05	12	NaN	Putative	At3g50910, Description = AT3g50910/F18B3_190, PFAM =	At3g50910	6	0.224983	4.44478	C	A
C / AP	Niben101Scf06902_250615-262439	Niben101Scf06902_250615-262439	-1.15139	1.15139	1.15139	3.52745e-06	5.56155e-05	12	NaN	Putative	eIF4G, Description = Eukaryotic translation initiation factor 4 gamma 1, PFAM = PF02854;PF02847	NaN	55	0.450191	2.22128	C	AP
CP / A	Niben101Scf07105_195469-206472	Niben101Scf07105_195469-206472	-1.51884	1.51884	1.51884	3.53e-06	5.56155e-05	12	NaN	Putative	BnaA04g18090D, Description = BnaA04g18090D protein, PFAM = PF13181;PF13181	NaN	11	0.348965	2.86561	CP	A
C / AP	Niben101Scf00870_1489251-1499763	Niben101Scf00870_1489251-1499763	-0.8247	0.8247	0.8247	3.54411e-06	5.57565e-05	12	NaN	Putative	CID4, Description = Polyadenylate-binding protein-interacting protein 4, PFAM = PF06741;PF14438	NaN	15	0.564599	1.77117	C	AP
CP / A	Niben101Scf00343_535848-546055	Niben101Scf00343_535848-546055	-1.96928	1.96928	1.96928	3.55398e-06	5.57936e-05	12	NaN	Putative	cdkal1, Description = Threonylcarbamoyladenosine tRNA methylthiotransferase, PFAM = PF04055;PF00919	NaN	9	0.25538	3.91573	CP	A
CP / C	Nbv0.3scaffold22699_11391-21406;Niben101Scf07824_6453-16329	Nbv0.3scaffold22699_11391-21406;Niben101Scf07824_6453-16329	-1.79194	1.79194	1.79194	3.55679e-06	5.57936e-05	12	NaN	Putative	CESA1, Description = Cellulose synthase A catalytic subunit 1 [UDP-forming], PFAM = PF03552;PF14569;CESA1, Description = Cellulose synthase A catalytic subunit 1 [UDP-forming], PFAM = PF14569;PF03552	NaN	15	0.288783	3.46281	CP	C
CP / AP	Niben101Scf00288_679039-682289	Niben101Scf00288_679039-682289	-1.21699	1.21699	1.21699	3.57405e-06	5.59831e-05	12	NaN	Putative	EXO70B1, Description = Exocyst complex component EXO70B1, PFAM = PF03081	EXO70B1	1	0.430179	2.32461	CP	AP
CP / A	Niben101Scf03479_647918-654277	Niben101Scf03479_647918-654277	-1.29934	1.29934	1.29934	3.59489e-06	5.6163e-05	12	NaN	Putative	POPTR_0002s24680g, Description = RPM1-interacting protein 4, PFAM = PF05627	NaN	10	0.406313	2.46116	CP	A
CP / AP	Niben101Scf08191_248120-253977	Niben101Scf08191_248120-253977	-2.30659	2.30659	2.30659	3.59593e-06	5.6163e-05	12	NaN	Putative	TTL4, Description = TPR repeat-containing thioredoxin TTL4, PFAM = PF13414;PF00085;PF00515	TTL4	14	0.202138	4.94712	CP	AP
C / A	Niben101Scf06190_163120-177540	Niben101Scf06190_163120-177540	-1.12784	1.12784	1.12784	3.62594e-06	5.655e-05	12	NaN	Putative	At1g15290, Description = Tetratricopeptide repeat-containing protein, PFAM = PF13424;PF13424;PF12807;PF15044	At1g15290	22	0.4576	2.18531	C	A
CP / AP	Niben101Scf00176_175892-183270	Niben101Scf00176_175892-183270	-1.57822	1.57822	1.57822	3.63553e-06	5.66179e-05	12	NaN	Putative	BnaC01g29800D, Description = BnaC01g29800D protein, PFAM = PF01363	BnaC01g29800D	24	0.334896	2.986	CP	AP
C / AP	Niben044Scf00022878Ctg023_20793-28296	Niben044Scf00022878Ctg023_20793-28296	-0.833113	0.833113	0.833113	3.64465e-06	5.66228e-05	12	NaN	Putative	CBSCBSPB4, Description = CBS domain-containing protein CBSCBSPB4, PFAM = PF00571;PF00571;PF00571;PF00571;PF00564	NaN	15	0.561317	1.78153	C	AP
CP / A	Niben101Scf00380_417660-428754	Niben101Scf00380_417660-428754	-1.16855	1.16855	1.16855	3.65028e-06	5.66228e-05	12	NaN	Putative	AMSH3, Description = AMSH-like ubiquitin thioesterase 3, PFAM = PF01398;PF08969	NaN	16	0.444868	2.24786	CP	A
C / A	Niben044Scf00019580Ctg005_330-8869;Niben101Scf02562_75643-84643	Niben044Scf00019580Ctg005_330-8869;Niben101Scf02562_75643-84643	2.6744	-2.6744	2.6744	3.65517e-06	5.66228e-05	12	NaN	Putative	ybaB, Description = Nucleoid-associated protein ybaB, PFAM = PF02575;ybaB, Description = Nucleoid-associated protein ybaB, PFAM = PF02575	ybaB	4	6.38375	0.156648	C	A
C / AP	Niben101Scf02564_970901-978920	Niben101Scf02564_970901-978920	2.24446	-2.24446	2.24446	3.66215e-06	5.66228e-05	12	NaN	Putative	PGSC0003DMG400004937, Description = KH domain-containing protein, PFAM = PF00013;PF00013;PF00013;PF00013;PF00013	NaN	7	4.7386	0.211033	C	AP
CP / A	Niben101Scf24238_20609-29754	Niben101Scf24238_20609-29754	-0.405466	0.405466	0.405466	3.66677e-06	5.66228e-05	12	NaN	Putative	MTHFR2, Description = Methylenetetrahydrofolate reductase 2, PFAM = PF02219	NaN	23	0.754993	1.32452	CP	A
C / AP	Niben101Scf01521_69424-73886	Niben101Scf01521_69424-73886	-3.77239	3.77239	3.77239	3.66728e-06	5.66228e-05	12	NaN	Putative	MES11, Description = Putative methylesterase 11, chloroplastic, PFAM = PF12697	NaN	5	0.0731808	13.6648	C	AP
AP / A	Niben101Scf04113_1213101-1246378	Niben101Scf04113_1213101-1246378	-0.46529	0.46529	0.46529	3.67748e-06	5.66992e-05	12	NaN	Putative	Maf3, Description = Maf-like protein, PFAM = PF02545	NaN	3	0.724325	1.3806	AP	A
AP / A	Nbv0.3scaffold1222_80163-85295	Nbv0.3scaffold1222_80163-85295	-0.746399	0.746399	0.746399	3.69713e-06	5.6921e-05	12	NaN	Putative	aic, Description = Nascent polypeptide-associated complex subunit alpha, PFAM = PF01849	NaN	9	0.59609	1.6776	AP	A
AP / A	Niben101Scf08859_32596-39197	Niben101Scf08859_32596-39197	-0.506883	0.506883	0.506883	3.71425e-06	5.70663e-05	12	NaN	Putative	nbp1, Description = Polyadenylate-binding protein RBP47B, PFAM = PF00076;PF00076;PF00076	NaN	14	0.703741	1.42098	AP	A
C / A	Niben101Scf05554_116689-129651	Niben101Scf05554_116689-129651	1.01789	-1.01789	1.01789	3.71713e-06	5.70663e-05	12	NaN	Putative	HUB1, Description = E3 ubiquitin-protein ligase BRE1-like 1, PFAM = PF13920	HUB1	13	2.02495	0.493838	C	A
CP / A	Niben101Scf10268_77238-90527	Niben101Scf10268_77238-90527	1.40005	-1.40005	1.40005	3.72386e-06	5.70886e-05	12	NaN	Putative	apha_01567, Description = NADH:ubiquinone oxidoreductase complex I intermed iate-associated protein 30, PFAM = PF08547;PF13460;PF13460	NaN	15	2.63911	0.378915	CP	A
CP / A	Niben101Scf01281_639647-675445	Niben101Scf01281_639647-675445	-1.59743	1.59743	1.59743	3.74636e-06	5.73523e-05	12	NaN	Putative	ntmt1, Description = Alpha N-terminal protein methyltransferase 1, PFAM = PF05891	NaN	5	0.330465	3.02604	CP	A
C / AP	Niben044Scf00010356Ctg004_1-4248	Niben044Scf00010356Ctg004_1-4248	-1.35003	1.35003	1.35003	3.78025e-06	5.77892e-05	12	NaN	Putative	glt1, Description = Glutamate synthase, NADH/NADPH, small subunit, PFAM = PF07992;PF07992	NaN	4	0.392283	2.54918	C	AP
AP / A	Niben101Scf19133_341092-349148	Niben101Scf19133_341092-349148	-0.888482	0.888482	0.888482	3.78636e-06	5.78008e-05	12	NaN	Putative	c406, Description = Putative uncharacterized protein c406, PFAM = PF00076	NaN	13	0.540182	1.85123	AP	A
CP / AP	Niben101Scf04410_946884-1029148	Niben101Scf04410_946884-1029148	-1.47164	1.47164	1.47164	3.80025e-06	5.79311e-05	12	NaN	Putative	BRR2C, Description = DExH-box ATP-dependent RNA helicase DExH14, PFAM = PF00271;PF00271;PF00270;PF00270;PF02889;PF02889	BRR2C	48	0.360573	2.77336	CP	AP
C / AP	Niben101Scf05711_72775-79746	Niben101Scf05711_72775-79746	-1.49817	1.49817	1.49817	3.81346e-06	5.80505e-05	12	NaN	Putative	PL10B, Description = DEAD-box ATP-dependent RNA helicase 52B, PFAM = PF00270;PF00271	NaN	10	0.354002	2.82485	C	AP
CP / A	Niben101Scf05747_112434-125464	Niben101Scf05747_112434-125464	-0.836344	0.836344	0.836344	3.83154e-06	5.82137e-05	12	NaN	Putative	pyr, Description = Uridine 5'-monophosphate synthase, PFAM = PF00156;PF00215	NaN	13	0.560061	1.78552	CP	A
C / A	Niben101Scf06509_561989-574712	Niben101Scf06509_561989-574712	-2.79949	2.79949	2.79949	3.83495e-06	5.82137e-05	12	NaN	Putative	GC1, Description = Golgin candidate 1, PFAM = PF09787	GC1	25	0.143638	6.96195	C	A
CP / A	Niben101Scf04699_74005-81773	Niben101Scf04699_74005-81773	-1.35849	1.35849	1.35849	3.85173e-06	5.83864e-05	12	NaN	Putative	NEK5, Description = Serine/threonine-protein kinase Nek5, PFAM = PF00069	NaN	10	0.389992	2.56416	CP	A
CP / A	Nbv0.3scaffold10705_6540-13428;Nbv0.3scaffold31287_7920-12941;Niben101Scf03224_110555-117443;Niben101Scf04417_83824-89209	Nbv0.3scaffold10705_6540-13428;Nbv0.3scaffold31287_7920-12941;Niben101Scf03224_110555-117443;Niben101Scf04417_83824-89209	1.49387	-1.49387	1.49387	3.90859e-06	5.91653e-05	12	NaN	Putative	HR23, Description = Putative DNA repair protein RAD23-1, PFAM = PF00627;PF00627;PF09280;PF00240;HR23, Description = Putative DNA repair protein RAD23-1, PFAM = PF00627;PF00627;PF09280;PF00240;HR23, Description = Putative DNA repair protein RAD23-1, PFAM = PF00240;PF09280;PF00627;PF00627;RAD23B, Description = Ubiquitin receptor RAD23b, PFAM = PF09280;PF00627;PF00627;PF00240	NaN	1	2.81644	0.355058	CP	A
C / AP	Niben101Scf02527_173647-176189	Niben101Scf02527_173647-176189	-1.57798	1.57798	1.57798	3.92865e-06	5.93706e-05	12	NaN	Putative	Os05g0103500, Description = Os05g0103500 protein, PFAM =	NaN	1	0.334951	2.98551	C	AP
C / AP	Niben101Scf02857_161587-168401	Niben101Scf02857_161587-168401	-1.7039	1.7039	1.7039	3.93808e-06	5.93706e-05	12	NaN	Putative	CIPK23, Description = CBL-interacting serine/threonine-protein kinase 23, PFAM = PF00069;PF03822	NaN	4	0.306956	3.2578	C	AP
CP / AP	Niben101Scf00308_147922-154756	Niben101Scf00308_147922-154756	-1.2783	1.2783	1.2783	3.94412e-06	5.93706e-05	12	NaN	Putative	NAC062, Description = NAC domain-containing protein 62, PFAM = PF02365	NAC062	6	0.412281	2.42553	CP	AP
CP / AP	Nbv0.5scaffold253_469232-474003;Niben101Scf03491_100848-105751	Nbv0.5scaffold253_469232-474003;Niben101Scf03491_100848-105751	-1.60425	1.60425	1.60425	3.94413e-06	5.93706e-05	12	NaN	Putative	PMI1, Description = Protein PLASTID MOVEMENT IMPAIRED 1, PFAM = PF10358;PMI1, Description = Plastid movement impaired protein, PFAM = PF10358	PMI1	39	0.328907	3.04037	CP	AP
CP / A	Niben101Scf10222_424853-431758	Niben101Scf10222_424853-431758	1.53264	-1.53264	1.53264	3.95798e-06	5.94363e-05	12	NaN	Putative	mipA, Description = Plasma membrane intrinsic protein, PFAM = PF00230	NaN	1	2.89315	0.345644	CP	A
CP / AP	Niben101Scf10919_198059-206729	Niben101Scf10919_198059-206729	1.64802	-1.64802	1.64802	3.95948e-06	5.94363e-05	12	NaN	Putative	dus3l, Description = tRNA-dihydrouridine synthase 3, PFAM = PF01207;PF00642	dus3l	11	3.13403	0.319078	CP	AP
C / AP	Niben044Scf00020493Ctg000_1095-5589	Niben044Scf00020493Ctg000_1095-5589	2.54139	-2.54139	2.54139	3.98439e-06	5.97272e-05	12	NaN	Putative	RBP2, Description = RNA-binding protein 2, PFAM = PF00076	NaN	2	5.82149	0.171777	C	AP
C / AP	Nbv0.3scaffold4405_43672-63129	Nbv0.3scaffold4405_43672-63129	1.97059	-1.97059	1.97059	3.99737e-06	5.98387e-05	12	NaN	Putative	LOC100502168, Description = SMEK-like protein 1, PFAM = PF04802	NaN	13	3.91929	0.255148	C	AP
CP / A	Nbv0.3scaffold42577_2104-9582;Niben044Scf00014457Ctg013_3128-11118	Nbv0.3scaffold42577_2104-9582;Niben044Scf00014457Ctg013_3128-11118	-3.98873	3.98873	3.98873	4.01407e-06	5.99413e-05	12	NaN	Putative	NaN	NaN	13	0.0629903	15.8755	CP	A
CP / A	Niben101Scf02860_235766-247870;Niben101Scf02860_239750-247699	Niben101Scf02860_235766-247870;Niben101Scf02860_239750-247699	-1.96129	1.96129	1.96129	4.02002e-06	5.99413e-05	12	NaN	Putative	TDP1, Description = Tyrosyl-DNA phosphodiesterase 1, PFAM = PF06087;TDP1, Description = Tyrosyl-DNA phosphodiesterase 1, PFAM = PF06087	NaN	4	0.256798	3.89411	CP	A
CP / AP	Niben101Scf01521_69424-73886	Niben101Scf01521_69424-73886	-3.74927	3.74927	3.74927	4.02086e-06	5.99413e-05	12	NaN	Putative	MES11, Description = Putative methylesterase 11, chloroplastic, PFAM = PF12697	MES11	5	0.0743629	13.4476	CP	AP
AP / A	Niben101Scf10556_91633-101519	Niben101Scf10556_91633-101519	-1.08582	1.08582	1.08582	4.02818e-06	5.99677e-05	12	NaN	Putative	dpb3, Description = Dr1-associated corepressor, PFAM = PF00808	NaN	4	0.471124	2.12258	AP	A
CP / AP	Niben101Scf23113_13947-36438	Niben101Scf23113_13947-36438	-1.61566	1.61566	1.61566	4.05656e-06	6.02548e-05	12	NaN	Putative	NTKL, Description = NTKL, PFAM = PF00069	NTKL	18	0.326315	3.06452	CP	AP
CP / A	Niben101Scf04703_845380-848713	Niben101Scf04703_845380-848713	-1.30223	1.30223	1.30223	4.0602e-06	6.02548e-05	12	NaN	Putative	At2g45260, Description = Putative uncharacterized protein At2g45260, PFAM = PF04859	NaN	12	0.405499	2.4661	CP	A
CP / A	Niben101Scf00231_709917-716896;Niben101Scf00332_1145595-1150470;Niben101Scf01230_124727-138217;Niben101Scf10031_848373-855704	Niben101Scf00231_709917-716896;Niben101Scf00332_1145595-1150470;Niben101Scf01230_124727-138217;Niben101Scf10031_848373-855704	0.840779	-0.840779	0.840779	4.06419e-06	6.02548e-05	12	NaN	Putative	ARF, Description = ADP-ribosylation factor 2, PFAM = PF00025;ARF1, Description = ADP-ribosylation factor 1, PFAM = PF00025;ARF, Description = ADP-ribosylation factor 2, PFAM = PF00025;ARF1, Description = ADP-ribosylation factor 1, PFAM = PF00025	NaN	8	1.79102	0.558342	CP	A
CP / AP	Niben101Scf08370_82687-87519	Niben101Scf08370_82687-87519	-1.78181	1.78181	1.78181	4.13317e-06	6.11936e-05	10	NaN	Putative	NUDT2, Description = Nudix hydrolase 2, PFAM = PF00293	NUDT2	4	0.290818	3.43857	CP	AP
CP / A	Nbv0.5scaffold924_352871-366848	Nbv0.5scaffold924_352871-366848	-2.98417	2.98417	2.98417	4.16717e-06	6.16126e-05	12	NaN	Putative	At5g61530, Description = Uncharacterized Rho GTPase-activating protein At5g61530, PFAM = PF00620	NaN	4	0.126379	7.91269	CP	A
CP / AP	Nbv0.3scaffold51289_8190-13436	Nbv0.3scaffold51289_8190-13436	0.99059	-0.99059	0.99059	4.18581e-06	6.18036e-05	12	NaN	Putative	kapA, Description = Importin subunit alpha, PFAM = PF00514;PF00514;PF00514;PF00514;PF00514;PF00514;PF00514;PF00514;PF16186	kapA	13	1.987	0.503272	CP	AP
AP / A	Nbv0.3scaffold5324_3279-7510;Niben101Scf04382_131133-135364	Nbv0.3scaffold5324_3279-7510;Niben101Scf04382_131133-135364	-0.58298	0.58298	0.58298	4.19801e-06	6.18896e-05	12	NaN	Putative	SCL9, Description = Scarecrow-like protein 9, PFAM = PF03514;SCL14, Description = Scarecrow-like protein 14, PFAM = PF03514	NaN	13	0.667583	1.49794	AP	A
C / A	Nbv0.3scaffold58139_163-12462;Niben101Scf02373_356855-364558;Niben101Scf02373_435812-443554	Nbv0.3scaffold58139_163-12462;Niben101Scf02373_356855-364558;Niben101Scf02373_435812-443554	4.18354	-4.18354	4.18354	4.20309e-06	6.18896e-05	10	NaN	Putative	SC26, Description = Arginine/serine-rich splicing factor SC26 transcript III, PFAM = PF00076;SC26, Description = Arginine/serine-rich splicing factor SC26 transcript III, PFAM = PF00076;sclp, Description = Putative arginine/serine-rich splicing factor, PFAM = PF00076	SC26	2	18.1706	0.0550339	C	A
CP / C	Niben101Scf11899_41383-47266	Niben101Scf11899_41383-47266	-2.39542	2.39542	2.39542	4.22513e-06	6.21296e-05	12	NaN	Putative	AAP6, Description = Amino acid permease 6, PFAM = PF01490	NaN	1	0.190066	5.26132	CP	C
CP / AP	Niben101Scf15604_49355-55395	Niben101Scf15604_49355-55395	-0.720237	0.720237	0.720237	4.24276e-06	6.2287e-05	12	NaN	Putative	gst2, Description = Maleylacetoacetate isomerase, PFAM = PF14497;PF13417	gst2	6	0.606998	1.64745	CP	AP
CP / AP	Niben101Scf06668_324019-350506	Niben101Scf06668_324019-350506	1.67844	-1.67844	1.67844	4.24736e-06	6.2287e-05	12	NaN	Putative	crn, Description = Crooked neck protein, PFAM = PF02184	crn	14	3.20081	0.312421	CP	AP
CP / A	Niben101Scf05969_12810-25766	Niben101Scf05969_12810-25766	-1.22633	1.22633	1.22633	4.26876e-06	6.24396e-05	12	NaN	Putative	EMB2754, Description = Putative uncharacterized protein At4g36630, PFAM = PF00780;PF00637;PF10367;PF10366	NaN	4	0.427402	2.33972	CP	A
AP / A	Nbv0.3scaffold7128_5267-23321	Nbv0.3scaffold7128_5267-23321	-0.694439	0.694439	0.694439	4.26932e-06	6.24396e-05	12	NaN	Putative	Sb07g019380, Description = Putative uncharacterized protein Sb07g019380, PFAM = PF00035;PF00035	NaN	8	0.617949	1.61826	AP	A
CP / A	Niben101Scf03500_244965-261091;Niben101Scf05017_597956-622762	Niben101Scf03500_244965-261091;Niben101Scf05017_597956-622762	1.45085	-1.45085	1.45085	4.27657e-06	6.24611e-05	12	NaN	Putative	fbp, Description = Sedoheptulose-1,7-bisphosphatase, PFAM = PF00316;fbp, Description = Sedoheptulose-1,7-bisphosphatase, PFAM = PF00316	NaN	11	2.73369	0.365805	CP	A
AP / A	Nbv0.3scaffold37289_17905-38787	Nbv0.3scaffold37289_17905-38787	0.808835	-0.808835	0.808835	4.29545e-06	6.26521e-05	12	NaN	Putative	Xpo1, Description = Exportin-1, PFAM = PF08389;PF03810;PF08767	NaN	31	1.7518	0.570843	AP	A
CP / A	Nbv0.5scaffold809_514486-521907;Niben101Scf03428_16908-24329	Nbv0.5scaffold809_514486-521907;Niben101Scf03428_16908-24329	-0.736316	0.736316	0.736316	4.30202e-06	6.26633e-05	12	NaN	Putative	DGD1, Description = Digalactosyldiacylglycerol synthase 1, chloroplastic, PFAM = PF13692;DGD1, Description = Digalactosyldiacylglycerol synthase 1, chloroplastic, PFAM = PF13692	NaN	5	0.60027	1.66592	CP	A
C / AP	Niben101Scf06023_98270-121233	Niben101Scf06023_98270-121233	-0.964206	0.964206	0.964206	4.31341e-06	6.27448e-05	12	NaN	Putative	SEC10, Description = Exocyst complex component SEC10, PFAM = PF07393;PF07393	NaN	11	0.51256	1.95099	C	AP
AP / A	Niben101Scf05391_240738-255146	Niben101Scf05391_240738-255146	-0.560476	0.560476	0.560476	4.37175e-06	6.35078e-05	12	NaN	Putative	At5g46070, Description = Guanylate-binding protein, PFAM = PF02841;PF02263	NaN	19	0.678079	1.47476	AP	A
CP / AP	Niben101Scf06404_48937-61109	Niben101Scf06404_48937-61109	-1.79136	1.79136	1.79136	4.39262e-06	6.37254e-05	12	NaN	Putative	URT1, Description = UTP:RNA uridylyltransferase 1, PFAM = PF03828;PF01909	URT1	8	0.2889	3.4614	CP	AP
CP / A	Niben101Scf03952_68659-83308	Niben101Scf03952_68659-83308	-2.22316	2.22316	2.22316	4.41552e-06	6.39717e-05	12	NaN	Putative	BnaC06g17980D, Description = BnaC06g17980D protein, PFAM = PF01909	NaN	15	0.214171	4.66917	CP	A
AP / A	Niben101Scf03687_67139-97387	Niben101Scf03687_67139-97387	-0.523228	0.523228	0.523228	4.4842e-06	6.48798e-05	12	NaN	Putative	nadC, Description = Nicotinate-nucleotide pyrophosphorylase, PFAM = PF01729;PF02749	NaN	16	0.695813	1.43717	AP	A
CP / A	Niben101Scf11178_176288-178839	Niben101Scf11178_176288-178839	1.3872	-1.3872	1.3872	4.52531e-06	6.53871e-05	12	NaN	Putative	ycf4, Description = Photosystem I assembly protein Ycf4, PFAM = PF02392	NaN	3	2.6157	0.382306	CP	A
AP / A	Niben101Scf00920_636456-645192	Niben101Scf00920_636456-645192	-0.725301	0.725301	0.725301	4.54501e-06	6.55076e-05	12	NaN	Putative	LUH, Description = Transcriptional corepressor LEUNIG_HOMOLOG, PFAM = PF08513;PF00400;PF00400;PF00400;PF00400	NaN	9	0.604871	1.65325	AP	A
C / AP	Niben101Scf03374_887050-927323	Niben101Scf03374_887050-927323	-1.05167	1.05167	1.05167	4.5472e-06	6.55076e-05	12	NaN	Putative	NOB1, Description = NOB1, PFAM = PF08772;PF17146	NaN	6	0.482408	2.07293	C	AP
C / AP	Niben044Scf00047693Ctg001_2366-6471;Niben101Scf08742_144328-148331	Niben044Scf00047693Ctg001_2366-6471;Niben101Scf08742_144328-148331	-2.61078	2.61078	2.61078	4.55183e-06	6.55076e-05	12	NaN	Putative	CFE1, Description = Cotton fiber expressed protein 1, PFAM = PF14364;PF05553;CFE1, Description = Cotton fiber expressed protein 1, PFAM = PF05553;PF14364	NaN	3	0.16371	6.10835	C	AP
C / AP	Niben101Scf04549_958982-973878	Niben101Scf04549_958982-973878	-1.47971	1.47971	1.47971	4.56454e-06	6.55333e-05	12	NaN	Putative	SIZ1, Description = E3 SUMO-protein ligase SIZ1, PFAM = PF02891;PF00628;PF02037	NaN	6	0.358561	2.78892	C	AP
C / AP	Niben101Scf05554_116689-129651	Niben101Scf05554_116689-129651	0.690525	-0.690525	0.690525	4.56574e-06	6.55333e-05	12	NaN	Putative	HUB1, Description = E3 ubiquitin-protein ligase BRE1-like 1, PFAM = PF13920	NaN	13	1.61387	0.619628	C	AP
C / AP	Nbv0.5scaffold342_614400-630352	Nbv0.5scaffold342_614400-630352	-1.64943	1.64943	1.64943	4.58893e-06	6.56288e-05	12	NaN	Putative	MTR_2g041470, Description = DENN (AEX-3) domain protein, PFAM = PF02141;PF03456	NaN	8	0.318767	3.13709	C	AP
CP / A	Niben101Scf00197_216489-223507	Niben101Scf00197_216489-223507	0.846529	-0.846529	0.846529	4.5928e-06	6.56288e-05	12	NaN	Putative	copA, Description = Coatomer subunit alpha, PFAM = PF06957;PF00400;PF00400;PF00400;PF00400;PF00400;PF04053	NaN	51	1.79817	0.556121	CP	A
AP / A	Nbv0.5scaffold76_1196935-1200892	Nbv0.5scaffold76_1196935-1200892	-0.89121	0.89121	0.89121	4.59286e-06	6.56288e-05	12	NaN	Putative	GAI1, Description = DELLA protein GAI1, PFAM = PF03514;PF12041	NaN	9	0.539162	1.85473	AP	A
CP / A	Nbv0.3scaffold978_73059-80924	Nbv0.3scaffold978_73059-80924	-2.46842	2.46842	2.46842	4.60374e-06	6.56288e-05	12	NaN	Putative	WDL6, Description = Protein WVD2-like 6, PFAM = PF06886	NaN	8	0.180689	5.53438	CP	A
CP / AP	Nbv0.3scaffold15467_9413-19555	Nbv0.3scaffold15467_9413-19555	-1.07326	1.07326	1.07326	4.60864e-06	6.56288e-05	12	NaN	Putative	PGSC0003DMG402018164, Description = BnaA01g14040D protein, PFAM =	PGSC0003DMG402018164	30	0.475242	2.10419	CP	AP
CP / A	Niben101Scf00317_652563-661152	Niben101Scf00317_652563-661152	-1.80139	1.80139	1.80139	4.61396e-06	6.56288e-05	12	NaN	Putative	PEX19-1, Description = Peroxisome biogenesis protein 19-1, PFAM = PF04614	NaN	4	0.286898	3.48555	CP	A
AP / A	Niben101Scf01947_5245-13336	Niben101Scf01947_5245-13336	-0.48011	0.48011	0.48011	4.61625e-06	6.56288e-05	12	NaN	Putative	isy1, Description = Rab43 protein, PFAM = PF06246	NaN	8	0.716923	1.39485	AP	A
CP / AP	Niben101Scf08001_149517-157127	Niben101Scf08001_149517-157127	-2.32009	2.32009	2.32009	4.62098e-06	6.56288e-05	12	NaN	Putative	ZnFC3CH4, Description = Zinc finger family protein, PFAM =	ZnFC3CH4	2	0.200255	4.99363	CP	AP
CP / A	Niben101Scf03979_230935-240519	Niben101Scf03979_230935-240519	0.606232	-0.606232	0.606232	4.65239e-06	6.58243e-05	12	NaN	Putative	PMA4, Description = Plasma membrane ATPase 4, PFAM = PF00122;PF00690;PF00702	NaN	33	1.52228	0.65691	CP	A
C / A	Nbv0.5scaffold448_2475-9059	Nbv0.5scaffold448_2475-9059	-2.14883	2.14883	2.14883	4.65242e-06	6.58243e-05	12	NaN	Putative	rgga, Description = Nuclear RNA binding protein, PFAM = PF04774;PF09598	rgga	9	0.225496	4.43468	C	A
CP / A	Niben101Scf02116_33275-59401	Niben101Scf02116_33275-59401	-3.16114	3.16114	3.16114	4.65301e-06	6.58243e-05	12	NaN	Putative	At2g32170, Description = Putative uncharacterized protein At2g32170, PFAM = PF07942	NaN	4	0.11179	8.94534	CP	A
CP / AP	Niben101Scf08390_58275-67637	Niben101Scf08390_58275-67637	-7.51842	7.51842	7.51842	4.70955e-06	6.6537e-05	12	NaN	Putative	fin1, Description = Putative alfin-like transcription factor, PFAM = PF00628;PF12165	fin1	12	0.00545419	183.345	CP	AP
C / A	Niben101Scf00841_331869-344645	Niben101Scf00841_331869-344645	-1.48463	1.48463	1.48463	4.72462e-06	6.66592e-05	12	NaN	Putative	PGSC0003DMG400007133, Description = DUF2146 family protein, PFAM = PF10220;PF10220;PF10220;PF10220	PGSC0003DMG400007133	10	0.357341	2.79845	C	A
AP / A	Niben101Scf07937_355770-358351	Niben101Scf07937_355770-358351	-0.637	0.637	0.637	4.73494e-06	6.66592e-05	12	NaN	Putative	MOCS2, Description = Molybdopterin synthase catalytic subunit, PFAM = PF02391	NaN	3	0.643049	1.55509	AP	A
C / A	Niben044Scf00012174Ctg019_6319-13076	Niben044Scf00012174Ctg019_6319-13076	-2.1262	2.1262	2.1262	4.7367e-06	6.66592e-05	12	NaN	Putative	RPT2A, Description = 26S proteasome regulatory subunit 4 homolog A, PFAM = PF00004	RPT2A	21	0.229061	4.36566	C	A
C / AP	Niben101Scf03628_1545942-1555543	Niben101Scf03628_1545942-1555543	-0.978319	0.978319	0.978319	4.76402e-06	6.69565e-05	12	NaN	Putative	ppc2, Description = Phosphoenolpyruvate carboxylase 1, PFAM = PF00311	NaN	67	0.507571	1.97017	C	AP
CP / A	Niben101Scf12202_43628-63096	Niben101Scf12202_43628-63096	-3.71464	3.71464	3.71464	4.7769e-06	6.70503e-05	12	NaN	Putative	mip1, Description = Regulatory-associated protein of mTOR, PFAM = PF14538	NaN	13	0.0761694	13.1286	CP	A
AP / A	Niben101Scf04990_25835-34090	Niben101Scf04990_25835-34090	-0.574036	0.574036	0.574036	4.79336e-06	6.71871e-05	12	NaN	Putative	TFIIS, Description = Transcription elongation factor TFIIS, PFAM = PF01096;PF07500;PF08711	NaN	15	0.671735	1.48868	AP	A
C / A	Nbv0.3scaffold14818_1743-10312;Niben101Scf11767_326894-335544	Nbv0.3scaffold14818_1743-10312;Niben101Scf11767_326894-335544	-2.3397	2.3397	2.3397	4.8005e-06	6.71871e-05	12	NaN	Putative	c18, Description = Putative uncharacterized protein c18, PFAM = PF00076;PF00076;c18, Description = Putative uncharacterized protein c18, PFAM = PF00076;PF00076;PF07145	c18	3	0.197551	5.06198	C	A
C / AP	Niben101Scf01696_637076-641002	Niben101Scf01696_637076-641002	1.03175	-1.03175	1.03175	4.8102e-06	6.71871e-05	12	NaN	Putative	blmG, Description = NAD-dependent dehydratase, PFAM = PF01370	NaN	20	2.0445	0.489116	C	AP
C / A	Niben044Scf00001915Ctg000_382-3678	Niben044Scf00001915Ctg000_382-3678	-3.13324	3.13324	3.13324	4.81151e-06	6.71871e-05	12	NaN	Putative	At5g57070, Description = Putative formin-like protein 20-like, PFAM = PF05553	At5g57070	10	0.113973	8.77403	C	A
CP / A	Nbv0.3scaffold28955_833-9395	Nbv0.3scaffold28955_833-9395	-0.850595	0.850595	0.850595	4.83175e-06	6.73067e-05	12	NaN	Putative	MTHFR, Description = Methylenetetrahydrofolate reductase, PFAM = PF02219	NaN	43	0.554556	1.80324	CP	A
CP / AP	Niben101Scf00428_563962-571688;Niben101Scf05551_15472-18754	Niben101Scf00428_563962-571688;Niben101Scf05551_15472-18754	-1.42862	1.42862	1.42862	4.83253e-06	6.73067e-05	12	NaN	Putative	RPL44, Description = 60S ribosomal protein L44, PFAM = PF00935;RPL44, Description = 60S ribosomal protein L44, PFAM = PF00935	RPL44	5	0.371487	2.69189	CP	AP
CP / A	Nbv0.3scaffold39025_8039-14897;Niben101Scf03300_8422-15567	Nbv0.3scaffold39025_8039-14897;Niben101Scf03300_8422-15567	-0.96218	0.96218	0.96218	4.84227e-06	6.73555e-05	12	NaN	Putative	CYP40, Description = Peptidyl-prolyl cis-trans isomerase CYP40, PFAM = PF00160;PF00515;cpr6, Description = Peptidyl-prolyl cis-trans isomerase D, PFAM = PF00160;PF00515	NaN	11	0.513281	1.94825	CP	A
C / A	Niben101Scf07638_480935-488680	Niben101Scf07638_480935-488680	2.3914	-2.3914	2.3914	4.86457e-06	6.7423e-05	12	NaN	Putative	RH15, Description = DEAD-box ATP-dependent RNA helicase 15, PFAM = PF00271;PF00270	RH15	17	5.24667	0.190597	C	A
C / A	Niben101Scf03565_650526-677571	Niben101Scf03565_650526-677571	-1.06342	1.06342	1.06342	4.86534e-06	6.7423e-05	12	NaN	Putative	XRN4, Description = 5'-3' exoribonuclease 4, PFAM = PF00098;PF03159	XRN4	23	0.478496	2.08988	C	A
AP / A	Niben101Scf00951_56731-62315	Niben101Scf00951_56731-62315	-0.334046	0.334046	0.334046	4.86583e-06	6.7423e-05	12	NaN	Putative	p69RF, Description = 2OG-Fe(II) oxygenase family oxidoreductase, PFAM = PF14226;PF03171	NaN	9	0.793308	1.26054	AP	A
C / AP	Nbv0.3scaffold36717_12969-16923	Nbv0.3scaffold36717_12969-16923	0.987381	-0.987381	0.987381	4.87722e-06	6.74942e-05	12	NaN	Putative	LgRT4, Description = Reverse transcriptases, PFAM = PF00078	NaN	1	1.98258	0.504393	C	AP
CP / AP	Niben044Scf00018899Ctg007_5607-9169	Niben044Scf00018899Ctg007_5607-9169	2.71191	-2.71191	2.71191	4.88651e-06	6.75073e-05	12	NaN	Putative	LCD, Description = L-cysteine desulfhydrase, PFAM = PF00266	LCD	9	6.55187	0.152628	CP	AP
AP / A	Niben101Scf03778_184157-193905	Niben101Scf03778_184157-193905	-0.345932	0.345932	0.345932	4.89796e-06	6.75073e-05	12	NaN	Putative	FLXL3, Description = Protein FLX-like 3, PFAM =	NaN	2	0.7868	1.27097	AP	A
CP / A	Niben101Scf01940_52114-86533	Niben101Scf01940_52114-86533	-1.60255	1.60255	1.60255	4.90352e-06	6.75073e-05	12	NaN	Putative	IREH1, Description = Probable serine/threonine protein kinase IREH1, PFAM = PF00069	NaN	18	0.329295	3.03679	CP	A
C / A	Niben101Scf06461_416745-424198;Niben101Scf08176_74617-84742	Niben101Scf06461_416745-424198;Niben101Scf08176_74617-84742	-2.22537	2.22537	2.22537	4.91287e-06	6.75073e-05	12	NaN	Putative	YTP13, Description = YTH domain-contained RNA binding protein 13, PFAM = PF04146;YTP13, Description = YTH domain-contained RNA binding protein 13, PFAM = PF04146	YTP13	3	0.213844	4.67631	C	A
CP / AP	Niben101Scf07512_92575-151718	Niben101Scf07512_92575-151718	2.33967	-2.33967	2.33967	4.91401e-06	6.75073e-05	12	NaN	Putative	UVR8, Description = Ultraviolet-B receptor UVR8, PFAM = PF00415;PF00415;PF00415;PF00415;PF00415;PF00415;PF00415	UVR8	10	5.06187	0.197556	CP	AP
C / A	Nbv0.5scaffold159_515230-543548	Nbv0.5scaffold159_515230-543548	1.35298	-1.35298	1.35298	4.91564e-06	6.75073e-05	12	NaN	Putative	MED16, Description = Mediator of RNA polymerase II transcription subunit 16, PFAM =	MED16	26	2.55439	0.391483	C	A
CP / A	Niben101Scf05135_38888-46281	Niben101Scf05135_38888-46281	-0.861266	0.861266	0.861266	4.926e-06	6.75411e-05	12	NaN	Putative	PTEN2A, Description = Phosphatidylinositol 3,4,5-trisphosphate 3-phosphatase and protein-tyrosine-phosphatase PTEN2A, PFAM =	NaN	11	0.550469	1.81663	CP	A
C / A	Niben101Scf00621_136900-143456	Niben101Scf00621_136900-143456	-0.902213	0.902213	0.902213	4.93366e-06	6.75411e-05	12	NaN	Putative	At4g15545, Description = Uncharacterized protein At4g15545, PFAM =	At4g15545	8	0.535065	1.86893	C	A
AP / A	Nbv0.3scaffold71545_1-5481;Nbv0.5scaffold2186_228963-360042;Niben101Scf03918_16679-27235	Nbv0.3scaffold71545_1-5481;Nbv0.5scaffold2186_228963-360042;Niben101Scf03918_16679-27235	-1.2686	1.2686	1.2686	4.94209e-06	6.75411e-05	12	NaN	Putative	acp2, Description = RNA-binding protein 42, PFAM = PF00076;v1g108798, Description = Predicted protein, PFAM = PF00076;v1g108798, Description = Predicted protein, PFAM = PF00076	NaN	1	0.415062	2.40928	AP	A
C / A	Niben101Scf00758_675831-682526	Niben101Scf00758_675831-682526	-0.847987	0.847987	0.847987	4.9431e-06	6.75411e-05	12	NaN	Putative	SYLC, Description = Leucine--tRNA ligase, cytoplasmic, PFAM = PF08264;PF00133;PF00133	SYLC	45	0.555559	1.79999	C	A
CP / A	Niben101Scf19766_128273-135934	Niben101Scf19766_128273-135934	-1.73191	1.73191	1.73191	5.01917e-06	6.84939e-05	12	NaN	Putative	At1g27100, Description = Actin cross-linking protein, PFAM = PF04601;PF04601	NaN	11	0.301053	3.32167	CP	A
CP / A	Niben101Scf11161_127311-193816	Niben101Scf11161_127311-193816	-0.671056	0.671056	0.671056	5.03038e-06	6.85375e-05	12	NaN	Putative	At1g58060, Description = DExH-box ATP-dependent RNA helicase DExH7, chloroplastic, PFAM = PF04408;PF00271;PF00270;PF07717	NaN	23	0.628047	1.59224	CP	A
CP / AP	Nbv0.5scaffold2646_205295-237769	Nbv0.5scaffold2646_205295-237769	2.10051	-2.10051	2.10051	5.03504e-06	6.85375e-05	12	NaN	Putative	CDC5, Description = Cell division cycle 5-like protein, PFAM = PF13921;PF11831	CDC5	28	4.28861	0.233176	CP	AP
CP / AP	Niben101Scf03085_661271-670421	Niben101Scf03085_661271-670421	-0.538675	0.538675	0.538675	5.04293e-06	6.85585e-05	12	NaN	Putative	ACX3, Description = Acyl-coenzyme A oxidase 3, peroxisomal, PFAM = PF02770;PF01756;PF00441	ACX3	4	0.688403	1.45264	CP	AP
C / AP	Niben101Scf01460_204994-212676	Niben101Scf01460_204994-212676	0.748052	-0.748052	0.748052	5.05378e-06	6.86197e-05	12	NaN	Putative	At1g22950, Description = Uncharacterized PKHD-type hydroxylase At1g22950, PFAM =	NaN	9	1.67952	0.595407	C	AP
AP / A	Nbv0.3scaffold83091_1-6295	Nbv0.3scaffold83091_1-6295	-1.03658	1.03658	1.03658	5.06222e-06	6.8648e-05	12	NaN	Putative	dnj27, Description = Molecular chaperone, PFAM = PF00226	NaN	11	0.487483	2.05135	AP	A
AP / A	Niben101Scf04741_2405-6300	Niben101Scf04741_2405-6300	-0.181858	0.181858	0.181858	5.079e-06	6.87893e-05	12	NaN	Putative	FLXL1, Description = Protein FLX-like 1, PFAM =	NaN	4	0.881567	1.13434	AP	A
CP / A	Niben101Scf06509_561989-574712	Niben101Scf06509_561989-574712	-3.12788	3.12788	3.12788	5.10612e-06	6.90701e-05	12	NaN	Putative	GC1, Description = Golgin candidate 1, PFAM = PF09787	NaN	25	0.114397	8.74148	CP	A
CP / A	Niben101Scf02003_84878-102136	Niben101Scf02003_84878-102136	-0.715962	0.715962	0.715962	5.12805e-06	6.928e-05	12	NaN	Putative	At1g17820, Description = At1g17820, PFAM =	NaN	13	0.608799	1.64258	CP	A
CP / C	Nbv0.5scaffold113_424624-429247;Niben101Scf21408_69272-75988	Nbv0.5scaffold113_424624-429247;Niben101Scf21408_69272-75988	-11.8204	11.8204	11.8204	5.14451e-06	6.94155e-05	10	NaN	Putative	cyc, Description = Cytochrome c, PFAM = PF00034;cyc, Description = Cytochrome c, PFAM = PF00034	NaN	1	0.000276514	3616.45	CP	C
CP / A	Nbv0.3scaffold2491_59799-78533;Niben101Scf12983_153905-172986	Nbv0.3scaffold2491_59799-78533;Niben101Scf12983_153905-172986	-1.96028	1.96028	1.96028	5.15946e-06	6.95305e-05	12	NaN	Putative	DYRK, Description = Dual-specificity tyrosine-(Y)-phosphorylation regulated kinase, PFAM = PF00069;YAK1, Description = At5g35980, PFAM = PF00069	NaN	16	0.256979	3.89137	CP	A
AP / A	Nbv0.5scaffold2017_101859-111170	Nbv0.5scaffold2017_101859-111170	-0.236851	0.236851	0.236851	5.18003e-06	6.97207e-05	12	NaN	Putative	TIF3A1, Description = Eukaryotic translation initiation factor 3 subunit A, PFAM = PF01399	NaN	20	0.848595	1.17842	AP	A
CP / A	Niben101Scf01072_74568-91354	Niben101Scf01072_74568-91354	-2.67158	2.67158	2.67158	5.20658e-06	6.9991e-05	12	NaN	Putative	BRIZ2, Description = At2g26000, PFAM = PF13639;PF07576;PF02148	NaN	6	0.156955	6.37125	CP	A
CP / AP	Niben101Scf39364_3572-8219	Niben101Scf39364_3572-8219	-1.70658	1.70658	1.70658	5.21824e-06	7.00606e-05	12	NaN	Putative	ERD7, Description = Probable senescence related protein, PFAM = PF06911	ERD7	3	0.306385	3.26387	CP	AP
C / A	Nbv0.5scaffold2369_65-9160	Nbv0.5scaffold2369_65-9160	-0.935019	0.935019	0.935019	5.2299e-06	7.013e-05	12	NaN	Putative	eIF4, Description = Eukaryotic translation initiation factor 4G, PFAM = PF02854;PF02847	eIF4	16	0.523035	1.91192	C	A
CP / AP	Niben101Scf07466_505223-517513	Niben101Scf07466_505223-517513	0.599256	-0.599256	0.599256	5.24319e-06	7.0221e-05	12	NaN	Putative	HUA1, Description = Zinc finger CCCH domain-containing protein 37, PFAM = PF00642;PF00642;PF00642;PF00642;PF00642;PF00642	HUA1	4	1.51494	0.660094	CP	AP
C / A	Niben101Scf03548_168273-176588	Niben101Scf03548_168273-176588	0.996212	-0.996212	0.996212	5.2538e-06	7.0276e-05	12	NaN	Putative	gars, Description = Glycyl-tRNA synthetase, PFAM = PF03129;PF00587	gars	25	1.99476	0.501315	C	A
CP / A	Niben101Scf19517_1-17823	Niben101Scf19517_1-17823	-1.32253	1.32253	1.32253	5.29579e-06	7.07502e-05	12	NaN	Putative	DGK7, Description = Diacylglycerol kinase 7, PFAM = PF00781;PF00609	NaN	17	0.399834	2.50104	CP	A
CP / AP	Niben101Scf08672_443934-460445	Niben101Scf08672_443934-460445	-0.655677	0.655677	0.655677	5.3123e-06	7.08459e-05	12	NaN	Putative	aodD, Description = Acetylornithine deacetylase, PFAM = PF01546;PF07687	aodD	7	0.634778	1.57536	CP	AP
AP / A	Niben101Scf04778_28446-37364	Niben101Scf04778_28446-37364	-0.695013	0.695013	0.695013	5.31607e-06	7.08459e-05	12	NaN	Putative	SWI3D, Description = SWI/SNF complex subunit SWI3D, PFAM = PF00569;PF00249;PF04433;PF16495	NaN	10	0.617704	1.6189	AP	A
CP / A	Niben101Scf06902_250615-262439	Niben101Scf06902_250615-262439	-1.71338	1.71338	1.71338	5.3773e-06	7.15737e-05	12	NaN	Putative	eIF4G, Description = Eukaryotic translation initiation factor 4 gamma 1, PFAM = PF02854;PF02847	NaN	55	0.304945	3.27928	CP	A
CP / AP	Niben101Scf05463_245201-257626	Niben101Scf05463_245201-257626	1.10788	-1.10788	1.10788	5.40169e-06	7.15864e-05	12	NaN	Putative	PCFS4, Description = Polyadenylation and cleavage factor homolog 4, PFAM = PF04818	PCFS4	21	2.15529	0.463975	CP	AP
CP / AP	Niben101Scf01037_115359-121362	Niben101Scf01037_115359-121362	-1.32612	1.32612	1.32612	5.40369e-06	7.15864e-05	12	NaN	Putative	PUX5, Description = Plant UBX domain-containing protein 5, PFAM = PF14555;PF08059;PF00789	PUX5	10	0.39884	2.50727	CP	AP
AP / A	Nbv0.5scaffold1213_419632-428461	Nbv0.5scaffold1213_419632-428461	-0.584392	0.584392	0.584392	5.41016e-06	7.15864e-05	12	NaN	Putative	At2g25970, Description = F17H15.1/F17H15.1, PFAM = PF00013;PF00013	NaN	12	0.66693	1.49941	AP	A
C / A	Niben101Scf00739_419375-428508	Niben101Scf00739_419375-428508	1.08903	-1.08903	1.08903	5.41292e-06	7.15864e-05	12	NaN	Putative	MED17, Description = Mediator of RNA polymerase II transcription subunit 17, PFAM = PF10156	MED17	4	2.1273	0.470079	C	A
CP / AP	Nbv0.3scaffold71545_1-5481;Nbv0.5scaffold2186_228963-360042;Niben101Scf03918_16679-27235	Nbv0.3scaffold71545_1-5481;Nbv0.5scaffold2186_228963-360042;Niben101Scf03918_16679-27235	1.50664	-1.50664	1.50664	5.41469e-06	7.15864e-05	12	NaN	Putative	acp2, Description = RNA-binding protein 42, PFAM = PF00076;v1g108798, Description = Predicted protein, PFAM = PF00076;v1g108798, Description = Predicted protein, PFAM = PF00076	acp2	1	2.84148	0.35193	CP	AP
C / A	Niben101Scf03906_89074-96040	Niben101Scf03906_89074-96040	-1.7545	1.7545	1.7545	5.42551e-06	7.15864e-05	12	NaN	Putative	PYM, Description = Partner of Y14-mago, PFAM = PF09282	PYM	1	0.296375	3.3741	C	A
CP / AP	Nbv0.5scaffold2380_102786-106440;Niben101Scf01922_251839-255893	Nbv0.5scaffold2380_102786-106440;Niben101Scf01922_251839-255893	-2.72545	2.72545	2.72545	5.42933e-06	7.15864e-05	12	NaN	Putative	AGP1, Description = Transcription factor, GATA, plant, PFAM = PF00320;GATA1, Description = GATA transcription factor 1, PFAM = PF00320	AGP1	1	0.151202	6.61366	CP	AP
C / A	Niben101Scf02819_276930-289276	Niben101Scf02819_276930-289276	0.915632	-0.915632	0.915632	5.43124e-06	7.15864e-05	12	NaN	Putative	TPR4, Description = Topless-related protein 4, PFAM = PF00400;PF00400	TPR4	24	1.8864	0.530112	C	A
C / AP	Niben044Scf00011419Ctg013_3747-9900;Niben101Scf04663_434164-440547	Niben044Scf00011419Ctg013_3747-9900;Niben101Scf04663_434164-440547	1.39288	-1.39288	1.39288	5.43858e-06	7.15958e-05	12	NaN	Putative	phf3, Description = BnaCnng08410D protein, PFAM = PF07744;PF07500;phf3, Description = BnaCnng08410D protein, PFAM = PF07744;PF07500	NaN	7	2.62603	0.380803	C	AP
C / A	Nbv0.5scaffold1257_361273-373454	Nbv0.5scaffold1257_361273-373454	2.24178	-2.24178	2.24178	5.4524e-06	7.16691e-05	12	NaN	Putative	uba2, Description = Sumo-activating enzyme subunit 2, PFAM = PF00899;PF14732;PF10585	uba2	11	4.7298	0.211425	C	A
CP / A	Niben101Scf08680_203307-209333	Niben101Scf08680_203307-209333	-5.21602	5.21602	5.21602	5.45741e-06	7.16691e-05	10	NaN	Putative	At5g07820, Description = Os12g0506500 protein, PFAM = PF07839	NaN	6	0.0269044	37.1687	CP	A
AP / A	Niben101Scf02868_84844-93354	Niben101Scf02868_84844-93354	-0.568866	0.568866	0.568866	5.48139e-06	7.18609e-05	12	NaN	Putative	WIN2, Description = Probable protein phosphatase 2C 59, PFAM = PF00481	NaN	13	0.674146	1.48336	AP	A
CP / A	Nbv0.5scaffold5883_35464-42815;Niben101Scf02249_362469-373007	Nbv0.5scaffold5883_35464-42815;Niben101Scf02249_362469-373007	-1.48425	1.48425	1.48425	5.48897e-06	7.18609e-05	12	NaN	Putative	NaN	NaN	6	0.357434	2.79772	CP	A
C / A	Nbv0.3scaffold12593_27047-31953	Nbv0.3scaffold12593_27047-31953	3.73666	-3.73666	3.73666	5.49602e-06	7.18609e-05	12	NaN	Putative	SNRPA1, Description = U2 small nuclear ribonucleoprotein A', PFAM = PF14580	SNRPA1	11	13.3305	0.0750159	C	A
C / AP	Niben101Scf08792_52590-100930	Niben101Scf08792_52590-100930	0.942924	-0.942924	0.942924	5.49861e-06	7.18609e-05	12	NaN	Putative	ureG, Description = Urease accessory protein UreG, PFAM = PF03188;PF02492	NaN	9	1.92242	0.520178	C	AP
C / A	Niben101Scf06525_52987-70717	Niben101Scf06525_52987-70717	-1.43126	1.43126	1.43126	5.50835e-06	7.19013e-05	12	NaN	Putative	top3b, Description = DNA topoisomerase, PFAM = PF01751;PF01131	top3b	10	0.370807	2.69682	C	A
CP / AP	Niben101Scf03463_271761-280915	Niben101Scf03463_271761-280915	-2.58214	2.58214	2.58214	5.52976e-06	7.202e-05	12	NaN	Putative	At5g66180, Description = S-adenosyl-L-methionine-dependent methyltransferase domain-containing protein, PFAM = PF01189;PF01189	At5g66180	5	0.166993	5.98827	CP	AP
AP / A	Niben101Scf12868_62121-66949	Niben101Scf12868_62121-66949	0.585903	-0.585903	0.585903	5.53077e-06	7.202e-05	12	NaN	Putative	HSP70, Description = Heat shock cognate 70 kDa protein, PFAM = PF00012	NaN	41	1.50098	0.666232	AP	A
C / A	Niben101Scf10343_122699-127123	Niben101Scf10343_122699-127123	-1.05849	1.05849	1.05849	5.55282e-06	7.20696e-05	12	NaN	Putative	NPP1, Description = Serine/threonine-protein phosphatase PP1 isozyme 1, PFAM = PF16891;PF00149	NPP1	8	0.480135	2.08275	C	A
CP / C	Niben101Scf10343_122699-127123	Niben101Scf10343_122699-127123	-1.43147	1.43147	1.43147	5.55927e-06	7.20696e-05	12	NaN	Putative	NPP1, Description = Serine/threonine-protein phosphatase PP1 isozyme 1, PFAM = PF16891;PF00149	NaN	8	0.370752	2.69722	CP	C
CP / AP	Niben101Scf01718_101438-107286	Niben101Scf01718_101438-107286	1.25366	-1.25366	1.25366	5.55959e-06	7.20696e-05	12	NaN	Putative	HPR, Description = Glycerate dehydrogenase HPR, peroxisomal, PFAM = PF00389;PF02826;PF02826	HPR	22	2.38445	0.419383	CP	AP
CP / A	Niben101Scf12868_62121-66949	Niben101Scf12868_62121-66949	0.496448	-0.496448	0.496448	5.56126e-06	7.20696e-05	12	NaN	Putative	HSP70, Description = Heat shock cognate 70 kDa protein, PFAM = PF00012	NaN	41	1.41074	0.70885	CP	A
CP / A	Niben101Scf00176_542087-545367	Niben101Scf00176_542087-545367	1.24582	-1.24582	1.24582	5.58333e-06	7.2269e-05	12	NaN	Putative	psbQ, Description = Chloroplast oxygen-evolving protein 16 kDa subunit, PFAM = PF05757	NaN	10	2.37154	0.421667	CP	A
CP / A	Niben044Scf00000030Ctg016_1-8001	Niben044Scf00000030Ctg016_1-8001	-0.983857	0.983857	0.983857	5.59363e-06	7.23158e-05	12	NaN	Putative	epn2, Description = Epsin-2, PFAM = PF01417	NaN	13	0.505626	1.97775	CP	A
CP / AP	Niben101Scf00870_1489251-1499763	Niben101Scf00870_1489251-1499763	-0.916802	0.916802	0.916802	5.60086e-06	7.23227e-05	12	NaN	Putative	CID4, Description = Polyadenylate-binding protein-interacting protein 4, PFAM = PF06741;PF14438	CID4	15	0.529682	1.88793	CP	AP
C / AP	Nbv0.5scaffold466_379484-386385	Nbv0.5scaffold466_379484-386385	2.12592	-2.12592	2.12592	5.61644e-06	7.24373e-05	12	NaN	Putative	KK1_024527, Description = Serine/threonine-protein kinase ATM, PFAM = PF00855	NaN	19	4.36482	0.229105	C	AP
C / AP	Niben044Scf00004550Ctg005_1-14830	Niben044Scf00004550Ctg005_1-14830	-1.68905	1.68905	1.68905	5.63131e-06	7.25425e-05	12	NaN	Putative	hamy4, Description = Myosin-J heavy chain, PFAM = PF00063;PF00612;PF00612;PF00612;PF00612;PF02736;PF01843	NaN	48	0.310132	3.22443	C	AP
CP / A	Niben101Scf03790_105601-118753	Niben101Scf03790_105601-118753	-1.72682	1.72682	1.72682	5.63826e-06	7.25456e-05	12	NaN	Putative	eIF4, Description = Eukaryotic translation initiation factor isoform 4G-1, PFAM = PF02854;PF02847	NaN	42	0.302117	3.30997	CP	A
CP / A	Niben101Scf05231_206779-216490	Niben101Scf05231_206779-216490	-1.44206	1.44206	1.44206	5.70875e-06	7.32943e-05	12	NaN	Putative	kif2, Description = Kinesin-like protein, PFAM = PF00225	NaN	1	0.368041	2.71709	CP	A
CP / A	Niben101Scf03732_812717-820986	Niben101Scf03732_812717-820986	0.625414	-0.625414	0.625414	5.71001e-06	7.32943e-05	12	NaN	Putative	pyk2, Description = Pyruvate kinase, PFAM = PF02887;PF00224	NaN	23	1.54265	0.648234	CP	A
CP / A	Niben101Scf00005_141291-153581	Niben101Scf00005_141291-153581	-1.17356	1.17356	1.17356	5.73098e-06	7.34033e-05	12	NaN	Putative	BnaA08g15330D, Description = BnaA08g15330D protein, PFAM = PF00637;PF00780;PF10366;PF10367	NaN	28	0.443326	2.25567	CP	A
C / AP	Niben101Scf01236_535584-541585	Niben101Scf01236_535584-541585	-0.608268	0.608268	0.608268	5.75164e-06	7.34033e-05	12	NaN	Putative	ECT6, Description = At3g17330, PFAM = PF04146	NaN	10	0.655984	1.52443	C	AP
C / AP	Niben101Scf03819_283759-331020	Niben101Scf03819_283759-331020	2.3273	-2.3273	2.3273	5.75201e-06	7.34033e-05	12	NaN	Putative	NaN	NaN	1	5.01867	0.199256	C	AP
C / A	Nbv0.5scaffold232_529112-536123;Nbv0.5scaffold821_263823-272951;Niben101Scf05745_31663-38790	Nbv0.5scaffold232_529112-536123;Nbv0.5scaffold821_263823-272951;Niben101Scf05745_31663-38790	-0.695471	0.695471	0.695471	5.7528e-06	7.34033e-05	12	NaN	Putative	PHYPADRAFT_45363, Description = Predicted protein, PFAM =;TCM_007647, Description = Uncharacterized protein isoform 2, PFAM =;F383_10175, Description = Ribosomal RNA small subunit methyltransferase J, PFAM =	PHYPADRAFT_45363	4	0.617508	1.61941	C	A
CP / C	Niben101Scf14741_27660-36114	Niben101Scf14741_27660-36114	-3.1597	3.1597	3.1597	5.75499e-06	7.34033e-05	12	NaN	Putative	stkc, Description = Serine/threonine-protein kinase Nek5, PFAM = PF00069	NaN	2	0.111901	8.93646	CP	C
C / AP	Niben101Scf02853_401208-407351	Niben101Scf02853_401208-407351	-1.16374	1.16374	1.16374	5.76991e-06	7.34033e-05	12	NaN	Putative	At1g22730, Description = MA3 domain-containing protein, PFAM = PF02847;PF02847;PF02847;PF02847	NaN	6	0.446354	2.24038	C	AP
CP / A	Niben044Scf00018899Ctg007_5607-9169	Niben044Scf00018899Ctg007_5607-9169	2.68161	-2.68161	2.68161	5.77283e-06	7.34033e-05	12	NaN	Putative	LCD, Description = L-cysteine desulfhydrase, PFAM = PF00266	NaN	9	6.41571	0.155867	CP	A
CP / A	Nbv0.3scaffold32776_7852-19573;Niben101Scf00878_271677-285762	Nbv0.3scaffold32776_7852-19573;Niben101Scf00878_271677-285762	-4.01038	4.01038	4.01038	5.78462e-06	7.34667e-05	12	NaN	Putative	NUP62, Description = Nuclear pore glycoprotein p62, PFAM = PF05064;NUP62, Description = Nuclear pore glycoprotein p62, PFAM = PF05064	NaN	3	0.062052	16.1155	CP	A
AP / A	Niben101Scf08792_52590-100930	Niben101Scf08792_52590-100930	-0.560556	0.560556	0.560556	5.7915e-06	7.34678e-05	12	NaN	Putative	ureG, Description = Urease accessory protein UreG, PFAM = PF03188;PF02492	NaN	9	0.678041	1.47484	AP	A
CP / A	Niben101Scf13666_11819-15047	Niben101Scf13666_11819-15047	-0.71043	0.71043	0.71043	5.82313e-06	7.37824e-05	12	NaN	Putative	, Description = , PFAM = PF09811	NaN	3	0.611138	1.63629	CP	A
AP / A	Niben044Scf00032025Ctg010_9842-15067;Niben101Scf05183_160088-165552	Niben044Scf00032025Ctg010_9842-15067;Niben101Scf05183_160088-165552	-1.3913	1.3913	1.3913	5.8397e-06	7.37944e-05	12	NaN	Putative	SLD5, Description = DNA replication complex GINS protein SLD5, PFAM = PF05916;SLD5, Description = DNA replication complex GINS protein SLD5, PFAM = PF05916;PF16922	NaN	1	0.381222	2.62314	AP	A
CP / AP	Niben101Scf11161_127311-193816	Niben101Scf11161_127311-193816	-0.635017	0.635017	0.635017	5.85364e-06	7.37944e-05	12	NaN	Putative	At1g58060, Description = DExH-box ATP-dependent RNA helicase DExH7, chloroplastic, PFAM = PF04408;PF00271;PF00270;PF07717	At1g58060	23	0.643933	1.55296	CP	AP
C / AP	Niben101Scf07798_178243-191163	Niben101Scf07798_178243-191163	-1.71503	1.71503	1.71503	5.85742e-06	7.37944e-05	12	NaN	Putative	PGSC0003DMG400022906, Description = BnaA03g33240D protein, PFAM =	NaN	12	0.304596	3.28304	C	AP
CP / AP	Nbv0.5scaffold310_667183-686293;Niben044Scf00013654Ctg013_5213-16762;Niben101Scf07736_49282-60002	Nbv0.5scaffold310_667183-686293;Niben044Scf00013654Ctg013_5213-16762;Niben101Scf07736_49282-60002	-2.88064	2.88064	2.88064	5.8577e-06	7.37944e-05	12	NaN	Putative	At4g24290, Description = MACPF domain-containing protein At4g24290, PFAM = PF01823;CAD1, Description = MAC/Perforin domain-containing protein isoform 2, PFAM = PF01823;CAD1, Description = MAC/Perforin domain-containing protein isoform 2, PFAM = PF01823	At4g24290	3	0.135782	7.36475	CP	AP
C / A	Nbv0.5scaffold2851_3689-35642	Nbv0.5scaffold2851_3689-35642	-0.736897	0.736897	0.736897	5.85822e-06	7.37944e-05	12	NaN	Putative	MOR1, Description = Protein MOR1, PFAM = PF12348	MOR1	40	0.600028	1.66659	C	A
AP / A	Niben101Scf07533_83609-95063	Niben101Scf07533_83609-95063	-0.384752	0.384752	0.384752	5.88261e-06	7.39976e-05	12	NaN	Putative	IBR5, Description = Protein-tyrosine-phosphatase IBR5, PFAM = PF00782	NaN	15	0.765911	1.30564	AP	A
AP / A	Niben044Scf00057365Ctg001_2409-10589	Niben044Scf00057365Ctg001_2409-10589	-1.09206	1.09206	1.09206	5.88804e-06	7.39976e-05	12	NaN	Putative	MC410, Description = Ninja-family protein mc410, PFAM = PF16135	NaN	6	0.46909	2.13179	AP	A
CP / A	Niben101Scf09513_141643-155880	Niben101Scf09513_141643-155880	-1.61497	1.61497	1.61497	5.89844e-06	7.40106e-05	12	NaN	Putative	EPSIN1, Description = Clathrin interactor EPSIN 1, PFAM = PF01417	NaN	7	0.326472	3.06305	CP	A
CP / A	Niben101Scf02030_276868-279913	Niben101Scf02030_276868-279913	1.11533	-1.11533	1.11533	5.90277e-06	7.40106e-05	12	NaN	Putative	NUP50A, Description = Nuclear pore complex protein NUP50A, PFAM = PF08911;PF00638	NaN	8	2.16644	0.461587	CP	A
CP / AP	Niben101Scf01611_366099-371680	Niben101Scf01611_366099-371680	-1.7219	1.7219	1.7219	5.90966e-06	7.40111e-05	12	NaN	Putative	Sb03g033330, Description = Putative uncharacterized protein Sb03g033330, PFAM = PF00415;PF00415;PF00415;PF00415	Sb03g033330	4	0.303149	3.29871	CP	AP
AP / A	Niben101Scf02778_449667-453013	Niben101Scf02778_449667-453013	-0.660964	0.660964	0.660964	5.92283e-06	7.40573e-05	12	NaN	Putative	PHOS34, Description = Universal stress protein PHOS34, PFAM = PF00582	NaN	9	0.632456	1.58114	AP	A
CP / AP	Nbv0.3scaffold12809_2873-16669	Nbv0.3scaffold12809_2873-16669	3.41706	-3.41706	3.41706	5.92749e-06	7.40573e-05	12	NaN	Putative	pdb1, Description = Methyl-CpG-binding domain protein, PFAM = PF01429	pdb1	9	10.6816	0.0936188	CP	AP
C / AP	Niben101Scf00597_832457-841002	Niben101Scf00597_832457-841002	-0.600433	0.600433	0.600433	5.93815e-06	7.40573e-05	12	NaN	Putative	At5g43960, Description = Gb}, PFAM = PF02136;PF00076	NaN	13	0.659556	1.51617	C	AP
C / A	Nbv0.5scaffold1081_517711-524355	Nbv0.5scaffold1081_517711-524355	-0.969241	0.969241	0.969241	5.94075e-06	7.40573e-05	12	NaN	Putative	SMG7, Description = Protein SMG7, PFAM = PF10373;PF10374	SMG7	20	0.510775	1.95781	C	A
CP / AP	Niben101Scf00773_589991-597203	Niben101Scf00773_589991-597203	-1.23877	1.23877	1.23877	5.95095e-06	7.40989e-05	12	NaN	Putative	RF2b, Description = Transcription factor RF2b, PFAM = PF00170	RF2b	7	0.423734	2.35997	CP	AP
C / AP	Niben101Scf19517_51463-56291	Niben101Scf19517_51463-56291	-3.72515	3.72515	3.72515	5.96013e-06	7.41278e-05	12	NaN	Putative	TPS11, Description = Probable alpha,alpha-trehalose-phosphate synthase [UDP-forming] 11, PFAM = PF00982;PF02358	NaN	3	0.0756169	13.2246	C	AP
C / A	Niben101Scf05574_292033-308695	Niben101Scf05574_292033-308695	2.17435	-2.17435	2.17435	5.96948e-06	7.4148e-05	12	NaN	Putative	BnaC08g26510D, Description = BnaC08g26510D protein, PFAM = PF00415;PF00415;PF00415;PF13540	BnaC08g26510D	10	4.51383	0.221542	C	A
CP / AP	Niben044Scf00019580Ctg005_330-8869;Niben101Scf02562_75643-84643	Niben044Scf00019580Ctg005_330-8869;Niben101Scf02562_75643-84643	1.47539	-1.47539	1.47539	5.97547e-06	7.4148e-05	12	NaN	Putative	ybaB, Description = Nucleoid-associated protein ybaB, PFAM = PF02575;ybaB, Description = Nucleoid-associated protein ybaB, PFAM = PF02575	ybaB	4	2.78059	0.359636	CP	AP
AP / A	Niben101Scf00626_127164-130475;Niben101Scf01968_3619-6244	Niben101Scf00626_127164-130475;Niben101Scf01968_3619-6244	0.893081	-0.893081	0.893081	6.01488e-06	7.45514e-05	12	NaN	Putative	RPL36B, Description = 60S ribosomal protein L36-2, PFAM = PF01158;RPL36, Description = 60S ribosomal protein L36, PFAM = PF01158	NaN	1	1.85714	0.538463	AP	A
CP / A	Niben044Scf00041775Ctg003_16659-20781	Niben044Scf00041775Ctg003_16659-20781	-1.28073	1.28073	1.28073	6.04133e-06	7.47935e-05	12	NaN	Putative	SRP, Description = Stress-related protein, PFAM = PF05755	NaN	7	0.411587	2.42962	CP	A
C / AP	Nbv0.5scaffold99_813983-820112	Nbv0.5scaffold99_813983-820112	2.41911	-2.41911	2.41911	6.04966e-06	7.4811e-05	12	NaN	Putative	Os02g0194200, Description = Zinc finger CCCH domain-containing protein 14, PFAM = PF00013;PF00642;PF00642;PF00642	NaN	3	5.3484	0.186972	C	AP
C / AP	Niben101Scf06404_48937-61109	Niben101Scf06404_48937-61109	-1.21727	1.21727	1.21727	6.06824e-06	7.49549e-05	12	NaN	Putative	URT1, Description = UTP:RNA uridylyltransferase 1, PFAM = PF03828;PF01909	NaN	8	0.430095	2.32507	C	AP
C / AP	Niben101Scf02207_478314-490903	Niben101Scf02207_478314-490903	-1.85117	1.85117	1.85117	6.08098e-06	7.49583e-05	12	NaN	Putative	PP2AB2, Description = Serine/threonine protein phosphatase 2A 55 kDa regulatory subunit B beta isoform, PFAM = PF00400	NaN	9	0.277168	3.60792	C	AP
AP / A	Niben101Scf06769_105835-114823	Niben101Scf06769_105835-114823	-0.778084	0.778084	0.778084	6.08751e-06	7.49583e-05	12	NaN	Putative	DML1, Description = ARAD1A12518p, PFAM = PF04818	NaN	10	0.583141	1.71485	AP	A
CP / C	Niben101Scf00556_156304-165816	Niben101Scf00556_156304-165816	-2.47836	2.47836	2.47836	6.10278e-06	7.49583e-05	12	NaN	Putative	BnaA05g28140D, Description = BnaA05g28140D protein, PFAM = PF01424;PF12752	NaN	7	0.179448	5.57264	CP	C
C / A	Niben101Scf03291_835-10923	Niben101Scf03291_835-10923	0.565022	-0.565022	0.565022	6.11527e-06	7.49583e-05	12	NaN	Putative	PHYB1, Description = Phytochrome B1, PFAM = PF02518;PF00360;PF00512;PF00989;PF00989;PF08446;PF01590	PHYB1	37	1.47941	0.675945	C	A
C / AP	Niben101Scf03539_19077-30809	Niben101Scf03539_19077-30809	-0.721024	0.721024	0.721024	6.11868e-06	7.49583e-05	12	NaN	Putative	At4g14990, Description = Putative uncharacterized protein At4g14990, PFAM =	NaN	7	0.606667	1.64835	C	AP
CP / AP	Niben101Scf00556_156304-165816	Niben101Scf00556_156304-165816	-3.75821	3.75821	3.75821	6.12018e-06	7.49583e-05	12	NaN	Putative	BnaA05g28140D, Description = BnaA05g28140D protein, PFAM = PF01424;PF12752	BnaA05g28140D	7	0.0739037	13.5311	CP	AP
CP / A	Niben101Scf00370_506174-520003	Niben101Scf00370_506174-520003	-1.04031	1.04031	1.04031	6.12383e-06	7.49583e-05	12	NaN	Putative	serS, Description = Serine--tRNA ligase, cytoplasmic, PFAM = PF00587;PF02403	NaN	19	0.486224	2.05666	CP	A
C / A	Niben101Scf05374_347349-388692	Niben101Scf05374_347349-388692	3.09596	-3.09596	3.09596	6.13417e-06	7.49583e-05	12	NaN	Putative	BnaA09g01820D, Description = BnaA09g01820D protein, PFAM = PF04818	BnaA09g01820D	1	8.5502	0.116956	C	A
C / A	Niben101Scf08341_181800-186442	Niben101Scf08341_181800-186442	-0.949823	0.949823	0.949823	6.13476e-06	7.49583e-05	12	NaN	Putative	gsp1, Description = GTP-binding nuclear protein, PFAM = PF00071	gsp1	2	0.517696	1.93164	C	A
AP / A	Nbv0.3scaffold55142_1533-5556	Nbv0.3scaffold55142_1533-5556	-0.782879	0.782879	0.782879	6.13787e-06	7.49583e-05	12	NaN	Putative	yddE, Description = Putative isomerase YddE, PFAM = PF02567	NaN	7	0.581206	1.72056	AP	A
AP / A	Niben101Scf18771_20877-23473	Niben101Scf18771_20877-23473	-0.551923	0.551923	0.551923	6.16351e-06	7.51063e-05	12	NaN	Putative	Sb03g039990, Description = Putative uncharacterized protein Sb03g039990, PFAM = PF04832	NaN	9	0.68211	1.46604	AP	A
CP / C	Niben101Scf13391_62927-105431	Niben101Scf13391_62927-105431	-1.52954	1.52954	1.52954	6.16871e-06	7.51063e-05	12	NaN	Putative	At2g35900, Description = Putative uncharacterized protein At2g35900, PFAM =	NaN	2	0.346387	2.88694	CP	C
CP / AP	Niben101Scf00539_217828-225118	Niben101Scf00539_217828-225118	-1.42472	1.42472	1.42472	6.17084e-06	7.51063e-05	12	NaN	Putative	larp1, Description = Winged-helix DNA-binding transcription factor family protein, putative, PFAM = PF05383	larp1	6	0.372492	2.68462	CP	AP
CP / A	Niben101Scf03486_425815-438174	Niben101Scf03486_425815-438174	0.866362	-0.866362	0.866362	6.19401e-06	7.52487e-05	12	NaN	Putative	KU80, Description = ATP-dependent DNA helicase 2 subunit KU80, PFAM = PF03731;PF03730;PF08785;PF02735	NaN	18	1.82306	0.548528	CP	A
C / AP	Nbv0.3scaffold18594_772-8095;Niben101Scf01463_876041-882705	Nbv0.3scaffold18594_772-8095;Niben101Scf01463_876041-882705	0.939183	-0.939183	0.939183	6.19646e-06	7.52487e-05	12	NaN	Putative	CBP60A, Description = Calmodulin-binding protein 60 A, PFAM = PF07887;CBP60A, Description = Calmodulin-binding protein 60 A, PFAM = PF07887	NaN	5	1.91744	0.521528	C	AP
C / A	Niben101Scf08078_312431-319473	Niben101Scf08078_312431-319473	-2.03436	2.03436	2.03436	6.25078e-06	7.58231e-05	12	NaN	Putative	TCM_034188, Description = Iq-domain 32, putative isoform 3, PFAM = PF00612	TCM_034188	5	0.244116	4.09641	C	A
C / AP	Niben044Scf00027552Ctg000_6160-11714	Niben044Scf00027552Ctg000_6160-11714	-0.938161	0.938161	0.938161	6.27028e-06	7.59745e-05	12	NaN	Putative	ICR3, Description = Interactor of constitutive active ROPs 3, PFAM =	NaN	5	0.521898	1.91608	C	AP
C / A	Niben101Scf00143_319998-333075	Niben101Scf00143_319998-333075	-0.538854	0.538854	0.538854	6.28019e-06	7.60092e-05	12	NaN	Putative	UPF3, Description = Regulator of nonsense transcripts UPF3, PFAM = PF03467	UPF3	3	0.688317	1.45282	C	A
AP / A	Niben101Scf17490_1008-10062	Niben101Scf17490_1008-10062	-0.694115	0.694115	0.694115	6.29813e-06	7.60797e-05	12	NaN	Putative	TCM_002879, Description = Sterile alpha motif domain-containing protein isoform 1, PFAM = PF00536	NaN	6	0.618089	1.61789	AP	A
C / A	Niben101Scf05135_38888-46281	Niben101Scf05135_38888-46281	-0.600539	0.600539	0.600539	6.30009e-06	7.60797e-05	12	NaN	Putative	PTEN2A, Description = Phosphatidylinositol 3,4,5-trisphosphate 3-phosphatase and protein-tyrosine-phosphatase PTEN2A, PFAM =	PTEN2A	11	0.659508	1.51628	C	A
CP / A	Niben101Scf03570_123303-131253	Niben101Scf03570_123303-131253	-1.51877	1.51877	1.51877	6.32024e-06	7.62379e-05	12	NaN	Putative	rsg, Description = BZIP transcription factor, PFAM = PF00170	NaN	3	0.348984	2.86546	CP	A
C / A	Niben101Scf01142_237254-256558	Niben101Scf01142_237254-256558	-1.10664	1.10664	1.10664	6.33232e-06	7.62525e-05	12	NaN	Putative	At1g15290, Description = Tetratricopeptide repeat-containing protein, PFAM = PF15044;PF12807;PF13424;PF13424	At1g15290	50	0.464376	2.15343	C	A
C / AP	Nbv0.3scaffold2765_30330-38068;Niben101Scf05628_146560-159878;Niben101Scf08200_542497-549707	Nbv0.3scaffold2765_30330-38068;Niben101Scf05628_146560-159878;Niben101Scf08200_542497-549707	-1.0087	1.0087	1.0087	6.33556e-06	7.62525e-05	12	NaN	Putative	LPIN2, Description = LPIN2, PFAM = PF04571;PF08235;ned1, Description = Phosphatidate phosphatase LPIN2, PFAM = PF04571;PF08235;LPIN2, Description = LPIN2, PFAM = PF04571;PF08235	NaN	11	0.496993	2.0121	C	AP
C / A	Nbv0.5scaffold4224_62260-92932;Niben101Scf03175_148569-180650	Nbv0.5scaffold4224_62260-92932;Niben101Scf03175_148569-180650	-0.470247	0.470247	0.470247	6.43038e-06	7.73077e-05	12	NaN	Putative	Sb01g042703, Description = Putative uncharacterized protein Sb01g042703, PFAM =;Sb01g042703, Description = Putative uncharacterized protein Sb01g042703, PFAM =	Sb01g042703	30	0.721841	1.38535	C	A
CP / AP	Nbv0.5scaffold342_614400-630352	Nbv0.5scaffold342_614400-630352	-1.65715	1.65715	1.65715	6.45031e-06	7.74611e-05	12	NaN	Putative	MTR_2g041470, Description = DENN (AEX-3) domain protein, PFAM = PF02141;PF03456	MTR_2g041470	8	0.317065	3.15393	CP	AP
AP / A	Niben101Scf01150_19085-26248	Niben101Scf01150_19085-26248	-0.393066	0.393066	0.393066	6.46245e-06	7.75207e-05	12	NaN	Putative	rsg, Description = BZIP transcriptional activator RSG, PFAM = PF00170	NaN	8	0.761509	1.31318	AP	A
CP / A	Niben101Scf02485_221465-229806;Niben101Scf04783_41196-49666	Niben101Scf02485_221465-229806;Niben101Scf04783_41196-49666	-2.85097	2.85097	2.85097	6.4703e-06	7.75288e-05	12	NaN	Putative	MPK16, Description = Mitogen-activated protein kinase 16, PFAM = PF00069;MPK16, Description = Mitogen-activated protein kinase 16, PFAM = PF00069	NaN	6	0.138603	7.21486	CP	A
C / AP	Niben101Scf02793_2562654-2569563;Niben101Scf06661_355343-360870	Niben101Scf02793_2562654-2569563;Niben101Scf06661_355343-360870	1.38607	-1.38607	1.38607	6.49222e-06	7.77053e-05	12	NaN	Putative	Os02g0194200, Description = Zinc finger CCCH domain-containing protein 14, PFAM = PF00013;PF00642;PF00642;PF00642;Os04g0665700, Description = Zinc finger CCCH domain-containing protein 31, PFAM = PF00013;PF00642;PF00642;PF00642	NaN	3	2.61365	0.382607	C	AP
C / AP	Niben101Scf02003_84878-102136	Niben101Scf02003_84878-102136	-1.11935	1.11935	1.11935	6.51897e-06	7.77454e-05	12	NaN	Putative	At1g17820, Description = At1g17820, PFAM =	NaN	13	0.460301	2.17249	C	AP
C / AP	Niben101Scf00109_702215-710392	Niben101Scf00109_702215-710392	-1.88787	1.88787	1.88787	6.51941e-06	7.77454e-05	12	NaN	Putative	BnaC04g02610D, Description = BnaC04g02610D protein, PFAM = PF10358	NaN	11	0.270206	3.70089	C	AP
CP / AP	Niben101Scf03147_1150225-1152958	Niben101Scf03147_1150225-1152958	-1.11072	1.11072	1.11072	6.5285e-06	7.77454e-05	12	NaN	Putative	gst7, Description = Tau class glutathione S-transferase, PFAM = PF02798;PF00043	gst7	3	0.463062	2.15954	CP	AP
CP / AP	Niben044Scf00017089Ctg008_10946-23052;Niben101Scf08194_4603-22645;Niben101Scf09870_52747-60719	Niben044Scf00017089Ctg008_10946-23052;Niben101Scf08194_4603-22645;Niben101Scf09870_52747-60719	-1.46389	1.46389	1.46389	6.53322e-06	7.77454e-05	12	NaN	Putative	PBF1, Description = Proteasome subunit beta type-1, PFAM = PF00227;PBF1, Description = Proteasome subunit beta type-1, PFAM = PF00227;PBF1, Description = Proteasome subunit beta type-1, PFAM = PF00227	PBF1	1	0.362514	2.75851	CP	AP
CP / AP	Niben101Scf06467_350466-382203	Niben101Scf06467_350466-382203	-1.17949	1.17949	1.17949	6.53899e-06	7.77454e-05	12	NaN	Putative	BnaA09g40770D, Description = BnaA09g40770D protein, PFAM = PF02845;PF07744	BnaA09g40770D	27	0.441507	2.26497	CP	AP
CP / AP	Niben101Scf00245_444764-449034	Niben101Scf00245_444764-449034	2.54498	-2.54498	2.54498	6.55734e-06	7.77454e-05	12	NaN	Putative	EMB514, Description = DUF3223 family protein, PFAM = PF11523	EMB514	5	5.83601	0.17135	CP	AP
AP / A	Nbv0.3scaffold55134_614-6102	Nbv0.3scaffold55134_614-6102	-0.472084	0.472084	0.472084	6.56108e-06	7.77454e-05	12	NaN	Putative	BPA1, Description = Binding partner of ACD11 1, PFAM = PF00076	NaN	9	0.720923	1.38711	AP	A
C / A	Nbv0.5scaffold2380_102786-106440;Niben101Scf01922_251839-255893	Nbv0.5scaffold2380_102786-106440;Niben101Scf01922_251839-255893	-2.9143	2.9143	2.9143	6.56136e-06	7.77454e-05	12	NaN	Putative	AGP1, Description = Transcription factor, GATA, plant, PFAM = PF00320;GATA1, Description = GATA transcription factor 1, PFAM = PF00320	AGP1	1	0.13265	7.53863	C	A
AP / A	Niben101Scf02829_616159-640412	Niben101Scf02829_616159-640412	0.532381	-0.532381	0.532381	6.56933e-06	7.77454e-05	12	NaN	Putative	MCCA, Description = Methylcrotonoyl-CoA carboxylase subunit alpha, mitochondrial, PFAM = PF02786;PF02785;PF00364;PF00289	NaN	34	1.44631	0.691413	AP	A
C / A	Niben101Scf00866_1983-8451	Niben101Scf00866_1983-8451	1.83324	-1.83324	1.83324	6.57378e-06	7.77454e-05	12	NaN	Putative	CAS, Description = Exportin-2, PFAM = PF03378;PF03810;PF08506	CAS	26	3.56336	0.280634	C	A
C / AP	Nbv0.3scaffold56851_6040-12252	Nbv0.3scaffold56851_6040-12252	0.280945	-0.280945	0.280945	6.5747e-06	7.77454e-05	12	NaN	Putative	crk1, Description = CRK1 protein, PFAM = PF00069	NaN	4	1.21499	0.823052	C	AP
CP / A	Niben101Scf04174_168197-171856	Niben101Scf04174_168197-171856	1.1866	-1.1866	1.1866	6.60554e-06	7.80248e-05	12	NaN	Putative	PARC, Description = Probable glutathione S-transferase parC, PFAM = PF02798;PF13410	NaN	8	2.27615	0.439338	CP	A
C / A	Niben101Scf05239_57463-148993	Niben101Scf05239_57463-148993	1.7632	-1.7632	1.7632	6.63413e-06	7.82769e-05	12	NaN	Putative	THO2, Description = THO complex subunit 2, PFAM = PF16134;PF16134;PF11262;PF11732	THO2	22	3.39449	0.294595	C	A
CP / AP	Niben101Scf01055_260027-273805	Niben101Scf01055_260027-273805	2.53079	-2.53079	2.53079	6.66141e-06	7.84298e-05	12	NaN	Putative	BnaA09g01820D, Description = BnaA09g01820D protein, PFAM = PF04818	BnaA09g01820D	4	5.77889	0.173043	CP	AP
C / AP	Nbv0.5scaffold3545_187491-191845;Niben044Scf00022471Ctg002_7543-11963	Nbv0.5scaffold3545_187491-191845;Niben044Scf00022471Ctg002_7543-11963	1.0117	-1.0117	1.0117	6.66473e-06	7.84298e-05	12	NaN	Putative	HAT, Description = Zinc finger BED domain-containing protein DAYSLEEPER, PFAM = PF02892;PF14372;PF05699;HAT, Description = Zinc finger BED domain-containing protein DAYSLEEPER, PFAM = PF02892;PF05699;PF14372	NaN	16	2.01629	0.495961	C	AP
CP / A	Niben101Scf05414_24592-29096	Niben101Scf05414_24592-29096	-0.807594	0.807594	0.807594	6.66886e-06	7.84298e-05	12	NaN	Putative	UPTG1, Description = Alpha-1,4-glucan-protein synthase [UDP-forming] 1, PFAM = PF03214	NaN	8	0.571334	1.75029	CP	A
CP / AP	Niben101Scf10970_104970-109761	Niben101Scf10970_104970-109761	-1.01276	1.01276	1.01276	6.71496e-06	7.88107e-05	12	NaN	Putative	At5g47070, Description = Probable receptor-like protein kinase At5g47070, PFAM = PF07714	At5g47070	11	0.495597	2.01777	CP	AP
CP / A	Niben101Scf07303_101146-109519	Niben101Scf07303_101146-109519	-1.28286	1.28286	1.28286	6.71925e-06	7.88107e-05	12	NaN	Putative	ap1, Description = Adenine nucleotide alpha hydrolases-like superfamily, PFAM = PF00582	NaN	3	0.41098	2.43321	CP	A
C / AP	Niben101Scf05574_292033-308695	Niben101Scf05574_292033-308695	2.6299	-2.6299	2.6299	6.72675e-06	7.88107e-05	12	NaN	Putative	BnaC08g26510D, Description = BnaC08g26510D protein, PFAM = PF00415;PF00415;PF00415;PF13540	NaN	10	6.18982	0.161555	C	AP
CP / A	Niben101Scf04862_122859-132746	Niben101Scf04862_122859-132746	-2.52988	2.52988	2.52988	6.7391e-06	7.88107e-05	12	NaN	Putative	EIF4B2, Description = Eukaryotic translation initiation factor 4B2, PFAM = PF06273;PF06273	NaN	20	0.173153	5.77523	CP	A
C / AP	Nbv0.3scaffold35090_8828-18238;Niben101Scf00856_23297-33346	Nbv0.3scaffold35090_8828-18238;Niben101Scf00856_23297-33346	2.81146	-2.81146	2.81146	6.74455e-06	7.88107e-05	12	NaN	Putative	FLK, Description = Flowering locus K homology domain, PFAM = PF00013;PF00013;PF00013;flk, Description = Putative RNA binding protein, PFAM = PF00013;PF00013;PF00013	NaN	9	7.01996	0.142451	C	AP
C / AP	Niben101Scf13683_128724-138060	Niben101Scf13683_128724-138060	1.22694	-1.22694	1.22694	6.74499e-06	7.88107e-05	12	NaN	Putative	pco086234b, Description = Zinc finger C-x8-C-x5-C-x3-H type family protein, PFAM = PF00642;PF00642;PF14608;PF00013	NaN	1	2.3407	0.427223	C	AP
C / AP	Niben101Scf00570_204104-210477	Niben101Scf00570_204104-210477	-1.30007	1.30007	1.30007	6.77647e-06	7.90929e-05	12	NaN	Putative	sum2, Description = Protein LSM14 B, PFAM = PF12701	NaN	2	0.406106	2.46241	C	AP
CP / AP	Niben101Scf09822_212586-216989	Niben101Scf09822_212586-216989	-2.6301	2.6301	2.6301	6.8028e-06	7.93147e-05	12	NaN	Putative	UGT74P1, Description = Glycosyltransferase, PFAM = PF00201	UGT74P1	3	0.161533	6.19067	CP	AP
CP / AP	Niben101Scf09513_141643-155880	Niben101Scf09513_141643-155880	-1.33678	1.33678	1.33678	6.83226e-06	7.95335e-05	12	NaN	Putative	EPSIN1, Description = Clathrin interactor EPSIN 1, PFAM = PF01417	EPSIN1	7	0.395904	2.52587	CP	AP
C / A	Niben044Scf00011419Ctg013_3747-9900;Niben101Scf04663_434164-440547	Niben044Scf00011419Ctg013_3747-9900;Niben101Scf04663_434164-440547	1.13472	-1.13472	1.13472	6.83629e-06	7.95335e-05	12	NaN	Putative	phf3, Description = BnaCnng08410D protein, PFAM = PF07744;PF07500;phf3, Description = BnaCnng08410D protein, PFAM = PF07744;PF07500	phf3	7	2.19576	0.455423	C	A
C / AP	Niben101Scf02918_1610-5436	Niben101Scf02918_1610-5436	0.466068	-0.466068	0.466068	6.89055e-06	8.00786e-05	12	NaN	Putative	ACO1, Description = 1-aminocyclopropane-1-carboxylate oxidase 1, PFAM = PF03171;PF14226	NaN	13	1.38134	0.723935	C	AP
CP / AP	Niben101Scf06537_40435-45455	Niben101Scf06537_40435-45455	3.33702	-3.33702	3.33702	6.91344e-06	8.02583e-05	12	NaN	Putative	ESP1, Description = Putative proline-rich protein, PFAM = PF14327;PF14304	ESP1	2	10.1052	0.0989594	CP	AP
C / AP	Niben101Scf06291_397850-419222	Niben101Scf06291_397850-419222	1.19316	-1.19316	1.19316	6.94914e-06	8.05862e-05	12	NaN	Putative	BnaC05g49890D, Description = BnaC05g49890D protein, PFAM = PF16987	NaN	9	2.28652	0.437345	C	AP
CP / A	Niben101Scf10152_298472-308639	Niben101Scf10152_298472-308639	2.1011	-2.1011	2.1011	7.01934e-06	8.1313e-05	12	NaN	Putative	At3g56130, Description = AT3g56130/F18O21_90, PFAM = PF00364	NaN	4	4.29038	0.23308	CP	A
CP / AP	Niben101Scf00135_42046-48673	Niben101Scf00135_42046-48673	0.674603	-0.674603	0.674603	7.06343e-06	8.17361e-05	12	NaN	Putative	MTN1, Description = 5'-methylthioadenosine/S-adenosylhomocysteine nucleosidase 1, PFAM = PF01048	MTN1	10	1.59616	0.626505	CP	AP
CP / AP	Niben101Scf03856_400203-407899	Niben101Scf03856_400203-407899	-1.31687	1.31687	1.31687	7.09566e-06	8.1867e-05	12	NaN	Putative	At1g79090, Description = AT1G79090 protein, PFAM =	At1g79090	24	0.401405	2.49125	CP	AP
CP / A	Nbv0.3scaffold53857_3466-7787;Niben044Scf00044884Ctg000_47-4522;Niben044Scf00044884Ctg001_649-5033	Nbv0.3scaffold53857_3466-7787;Niben044Scf00044884Ctg000_47-4522;Niben044Scf00044884Ctg001_649-5033	13.0444	-13.0444	13.0444	7.10755e-06	8.1867e-05	8	NaN	Putative	FTIP1, Description = FT-interacting protein 1, PFAM = PF00168;PF00168;PF00168;PF08372;Sb10g024200, Description = Putative uncharacterized protein Sb10g024200, PFAM = PF08372;PF00168;PF00168;PF00168;FTIP1, Description = C2 calcium/lipid-binding plant phosphoribosyltransferase family protein, PFAM = PF00168;PF00168;PF00168;PF08372	NaN	1	8448.31	0.000118367	CP	A
CP / AP	Niben044Scf00008631Ctg002_4753-13207	Niben044Scf00008631Ctg002_4753-13207	2.72234	-2.72234	2.72234	7.10836e-06	8.1867e-05	12	NaN	Putative	At2g25970, Description = F17H15.1/F17H15.1, PFAM = PF00013;PF00013	At2g25970	2	6.59943	0.151528	CP	AP
CP / AP	Niben101Scf02852_47168-57451	Niben101Scf02852_47168-57451	0.988129	-0.988129	0.988129	7.11261e-06	8.1867e-05	12	NaN	Putative	OBE2, Description = Protein OBERON 2, PFAM = PF07227;PF16312	OBE2	9	1.98361	0.504131	CP	AP
C / A	Niben044Scf00017354Ctg000_992-12459	Niben044Scf00017354Ctg000_992-12459	3.49987	-3.49987	3.49987	7.14717e-06	8.19522e-05	12	NaN	Putative	PRP39, Description = Pre-mRNA-processing factor 39, PFAM =	PRP39	22	11.3127	0.0883965	C	A
CP / AP	Niben101Scf05308_55620-82208	Niben101Scf05308_55620-82208	1.3908	-1.3908	1.3908	7.15308e-06	8.19522e-05	12	NaN	Putative	Sb08g019135, Description = Putative RNA-binding protein 46-like, PFAM = PF00076;PF00076;PF00076	Sb08g019135	14	2.62224	0.381353	CP	AP
CP / AP	Niben101Scf05747_112434-125464	Niben101Scf05747_112434-125464	-0.715774	0.715774	0.715774	7.1539e-06	8.19522e-05	12	NaN	Putative	pyr, Description = Uridine 5'-monophosphate synthase, PFAM = PF00156;PF00215	pyr	13	0.608879	1.64236	CP	AP
C / A	Niben101Scf17947_71646-181592	Niben101Scf17947_71646-181592	-0.806746	0.806746	0.806746	7.15884e-06	8.19522e-05	12	NaN	Putative	ML2, Description = Protein MEI2-like 2, PFAM = PF00076;PF00076;PF04059	ML2	25	0.57167	1.74926	C	A
CP / C	Nbv0.3scaffold39800_10395-16150;Niben101Scf04099_829815-836572	Nbv0.3scaffold39800_10395-16150;Niben101Scf04099_829815-836572	0.922757	-0.922757	0.922757	7.16102e-06	8.19522e-05	12	NaN	Putative	NAC091, Description = NAC domain-containing protein 91, PFAM = PF02365;NAC091, Description = NAC domain-containing protein 91, PFAM = PF02365	NaN	4	1.89574	0.5275	CP	C
C / A	Niben101Scf05675_13112-20120	Niben101Scf05675_13112-20120	-0.816482	0.816482	0.816482	7.17482e-06	8.19522e-05	12	NaN	Putative	BnaC09g02790D, Description = BnaC09g02790D protein, PFAM =	BnaC09g02790D	3	0.567825	1.76111	C	A
C / AP	Nbv0.3scaffold1574_62366-93969	Nbv0.3scaffold1574_62366-93969	0.966473	-0.966473	0.966473	7.17573e-06	8.19522e-05	12	NaN	Putative	At4g10940, Description = RING/U-box protein, PFAM = PF00628;PF13639;PF15870	NaN	4	1.95406	0.511755	C	AP
AP / A	Niben101Scf07168_351763-363066	Niben101Scf07168_351763-363066	-0.478789	0.478789	0.478789	7.18067e-06	8.19522e-05	12	NaN	Putative	PRL1, Description = Protein pleiotropic regulatory locus 1, PFAM = PF00400;PF00400;PF00400;PF00400	NaN	12	0.71758	1.39357	AP	A
CP / A	Niben101Scf09089_118371-123120	Niben101Scf09089_118371-123120	-2.14481	2.14481	2.14481	7.18944e-06	8.19656e-05	12	NaN	Putative	, Description = , PFAM = PF04520	NaN	3	0.226124	4.42235	CP	A
CP / A	Niben101Scf06898_90956-97651	Niben101Scf06898_90956-97651	0.534457	-0.534457	0.534457	7.22548e-06	8.22319e-05	12	NaN	Putative	At4g20940, Description = Probable LRR receptor-like serine/threonine-protein kinase At4g20940, PFAM = PF08263;PF07714;PF13516;PF13516;PF13855;PF13855	NaN	19	1.4484	0.690418	CP	A
C / AP	Niben101Scf06151_285933-297352	Niben101Scf06151_285933-297352	-1.17734	1.17734	1.17734	7.22801e-06	8.22319e-05	12	NaN	Putative	CHR12, Description = Probable ATP-dependent DNA helicase CHR12, PFAM = PF00271;PF00176;PF14619	NaN	18	0.442165	2.2616	C	AP
CP / C	Nbv0.3scaffold12845_22729-29380	Nbv0.3scaffold12845_22729-29380	-0.81943	0.81943	0.81943	7.26072e-06	8.24474e-05	12	NaN	Putative	PGSC0003DMG401013152, Description = Putative ovule protein, PFAM =	NaN	26	0.566666	1.76471	CP	C
CP / AP	Niben101Scf06376_90662-103221	Niben101Scf06376_90662-103221	1.43327	-1.43327	1.43327	7.26684e-06	8.24474e-05	12	NaN	Putative	Sb07g019380, Description = Putative uncharacterized protein Sb07g019380, PFAM = PF00035;PF00035	Sb07g019380	15	2.70059	0.37029	CP	AP
C / AP	Niben044Scf00000573Ctg009_1-5692	Niben044Scf00000573Ctg009_1-5692	-0.705496	0.705496	0.705496	7.27216e-06	8.24474e-05	12	NaN	Putative	SNX2B, Description = Sorting nexin 2B, PFAM = PF00787;PF09325	NaN	4	0.613232	1.6307	C	AP
CP / A	Niben101Scf09284_190948-210674	Niben101Scf09284_190948-210674	-1.83746	1.83746	1.83746	7.27746e-06	8.24474e-05	12	NaN	Putative	UPF1, Description = Regulator of nonsense transcripts 1 homolog, PFAM = PF04851;PF09416;PF13087;PF13086	NaN	23	0.279814	3.5738	CP	A
CP / AP	Niben101Scf00573_392401-396515	Niben101Scf00573_392401-396515	-1.28813	1.28813	1.28813	7.28988e-06	8.25016e-05	12	NaN	Putative	At5g58620, Description = Zinc finger CCCH domain-containing protein 66, PFAM = PF12796;PF00642	At5g58620	11	0.40948	2.44212	CP	AP
C / AP	Nbv0.3scaffold12593_27047-31953	Nbv0.3scaffold12593_27047-31953	3.57721	-3.57721	3.57721	7.31005e-06	8.26433e-05	12	NaN	Putative	SNRPA1, Description = U2 small nuclear ribonucleoprotein A', PFAM = PF14580	NaN	11	11.9357	0.0837826	C	AP
CP / A	Nbv0.3scaffold39997_10712-15185;Nbv0.5scaffold1469_367538-372476	Nbv0.3scaffold39997_10712-15185;Nbv0.5scaffold1469_367538-372476	-0.643011	0.643011	0.643011	7.32717e-06	8.27503e-05	12	NaN	Putative	ald, Description = Fructose-bisphosphate aldolase, PFAM = PF00274;ald, Description = Fructose-bisphosphate aldolase, PFAM = PF00274	NaN	8	0.640375	1.56158	CP	A
C / AP	Niben101Scf04628_80119-85890	Niben101Scf04628_80119-85890	-0.480069	0.480069	0.480069	7.35117e-06	8.29348e-05	12	NaN	Putative	PIRL1, Description = Plant intracellular Ras-group-related LRR protein 1, PFAM = PF13855;PF13855;PF13855	NaN	21	0.716943	1.39481	C	AP
C / A	Niben101Scf08772_38131-66400	Niben101Scf08772_38131-66400	-0.815569	0.815569	0.815569	7.36893e-06	8.30484e-05	12	NaN	Putative	CBSCBSPB3, Description = CBS domain-containing protein CBSCBSPB3, PFAM = PF00571;PF00571;PF00571;PF00571;PF00564	CBSCBSPB3	7	0.568184	1.75999	C	A
CP / A	Niben101Scf02746_772007-780482	Niben101Scf02746_772007-780482	1.37347	-1.37347	1.37347	7.39909e-06	8.33014e-05	12	NaN	Putative	pRB, Description = Retinoblastoma-related protein, PFAM = PF01858;PF11934	NaN	4	2.59092	0.385963	CP	A
AP / A	Nbv0.3scaffold14140_36036-41471	Nbv0.3scaffold14140_36036-41471	-0.622447	0.622447	0.622447	7.42933e-06	8.35548e-05	12	NaN	Putative	NaN	NaN	6	0.649568	1.53948	AP	A
C / A	Niben101Scf02857_161587-168401	Niben101Scf02857_161587-168401	-1.75928	1.75928	1.75928	7.43843e-06	8.35703e-05	12	NaN	Putative	CIPK23, Description = CBL-interacting serine/threonine-protein kinase 23, PFAM = PF00069;PF03822	CIPK23	4	0.295396	3.38529	C	A
CP / AP	Niben101Scf02207_478314-490903	Niben101Scf02207_478314-490903	-2.78858	2.78858	2.78858	7.45749e-06	8.36974e-05	12	NaN	Putative	PP2AB2, Description = Serine/threonine protein phosphatase 2A 55 kDa regulatory subunit B beta isoform, PFAM = PF00400	PP2AB2	9	0.144729	6.90947	CP	AP
CP / A	Niben044Scf00047693Ctg001_2366-6471;Niben101Scf08742_144328-148331	Niben044Scf00047693Ctg001_2366-6471;Niben101Scf08742_144328-148331	-2.43625	2.43625	2.43625	7.47254e-06	8.37082e-05	12	NaN	Putative	CFE1, Description = Cotton fiber expressed protein 1, PFAM = PF14364;PF05553;CFE1, Description = Cotton fiber expressed protein 1, PFAM = PF05553;PF14364	NaN	3	0.184763	5.41234	CP	A
AP / A	Nbv0.3scaffold34259_1-15921	Nbv0.3scaffold34259_1-15921	0.392853	-0.392853	0.392853	7.47394e-06	8.37082e-05	12	NaN	Putative	CNX1, Description = Molybdopterin biosynthesis protein CNX1, PFAM = PF00994;PF00994;PF03454;PF03453	NaN	20	1.31299	0.761622	AP	A
AP / A	Niben101Scf02774_332527-338281	Niben101Scf02774_332527-338281	-1.00103	1.00103	1.00103	7.50073e-06	8.38382e-05	12	NaN	Putative	aly, Description = ALY protein, PFAM = PF00076;PF13865	NaN	10	0.499644	2.00143	AP	A
CP / A	Niben101Scf02949_1339827-1344767	Niben101Scf02949_1339827-1344767	-2.3085	2.3085	2.3085	7.50691e-06	8.38382e-05	12	NaN	Putative	TOPP8, Description = Serine/threonine-protein phosphatase PP1 isozyme 8, PFAM = PF16891;PF00149	NaN	7	0.201871	4.95366	CP	A
C / AP	Niben101Scf02819_276930-289276	Niben101Scf02819_276930-289276	1.03136	-1.03136	1.03136	7.50883e-06	8.38382e-05	12	NaN	Putative	TPR4, Description = Topless-related protein 4, PFAM = PF00400;PF00400	NaN	24	2.04395	0.48925	C	AP
CP / A	Niben044Scf00006525Ctg006_13532-16491	Niben044Scf00006525Ctg006_13532-16491	0.768426	-0.768426	0.768426	7.53528e-06	8.40468e-05	12	NaN	Putative	WHY2, Description = WHY domain class transcription factor, PFAM = PF03168;PF03168	NaN	5	1.70341	0.587058	CP	A
CP / AP	Nbv0.5scaffold1375_136487-157319;Niben101Scf08011_240215-261630	Nbv0.5scaffold1375_136487-157319;Niben101Scf08011_240215-261630	-1.10483	1.10483	1.10483	7.55592e-06	8.4137e-05	12	NaN	Putative	NTKL, Description = NTKL, PFAM =;NTKL, Description = NTKL, PFAM = PF00069	NTKL	14	0.464958	2.15073	CP	AP
CP / A	Niben101Scf26315_9196-29343	Niben101Scf26315_9196-29343	-2.38218	2.38218	2.38218	7.56158e-06	8.4137e-05	12	NaN	Putative	DCP2, Description = mRNA-decapping enzyme subunit 2, PFAM = PF00293;PF05026	NaN	6	0.19182	5.21322	CP	A
C / AP	Niben101Scf00611_1137290-1141930	Niben101Scf00611_1137290-1141930	-0.852873	0.852873	0.852873	7.56672e-06	8.4137e-05	12	NaN	Putative	EIF4A2, Description = Eukaryotic initiation factor 4A-II, PFAM = PF00271;PF00270	NaN	31	0.553681	1.80609	C	AP
C / AP	Nbv0.3scaffold42577_2104-9582;Niben044Scf00014457Ctg013_3128-11118	Nbv0.3scaffold42577_2104-9582;Niben044Scf00014457Ctg013_3128-11118	-2.00951	2.00951	2.00951	7.58771e-06	8.41508e-05	12	NaN	Putative	NaN	NaN	13	0.248358	4.02645	C	AP
CP / AP	Niben101Scf03488_646519-650402	Niben101Scf03488_646519-650402	-0.892759	0.892759	0.892759	7.58924e-06	8.41508e-05	12	NaN	Putative	POPTR_0002s24680g, Description = RPM1-interacting protein 4, PFAM = PF05627	POPTR_0002s24680g	7	0.538583	1.85672	CP	AP
C / AP	Niben101Scf11103_230140-237903	Niben101Scf11103_230140-237903	-1.32919	1.32919	1.32919	7.59133e-06	8.41508e-05	12	NaN	Putative	PURA1, Description = Transcription factor Pur-alpha 1, PFAM = PF04845;PF04845	NaN	9	0.397991	2.51262	C	AP
CP / AP	Niben044Scf00048537Ctg010_7926-22835	Niben044Scf00048537Ctg010_7926-22835	1.39258	-1.39258	1.39258	7.60882e-06	8.42583e-05	12	NaN	Putative	glysoja_043854, Description = Nucleic acid binding, putative isoform 1, PFAM = PF07744	glysoja_043854	6	2.62548	0.380883	CP	AP
C / A	Niben101Scf02807_313261-316700	Niben101Scf02807_313261-316700	1.08344	-1.08344	1.08344	7.63478e-06	8.44092e-05	12	NaN	Putative	UGT71S3, Description = Glycosyltransferase, PFAM = PF00201	UGT71S3	5	2.11908	0.471903	C	A
CP / A	Nbv0.3scaffold25664_18025-24855;Nbv0.5scaffold155_541768-548598;Niben044Scf00011379Ctg000_3529-9919;Niben101Scf14542_101534-108451	Nbv0.3scaffold25664_18025-24855;Nbv0.5scaffold155_541768-548598;Niben044Scf00011379Ctg000_3529-9919;Niben101Scf14542_101534-108451	-4.66526	4.66526	4.66526	7.63807e-06	8.44092e-05	10	NaN	Putative	IP5P2, Description = Type I inositol polyphosphate 5-phosphatase 2, PFAM = PF03372;5P1, Description = Type I inositol-1,4,5-trisphosphate 5-phosphatase 2, PFAM =;IP5P2, Description = Type I inositol polyphosphate 5-phosphatase 2, PFAM = PF03372;BnaAnng12830D, Description = BnaAnng12830D protein, PFAM =	NaN	2	0.039411	25.3737	CP	A
CP / AP	Nbv0.3scaffold10143_28025-31678;Niben101Scf05519_90434-96486	Nbv0.3scaffold10143_28025-31678;Niben101Scf05519_90434-96486	1.25322	-1.25322	1.25322	7.67372e-06	8.45814e-05	12	NaN	Putative	UBA2B, Description = UBP1-associated protein 2B, PFAM = PF00076;PF00076;BnaC04g24810D, Description = BnaC04g24810D protein, PFAM = PF00076;PF00076	UBA2B	9	2.38373	0.41951	CP	AP
AP / A	Niben101Scf02724_654199-668745	Niben101Scf02724_654199-668745	-0.591988	0.591988	0.591988	7.67755e-06	8.45814e-05	12	NaN	Putative	bimG, Description = Serine/threonine-protein phosphatase, PFAM = PF00149;PF16891	NaN	18	0.663428	1.50732	AP	A
C / AP	Niben101Scf00176_175892-183270	Niben101Scf00176_175892-183270	-1.28582	1.28582	1.28582	7.68358e-06	8.45814e-05	12	NaN	Putative	BnaC01g29800D, Description = BnaC01g29800D protein, PFAM = PF01363	NaN	24	0.410136	2.43821	C	AP
CP / A	Niben044Scf00019367Ctg002_1-6227	Niben044Scf00019367Ctg002_1-6227	0.570647	-0.570647	0.570647	7.68495e-06	8.45814e-05	12	NaN	Putative	MED15A, Description = Transcription cofactor, putative, PFAM =	NaN	1	1.48519	0.673315	CP	A
CP / AP	Niben101Scf00159_688439-691641	Niben101Scf00159_688439-691641	-1.5028	1.5028	1.5028	7.69835e-06	8.46023e-05	12	NaN	Putative	BnaC06g03720D, Description = BnaC06g03720D protein, PFAM = PF00168	BnaC06g03720D	3	0.352868	2.83392	CP	AP
CP / AP	Niben101Scf05711_507231-526471	Niben101Scf05711_507231-526471	-1.11025	1.11025	1.11025	7.7025e-06	8.46023e-05	12	NaN	Putative	KIN7K, Description = Kinesin-like protein KIN-7K, chloroplastic, PFAM = PF00225	KIN7K	8	0.463215	2.15882	CP	AP
AP / A	Niben101Scf00611_1137290-1141930	Niben101Scf00611_1137290-1141930	-0.351204	0.351204	0.351204	7.71593e-06	8.46637e-05	12	NaN	Putative	EIF4A2, Description = Eukaryotic initiation factor 4A-II, PFAM = PF00271;PF00270	NaN	31	0.783929	1.27563	AP	A
CP / AP	Nbv0.3scaffold2765_30330-38068;Niben101Scf05628_146560-159878;Niben101Scf08200_542497-549707	Nbv0.3scaffold2765_30330-38068;Niben101Scf05628_146560-159878;Niben101Scf08200_542497-549707	-0.711638	0.711638	0.711638	7.72824e-06	8.47089e-05	12	NaN	Putative	LPIN2, Description = LPIN2, PFAM = PF04571;PF08235;ned1, Description = Phosphatidate phosphatase LPIN2, PFAM = PF04571;PF08235;LPIN2, Description = LPIN2, PFAM = PF04571;PF08235	LPIN2	11	0.610627	1.63766	CP	AP
AP / A	Niben044Scf00023200Ctg002_892-5980	Niben044Scf00023200Ctg002_892-5980	-0.637586	0.637586	0.637586	7.73572e-06	8.47089e-05	12	NaN	Putative	ptb, Description = Polypyrimidine tract-binding protein, PFAM = PF13893	NaN	2	0.642788	1.55572	AP	A
C / AP	Niben101Scf06955_139067-146955	Niben101Scf06955_139067-146955	-0.884086	0.884086	0.884086	7.75524e-06	8.48366e-05	12	NaN	Putative	At3g16270, Description = VHS domain-containing protein At3g16270, PFAM = PF01417	NaN	20	0.541831	1.84559	C	AP
C / AP	Niben044Scf00017354Ctg000_992-12459	Niben044Scf00017354Ctg000_992-12459	3.45233	-3.45233	3.45233	7.77566e-06	8.48935e-05	12	NaN	Putative	PRP39, Description = Pre-mRNA-processing factor 39, PFAM =	NaN	22	10.946	0.0913577	C	AP
CP / A	Niben101Scf02983_133589-140079	Niben101Scf02983_133589-140079	-2.58511	2.58511	2.58511	7.78252e-06	8.48935e-05	12	NaN	Putative	Nh1, Description = Nam-like protein 1, PFAM = PF02365	NaN	2	0.166649	6.00062	CP	A
CP / A	Niben101Scf06176_509546-514046	Niben101Scf06176_509546-514046	-1.38369	1.38369	1.38369	7.79102e-06	8.48935e-05	12	NaN	Putative	F383_25525, Description = N-lysine methyltransferase SEE1, PFAM = PF13266	NaN	9	0.383238	2.60934	CP	A
CP / AP	Niben101Scf04742_345283-349183	Niben101Scf04742_345283-349183	-0.191613	0.191613	0.191613	7.79185e-06	8.48935e-05	12	NaN	Putative	At2g26920, Description = At2g26920, PFAM =	At2g26920	9	0.875626	1.14204	CP	AP
AP / A	Niben101Scf09452_66475-93335	Niben101Scf09452_66475-93335	0.996723	-0.996723	0.996723	7.81468e-06	8.50565e-05	12	NaN	Putative	PRO2, Description = Delta-1-pyrroline-5-carboxylate synthase, PFAM = PF00171;PF00696	NaN	11	1.99546	0.501137	AP	A
CP / A	Niben101Scf04551_478747-486497	Niben101Scf04551_478747-486497	-11.7483	11.7483	11.7483	7.83198e-06	8.51291e-05	10	NaN	Putative	UBC15, Description = Ubiquitin-conjugating enzyme 15, PFAM = PF00179	NaN	1	0.000290675	3440.27	CP	A
CP / C	Niben101Scf02526_321140-332891	Niben101Scf02526_321140-332891	-1.08881	1.08881	1.08881	7.83711e-06	8.51291e-05	12	NaN	Putative	At4g10730, Description = Putative serine/threonine protein kinase, PFAM = PF00069	NaN	4	0.470148	2.12699	CP	C
CP / AP	Niben101Scf02030_276868-279913	Niben101Scf02030_276868-279913	1.50167	-1.50167	1.50167	7.87926e-06	8.54303e-05	12	NaN	Putative	NUP50A, Description = Nuclear pore complex protein NUP50A, PFAM = PF08911;PF00638	NUP50A	8	2.83171	0.353144	CP	AP
CP / A	Nbv0.5scaffold4006_177490-182209;Niben101Scf04083_397315-402191	Nbv0.5scaffold4006_177490-182209;Niben101Scf04083_397315-402191	0.805327	-0.805327	0.805327	7.88745e-06	8.54303e-05	12	NaN	Putative	KPNB1, Description = Importin subunit beta-1, PFAM = PF13513;PF03810;KPNB1, Description = Importin subunit beta-1, PFAM = PF13513;PF03810	NaN	14	1.74754	0.572232	CP	A
CP / A	Niben101Scf10189_275160-281650	Niben101Scf10189_275160-281650	-0.529059	0.529059	0.529059	7.88855e-06	8.54303e-05	12	NaN	Putative	PED1, Description = 3-ketoacyl-CoA thiolase 2, peroxisomal, PFAM = PF02803;PF00108	NaN	16	0.693007	1.44299	CP	A
C / AP	Nbv0.5scaffold2017_101859-111170	Nbv0.5scaffold2017_101859-111170	-0.66861	0.66861	0.66861	7.92553e-06	8.57448e-05	12	NaN	Putative	TIF3A1, Description = Eukaryotic translation initiation factor 3 subunit A, PFAM = PF01399	NaN	20	0.629113	1.58954	C	AP
C / AP	Nbv0.3scaffold31751_5196-10140	Nbv0.3scaffold31751_5196-10140	1.20813	-1.20813	1.20813	7.93785e-06	8.57923e-05	12	NaN	Putative	BnaC09g04170D, Description = BnaC09g04170D protein, PFAM =	NaN	6	2.31038	0.432829	C	AP
AP / A	Niben101Scf14996_44938-51204	Niben101Scf14996_44938-51204	-1.00886	1.00886	1.00886	7.95654e-06	8.59084e-05	12	NaN	Putative	cat, Description = Catalase, PFAM = PF00199;PF06628	NaN	18	0.496938	2.01232	AP	A
CP / A	Niben101Scf00813_229631-233414	Niben101Scf00813_229631-233414	0.738801	-0.738801	0.738801	8.02758e-06	8.65889e-05	12	NaN	Putative	ANT, Description = ADP,ATP carrier protein, mitochondrial, PFAM = PF00153;PF00153;PF00153	NaN	5	1.66879	0.599237	CP	A
CP / A	Niben101Scf05044_90387-93730	Niben101Scf05044_90387-93730	0.772387	-0.772387	0.772387	8.05952e-06	8.68467e-05	12	NaN	Putative	NUP50A, Description = Nuclear pore complex protein NUP50A, PFAM = PF00638;PF08911	NaN	9	1.70809	0.585448	CP	A
C / AP	Niben101Scf16888_26964-43296	Niben101Scf16888_26964-43296	1.59729	-1.59729	1.59729	8.0935e-06	8.7126e-05	12	NaN	Putative	XCT, Description = Protein XAP5 CIRCADIAN TIMEKEEPER, PFAM = PF04921	NaN	1	3.02575	0.330497	C	AP
CP / A	Niben101Scf00056_1070828-1077461	Niben101Scf00056_1070828-1077461	1.66819	-1.66819	1.66819	8.11788e-06	8.73016e-05	12	NaN	Putative	BnaC03g12260D, Description = BnaC03g12260D protein, PFAM =	NaN	16	3.17815	0.314648	CP	A
CP / A	Niben044Scf00034734Ctg004_3105-6162;Niben101Scf00490_137418-140747	Niben044Scf00034734Ctg004_3105-6162;Niben101Scf00490_137418-140747	0.209368	-0.209368	0.209368	8.17706e-06	8.78506e-05	12	NaN	Putative	HPR3, Description = Glyoxylate/hydroxypyruvate reductase HPR3, PFAM = PF00389;PF02826;HPR3, Description = Glyoxylate/hydroxypyruvate reductase HPR3, PFAM = PF02826;PF00389	NaN	1	1.15618	0.864916	CP	A
CP / A	Niben101Scf05391_240738-255146	Niben101Scf05391_240738-255146	1.67184	-1.67184	1.67184	8.24499e-06	8.84186e-05	12	NaN	Putative	At5g46070, Description = Guanylate-binding protein, PFAM = PF02841;PF02263	NaN	19	3.18621	0.313852	CP	A
C / A	Nbv0.3scaffold10143_28025-31678;Niben101Scf05519_90434-96486	Nbv0.3scaffold10143_28025-31678;Niben101Scf05519_90434-96486	1.40476	-1.40476	1.40476	8.24629e-06	8.84186e-05	12	NaN	Putative	UBA2B, Description = UBP1-associated protein 2B, PFAM = PF00076;PF00076;BnaC04g24810D, Description = BnaC04g24810D protein, PFAM = PF00076;PF00076	UBA2B	9	2.64774	0.377681	C	A
C / A	Niben044Scf00030530Ctg001_1-4579	Niben044Scf00030530Ctg001_1-4579	-1.57374	1.57374	1.57374	8.27111e-06	8.85968e-05	12	NaN	Putative	ELP5, Description = Elongator complex protein 5, PFAM = PF10483	ELP5	2	0.335935	2.97676	C	A
C / A	Niben101Scf05645_267730-282720	Niben101Scf05645_267730-282720	-0.95727	0.95727	0.95727	8.29684e-06	8.87672e-05	12	NaN	Putative	At5g61450, Description = P-loop containing nucleoside triphosphate hydrolases superfamily protein, PFAM =	At5g61450	9	0.515031	1.94163	C	A
AP / A	Nbv0.3scaffold51663_1-5116	Nbv0.3scaffold51663_1-5116	-0.45567	0.45567	0.45567	8.30345e-06	8.87672e-05	12	NaN	Putative	At4g01810, Description = Putative uncharacterized protein At4g01810, PFAM = PF08033;PF04815;PF04811;PF04810	NaN	15	0.729172	1.37142	AP	A
CP / A	Nbv0.3scaffold25634_14706-25123;Nbv0.5scaffold957_81236-91653	Nbv0.3scaffold25634_14706-25123;Nbv0.5scaffold957_81236-91653	0.901734	-0.901734	0.901734	8.33241e-06	8.89888e-05	12	NaN	Putative	MBD117, Description = DNA-binding, integrase-type, PFAM = PF01429;MBD117, Description = DNA-binding, integrase-type, PFAM = PF01429	NaN	7	1.86831	0.535243	CP	A
CP / AP	Niben044Scf00017813Ctg007_3200-8625	Niben044Scf00017813Ctg007_3200-8625	1.68292	-1.68292	1.68292	8.39885e-06	8.95214e-05	12	NaN	Putative	RCOM_1154790, Description = Protein FRIGIDA, putative, PFAM = PF07899	RCOM_1154790	21	3.21078	0.311451	CP	AP
CP / AP	Niben101Scf03790_105601-118753	Niben101Scf03790_105601-118753	-1.64223	1.64223	1.64223	8.43896e-06	8.98604e-05	12	NaN	Putative	eIF4, Description = Eukaryotic translation initiation factor isoform 4G-1, PFAM = PF02854;PF02847	eIF4	42	0.320361	3.12148	CP	AP
CP / A	Nbv0.3scaffold14062_34438-41266;Nbv0.5scaffold2429_183180-189930;Niben101Scf01750_1607245-1614206;Niben101Scf10018_14587-21465	Nbv0.3scaffold14062_34438-41266;Nbv0.5scaffold2429_183180-189930;Niben101Scf01750_1607245-1614206;Niben101Scf10018_14587-21465	-1.756	1.756	1.756	8.46585e-06	9.00182e-05	12	NaN	Putative	E2FB, Description = Transcription factor E2FB, PFAM = PF16421;PF02319;E2FB, Description = Transcription factor E2FB, PFAM = PF16421;PF02319;E2FB, Description = Transcription factor E2FB, PFAM = PF02319;PF16421;E2F, Description = Transcription factor (E2F), PFAM = PF16421;PF02319	NaN	4	0.296069	3.37759	CP	A
CP / AP	Niben101Scf06809_165015-177590	Niben101Scf06809_165015-177590	1.50815	-1.50815	1.50815	8.47044e-06	9.00182e-05	12	NaN	Putative	HPR, Description = Glycerate dehydrogenase HPR, peroxisomal, PFAM = PF00389;PF02826	HPR	4	2.84445	0.351562	CP	AP
AP / A	Niben044Scf00008466Ctg001_3716-8247	Niben044Scf00008466Ctg001_3716-8247	-0.622403	0.622403	0.622403	8.48047e-06	9.00245e-05	12	NaN	Putative	STIPL1, Description = Septin and tuftelin-interacting protein 1 homolog 1, PFAM = PF01585;PF07842;PF12457	NaN	15	0.649588	1.53944	AP	A
CP / A	Niben101Scf00085_405432-420513	Niben101Scf00085_405432-420513	-0.942229	0.942229	0.942229	8.48769e-06	9.00245e-05	12	NaN	Putative	Epsin, Description = Clathrin interactor EPSIN 2, PFAM = PF01417;PF01417	NaN	16	0.520428	1.92149	CP	A
CP / A	Nbv0.3scaffold44943_8889-14126	Nbv0.3scaffold44943_8889-14126	-0.876378	0.876378	0.876378	8.53e-06	9.03845e-05	12	NaN	Putative	NUP35, Description = Nuclear pore complex protein NUP35, PFAM = PF05172	NaN	9	0.544733	1.83576	CP	A
CP / A	Nbv0.5scaffold4224_62260-92932;Niben101Scf03175_148569-180650	Nbv0.5scaffold4224_62260-92932;Niben101Scf03175_148569-180650	-0.61545	0.61545	0.61545	8.5606e-06	9.06199e-05	12	NaN	Putative	Sb01g042703, Description = Putative uncharacterized protein Sb01g042703, PFAM =;Sb01g042703, Description = Putative uncharacterized protein Sb01g042703, PFAM =	NaN	30	0.652726	1.53204	CP	A
C / A	Niben101Scf01241_223069-231863	Niben101Scf01241_223069-231863	-0.523504	0.523504	0.523504	8.57066e-06	9.06377e-05	12	NaN	Putative	GAD4, Description = Glutamate decarboxylase 4, PFAM = PF00282	GAD4	21	0.69568	1.43744	C	A
CP / A	Niben101Scf00369_1825547-1830923	Niben101Scf00369_1825547-1830923	0.987403	-0.987403	0.987403	8.60438e-06	9.09053e-05	12	NaN	Putative	eh1, Description = Epoxide hydrolase 1, PFAM = PF00561	NaN	13	1.98261	0.504385	CP	A
C / AP	Niben101Scf03147_1044590-1047725	Niben101Scf03147_1044590-1047725	-1.23559	1.23559	1.23559	8.63395e-06	9.11256e-05	12	NaN	Putative	gst7, Description = Tau class glutathione S-transferase, PFAM = PF00043;PF02798	NaN	3	0.42467	2.35477	C	AP
C / AP	Nbv0.3scaffold53746_11898-18301;Niben101Scf01051_1021658-1028071;Niben101Scf03374_696302-701092	Nbv0.3scaffold53746_11898-18301;Niben101Scf01051_1021658-1028071;Niben101Scf03374_696302-701092	0.582086	-0.582086	0.582086	8.6421e-06	9.11256e-05	12	NaN	Putative	AHL1, Description = AT-hook motif nuclear-localized protein 1, PFAM = PF03479;AHL1, Description = Putative DNA-binding protein ESCAROLA, PFAM = PF03479;AHL1, Description = Putative DNA-binding protein ESCAROLA, PFAM = PF03479	NaN	1	1.49701	0.667997	C	AP
AP / A	Niben101Scf03070_692905-711482	Niben101Scf03070_692905-711482	-0.372015	0.372015	0.372015	8.67458e-06	9.1379e-05	12	NaN	Putative	FCA, Description = Flowering time control protein FCA, PFAM = PF00076;PF00076;PF00397	NaN	12	0.772703	1.29416	AP	A
CP / C	Niben044Scf00003142Ctg008_8953-13720	Niben044Scf00003142Ctg008_8953-13720	-0.645312	0.645312	0.645312	8.74883e-06	9.20392e-05	12	NaN	Putative	inl, Description = Inositol-3-phosphate synthase, PFAM = PF01658;PF07994	NaN	10	0.639355	1.56408	CP	C
C / AP	Niben101Scf02807_313261-316700	Niben101Scf02807_313261-316700	1.36205	-1.36205	1.36205	8.76985e-06	9.20392e-05	12	NaN	Putative	UGT71S3, Description = Glycosyltransferase, PFAM = PF00201	NaN	5	2.57051	0.389029	C	AP
CP / A	Niben101Scf09014_104627-108475	Niben101Scf09014_104627-108475	0.588955	-0.588955	0.588955	8.77091e-06	9.20392e-05	12	NaN	Putative	alf, Description = Fructose-bisphosphate aldolase, PFAM = PF00274	NaN	4	1.50416	0.664824	CP	A
CP / AP	Niben101Scf04292_1180122-1186435	Niben101Scf04292_1180122-1186435	-0.506695	0.506695	0.506695	8.77132e-06	9.20392e-05	12	NaN	Putative	pk, Description = Pyruvate kinase, PFAM = PF00224;PF02887	pk	10	0.703833	1.42079	CP	AP
CP / A	Niben044Scf00018435Ctg004_3672-7336	Niben044Scf00018435Ctg004_3672-7336	-1.47823	1.47823	1.47823	8.82285e-06	9.24901e-05	12	NaN	Putative	BAG1, Description = BAG family molecular chaperone regulator 1, PFAM = PF00240;PF02179	NaN	6	0.358928	2.78607	CP	A
C / A	Niben044Scf00036599Ctg002_18415-26030	Niben044Scf00036599Ctg002_18415-26030	-0.712131	0.712131	0.712131	8.83879e-06	9.25675e-05	12	NaN	Putative	PGSC0003DMG400018344, Description = Hydroxyproline-rich glycoprotein, PFAM = PF07223	PGSC0003DMG400018344	5	0.610418	1.63822	C	A
AP / A	Niben044Scf00006432Ctg018_4245-12265;Niben101Scf01486_381029-389499	Niben044Scf00006432Ctg018_4245-12265;Niben101Scf01486_381029-389499	-0.422128	0.422128	0.422128	8.86334e-06	9.27348e-05	12	NaN	Putative	vatB, Description = V-type proton ATPase subunit B, PFAM = PF02874;PF00006;vatB, Description = V-type proton ATPase subunit B, PFAM = PF00006;PF02874	NaN	26	0.746323	1.3399	AP	A
C / AP	Nbv0.3scaffold21525_1793-8441	Nbv0.3scaffold21525_1793-8441	-2.47271	2.47271	2.47271	8.89679e-06	9.27822e-05	12	NaN	Putative	PLP1, Description = Patatin-like protein 1, PFAM = PF01734	NaN	5	0.180152	5.55086	C	AP
CP / A	Niben101Scf06222_65836-78693	Niben101Scf06222_65836-78693	-2.99471	2.99471	2.99471	8.8974e-06	9.27822e-05	12	NaN	Putative	At5g37475, Description = Eukaryotic translation initiation factor 3 subunit J, PFAM = PF08597	NaN	2	0.125459	7.9707	CP	A
C / A	Niben101Scf05710_71152-78765	Niben101Scf05710_71152-78765	-1.22934	1.22934	1.22934	8.89951e-06	9.27822e-05	12	NaN	Putative	ERD7, Description = AT3g51250/F24M12_290, PFAM = PF06911	ERD7	23	0.426511	2.3446	C	A
CP / AP	Niben044Scf00047693Ctg001_2366-6471;Niben101Scf08742_144328-148331	Niben044Scf00047693Ctg001_2366-6471;Niben101Scf08742_144328-148331	-2.35998	2.35998	2.35998	8.91041e-06	9.27822e-05	12	NaN	Putative	CFE1, Description = Cotton fiber expressed protein 1, PFAM = PF14364;PF05553;CFE1, Description = Cotton fiber expressed protein 1, PFAM = PF05553;PF14364	CFE1	3	0.194793	5.13365	CP	AP
AP / A	Nbv0.5scaffold1085_500915-515295;Niben101Scf02996_361917-377971	Nbv0.5scaffold1085_500915-515295;Niben101Scf02996_361917-377971	-0.934718	0.934718	0.934718	8.9108e-06	9.27822e-05	12	NaN	Putative	PBS1, Description = Serine/threonine-protein kinase PBS1, PFAM = PF00069;PBS1, Description = Serine/threonine-protein kinase PBS1, PFAM = PF00069	NaN	10	0.523145	1.91152	AP	A
CP / A	Niben101Scf01812_502437-514602	Niben101Scf01812_502437-514602	-1.29784	1.29784	1.29784	8.93814e-06	9.2929e-05	12	NaN	Putative	Os03g0323500, Description = Os03g0323500 protein, PFAM = PF01412	NaN	11	0.406736	2.4586	CP	A
C / A	Nbv0.5scaffold324_12006-30417;Niben101Scf05841_203095-227775	Nbv0.5scaffold324_12006-30417;Niben101Scf05841_203095-227775	1.68378	-1.68378	1.68378	8.94529e-06	9.2929e-05	12	NaN	Putative	At5g17930, Description = Putative nucleolar MIF4G domain-containing protein 1-like, PFAM = PF02854;PF02847;At5g17930, Description = Putative nucleolar MIF4G domain-containing protein 1-like, PFAM = PF02847;PF02854	At5g17930	6	3.21268	0.311266	C	A
CP / A	Niben101Scf04395_92840-103956	Niben101Scf04395_92840-103956	-2.17293	2.17293	2.17293	8.9507e-06	9.2929e-05	12	NaN	Putative	VOZ2, Description = Transcription factor VOZ2, PFAM =	NaN	9	0.22176	4.50938	CP	A
AP / A	Niben101Scf07103_163860-167104	Niben101Scf07103_163860-167104	0.956729	-0.956729	0.956729	8.97187e-06	9.30595e-05	12	NaN	Putative	atpB, Description = ATP synthase epsilon chain, chloroplastic, PFAM = PF00006;PF02823	NaN	3	1.9409	0.515224	AP	A
CP / AP	Niben101Scf06509_561989-574712	Niben101Scf06509_561989-574712	-2.8633	2.8633	2.8633	9.01569e-06	9.33838e-05	12	NaN	Putative	GC1, Description = Golgin candidate 1, PFAM = PF09787	GC1	25	0.137423	7.27678	CP	AP
CP / AP	Niben101Scf07937_291806-307038	Niben101Scf07937_291806-307038	-1.12171	1.12171	1.12171	9.02736e-06	9.33838e-05	12	NaN	Putative	larp, Description = La-related protein 1, PFAM = PF05383	larp	4	0.459549	2.17605	CP	AP
AP / A	Niben101Scf14872_81590-94614	Niben101Scf14872_81590-94614	-0.527575	0.527575	0.527575	9.04267e-06	9.33838e-05	12	NaN	Putative	AGD8, Description = Probable ADP-ribosylation factor GTPase-activating protein AGD8, PFAM = PF01412	NaN	14	0.69372	1.4415	AP	A
C / AP	Niben101Scf17514_159229-168874	Niben101Scf17514_159229-168874	1.5588	-1.5588	1.5588	9.04553e-06	9.33838e-05	12	NaN	Putative	At4g00830, Description = AT4g00830/A_TM018A10_14, PFAM = PF00076;PF00076;PF00076	NaN	10	2.94608	0.339434	C	AP
C / AP	Niben101Scf02217_336568-359429	Niben101Scf02217_336568-359429	-1.04147	1.04147	1.04147	9.05171e-06	9.33838e-05	12	NaN	Putative	PFK3, Description = ATP-dependent 6-phosphofructokinase 3, PFAM = PF00365	NaN	8	0.485832	2.05833	C	AP
C / AP	Niben101Scf02791_178494-196632	Niben101Scf02791_178494-196632	0.443027	-0.443027	0.443027	9.05498e-06	9.33838e-05	12	NaN	Putative	pp2C, Description = Protein phosphatase 2C, PFAM = PF00481	NaN	12	1.35945	0.735589	C	AP
AP / A	Niben101Scf01631_222254-225627	Niben101Scf01631_222254-225627	-0.721273	0.721273	0.721273	9.10416e-06	9.37945e-05	12	NaN	Putative	At1g16270, Description = Octicosapeptide/Phox/Bem1p domain-containing protein kinase, PFAM = PF00564	NaN	9	0.606562	1.64864	AP	A
CP / A	Niben101Scf04403_339362-361212	Niben101Scf04403_339362-361212	-1.13708	1.13708	1.13708	9.11216e-06	9.37945e-05	12	NaN	Putative	krsA, Description = Protein serine/threonine kinase, PFAM = PF00069	NaN	21	0.454679	2.19935	CP	A
C / A	Niben044Scf00021684Ctg002_7383-13298	Niben044Scf00021684Ctg002_7383-13298	-1.89792	1.89792	1.89792	9.20857e-06	9.46022e-05	12	NaN	Putative	At1g22730, Description = MA3 domain-containing protein, PFAM = PF02847;PF02847;PF02847;PF02847	At1g22730	14	0.268329	3.72676	C	A
AP / A	Niben101Scf02857_15615-49793	Niben101Scf02857_15615-49793	-0.385354	0.385354	0.385354	9.21385e-06	9.46022e-05	12	NaN	Putative	CUL4, Description = Cullin-4, PFAM = PF00888;PF10557	NaN	29	0.765591	1.30618	AP	A
C / AP	Niben101Scf03979_156010-180655	Niben101Scf03979_156010-180655	0.440031	-0.440031	0.440031	9.22514e-06	9.46022e-05	12	NaN	Putative	acs, Description = Acetyl-coenzyme A synthetase, PFAM = PF16177;PF00501;PF13193	NaN	10	1.35663	0.737119	C	AP
C / A	Niben101Scf36506_2026-9616	Niben101Scf36506_2026-9616	-2.88019	2.88019	2.88019	9.22564e-06	9.46022e-05	12	NaN	Putative	efg4, Description = Elongation factor-like protein, PFAM = PF03143;PF00641;PF00641;PF00009	efg4	1	0.135824	7.36246	C	A
C / AP	Nbv0.3scaffold35278_6390-13591	Nbv0.3scaffold35278_6390-13591	1.53205	-1.53205	1.53205	9.25927e-06	9.4768e-05	12	NaN	Putative	At5g11470, Description = BnaA03g03350D protein, PFAM =	NaN	1	2.89197	0.345785	C	AP
C / A	Nbv0.5scaffold3838_10804-22853;Niben101Scf06769_405906-427086	Nbv0.5scaffold3838_10804-22853;Niben101Scf06769_405906-427086	11.0744	-11.0744	11.0744	9.25935e-06	9.4768e-05	12	NaN	Putative	FK, Description = Delta(14)-sterol reductase, PFAM = PF01222;FK, Description = Delta(14)-sterol reductase, PFAM = PF01222	FK	1	2156.38	0.00046374	C	A
CP / A	Nbv0.5scaffold448_2475-9059	Nbv0.5scaffold448_2475-9059	-2.54275	2.54275	2.54275	9.32282e-06	9.53273e-05	12	NaN	Putative	rgga, Description = Nuclear RNA binding protein, PFAM = PF04774;PF09598	NaN	9	0.171615	5.82699	CP	A
C / AP	Niben044Scf00021684Ctg002_7383-13298	Niben044Scf00021684Ctg002_7383-13298	-1.48937	1.48937	1.48937	9.3401e-06	9.54138e-05	12	NaN	Putative	At1g22730, Description = MA3 domain-containing protein, PFAM = PF02847;PF02847;PF02847;PF02847	NaN	14	0.356168	2.80767	C	AP
AP / A	Nbv0.3scaffold25116_7001-14059	Nbv0.3scaffold25116_7001-14059	-0.878342	0.878342	0.878342	9.36612e-06	9.55892e-05	12	NaN	Putative	SF4, Description = Splicing factor 4, PFAM = PF01585;PF01805	NaN	4	0.543992	1.83826	AP	A
CP / A	Niben101Scf05310_471222-482916	Niben101Scf05310_471222-482916	-2.38399	2.38399	2.38399	9.38076e-06	9.56477e-05	12	NaN	Putative	bZIP119, Description = BZIP transcription factor, PFAM =	NaN	4	0.191579	5.21977	CP	A
CP / A	Niben101Scf06743_91665-96926	Niben101Scf06743_91665-96926	1.57281	-1.57281	1.57281	9.39022e-06	9.56477e-05	12	NaN	Putative	mipA, Description = Plasma membrane intrinsic protein, PFAM = PF00230	NaN	1	2.97483	0.336154	CP	A
CP / A	Niben101Scf17947_71646-181592	Niben101Scf17947_71646-181592	-1.13776	1.13776	1.13776	9.3984e-06	9.56477e-05	12	NaN	Putative	ML2, Description = Protein MEI2-like 2, PFAM = PF00076;PF00076;PF04059	NaN	25	0.454464	2.20039	CP	A
AP / A	Nbv0.3scaffold6987_37963-53814	Nbv0.3scaffold6987_37963-53814	-0.832848	0.832848	0.832848	9.4132e-06	9.57082e-05	12	NaN	Putative	ymdB, Description = O-acetyl-ADP-ribose deacetylase, PFAM = PF13716;PF01661	NaN	14	0.56142	1.7812	AP	A
CP / AP	Niben101Scf01966_50691-56589	Niben101Scf01966_50691-56589	1.09018	-1.09018	1.09018	9.45329e-06	9.59547e-05	12	NaN	Putative	BOB1, Description = Protein BOBBER 1, PFAM = PF04969	BOB1	8	2.12901	0.469702	CP	AP
CP / A	Nbv0.5scaffold1213_419632-428461	Nbv0.5scaffold1213_419632-428461	1.95273	-1.95273	1.95273	9.45519e-06	9.59547e-05	12	NaN	Putative	At2g25970, Description = F17H15.1/F17H15.1, PFAM = PF00013;PF00013	NaN	12	3.87107	0.258326	CP	A
AP / A	Niben101Scf03422_391591-396350	Niben101Scf03422_391591-396350	-0.626221	0.626221	0.626221	9.52151e-06	9.65371e-05	12	NaN	Putative	At3g16190, Description = Probable inactive nicotinamidase At3g16190, PFAM = PF00857	NaN	5	0.647871	1.54352	AP	A
CP / AP	Nbv0.5scaffold1081_517711-524355	Nbv0.5scaffold1081_517711-524355	-0.960166	0.960166	0.960166	9.5428e-06	9.66622e-05	12	NaN	Putative	SMG7, Description = Protein SMG7, PFAM = PF10373;PF10374	SMG7	20	0.513998	1.94553	CP	AP
C / AP	Niben101Scf11361_246477-265690	Niben101Scf11361_246477-265690	-1.87975	1.87975	1.87975	9.60688e-06	9.72201e-05	12	NaN	Putative	TFCD, Description = Tubulin-folding cofactor D, PFAM = PF12612	NaN	8	0.27173	3.68012	C	AP
CP / AP	Nbv0.5scaffold651_15171-32358	Nbv0.5scaffold651_15171-32358	-0.692113	0.692113	0.692113	9.62097e-06	9.72717e-05	12	NaN	Putative	ckl5, Description = Casein kinase I isoform delta-like protein, PFAM = PF00069	ckl5	6	0.618947	1.61565	CP	AP
C / AP	Nbv0.3scaffold5152_34457-52233	Nbv0.3scaffold5152_34457-52233	-1.95663	1.95663	1.95663	9.63086e-06	9.72807e-05	12	NaN	Putative	UPF1, Description = Regulator of nonsense transcripts 1 homolog, PFAM = PF13086;PF04851;PF09416;PF13087	NaN	12	0.25763	3.88153	C	AP
CP / A	Niben101Scf01239_45153-48178	Niben101Scf01239_45153-48178	-0.580993	0.580993	0.580993	9.66016e-06	9.73539e-05	12	NaN	Putative	wdr1, Description = WD-repeat protein, PFAM = PF00400;PF00400	NaN	9	0.668503	1.49588	CP	A
C / AP	Nbv0.5scaffold1883_212890-223958	Nbv0.5scaffold1883_212890-223958	-2.14687	2.14687	2.14687	9.66825e-06	9.73539e-05	10	NaN	Putative	At5g19950, Description = AT5G19950 protein, PFAM = PF08585	NaN	4	0.225802	4.42866	C	AP
CP / A	Niben101Scf10053_139656-148942	Niben101Scf10053_139656-148942	-1.69157	1.69157	1.69157	9.67414e-06	9.73539e-05	12	NaN	Putative	sars, Description = Seryl-tRNA synthetase, PFAM = PF00587;PF02403	NaN	4	0.30959	3.23008	CP	A
C / A	Niben101Scf00005_141291-153581	Niben101Scf00005_141291-153581	-1.00592	1.00592	1.00592	9.71308e-06	9.76548e-05	12	NaN	Putative	BnaA08g15330D, Description = BnaA08g15330D protein, PFAM = PF00637;PF00780;PF10366;PF10367	BnaA08g15330D	28	0.497951	2.00823	C	A
AP / A	Niben101Scf03934_170596-179521	Niben101Scf03934_170596-179521	-0.560597	0.560597	0.560597	9.77505e-06	9.80714e-05	12	NaN	Putative	WDR70, Description = WD repeat-containing protein 70, PFAM = PF00400;PF00400;PF00400;PF00400	NaN	14	0.678021	1.47488	AP	A
CP / AP	Niben101Scf03570_123303-131253	Niben101Scf03570_123303-131253	-1.3342	1.3342	1.3342	9.78018e-06	9.80714e-05	12	NaN	Putative	rsg, Description = BZIP transcription factor, PFAM = PF00170	rsg	3	0.396611	2.52136	CP	AP
CP / AP	Nbv0.3scaffold7591_25719-30382;Niben044Scf00012938Ctg003_6748-11477	Nbv0.3scaffold7591_25719-30382;Niben044Scf00012938Ctg003_6748-11477	0.965159	-0.965159	0.965159	9.78173e-06	9.80714e-05	12	NaN	Putative	bbp, Description = Branchpoint-bridging protein, PFAM = PF00076;PF00013;PF16275;bbp, Description = Branchpoint-bridging protein, PFAM = PF00013;PF00076;PF16275	bbp	16	1.95228	0.512222	CP	AP
CP / A	Nbv0.3scaffold5358_2592-6322	Nbv0.3scaffold5358_2592-6322	-0.901122	0.901122	0.901122	9.79728e-06	9.81362e-05	12	NaN	Putative	At1g03900, Description = Uncharacterized protein At1g03900, PFAM = PF07933	NaN	10	0.53547	1.86752	CP	A
C / A	Niben044Scf00013449Ctg003_4369-12056;Niben101Scf02182_1379826-1388464	Niben044Scf00013449Ctg003_4369-12056;Niben101Scf02182_1379826-1388464	2.66869	-2.66869	2.66869	9.82236e-06	9.82964e-05	10	NaN	Putative	At1g33680, Description = KH domain-containing protein, PFAM = PF00013;PF00013;F14M2.18, Description = F14M2.18 protein, PFAM = PF00013;PF00013	At1g33680	1	6.35851	0.15727	C	A
C / AP	Niben101Scf07288_808097-842009	Niben101Scf07288_808097-842009	-0.444501	0.444501	0.444501	9.86911e-06	9.86728e-05	12	NaN	Putative	At1g31730, Description = AP-4 complex subunit epsilon, PFAM = PF01602	NaN	27	0.734838	1.36084	C	AP
AP / A	Nbv0.3scaffold2747_13563-22614	Nbv0.3scaffold2747_13563-22614	-1.55907	1.55907	1.55907	9.93638e-06	9.92e-05	12	NaN	Putative	AGD8, Description = Probable ADP-ribosylation factor GTPase-activating protein AGD8, PFAM = PF01412	NaN	2	0.33937	2.94664	AP	A
CP / AP	Niben101Scf04699_74005-81773	Niben101Scf04699_74005-81773	-1.27354	1.27354	1.27354	9.94184e-06	9.92e-05	12	NaN	Putative	NEK5, Description = Serine/threonine-protein kinase Nek5, PFAM = PF00069	NEK5	10	0.413644	2.41754	CP	AP
C / AP	Niben101Scf15244_69384-79911	Niben101Scf15244_69384-79911	-2.03965	2.03965	2.03965	9.95157e-06	9.92e-05	12	NaN	Putative	glysoja_048974, Description = Nuclear receptor corepressor 2, PFAM = PF00249;PF00249	NaN	10	0.243222	4.11146	C	AP
C / AP	Niben101Scf00339_1053821-1070283	Niben101Scf00339_1053821-1070283	-1.1017	1.1017	1.1017	9.95855e-06	9.92e-05	10	NaN	Putative	, Description = , PFAM = PF10350	NaN	2	0.465966	2.14608	C	AP
CP / AP	Nbv0.3scaffold51137_3502-9930	Nbv0.3scaffold51137_3502-9930	-1.64366	1.64366	1.64366	1.00001e-05	9.92994e-05	12	NaN	Putative	SMG7, Description = Protein SMG7, PFAM = PF10373;PF10374	SMG7	9	0.320043	3.12458	CP	AP
C / AP	Niben044Scf00023642Ctg000_38449-48445	Niben044Scf00023642Ctg000_38449-48445	0.637958	-0.637958	0.637958	1.00014e-05	9.92994e-05	12	NaN	Putative	At1g20970, Description = BnaA06g14790D protein, PFAM =	NaN	1	1.55613	0.642622	C	AP
CP / A	Niben101Scf08724_230628-250193	Niben101Scf08724_230628-250193	-0.803092	0.803092	0.803092	1.00053e-05	9.92994e-05	12	NaN	Putative	FKFBP, Description = 6-phosphofructo-2-kinase/fructose-2,6-bisphosphatase, PFAM = PF01591;PF00300;PF00686	NaN	35	0.57312	1.74484	CP	A
C / A	Niben101Scf00981_335885-349139	Niben101Scf00981_335885-349139	-1.72191	1.72191	1.72191	1.00984e-05	0.000100046	12	NaN	Putative	At2g31490, Description = AT2G31490 protein, PFAM =	At2g31490	1	0.303148	3.29872	C	A
CP / A	Niben101Scf00972_15018-21200	Niben101Scf00972_15018-21200	1.23229	-1.23229	1.23229	1.01044e-05	0.000100046	12	NaN	Putative	C3H24, Description = Zinc finger CCCH domain-containing protein 38, PFAM = PF14608;PF14608;PF00642	NaN	5	2.3494	0.42564	CP	A
CP / AP	Niben101Scf19766_128273-135934	Niben101Scf19766_128273-135934	-1.23051	1.23051	1.23051	1.01083e-05	0.000100046	12	NaN	Putative	At1g27100, Description = Actin cross-linking protein, PFAM = PF04601;PF04601	At1g27100	11	0.426168	2.34649	CP	AP
AP / A	Nbv0.3scaffold32036_756-7370	Nbv0.3scaffold32036_756-7370	-0.604296	0.604296	0.604296	1.01383e-05	0.000100173	12	NaN	Putative	prp3, Description = Proline rich protein 3, PFAM = PF00076	NaN	4	0.657792	1.52024	AP	A
CP / A	Niben101Scf08388_55848-66526	Niben101Scf08388_55848-66526	-0.322878	0.322878	0.322878	1.01397e-05	0.000100173	12	NaN	Putative	QSOX1, Description = Sulfhydryl oxidase 1, PFAM = PF04777;PF00085	NaN	6	0.799473	1.25082	CP	A
AP / A	Niben101Scf00912_399270-401704	Niben101Scf00912_399270-401704	-0.572623	0.572623	0.572623	1.01729e-05	0.00010041	12	NaN	Putative	RPS17, Description = 40S ribosomal protein S17, PFAM = PF00833	NaN	5	0.672393	1.48723	AP	A
C / A	Niben101Scf00023_230864-239101	Niben101Scf00023_230864-239101	-1.36385	1.36385	1.36385	1.02187e-05	0.00010077	12	NaN	Putative	BnaA03g14040D, Description = BnaA03g14040D protein, PFAM =	BnaA03g14040D	11	0.388544	2.57371	C	A
CP / A	Niben101Scf05368_667471-672117	Niben101Scf05368_667471-672117	0.513425	-0.513425	0.513425	1.02656e-05	0.00010114	12	NaN	Putative	PDC1, Description = Pyruvate decarboxylase 1, PFAM = PF00205;PF02775;PF02776	NaN	7	1.42744	0.700557	CP	A
C / AP	Nbv0.5scaffold3699_53635-61149	Nbv0.5scaffold3699_53635-61149	-1.74223	1.74223	1.74223	1.02862e-05	0.000101187	12	NaN	Putative	KAT5, Description = 3-ketoacyl-CoA thiolase 5, peroxisomal, PFAM = PF00108;PF02803	NaN	17	0.298907	3.34552	C	AP
CP / AP	Niben101Scf14320_65524-69294	Niben101Scf14320_65524-69294	-2.14874	2.14874	2.14874	1.0299e-05	0.000101187	12	NaN	Putative	PGSC0003DMG400003399, Description = S-norcoclaurine synthase, PFAM = PF00407	PGSC0003DMG400003399	6	0.225509	4.43441	CP	AP
CP / AP	Niben044Scf00001756Ctg007_5007-16580	Niben044Scf00001756Ctg007_5007-16580	-0.786098	0.786098	0.786098	1.0302e-05	0.000101187	12	NaN	Putative	atg3, Description = Autophagy-related protein 3, PFAM = PF03986;PF10381;PF03987	atg3	7	0.57991	1.7244	CP	AP
CP / A	Niben101Scf04958_68122-71648	Niben101Scf04958_68122-71648	0.931123	-0.931123	0.931123	1.03078e-05	0.000101187	12	NaN	Putative	ATPA, Description = ATP synthase subunit alpha, mitochondrial, PFAM = PF00006;PF00306;PF02874	NaN	19	1.90676	0.52445	CP	A
CP / AP	Niben101Scf02227_217111-221933;Niben101Scf07298_1877-8817	Niben101Scf02227_217111-221933;Niben101Scf07298_1877-8817	-3.92707	3.92707	3.92707	1.03213e-05	0.000101227	10	NaN	Putative	ADK, Description = Adenylate kinase, PFAM = PF00406;ADK, Description = Adenylate kinase, PFAM = PF00406	ADK	3	0.0657405	15.2113	CP	AP
AP / A	Nbv0.3scaffold5743_41250-50117;Niben101Scf00970_66704-76981	Nbv0.3scaffold5743_41250-50117;Niben101Scf00970_66704-76981	-1.7019	1.7019	1.7019	1.03662e-05	0.00010149	12	NaN	Putative	YAB2, Description = Putative axial regulator YABBY 2, PFAM = PF04690;YAB2, Description = Putative axial regulator YABBY 2, PFAM = PF04690	NaN	1	0.307381	3.25329	AP	A
C / AP	Niben101Scf00586_42581-54795	Niben101Scf00586_42581-54795	-0.754325	0.754325	0.754325	1.03677e-05	0.00010149	12	NaN	Putative	ar1, Description = Aldo-keto reductase family 4 member C9, PFAM = PF00248	NaN	4	0.592824	1.68684	C	AP
AP / A	Niben101Scf02337_45989-49317	Niben101Scf02337_45989-49317	-1.74773	1.74773	1.74773	1.03851e-05	0.00010149	12	NaN	Putative	tic, Description = TCP-domain protein, PFAM = PF03634	NaN	1	0.29777	3.35829	AP	A
C / AP	Nbv0.5scaffold889_405453-411742;Niben101Scf09317_98363-104652	Nbv0.5scaffold889_405453-411742;Niben101Scf09317_98363-104652	-0.98419	0.98419	0.98419	1.03856e-05	0.00010149	12	NaN	Putative	RggA, Description = Nuclear RNA binding protein A, PFAM = PF09598;PF04774;rgga, Description = Hyaluronan/mRNA-binding protein, PFAM = PF04774;PF09598	NaN	3	0.50551	1.9782	C	AP
C / AP	Niben101Scf03856_400203-407899	Niben101Scf03856_400203-407899	-1.73566	1.73566	1.73566	1.04189e-05	0.000101723	12	NaN	Putative	At1g79090, Description = AT1G79090 protein, PFAM =	NaN	24	0.300271	3.33032	C	AP
C / AP	Niben101Scf00972_15018-21200	Niben101Scf00972_15018-21200	1.06923	-1.06923	1.06923	1.043e-05	0.000101739	12	NaN	Putative	C3H24, Description = Zinc finger CCCH domain-containing protein 38, PFAM = PF14608;PF14608;PF00642	NaN	5	2.09831	0.476573	C	AP
C / AP	Niben101Scf06509_561989-574712	Niben101Scf06509_561989-574712	-2.53492	2.53492	2.53492	1.04419e-05	0.000101764	12	NaN	Putative	GC1, Description = Golgin candidate 1, PFAM = PF09787	NaN	25	0.17255	5.79543	C	AP
C / A	Niben101Scf00369_971192-977073	Niben101Scf00369_971192-977073	-1.54973	1.54973	1.54973	1.04534e-05	0.000101784	12	NaN	Putative	RPT5A, Description = 26S protease regulatory subunit 6A homolog A, PFAM = PF00004	RPT5A	17	0.341575	2.92761	C	A
CP / AP	Niben101Scf00109_702215-710392	Niben101Scf00109_702215-710392	-1.82209	1.82209	1.82209	1.04761e-05	0.00010181	12	NaN	Putative	BnaC04g02610D, Description = BnaC04g02610D protein, PFAM = PF10358	BnaC04g02610D	11	0.282811	3.53593	CP	AP
C / A	Niben101Scf06267_338954-345391	Niben101Scf06267_338954-345391	-4.51818	4.51818	4.51818	1.04775e-05	0.00010181	12	NaN	Putative	At2g17970, Description = 2-oxoglutarate (2OG) and Fe(II)-dependent oxygenase-like protein, PFAM = PF13532	At2g17970	5	0.0436409	22.9143	C	A
CP / A	Niben101Scf05442_364301-372955	Niben101Scf05442_364301-372955	0.409995	-0.409995	0.409995	1.04887e-05	0.00010181	12	NaN	Putative	pal, Description = Phenylalanine ammonia-lyase, PFAM = PF00221	NaN	31	1.32868	0.752626	CP	A
AP / A	Niben101Scf02098_276936-296757	Niben101Scf02098_276936-296757	-0.446324	0.446324	0.446324	1.0497e-05	0.00010181	12	NaN	Putative	DRIF1, Description = DIV and RAD interacting factor 1, PFAM = PF12579	NaN	1	0.733911	1.36256	AP	A
C / A	Nbv0.5scaffold99_813983-820112	Nbv0.5scaffold99_813983-820112	2.23168	-2.23168	2.23168	1.05031e-05	0.00010181	12	NaN	Putative	Os02g0194200, Description = Zinc finger CCCH domain-containing protein 14, PFAM = PF00013;PF00642;PF00642;PF00642	Os02g0194200	3	4.6968	0.212911	C	A
CP / A	Niben101Scf06091_575750-595739	Niben101Scf06091_575750-595739	-0.7811	0.7811	0.7811	1.05322e-05	0.00010197	12	NaN	Putative	srp54, Description = Signal recognition particle 54 kDa protein, PFAM = PF02881;PF00448;PF02978	NaN	29	0.581923	1.71844	CP	A
CP / AP	Niben101Scf04973_54053-61401	Niben101Scf04973_54053-61401	-1.14265	1.14265	1.14265	1.05385e-05	0.00010197	12	NaN	Putative	ATPB, Description = ATP synthase subunit beta, mitochondrial, PFAM = PF11421;PF02874;PF00006	ATPB	22	0.452926	2.20787	CP	AP
C / AP	Niben101Scf10767_459096-486067	Niben101Scf10767_459096-486067	-1.09204	1.09204	1.09204	1.05722e-05	0.000102204	12	NaN	Putative	RGA88, Description = NBS-coding resistance protein, PFAM = PF00931	NaN	24	0.469099	2.13175	C	AP
C / AP	Niben101Scf08872_19090-24515	Niben101Scf08872_19090-24515	-0.87431	0.87431	0.87431	1.06143e-05	0.00010252	12	NaN	Putative	BnaA09g39750D, Description = BnaA09g39750D protein, PFAM = PF14418;PF01936	NaN	15	0.545515	1.83313	C	AP
AP / A	Niben044Scf00009154Ctg002_1751-4358;Niben101Scf06560_312799-316405	Niben044Scf00009154Ctg002_1751-4358;Niben101Scf06560_312799-316405	-0.956174	0.956174	0.956174	1.0642e-05	0.000102695	12	NaN	Putative	imp3, Description = IMP3, U3 small nucleolar ribonucleoprotein, homolog, PFAM = PF01479;PF00163;imp3, Description = IMP3, U3 small nucleolar ribonucleoprotein, homolog, PFAM = PF01479;PF00163	NaN	4	0.515422	1.94016	AP	A
CP / AP	Niben101Scf03565_650526-677571	Niben101Scf03565_650526-677571	-1.17608	1.17608	1.17608	1.06767e-05	0.000102863	12	NaN	Putative	XRN4, Description = 5'-3' exoribonuclease 4, PFAM = PF00098;PF03159	XRN4	23	0.442552	2.25962	CP	AP
CP / A	Niben101Scf00140_159044-165591;Niben101Scf00140_161951-165660	Niben101Scf00140_159044-165591;Niben101Scf00140_161951-165660	-1.24848	1.24848	1.24848	1.06784e-05	0.000102863	12	NaN	Putative	T5J17.30, Description = Putative uncharacterized protein AT4g39860, PFAM = PF13266;At4g39860, Description = N-lysine methyltransferase SEE1, PFAM = PF13266	NaN	6	0.420892	2.3759	CP	A
CP / A	Niben101Scf08573_150363-161592	Niben101Scf08573_150363-161592	-1.58641	1.58641	1.58641	1.06909e-05	0.000102891	12	NaN	Putative	gpm710, Description = Eukaryotic initiation factor 5C CG2922-PF, isoform F, PFAM = PF02020	NaN	27	0.333	3.00301	CP	A
C / A	Niben101Scf01382_161837-171068	Niben101Scf01382_161837-171068	-1.63243	1.63243	1.63243	1.07156e-05	0.000103037	12	NaN	Putative	eIF4, Description = Eukaryotic translation initiation factor 4G, PFAM = PF02847;PF02854	eIF4	3	0.322544	3.10035	C	A
CP / A	Niben044Scf00038399Ctg007_1729-6134;Niben101Scf08564_92897-97118	Niben044Scf00038399Ctg007_1729-6134;Niben101Scf08564_92897-97118	-2.08499	2.08499	2.08499	1.07844e-05	0.000103564	12	NaN	Putative	glysoja_011440, Description = Protein unc-45 like A, PFAM =;glysoja_011440, Description = Protein unc-45 like A, PFAM =	NaN	6	0.235697	4.24273	CP	A
AP / A	Nbv0.3scaffold1712_40655-44094	Nbv0.3scaffold1712_40655-44094	0.738012	-0.738012	0.738012	1.07895e-05	0.000103564	12	NaN	Putative	UGD2, Description = UDP-glucose 6-dehydrogenase 2, PFAM = PF03720;PF03721;PF00984	NaN	21	1.66788	0.599565	AP	A
C / AP	Nbv0.5scaffold453_36733-43820;Niben101Scf03863_52330-65627	Nbv0.5scaffold453_36733-43820;Niben101Scf03863_52330-65627	1.18596	-1.18596	1.18596	1.08572e-05	0.000103971	12	NaN	Putative	TCM_024877, Description = RNA-binding family protein isoform 1, PFAM = PF00076;PF00076;Ccrd_018189, Description = Nucleotide-binding, alpha-beta plait, PFAM = PF00076;PF00076	NaN	4	2.27515	0.439532	C	AP
CP / AP	Niben101Scf17671_47979-57424	Niben101Scf17671_47979-57424	-0.851997	0.851997	0.851997	1.08587e-05	0.000103971	12	NaN	Putative	eIF4, Description = Eukaryotic translation initiation factor isoform 4G-1, PFAM = PF02854;PF02847	eIF4	4	0.554017	1.805	CP	AP
CP / AP	Nbv0.3scaffold6987_37963-53814	Nbv0.3scaffold6987_37963-53814	-1.40026	1.40026	1.40026	1.08629e-05	0.000103971	12	NaN	Putative	ymdB, Description = O-acetyl-ADP-ribose deacetylase, PFAM = PF13716;PF01661	ymdB	14	0.378861	2.63949	CP	AP
AP / A	Niben101Scf08242_229423-232421	Niben101Scf08242_229423-232421	-0.499431	0.499431	0.499431	1.08729e-05	0.000103971	12	NaN	Putative	BnaC03g24920D, Description = BnaC03g24920D protein, PFAM = PF13837	NaN	1	0.707386	1.41366	AP	A
CP / A	Niben101Scf02525_466488-477767	Niben101Scf02525_466488-477767	-1.69086	1.69086	1.69086	1.088e-05	0.000103971	12	NaN	Putative	dl3195c, Description = Transducin/WD40 domain-containing protein-like protein, PFAM =	NaN	7	0.309743	3.22848	CP	A
AP / A	Niben044Scf00006142Ctg030_1-7505	Niben044Scf00006142Ctg030_1-7505	-0.723618	0.723618	0.723618	1.09495e-05	0.00010445	12	NaN	Putative	nabp, Description = KH domain-containing protein, PFAM = PF00013;PF00013;PF00013;PF00013	NaN	14	0.605577	1.65132	AP	A
C / AP	Niben101Scf04287_642259-648215	Niben101Scf04287_642259-648215	-1.54837	1.54837	1.54837	1.09824e-05	0.000104543	12	NaN	Putative	aclb, Description = ATP citrate lyase b-subunit, PFAM = PF08442;PF16114	NaN	6	0.341896	2.92486	C	AP
CP / A	Niben101Scf06263_130074-149923	Niben101Scf06263_130074-149923	-0.635004	0.635004	0.635004	1.09862e-05	0.000104543	12	NaN	Putative	GRIP, Description = Protein GRIP, PFAM = PF01465	NaN	18	0.643939	1.55294	CP	A
CP / AP	Niben101Scf02438_219830-243884	Niben101Scf02438_219830-243884	-1.49506	1.49506	1.49506	1.09882e-05	0.000104543	12	NaN	Putative	ACX3, Description = Acyl-coenzyme A oxidase 3, peroxisomal, PFAM = PF01756;PF02770;PF00441	ACX3	17	0.354766	2.81876	CP	AP
CP / C	Niben101Scf08370_82687-87519	Niben101Scf08370_82687-87519	-1.36506	1.36506	1.36506	1.10302e-05	0.00010485	10	NaN	Putative	NUDT2, Description = Nudix hydrolase 2, PFAM = PF00293	NaN	4	0.388219	2.57587	CP	C
C / A	Nbv0.3scaffold11889_7591-24167;Niben101Scf02894_54600-71400	Nbv0.3scaffold11889_7591-24167;Niben101Scf02894_54600-71400	-1.1735	1.1735	1.1735	1.10645e-05	0.000105084	12	NaN	Putative	acnA, Description = Aconitase, PFAM = PF00330;PF00694;ACO1, Description = Aconitate hydratase 1, PFAM = PF00330;PF00694	acnA	39	0.443344	2.25559	C	A
C / AP	Niben101Scf16706_123444-131649	Niben101Scf16706_123444-131649	-0.631306	0.631306	0.631306	1.10802e-05	0.000105134	12	NaN	Putative	rau1, Description = Putative HLH DNA-binding domain superfamily protein, PFAM = PF00010	NaN	8	0.645592	1.54897	C	AP
C / AP	Niben101Scf00158_400662-407285	Niben101Scf00158_400662-407285	0.900491	-0.900491	0.900491	1.10953e-05	0.000105134	12	NaN	Putative	NERD, Description = Zinc finger CCCH domain-containing protein 44, PFAM = PF02213;PF13771	NaN	6	1.8667	0.535704	C	AP
AP / A	Niben101Scf04827_368429-377888	Niben101Scf04827_368429-377888	-0.437576	0.437576	0.437576	1.1099e-05	0.000105134	12	NaN	Putative	IMPA4, Description = Importin subunit alpha-4, PFAM = PF01749;PF16186;PF00514;PF00514;PF00514;PF00514;PF00514;PF00514;PF00514;PF00514	NaN	9	0.738374	1.35433	AP	A
C / AP	Niben044Scf00020672Ctg003_4431-8119	Niben044Scf00020672Ctg003_4431-8119	1.9369	-1.9369	1.9369	1.11331e-05	0.000105365	12	NaN	Putative	Maf3, Description = Maf-like protein, PFAM = PF02545	NaN	1	3.82881	0.261178	C	AP
CP / A	Niben101Scf02552_102604-128322	Niben101Scf02552_102604-128322	-3.17749	3.17749	3.17749	1.1148e-05	0.000105413	12	NaN	Putative	Larp, Description = LA-related protein 6 LA RNA-binding domain protein, PFAM = PF05383	NaN	2	0.11053	9.04731	CP	A
CP / AP	Nbv0.3scaffold4405_43672-63129	Nbv0.3scaffold4405_43672-63129	1.65104	-1.65104	1.65104	1.11604e-05	0.000105439	12	NaN	Putative	LOC100502168, Description = SMEK-like protein 1, PFAM = PF04802	LOC100502168	13	3.14061	0.31841	CP	AP
CP / A	Nbv0.3scaffold36652_14887-20325;Niben101Scf03427_1081398-1088105	Nbv0.3scaffold36652_14887-20325;Niben101Scf03427_1081398-1088105	-1.19255	1.19255	1.19255	1.12047e-05	0.000105713	10	NaN	Putative	VOZ1, Description = Transcription factor VOZ1, PFAM =;VOZ1, Description = Transcription factor VOZ1, PFAM =	NaN	1	0.437528	2.28557	CP	A
CP / AP	Niben101Scf13676_155-4620	Niben101Scf13676_155-4620	1.34255	-1.34255	1.34255	1.1209e-05	0.000105713	12	NaN	Putative	bbp, Description = Branchpoint-bridging protein, PFAM = PF16275;PF00076;PF00013	bbp	7	2.536	0.394322	CP	AP
C / AP	Niben101Scf11646_395646-430980	Niben101Scf11646_395646-430980	-0.587099	0.587099	0.587099	1.12203e-05	0.000105728	12	NaN	Putative	BnaC03g43540D, Description = BnaC03g43540D protein, PFAM =	NaN	15	0.66568	1.50222	C	AP
AP / A	Niben101Scf08447_94036-106032	Niben101Scf08447_94036-106032	2.35701	-2.35701	2.35701	1.12411e-05	0.000105831	12	NaN	Putative	fpr3, Description = Peptidyl-prolyl cis-trans isomerase, PFAM = PF00254	NaN	4	5.12307	0.195196	AP	A
C / A	Niben101Scf02420_854083-857241	Niben101Scf02420_854083-857241	-0.94732	0.94732	0.94732	1.12937e-05	0.000106233	12	NaN	Putative	est, Description = Esterase, PFAM = PF07859	est	16	0.518595	1.92829	C	A
CP / A	Nbv0.3scaffold78734_1704-7286;Nbv0.5scaffold372_612651-618247;Niben101Scf03689_157266-162083	Nbv0.3scaffold78734_1704-7286;Nbv0.5scaffold372_612651-618247;Niben101Scf03689_157266-162083	-0.997538	0.997538	0.997538	1.13104e-05	0.000106275	12	NaN	Putative	wox13, Description = WUSCHEL-related homeobox 8, PFAM = PF00046;WOX8, Description = WUSCHEL-related homeobox 8, PFAM = PF00046;WOX8, Description = WUSCHEL-related homeobox 8, PFAM = PF00046	NaN	4	0.500854	1.99659	CP	A
CP / A	Niben101Scf00866_1983-8451	Niben101Scf00866_1983-8451	2.28559	-2.28559	2.28559	1.13178e-05	0.000106275	12	NaN	Putative	CAS, Description = Exportin-2, PFAM = PF03378;PF03810;PF08506	NaN	26	4.87564	0.205101	CP	A
AP / A	Niben101Scf00138_94927-167866	Niben101Scf00138_94927-167866	0.802785	-0.802785	0.802785	1.13335e-05	0.00010633	12	NaN	Putative	BIG5, Description = Brefeldin A-inhibited guanine nucleotide-exchange protein 5, PFAM = PF12783;PF16213;PF09324;PF01369	NaN	20	1.74447	0.573241	AP	A
CP / AP	Nbv0.5scaffold1515_324230-328316;Niben101Scf04570_710107-714015	Nbv0.5scaffold1515_324230-328316;Niben101Scf04570_710107-714015	0.893929	-0.893929	0.893929	1.13697e-05	0.000106491	12	NaN	Putative	PHB3, Description = Prohibitin-3, mitochondrial, PFAM = PF01145;phb, Description = Prohibitin-1, PFAM = PF01145	PHB3	5	1.85823	0.538147	CP	AP
CP / A	Nbv0.5scaffold728_252156-258430	Nbv0.5scaffold728_252156-258430	-1.90295	1.90295	1.90295	1.13703e-05	0.000106491	12	NaN	Putative	AUL1, Description = Auxilin-related protein 2, PFAM =	NaN	22	0.267396	3.73977	CP	A
CP / A	Niben101Scf06650_370530-373135	Niben101Scf06650_370530-373135	-1.47721	1.47721	1.47721	1.13917e-05	0.000106598	12	NaN	Putative	GNAT27, Description = GNAT transcription factor, PFAM = PF13302	NaN	5	0.359183	2.78409	CP	A
C / AP	Nbv0.3scaffold7591_25719-30382;Niben044Scf00012938Ctg003_6748-11477	Nbv0.3scaffold7591_25719-30382;Niben044Scf00012938Ctg003_6748-11477	1.248	-1.248	1.248	1.14262e-05	0.000106784	12	NaN	Putative	bbp, Description = Branchpoint-bridging protein, PFAM = PF00076;PF00013;PF16275;bbp, Description = Branchpoint-bridging protein, PFAM = PF00013;PF00076;PF16275	NaN	16	2.37513	0.42103	C	AP
CP / C	Niben101Scf04490_4869-7985	Niben101Scf04490_4869-7985	-3.43065	3.43065	3.43065	1.14313e-05	0.000106784	12	NaN	Putative	SLT1, Description = Expressed protein, PFAM =	NaN	2	0.092741	10.7827	CP	C
CP / AP	Niben044Scf00012189Ctg010_702-2599	Niben044Scf00012189Ctg010_702-2599	-4.2267	4.2267	4.2267	1.14606e-05	0.000106966	12	NaN	Putative	I2, Description = I2, PFAM = PF00931	I2	3	0.0534116	18.7225	CP	AP
CP / AP	Niben101Scf04436_664119-669140	Niben101Scf04436_664119-669140	1.08722	-1.08722	1.08722	1.15156e-05	0.000107373	12	NaN	Putative	At5g58280, Description = Putative B3 domain-containing protein At5g58280, PFAM = PF02362	At5g58280	2	2.12465	0.470666	CP	AP
CP / A	Niben044Scf00053401Ctg000_1802-7981	Niben044Scf00053401Ctg000_1802-7981	-1.15691	1.15691	1.15691	1.15276e-05	0.000107373	12	NaN	Putative	At5g26760, Description = RNA polymerase II-associated protein 2 homolog, PFAM = PF04181	NaN	9	0.448472	2.22979	CP	A
AP / A	Niben101Scf00594_493281-498573;Niben101Scf01520_575572-578342	Niben101Scf00594_493281-498573;Niben101Scf01520_575572-578342	-0.725958	0.725958	0.725958	1.15341e-05	0.000107373	12	NaN	Putative	NTF, Description = Nuclear transcription factor Y subunit C-2, PFAM = PF00808;NFYC9, Description = Nuclear transcription factor Y subunit C-9, PFAM = PF00808	NaN	5	0.604595	1.654	AP	A
C / AP	Niben101Scf03905_133143-143315	Niben101Scf03905_133143-143315	0.772937	-0.772937	0.772937	1.15523e-05	0.00010745	12	NaN	Putative	PHYB1, Description = Phytochrome B1, PFAM = PF08446;PF00512;PF00989;PF00989;PF00360;PF02518;PF01590	NaN	8	1.70875	0.585225	C	AP
AP / A	Niben101Scf05283_35366-54200	Niben101Scf05283_35366-54200	0.946068	-0.946068	0.946068	1.16229e-05	0.000108014	12	NaN	Putative	At1g30470, Description = SIT4 phosphatase-associated family protein, PFAM = PF04499;PF04499	NaN	6	1.92662	0.519045	AP	A
CP / A	Niben044Scf00048537Ctg010_7926-22835	Niben044Scf00048537Ctg010_7926-22835	1.55948	-1.55948	1.55948	1.17047e-05	0.00010868	12	NaN	Putative	glysoja_043854, Description = Nucleic acid binding, putative isoform 1, PFAM = PF07744	NaN	6	2.94747	0.339274	CP	A
CP / A	Nbv0.3scaffold18418_4397-11293	Nbv0.3scaffold18418_4397-11293	-0.599268	0.599268	0.599268	1.17668e-05	0.000109113	12	NaN	Putative	BnaC02g24370D, Description = BnaC02g24370D protein, PFAM = PF02270	NaN	9	0.660089	1.51495	CP	A
AP / A	Niben101Scf04384_563907-578093	Niben101Scf04384_563907-578093	-1.52763	1.52763	1.52763	1.17804e-05	0.000109113	12	NaN	Putative	sap145, Description = Pre-mRNA-splicing factor sap145, PFAM = PF04037;PF04046	NaN	1	0.346846	2.88312	AP	A
AP / A	Nbv0.3scaffold84757_196-5257;Niben101Scf02440_16023-20495	Nbv0.3scaffold84757_196-5257;Niben101Scf02440_16023-20495	-0.75551	0.75551	0.75551	1.17816e-05	0.000109113	12	NaN	Putative	BQR, Description = Benzoquinone reductase, PFAM = PF03358;FQR1, Description = NAD(P)H dehydrogenase (quinone) FQR1, PFAM = PF03358	NaN	8	0.592337	1.68823	AP	A
AP / A	Niben101Scf01938_670463-681348	Niben101Scf01938_670463-681348	-0.509939	0.509939	0.509939	1.18249e-05	0.000109149	12	NaN	Putative	HINT1, Description = Adenylylsulfatase HINT1, PFAM = PF01230	NaN	7	0.702252	1.42399	AP	A
C / AP	Niben101Scf01947_5245-13336	Niben101Scf01947_5245-13336	2.27146	-2.27146	2.27146	1.18321e-05	0.000109149	12	NaN	Putative	isy1, Description = Rab43 protein, PFAM = PF06246	NaN	8	4.8281	0.207121	C	AP
CP / A	Nbv0.3scaffold52565_3019-13755	Nbv0.3scaffold52565_3019-13755	-0.746315	0.746315	0.746315	1.18328e-05	0.000109149	12	NaN	Putative	CPL1, Description = RNA polymerase II C-terminal domain phosphatase-like 1, PFAM = PF03031;PF00035;PF00035	NaN	26	0.596124	1.6775	CP	A
CP / AP	Niben101Scf04738_615182-626625	Niben101Scf04738_615182-626625	0.999595	-0.999595	0.999595	1.18336e-05	0.000109149	12	NaN	Putative	PGSC0003DMG400023499, Description = , PFAM =	PGSC0003DMG400023499	25	1.99944	0.50014	CP	AP
C / A	Niben101Scf03216_21554-28566	Niben101Scf03216_21554-28566	-0.870375	0.870375	0.870375	1.1836e-05	0.000109149	12	NaN	Putative	CRCK2, Description = Calmodulin-binding receptor-like cytoplasmic kinase 2, PFAM = PF07714	CRCK2	4	0.547005	1.82814	C	A
CP / AP	Nbv0.5scaffold4006_177490-182209;Niben101Scf04083_397315-402191	Nbv0.5scaffold4006_177490-182209;Niben101Scf04083_397315-402191	0.56026	-0.56026	0.56026	1.18707e-05	0.000109295	12	NaN	Putative	KPNB1, Description = Importin subunit beta-1, PFAM = PF13513;PF03810;KPNB1, Description = Importin subunit beta-1, PFAM = PF13513;PF03810	KPNB1	14	1.47453	0.67818	CP	AP
CP / C	Niben044Scf00004018Ctg000_4718-11274	Niben044Scf00004018Ctg000_4718-11274	0.332028	-0.332028	0.332028	1.1872e-05	0.000109295	12	NaN	Putative	PAL, Description = Phenylalanine ammonia-lyase, PFAM = PF00221	NaN	15	1.25878	0.794419	CP	C
CP / AP	Niben101Scf06291_397850-419222	Niben101Scf06291_397850-419222	0.735381	-0.735381	0.735381	1.19023e-05	0.000109378	12	NaN	Putative	BnaC05g49890D, Description = BnaC05g49890D protein, PFAM = PF16987	BnaC05g49890D	9	1.66484	0.60066	CP	AP
CP / A	Nbv0.5scaffold3727_12867-34074;Niben101Scf10007_54789-71907	Nbv0.5scaffold3727_12867-34074;Niben101Scf10007_54789-71907	-0.645838	0.645838	0.645838	1.19102e-05	0.000109378	12	NaN	Putative	DRG3, Description = Developmentally-regulated G-protein 3, PFAM = PF16897;PF02824;PF01926;DRG3, Description = Developmentally-regulated G-protein 3, PFAM = PF16897;PF02824;PF01926	NaN	9	0.639121	1.56465	CP	A
CP / A	Nbv0.5scaffold7421_940-15404	Nbv0.5scaffold7421_940-15404	-2.01315	2.01315	2.01315	1.19113e-05	0.000109378	12	NaN	Putative	At3g47890, Description = Putative uncharacterized protein At3g47890, PFAM = PF04780;PF00443;PF04781	NaN	8	0.247731	4.03664	CP	A
CP / A	Nbv0.3scaffold18045_24841-33340	Nbv0.3scaffold18045_24841-33340	-2.01133	2.01133	2.01133	1.19454e-05	0.000109598	12	NaN	Putative	CESA6, Description = Cellulose synthase A catalytic subunit 6 [UDP-forming], PFAM = PF03552;PF14569	NaN	8	0.248044	4.03154	CP	A
AP / A	Niben101Scf01966_50691-56589	Niben101Scf01966_50691-56589	-0.74934	0.74934	0.74934	1.19943e-05	0.000109953	12	NaN	Putative	BOB1, Description = Protein BOBBER 1, PFAM = PF04969	NaN	8	0.594876	1.68102	AP	A
CP / AP	Niben101Scf04990_25835-34090	Niben101Scf04990_25835-34090	1.38864	-1.38864	1.38864	1.20106e-05	0.00010996	12	NaN	Putative	TFIIS, Description = Transcription elongation factor TFIIS, PFAM = PF01096;PF07500;PF08711	TFIIS	15	2.61832	0.381924	CP	AP
CP / A	Niben101Scf00959_140-3275	Niben101Scf00959_140-3275	-2.04066	2.04066	2.04066	1.20224e-05	0.00010996	12	NaN	Putative	WLIM1, Description = LIM domain-containing protein WLIM1, PFAM = PF00412;PF00412	NaN	1	0.243053	4.11433	CP	A
C / A	Nbv0.3scaffold20378_1-9903	Nbv0.3scaffold20378_1-9903	1.30436	-1.30436	1.30436	1.20256e-05	0.00010996	12	NaN	Putative	FPA1, Description = Flowering time control protein FPA, PFAM = PF07744;PF00076;PF00076;PF00076	FPA1	8	2.46974	0.4049	C	A
C / A	Niben101Scf05437_115446-121165	Niben101Scf05437_115446-121165	-1.17983	1.17983	1.17983	1.20487e-05	0.000110078	12	NaN	Putative	NBR1, Description = Phox/Bem1p, PFAM = PF00564;PF00569;PF16158	NBR1	27	0.441402	2.26551	C	A
CP / A	Niben101Scf02215_120941-126921	Niben101Scf02215_120941-126921	2.2282	-2.2282	2.2282	1.21599e-05	0.000110817	12	NaN	Putative	FLXL2, Description = Protein FLX-like 2, PFAM =	NaN	18	4.68549	0.213425	CP	A
C / AP	Niben044Scf00002436Ctg006_4241-7861;Niben101Scf11620_30898-34406	Niben044Scf00002436Ctg006_4241-7861;Niben101Scf11620_30898-34406	-1.46809	1.46809	1.46809	1.21646e-05	0.000110817	10	NaN	Putative	WNK11, Description = Probable serine/threonine-protein kinase WNK11, PFAM = PF00069;WNK11, Description = Probable serine/threonine-protein kinase WNK11, PFAM = PF00069	NaN	1	0.36146	2.76656	C	AP
C / A	Nbv0.3scaffold78059_4088-7550;Niben044Scf00006054Ctg001_475-4774;Niben101Scf03693_746923-751542	Nbv0.3scaffold78059_4088-7550;Niben044Scf00006054Ctg001_475-4774;Niben101Scf03693_746923-751542	-1.33006	1.33006	1.33006	1.2175e-05	0.000110817	12	NaN	Putative	IDD1, Description = Protein indeterminate-domain 1, PFAM = PF00096;IDD1, Description = Protein indeterminate-domain 1, PFAM = PF00096;IDD1, Description = Protein indeterminate-domain 1, PFAM = PF00096	IDD1	2	0.397751	2.51414	C	A
C / A	Niben101Scf00488_411877-423277	Niben101Scf00488_411877-423277	-0.762327	0.762327	0.762327	1.21753e-05	0.000110817	12	NaN	Putative	At3g47890, Description = Putative uncharacterized protein At3g47890, PFAM = PF04781;PF00443;PF04780	At3g47890	25	0.589544	1.69622	C	A
C / A	Niben101Scf00109_702215-710392	Niben101Scf00109_702215-710392	-2.06991	2.06991	2.06991	1.21809e-05	0.000110817	12	NaN	Putative	BnaC04g02610D, Description = BnaC04g02610D protein, PFAM = PF10358	BnaC04g02610D	11	0.238174	4.19861	C	A
CP / AP	Niben101Scf06190_198485-202767	Niben101Scf06190_198485-202767	1.1233	-1.1233	1.1233	1.21915e-05	0.00011082	12	NaN	Putative	RH35, Description = DEAD-box ATP-dependent RNA helicase 35, PFAM = PF00098;PF00271;PF00270	RH35	21	2.17845	0.459041	CP	AP
CP / AP	Nbv0.3scaffold3637_28320-38196;Niben101Scf02353_488413-501576	Nbv0.3scaffold3637_28320-38196;Niben101Scf02353_488413-501576	0.434144	-0.434144	0.434144	1.22215e-05	0.000111	12	NaN	Putative	FYPP3, Description = Phytochrome-associated serine/threonine-protein phosphatase 3, PFAM = PF00149;FYPP3, Description = Phytochrome-associated serine/threonine-protein phosphatase 3, PFAM = PF00149	FYPP3	10	1.35111	0.740133	CP	AP
C / A	Niben101Scf01225_537733-544123	Niben101Scf01225_537733-544123	-0.827853	0.827853	0.827853	1.22422e-05	0.000111095	12	NaN	Putative	NBP35, Description = Cytosolic Fe-S cluster assembly factor NBP35, PFAM = PF10609	NBP35	5	0.563367	1.77504	C	A
AP / A	Niben101Scf02909_420363-434795	Niben101Scf02909_420363-434795	-0.758745	0.758745	0.758745	1.22679e-05	0.00011116	12	NaN	Putative	TTL, Description = Uric acid degradation bifunctional protein TTL, PFAM = PF09349;PF00576	NaN	8	0.59101	1.69202	AP	A
CP / A	Niben101Scf13103_226779-232096	Niben101Scf13103_226779-232096	-1.75326	1.75326	1.75326	1.227e-05	0.00011116	12	NaN	Putative	PLP3A, Description = Thioredoxin domain-containing protein PLP3A, PFAM = PF00085	NaN	4	0.296631	3.37119	CP	A
C / AP	Niben101Scf00841_331869-344645	Niben101Scf00841_331869-344645	-1.22601	1.22601	1.22601	1.22915e-05	0.000111262	12	NaN	Putative	PGSC0003DMG400007133, Description = DUF2146 family protein, PFAM = PF10220;PF10220;PF10220;PF10220	NaN	10	0.427499	2.33918	C	AP
AP / A	Nbv0.3scaffold26124_9474-18379	Nbv0.3scaffold26124_9474-18379	-0.851385	0.851385	0.851385	1.23133e-05	0.000111311	12	NaN	Putative	At1g27100, Description = Actin cross-linking protein, PFAM = PF04601;PF04601	NaN	10	0.554252	1.80423	AP	A
CP / A	Niben101Scf03374_528090-533827	Niben101Scf03374_528090-533827	0.691986	-0.691986	0.691986	1.23175e-05	0.000111311	12	NaN	Putative	HOP3, Description = Hsp70-Hsp90 organizing protein 3, PFAM = PF13181;PF00515;PF00515;PF13414	NaN	15	1.61551	0.619001	CP	A
C / A	Niben101Scf05711_72775-79746	Niben101Scf05711_72775-79746	-1.60656	1.60656	1.60656	1.23759e-05	0.000111745	12	NaN	Putative	PL10B, Description = DEAD-box ATP-dependent RNA helicase 52B, PFAM = PF00270;PF00271	PL10B	10	0.328379	3.04526	C	A
C / AP	Niben101Scf01740_1263967-1271760	Niben101Scf01740_1263967-1271760	-1.55154	1.55154	1.55154	1.23992e-05	0.000111746	12	NaN	Putative	sad1, Description = Bifunctional 3-dehydroquinate dehydratase/shikimate dehydrogenase, chloroplastic, PFAM = PF01487;PF08501	NaN	12	0.341146	2.93129	C	AP
C / AP	Niben101Scf13167_233969-241988	Niben101Scf13167_233969-241988	0.755333	-0.755333	0.755333	1.24072e-05	0.000111746	12	NaN	Putative	mcm6, Description = DNA helicase, PFAM = PF17207;PF00493;PF14551	NaN	10	1.68802	0.59241	C	AP
C / AP	Niben101Scf07736_390048-400113	Niben101Scf07736_390048-400113	-1.24321	1.24321	1.24321	1.24152e-05	0.000111746	12	NaN	Putative	GSTT1, Description = Glutathione S-transferase T1, PFAM = PF02798	NaN	6	0.422432	2.36725	C	AP
CP / A	Niben101Scf03143_1223916-1238679	Niben101Scf03143_1223916-1238679	-3.53246	3.53246	3.53246	1.24185e-05	0.000111746	12	NaN	Putative	SNS, Description = Eukaryotic translation initiation factor 4B1, PFAM = PF06273;PF06273;PF06273	NaN	2	0.0864217	11.5712	CP	A
CP / A	Niben101Scf04973_180732-192386	Niben101Scf04973_180732-192386	-0.811597	0.811597	0.811597	1.24287e-05	0.000111746	12	NaN	Putative	HMA9, Description = ALG2-interacting protein X, PFAM = PF13949;PF03097	NaN	27	0.569751	1.75515	CP	A
CP / A	Nbv0.5scaffold1085_500915-515295;Niben101Scf02996_361917-377971	Nbv0.5scaffold1085_500915-515295;Niben101Scf02996_361917-377971	-1.0687	1.0687	1.0687	1.24383e-05	0.000111746	12	NaN	Putative	PBS1, Description = Serine/threonine-protein kinase PBS1, PFAM = PF00069;PBS1, Description = Serine/threonine-protein kinase PBS1, PFAM = PF00069	NaN	10	0.47675	2.09754	CP	A
C / A	Niben101Scf00595_91654-94637	Niben101Scf00595_91654-94637	-0.496219	0.496219	0.496219	1.24484e-05	0.000111746	12	NaN	Putative	cht STR1, Description = Putative stress related chitinase, PFAM = PF00168	cht STR1	6	0.708962	1.41051	C	A
C / AP	Niben101Scf21557_99440-105527	Niben101Scf21557_99440-105527	-1.08829	1.08829	1.08829	1.25223e-05	0.000112268	12	NaN	Putative	HAG3, Description = Elongator complex protein 3, PFAM = PF00583;PF04055;PF16199	NaN	12	0.470319	2.12622	C	AP
C / A	Nbv0.3scaffold45233_4866-12599;Niben101Scf34790_7964-17006	Nbv0.3scaffold45233_4866-12599;Niben101Scf34790_7964-17006	-2.07268	2.07268	2.07268	1.25454e-05	0.000112268	12	NaN	Putative	rgga, Description = Hyaluronan/mRNA-binding protein, PFAM = PF09598;PF04774;rgga, Description = Hyaluronan/mRNA-binding protein, PFAM = PF04774;PF09598	rgga	7	0.237718	4.20666	C	A
CP / A	Niben101Scf01033_273862-283284	Niben101Scf01033_273862-283284	-1.38205	1.38205	1.38205	1.25459e-05	0.000112268	12	NaN	Putative	UEV1B, Description = Ubiquitin-conjugating enzyme E2 variant 1B, PFAM = PF00179	NaN	4	0.383672	2.60639	CP	A
C / AP	Nbv0.3scaffold4469_59156-68307;Niben101Scf03049_783383-792617	Nbv0.3scaffold4469_59156-68307;Niben101Scf03049_783383-792617	0.824623	-0.824623	0.824623	1.25481e-05	0.000112268	12	NaN	Putative	dbp2, Description = ATP-dependent RNA helicase DBP2, PFAM = PF00271;PF00397;PF00270;dbp2, Description = DEAD-box ATP-dependent RNA helicase 40, PFAM = PF00397;PF00270;PF00271	NaN	10	1.77107	0.56463	C	AP
CP / A	Nbv0.3scaffold41448_9271-15103;Niben044Scf00001703Ctg028_9344-15515	Nbv0.3scaffold41448_9271-15103;Niben044Scf00001703Ctg028_9344-15515	-1.52186	1.52186	1.52186	1.26328e-05	0.000112933	12	NaN	Putative	ECT2, Description = AT3g13460/MRP15_10, PFAM = PF04146;ECT2, Description = AT3g13460/MRP15_10, PFAM = PF04146	NaN	8	0.348238	2.8716	CP	A
CP / A	Niben044Scf00003332Ctg005_13692-23569	Niben044Scf00003332Ctg005_13692-23569	-2.00194	2.00194	2.00194	1.2751e-05	0.000113792	12	NaN	Putative	PLE, Description = Microtubule-associated protein MAP65-1a, PFAM = PF03999	NaN	5	0.249664	4.00538	CP	A
C / AP	Niben101Scf02838_464508-486576	Niben101Scf02838_464508-486576	1.12792	-1.12792	1.12792	1.27597e-05	0.000113792	12	NaN	Putative	NaN	NaN	23	2.18544	0.457575	C	AP
C / A	Niben101Scf03759_182427-190684	Niben101Scf03759_182427-190684	-0.920175	0.920175	0.920175	1.27739e-05	0.000113792	12	NaN	Putative	BnaC03g14850D, Description = BnaC03g14850D protein, PFAM =	BnaC03g14850D	18	0.528445	1.89234	C	A
C / A	Niben101Scf00113_466214-474194	Niben101Scf00113_466214-474194	-0.668479	0.668479	0.668479	1.27806e-05	0.000113792	12	NaN	Putative	At3g25150, Description = Nuclear transport factor 2 and RNA recognition motif domain-containing protein, PFAM = PF02136;PF00076	At3g25150	6	0.62917	1.5894	C	A
AP / A	Niben101Scf04077_351942-375148	Niben101Scf04077_351942-375148	0.560948	-0.560948	0.560948	1.27816e-05	0.000113792	12	NaN	Putative	accC, Description = Acetyl-CoA carboxylase, biotin carboxylase, PFAM = PF00289;PF02785;PF02786	NaN	20	1.47524	0.677857	AP	A
C / AP	Niben101Scf00739_419375-428508	Niben101Scf00739_419375-428508	1.2611	-1.2611	1.2611	1.27997e-05	0.000113859	12	NaN	Putative	MED17, Description = Mediator of RNA polymerase II transcription subunit 17, PFAM = PF10156	NaN	4	2.39678	0.417226	C	AP
CP / A	Niben101Scf09828_43459-48436	Niben101Scf09828_43459-48436	-1.00861	1.00861	1.00861	1.28288e-05	0.000114024	12	NaN	Putative	TIL, Description = Temperature-induced lipocalin-1, PFAM = PF08212	NaN	3	0.497024	2.01198	CP	A
CP / AP	Nbv0.5scaffold466_379484-386385	Nbv0.5scaffold466_379484-386385	2.26211	-2.26211	2.26211	1.28855e-05	0.000114434	12	NaN	Putative	KK1_024527, Description = Serine/threonine-protein kinase ATM, PFAM = PF00855	KK1_024527	19	4.79694	0.208466	CP	AP
C / AP	Niben101Scf09089_160083-174653	Niben101Scf09089_160083-174653	-0.804935	0.804935	0.804935	1.29158e-05	0.00011461	12	NaN	Putative	SNX1, Description = Sorting nexin 1, PFAM = PF09325;PF00787	NaN	12	0.572388	1.74707	C	AP
C / AP	Niben044Scf00021684Ctg000_1077-10934	Niben044Scf00021684Ctg000_1077-10934	-1.15726	1.15726	1.15726	1.29434e-05	0.00011476	12	NaN	Putative	At4g24800, Description = AT4g24800/F6I7_10, PFAM = PF02847;PF02847;PF02847;PF02847	NaN	35	0.448364	2.23033	C	AP
AP / A	Niben101Scf04068_36208-39722	Niben101Scf04068_36208-39722	-1.02602	1.02602	1.02602	1.30163e-05	0.000115194	12	NaN	Putative	tic, Description = TCP family transcription factor, PFAM = PF03634	NaN	2	0.491064	2.03639	AP	A
CP / AP	Niben101Scf00980_514436-517114	Niben101Scf00980_514436-517114	1.0085	-1.0085	1.0085	1.30204e-05	0.000115194	12	NaN	Putative	BnaC05g04090D, Description = BnaC05g04090D protein, PFAM = PF00076	BnaC05g04090D	4	2.01181	0.497064	CP	AP
CP / AP	Niben101Scf05437_115446-121165	Niben101Scf05437_115446-121165	-1.45229	1.45229	1.45229	1.30243e-05	0.000115194	12	NaN	Putative	NBR1, Description = Phox/Bem1p, PFAM = PF00564;PF00569;PF16158	NBR1	27	0.36544	2.73642	CP	AP
CP / A	Nbv0.3scaffold16188_31147-36806	Nbv0.3scaffold16188_31147-36806	-0.84959	0.84959	0.84959	1.30434e-05	0.000115268	12	NaN	Putative	bZIP119, Description = BZIP transcription factor, PFAM =	NaN	7	0.554942	1.80199	CP	A
C / A	Nbv0.5scaffold1375_136487-157319;Niben101Scf08011_240215-261630	Nbv0.5scaffold1375_136487-157319;Niben101Scf08011_240215-261630	-1.63415	1.63415	1.63415	1.30766e-05	0.000115467	12	NaN	Putative	NTKL, Description = NTKL, PFAM =;NTKL, Description = NTKL, PFAM = PF00069	NTKL	14	0.32216	3.10405	C	A
C / AP	Niben101Scf02014_9334-14664	Niben101Scf02014_9334-14664	-1.68706	1.68706	1.68706	1.31025e-05	0.000115601	12	NaN	Putative	qor, Description = Putative quinone oxidoreductase, PFAM = PF00107;PF08240	NaN	6	0.310558	3.22001	C	AP
AP / A	Niben101Scf05308_12612-21385	Niben101Scf05308_12612-21385	0.703515	-0.703515	0.703515	1.31259e-05	0.00011564	12	NaN	Putative	mppB, Description = Mitochondrial-processing peptidase subunit beta, PFAM = PF05193;PF00675	NaN	9	1.62847	0.614074	AP	A
CP / AP	Niben101Scf11524_33393-38823	Niben101Scf11524_33393-38823	1.6246	-1.6246	1.6246	1.31343e-05	0.00011564	12	NaN	Putative	RKL1, Description = Probable inactive receptor kinase At1g48480, PFAM = PF13855;PF00069;PF08263	RKL1	11	3.08356	0.3243	CP	AP
CP / A	Niben101Scf00571_1054593-1067203	Niben101Scf00571_1054593-1067203	1.11407	-1.11407	1.11407	1.3139e-05	0.00011564	12	NaN	Putative	dtc, Description = Dicarboxylate/tricarboxylate carrier, PFAM = PF00153;PF00153;PF00153	NaN	8	2.16456	0.461988	CP	A
C / A	Nbv0.3scaffold5152_34457-52233	Nbv0.3scaffold5152_34457-52233	-2.08481	2.08481	2.08481	1.31698e-05	0.000115817	12	NaN	Putative	UPF1, Description = Regulator of nonsense transcripts 1 homolog, PFAM = PF13086;PF04851;PF09416;PF13087	UPF1	12	0.235728	4.24218	C	A
CP / AP	Niben101Scf02690_146635-158696	Niben101Scf02690_146635-158696	-0.799873	0.799873	0.799873	1.32585e-05	0.00011646	12	NaN	Putative	VLN3, Description = Villin-3, PFAM = PF00626;PF00626;PF00626;PF00626;PF00626;PF00626;PF02209	VLN3	27	0.5744	1.74095	CP	AP
C / A	Niben044Scf00017612Ctg001_194-10229;Niben101Scf03091_41749-51719	Niben044Scf00017612Ctg001_194-10229;Niben101Scf03091_41749-51719	-1.10823	1.10823	1.10823	1.32811e-05	0.00011646	12	NaN	Putative	BnaA09g18310D, Description = BnaA09g18310D protein, PFAM = PF12932;PF12931;BnaC09g20220D, Description = BnaC09g20220D protein, PFAM = PF12931;PF12932	BnaA09g18310D	8	0.463864	2.1558	C	A
AP / A	Nbv0.5scaffold2099_168516-175467;Niben101Scf11952_96838-104159	Nbv0.5scaffold2099_168516-175467;Niben101Scf11952_96838-104159	-0.845068	0.845068	0.845068	1.32842e-05	0.00011646	12	NaN	Putative	PGSC0003DMG400004060, Description = PHD and RING finger domain-containing protein 1, PFAM = PF00628;PGSC0003DMG400004060, Description = PHD and RING finger domain-containing protein 1, PFAM = PF00628	NaN	4	0.556684	1.79635	AP	A
CP / AP	Nbv0.5scaffold1914_376032-378706;Niben101Scf00192_236866-239540	Nbv0.5scaffold1914_376032-378706;Niben101Scf00192_236866-239540	-2.12029	2.12029	2.12029	1.3286e-05	0.00011646	10	NaN	Putative	;F383_26418, Description = Putative Xaa-Pro aminopeptidase, PFAM =	;F383_26418	4	0.230001	4.3478	CP	AP
C / A	Nbv0.5scaffold3727_12867-34074;Niben101Scf10007_54789-71907	Nbv0.5scaffold3727_12867-34074;Niben101Scf10007_54789-71907	-0.638782	0.638782	0.638782	1.33511e-05	0.000116935	12	NaN	Putative	DRG3, Description = Developmentally-regulated G-protein 3, PFAM = PF16897;PF02824;PF01926;DRG3, Description = Developmentally-regulated G-protein 3, PFAM = PF16897;PF02824;PF01926	DRG3	9	0.642255	1.55701	C	A
AP / A	Nbv0.3scaffold4051_63403-69493	Nbv0.3scaffold4051_63403-69493	-0.282499	0.282499	0.282499	1.33854e-05	0.000117039	12	NaN	Putative	SH3P3, Description = SH3 domain-containing protein 3, PFAM = PF14604	NaN	8	0.822166	1.2163	AP	A
CP / C	Nbv0.3scaffold6918_33528-46529;Nbv0.5scaffold4270_139606-152607;Niben101Scf00180_1173937-1187007	Nbv0.3scaffold6918_33528-46529;Nbv0.5scaffold4270_139606-152607;Niben101Scf00180_1173937-1187007	-2.53786	2.53786	2.53786	1.33983e-05	0.000117039	12	NaN	Putative	SF3B2, Description = Splicing factor 3B subunit 2, PFAM = PF04037;PF04046;sap145, Description = Pre-mRNA-splicing factor sap145, PFAM = PF04037;PF04046;sap145, Description = Pre-mRNA-splicing factor sap145, PFAM = PF04037;PF04046	NaN	5	0.172198	5.80726	CP	C
AP / A	Niben101Scf02030_276868-279913	Niben101Scf02030_276868-279913	-0.386346	0.386346	0.386346	1.3406e-05	0.000117039	12	NaN	Putative	NUP50A, Description = Nuclear pore complex protein NUP50A, PFAM = PF08911;PF00638	NaN	8	0.765065	1.30708	AP	A
CP / A	Niben101Scf03445_219309-229915	Niben101Scf03445_219309-229915	-2.48069	2.48069	2.48069	1.34062e-05	0.000117039	12	NaN	Putative	PGSC0003DMG402018164, Description = , PFAM = PF07001	NaN	16	0.179159	5.58164	CP	A
CP / A	Niben101Scf02509_941672-952991	Niben101Scf02509_941672-952991	-0.489648	0.489648	0.489648	1.34319e-05	0.000117169	12	NaN	Putative	At3g12640, Description = RNA binding (RRM/RBD/RNP motifs) family protein, PFAM = PF00076;PF01480	NaN	17	0.712199	1.4041	CP	A
C / AP	Niben101Scf05442_364301-372955	Niben101Scf05442_364301-372955	-0.770734	0.770734	0.770734	1.34796e-05	0.00011749	12	NaN	Putative	pal, Description = Phenylalanine ammonia-lyase, PFAM = PF00221	NaN	31	0.586119	1.70614	C	AP
CP / A	Nbv0.5scaffold3012_222491-226988	Nbv0.5scaffold3012_222491-226988	-2.09968	2.09968	2.09968	1.35119e-05	0.000117677	12	NaN	Putative	PGSC0003DMG400005971, Description = Octicosapeptide/phox/Bem1p domain kinase superfamily protein, PFAM = PF00564	NaN	9	0.23331	4.28615	CP	A
C / A	Niben101Scf10980_54772-72969	Niben101Scf10980_54772-72969	-1.39009	1.39009	1.39009	1.3545e-05	0.00011787	12	NaN	Putative	CDC27B, Description = Cell division cycle protein 27 homolog B, PFAM = PF00515;PF00515;PF12895;PF13181	CDC27B	3	0.381541	2.62095	C	A
CP / AP	Niben101Scf11401_180764-189091	Niben101Scf11401_180764-189091	1.09413	-1.09413	1.09413	1.35833e-05	0.000118108	12	NaN	Putative	glysoja_032381, Description = Rab9 effector protein with kelch motifs, PFAM = PF13418;PF13418;PF13418;PF07646;PF07646	glysoja_032381	7	2.13484	0.46842	CP	AP
C / AP	Niben101Scf00866_1983-8451	Niben101Scf00866_1983-8451	1.84702	-1.84702	1.84702	1.36439e-05	0.00011854	12	NaN	Putative	CAS, Description = Exportin-2, PFAM = PF03378;PF03810;PF08506	NaN	26	3.59757	0.277965	C	AP
C / AP	Niben101Scf00394_12035-16340	Niben101Scf00394_12035-16340	-0.666074	0.666074	0.666074	1.36985e-05	0.000118698	12	NaN	Putative	fal1, Description = ATP-dependent RNA helicase eIF4A, PFAM = PF00271;PF00270	NaN	6	0.630219	1.58675	C	AP
C / A	Nbv0.5scaffold1900_51930-69377	Nbv0.5scaffold1900_51930-69377	-3.83778	3.83778	3.83778	1.37201e-05	0.000118698	12	NaN	Putative	UPF1, Description = Regulator of nonsense transcripts 1 homolog, PFAM = PF04851;PF13086;PF13087;PF09416	UPF1	3	0.069938	14.2984	C	A
CP / A	Niben101Scf04867_40652-44215	Niben101Scf04867_40652-44215	-0.718709	0.718709	0.718709	1.37219e-05	0.000118698	12	NaN	Putative	nod33, Description = Putative phosphatase, PFAM =	NaN	7	0.607641	1.64571	CP	A
CP / AP	Niben101Scf02197_141692-147580	Niben101Scf02197_141692-147580	1.27147	-1.27147	1.27147	1.37256e-05	0.000118698	12	NaN	Putative	RFC3, Description = Replication factor C subunit 3, PFAM = PF08542;PF00004	RFC3	12	2.41408	0.414236	CP	AP
C / A	Niben044Scf00024259Ctg010_1584-6107;Niben101Scf10328_62796-66923	Niben044Scf00024259Ctg010_1584-6107;Niben101Scf10328_62796-66923	1.02527	-1.02527	1.02527	1.37263e-05	0.000118698	12	NaN	Putative	RPL34, Description = 50S ribosomal protein L34, chloroplastic, PFAM = PF00468;RPL34, Description = 50S ribosomal protein L34, chloroplastic, PFAM = PF00468	RPL34	2	2.03534	0.491319	C	A
CP / AP	Niben101Scf09828_43459-48436	Niben101Scf09828_43459-48436	-0.8389	0.8389	0.8389	1.3728e-05	0.000118698	12	NaN	Putative	TIL, Description = Temperature-induced lipocalin-1, PFAM = PF08212	TIL	3	0.55907	1.78869	CP	AP
CP / A	Niben101Scf02021_113584-118255	Niben101Scf02021_113584-118255	1.27088	-1.27088	1.27088	1.37794e-05	0.000118974	12	NaN	Putative	CSP41A, Description = Chloroplast stem-loop binding protein of 41 kDa a, chloroplastic, PFAM = PF01370	NaN	5	2.41308	0.414407	CP	A
AP / A	Niben044Scf00010327Ctg020_953-4789	Niben044Scf00010327Ctg020_953-4789	-0.541038	0.541038	0.541038	1.3782e-05	0.000118974	12	NaN	Putative	COPZ2, Description = Coatomer subunit zeta-2, PFAM = PF01217	NaN	6	0.687276	1.45502	AP	A
C / A	Niben044Scf00000970Ctg017_1810-14604	Niben044Scf00000970Ctg017_1810-14604	-2.01978	2.01978	2.01978	1.38574e-05	0.000119466	12	NaN	Putative	BnaA09g40770D, Description = BnaA09g40770D protein, PFAM = PF02845	BnaA09g40770D	8	0.246596	4.05522	C	A
CP / A	Niben101Scf00263_122560-134479	Niben101Scf00263_122560-134479	-0.933088	0.933088	0.933088	1.3861e-05	0.000119466	12	NaN	Putative	BnaA09g16010D, Description = BnaA09g16010D protein, PFAM = PF00515;PF00515;PF13877	NaN	15	0.523736	1.90936	CP	A
C / AP	Nbv0.3scaffold26608_16496-27103;Nbv0.5scaffold6181_34923-54861;Niben044Scf00011335Ctg004_13705-24184;Niben101Scf07474_36027-56329	Nbv0.3scaffold26608_16496-27103;Nbv0.5scaffold6181_34923-54861;Niben044Scf00011335Ctg004_13705-24184;Niben101Scf07474_36027-56329	1.22794	-1.22794	1.22794	1.38786e-05	0.000119469	12	NaN	Putative	SEU, Description = Transcriptional corepressor SEUSS, PFAM = PF01803;SEU, Description = Transcriptional corepressor SEUSS, PFAM = PF01803;SEU, Description = Transcriptional corepressor SEUSS, PFAM = PF01803;SEU, Description = Transcriptional corepressor SEUSS, PFAM = PF01803	NaN	11	2.34232	0.426927	C	AP
C / AP	Niben101Scf08390_58275-67637	Niben101Scf08390_58275-67637	-5.32687	5.32687	5.32687	1.38835e-05	0.000119469	12	NaN	Putative	fin1, Description = Putative alfin-like transcription factor, PFAM = PF00628;PF12165	NaN	12	0.0249144	40.1374	C	AP
CP / A	Nbv0.5scaffold1585_150194-168884;Niben101Scf06437_715204-734953	Nbv0.5scaffold1585_150194-168884;Niben101Scf06437_715204-734953	0.498327	-0.498327	0.498327	1.39459e-05	0.000119883	12	NaN	Putative	DRP2A, Description = Dynamin-2A, PFAM = PF00169;PF02212;PF00350;PF01031;DRP2A, Description = Dynamin-2A, PFAM = PF02212;PF00350;PF00169;PF01031	NaN	30	1.41257	0.707927	CP	A
CP / A	Niben101Scf01587_293318-300778	Niben101Scf01587_293318-300778	-0.666889	0.666889	0.666889	1.39538e-05	0.000119883	12	NaN	Putative	fal1, Description = Eukaryotic initiation factor 4A-III, PFAM = PF00271;PF00270	NaN	26	0.629864	1.58765	CP	A
CP / AP	Niben101Scf02832_94504-111189	Niben101Scf02832_94504-111189	-0.588308	0.588308	0.588308	1.39742e-05	0.000119909	12	NaN	Putative	PTEN2A, Description = Phosphatidylinositol 3,4,5-trisphosphate 3-phosphatase and protein-tyrosine-phosphatase PTEN2A, PFAM =	PTEN2A	20	0.665122	1.50348	CP	AP
CP / AP	Niben101Scf07590_143731-152364	Niben101Scf07590_143731-152364	-2.15104	2.15104	2.15104	1.3979e-05	0.000119909	10	NaN	Putative	c18, Description = Ataxin-2, C-terminal, PFAM = PF07145;PF00076;PF00076	c18	4	0.225151	4.44147	CP	AP
CP / AP	Niben101Scf03572_230028-235225	Niben101Scf03572_230028-235225	-2.66412	2.66412	2.66412	1.39922e-05	0.000119927	12	NaN	Putative	PPH, Description = Pheophytinase, chloroplastic, PFAM = PF12697	PPH	7	0.157769	6.33839	CP	AP
CP / C	Niben101Scf02112_83773-90804	Niben101Scf02112_83773-90804	-1.39697	1.39697	1.39697	1.4017e-05	0.000120044	12	NaN	Putative	pdb1, Description = Methyl-CpG-binding domain protein, PFAM = PF01429	NaN	4	0.379725	2.63349	CP	C
CP / A	Niben101Scf03031_510658-522013	Niben101Scf03031_510658-522013	-2.81091	2.81091	2.81091	1.40518e-05	0.000120243	10	NaN	Putative	SDE3, Description = Probable RNA helicase SDE3, PFAM = PF13086;PF13086;PF13087	NaN	11	0.142506	7.01726	CP	A
AP / A	Niben101Scf06902_11303-16129	Niben101Scf06902_11303-16129	-0.62909	0.62909	0.62909	1.40625e-05	0.000120243	12	NaN	Putative	At5g23590, Description = At5g23590, PFAM = PF00226;PF00076	NaN	7	0.646584	1.54659	AP	A
C / AP	Niben101Scf01695_3406-11387	Niben101Scf01695_3406-11387	1.50513	-1.50513	1.50513	1.41781e-05	0.00012109	12	NaN	Putative	PVIP, Description = OBERON-like protein, PFAM = PF16312;PF07227	NaN	8	2.83851	0.352298	C	AP
C / A	Niben101Scf04197_116528-122556	Niben101Scf04197_116528-122556	-1.02806	1.02806	1.02806	1.41839e-05	0.00012109	12	NaN	Putative	ECT8, Description = Evolutionarily conserved C-terminal region 8, PFAM = PF04146	ECT8	19	0.490369	2.03928	C	A
AP / A	Niben101Scf00369_2510843-2523100	Niben101Scf00369_2510843-2523100	0.346458	-0.346458	0.346458	1.41976e-05	0.000121111	12	NaN	Putative	TPR3, Description = Topless-related protein 3, PFAM = PF00400;PF00400	NaN	33	1.27144	0.786513	AP	A
CP / A	Niben101Scf07590_143731-152364	Niben101Scf07590_143731-152364	-2.05049	2.05049	2.05049	1.42385e-05	0.000121364	10	NaN	Putative	c18, Description = Ataxin-2, C-terminal, PFAM = PF07145;PF00076;PF00076	NaN	4	0.241402	4.14246	CP	A
C / AP	Niben101Scf01577_176683-185556	Niben101Scf01577_176683-185556	-1.15257	1.15257	1.15257	1.42688e-05	0.000121469	12	NaN	Putative	pda1, Description = Pyruvate dehydrogenase E1 component subunit alpha, PFAM = PF00676	NaN	18	0.449823	2.2231	C	AP
CP / AP	Niben101Scf08157_246443-249801	Niben101Scf08157_246443-249801	-0.830189	0.830189	0.830189	1.42733e-05	0.000121469	12	NaN	Putative	ap1, Description = Adenine nucleotide alpha hydrolases-like superfamily, PFAM = PF00582	ap1	3	0.562456	1.77792	CP	AP
C / AP	Niben101Scf02420_854083-857241	Niben101Scf02420_854083-857241	-1.05924	1.05924	1.05924	1.43596e-05	0.000122108	12	NaN	Putative	est, Description = Esterase, PFAM = PF07859	NaN	16	0.479886	2.08383	C	AP
C / AP	Nbv0.3scaffold43030_7621-18023	Nbv0.3scaffold43030_7621-18023	0.961846	-0.961846	0.961846	1.43935e-05	0.000122299	12	NaN	Putative	IMP3, Description = Inositol monophosphatase 3, PFAM = PF00459	NaN	5	1.9478	0.5134	C	AP
CP / A	Niben101Scf01450_129010-133883	Niben101Scf01450_129010-133883	-1.01577	1.01577	1.01577	1.44083e-05	0.000122312	12	NaN	Putative	SAPK2, Description = Serine/threonine-protein kinase SAPK2, PFAM = PF00069	NaN	8	0.494564	2.02198	CP	A
C / A	Niben101Scf08142_2186-5547	Niben101Scf08142_2186-5547	0.84866	-0.84866	0.84866	1.44176e-05	0.000122312	12	NaN	Putative	UBA2A, Description = Nucleotide-binding, alpha-beta plait, PFAM = PF00076;PF00076	UBA2A	5	1.80083	0.5553	C	A
CP / A	Nbv0.3scaffold98360_1393-4241	Nbv0.3scaffold98360_1393-4241	-2.9416	2.9416	2.9416	1.44587e-05	0.000122535	10	NaN	Putative	GATA5, Description = GATA transcription factor 5, PFAM = PF00320	NaN	3	0.130164	7.68262	CP	A
CP / A	Nbv0.3scaffold16995_29047-34280;Niben101Scf02946_45979-51446	Nbv0.3scaffold16995_29047-34280;Niben101Scf02946_45979-51446	-1.36502	1.36502	1.36502	1.44666e-05	0.000122535	10	NaN	Putative	BnaC07g37270D, Description = BnaC07g37270D protein, PFAM =;F383_04771, Description = Protein FAM59A, PFAM =	NaN	2	0.388229	2.5758	CP	A
C / AP	Niben101Scf03565_650526-677571	Niben101Scf03565_650526-677571	-0.866242	0.866242	0.866242	1.45102e-05	0.000122809	12	NaN	Putative	XRN4, Description = 5'-3' exoribonuclease 4, PFAM = PF00098;PF03159	NaN	23	0.548574	1.82291	C	AP
CP / A	Niben044Scf00019580Ctg005_330-8869;Niben101Scf02562_75643-84643	Niben044Scf00019580Ctg005_330-8869;Niben101Scf02562_75643-84643	2.47895	-2.47895	2.47895	1.45595e-05	0.000123129	12	NaN	Putative	ybaB, Description = Nucleoid-associated protein ybaB, PFAM = PF02575;ybaB, Description = Nucleoid-associated protein ybaB, PFAM = PF02575	NaN	4	5.5749	0.179376	CP	A
C / AP	Niben101Scf03981_54060-64359	Niben101Scf03981_54060-64359	1.03053	-1.03053	1.03053	1.46506e-05	0.000123756	12	NaN	Putative	At2g28450, Description = Zinc finger CCCH domain-containing protein 24, PFAM = PF13847;PF05958;PF00642	NaN	8	2.04277	0.489531	C	AP
CP / A	Niben101Scf02655_1-8592;Niben101Scf04663_116249-125632	Niben101Scf02655_1-8592;Niben101Scf04663_116249-125632	1.42736	-1.42736	1.42736	1.46695e-05	0.000123769	12	NaN	Putative	PDR1, Description = Pleiotropic drug resistance protein 1, PFAM = PF00005;PF00005;PF14510;PF08370;PF01061;PF01061;ABCG36, Description = ABC transporter G family member 36, PFAM = PF00005;PF00005;PF08370;PF01061;PF01061;PF14510	NaN	1	2.68953	0.371812	CP	A
CP / A	Nbv0.3scaffold10143_28025-31678;Niben101Scf05519_90434-96486	Nbv0.3scaffold10143_28025-31678;Niben101Scf05519_90434-96486	1.27417	-1.27417	1.27417	1.47011e-05	0.000123939	12	NaN	Putative	UBA2B, Description = UBP1-associated protein 2B, PFAM = PF00076;PF00076;BnaC04g24810D, Description = BnaC04g24810D protein, PFAM = PF00076;PF00076	NaN	9	2.41859	0.413464	CP	A
C / AP	Nbv0.3scaffold29896_16689-21532	Nbv0.3scaffold29896_16689-21532	-1.55507	1.55507	1.55507	1.47555e-05	0.000124244	12	NaN	Putative	cyp07, Description = Cytochrome P450 mono-oxygenase, PFAM = PF00067	NaN	22	0.340311	2.93849	C	AP
C / AP	Niben101Scf07203_431529-443818	Niben101Scf07203_431529-443818	1.49856	-1.49856	1.49856	1.47653e-05	0.000124244	12	NaN	Putative	gtf2b, Description = Putative uncharacterized protein gtf2b, PFAM = PF08271;PF00382;PF00382	NaN	3	2.82561	0.353906	C	AP
CP / C	Niben044Scf00001604Ctg001_1-6153	Niben044Scf00001604Ctg001_1-6153	0.357356	-0.357356	0.357356	1.47718e-05	0.000124244	12	NaN	Putative	lox1, Description = Lipoxygenase, PFAM = PF01477;PF00305	NaN	24	1.28108	0.780594	CP	C
CP / A	Niben044Scf00014848Ctg014_467-15390	Niben044Scf00014848Ctg014_467-15390	0.479629	-0.479629	0.479629	1.48143e-05	0.000124505	12	NaN	Putative	AP2A, Description = Putative AP-2 complex subunit alpha, PFAM = PF01602;PF02883;PF02296	NaN	27	1.39438	0.717162	CP	A
AP / A	Niben044Scf00005299Ctg010_11283-17665;Niben101Scf02849_143704-149951	Niben044Scf00005299Ctg010_11283-17665;Niben101Scf02849_143704-149951	-1.01952	1.01952	1.01952	1.48475e-05	0.00012462	12	NaN	Putative	ATG101, Description = Autophagy-related protein 101, PFAM = PF07855;ATG101, Description = Autophagy-related protein 101, PFAM = PF07855	NaN	5	0.493279	2.02725	AP	A
CP / AP	Niben044Scf00022878Ctg023_20793-28296	Niben044Scf00022878Ctg023_20793-28296	-0.918954	0.918954	0.918954	1.48511e-05	0.00012462	12	NaN	Putative	CBSCBSPB4, Description = CBS domain-containing protein CBSCBSPB4, PFAM = PF00571;PF00571;PF00571;PF00571;PF00564	CBSCBSPB4	15	0.528892	1.89074	CP	AP
CP / AP	Niben101Scf05574_292033-308695	Niben101Scf05574_292033-308695	2.4383	-2.4383	2.4383	1.48672e-05	0.000124659	12	NaN	Putative	BnaC08g26510D, Description = BnaC08g26510D protein, PFAM = PF00415;PF00415;PF00415;PF13540	BnaC08g26510D	10	5.42004	0.184501	CP	AP
CP / AP	Nbv0.5scaffold1213_419632-428461	Nbv0.5scaffold1213_419632-428461	2.53712	-2.53712	2.53712	1.5031e-05	0.000125934	12	NaN	Putative	At2g25970, Description = F17H15.1/F17H15.1, PFAM = PF00013;PF00013	At2g25970	12	5.80431	0.172286	CP	AP
CP / AP	Nbv0.3scaffold7128_5267-23321	Nbv0.3scaffold7128_5267-23321	1.18329	-1.18329	1.18329	1.51008e-05	0.000126421	12	NaN	Putative	Sb07g019380, Description = Putative uncharacterized protein Sb07g019380, PFAM = PF00035;PF00035	Sb07g019380	8	2.27093	0.440347	CP	AP
CP / AP	Niben101Scf05711_72775-79746	Niben101Scf05711_72775-79746	-1.37616	1.37616	1.37616	1.51209e-05	0.000126491	12	NaN	Putative	PL10B, Description = DEAD-box ATP-dependent RNA helicase 52B, PFAM = PF00270;PF00271	PL10B	10	0.385243	2.59577	CP	AP
CP / A	Niben101Scf04424_381226-387588	Niben101Scf04424_381226-387588	0.646283	-0.646283	0.646283	1.51493e-05	0.000126534	12	NaN	Putative	hspa4, Description = Heat shock protein 70 family, PFAM = PF00012	NaN	7	1.56513	0.638925	CP	A
CP / A	Niben101Scf03159_77214-80137	Niben101Scf03159_77214-80137	3.06024	-3.06024	3.06024	1.51608e-05	0.000126534	12	NaN	Putative	SDR3b, Description = Short-chain dehydrogenase reductase 3b, PFAM = PF13561	NaN	3	8.34112	0.119888	CP	A
C / A	Niben101Scf05231_206779-216490	Niben101Scf05231_206779-216490	-1.30331	1.30331	1.30331	1.51746e-05	0.000126534	12	NaN	Putative	kif2, Description = Kinesin-like protein, PFAM = PF00225	kif2	1	0.405195	2.46795	C	A
CP / AP	Niben101Scf06128_20596-33242	Niben101Scf06128_20596-33242	0.159295	-0.159295	0.159295	1.51762e-05	0.000126534	12	NaN	Putative	SYP51, Description = Syntaxin-51, PFAM = PF05739	SYP51	7	1.11674	0.895463	CP	AP
C / AP	Nbv0.3scaffold14818_1743-10312;Niben101Scf11767_326894-335544	Nbv0.3scaffold14818_1743-10312;Niben101Scf11767_326894-335544	-2.09422	2.09422	2.09422	1.51857e-05	0.000126534	12	NaN	Putative	c18, Description = Putative uncharacterized protein c18, PFAM = PF00076;PF00076;c18, Description = Putative uncharacterized protein c18, PFAM = PF00076;PF00076;PF07145	NaN	3	0.234195	4.26994	C	AP
CP / A	Niben101Scf21770_21856-36615	Niben101Scf21770_21856-36615	-0.518483	0.518483	0.518483	1.51963e-05	0.000126534	12	NaN	Putative	BSL1, Description = Serine/threonine-protein phosphatase BSL1 homolog, PFAM = PF00149;PF13854	NaN	27	0.698105	1.43245	CP	A
CP / AP	Niben101Scf08806_304421-340009	Niben101Scf08806_304421-340009	-1.11999	1.11999	1.11999	1.52417e-05	0.000126767	12	NaN	Putative	B'ETA, Description = Serine/threonine protein phosphatase 2A 59 kDa regulatory subunit B' eta isoform, PFAM = PF01603	B'ETA	8	0.460097	2.17345	CP	AP
AP / A	Niben101Scf01283_282388-287262	Niben101Scf01283_282388-287262	-0.802802	0.802802	0.802802	1.52477e-05	0.000126767	12	NaN	Putative	BnaA08g00160D, Description = BnaA08g00160D protein, PFAM = PF08325	NaN	2	0.573235	1.74449	AP	A
CP / A	Niben101Scf04562_91798-98606	Niben101Scf04562_91798-98606	-1.00483	1.00483	1.00483	1.52663e-05	0.000126824	12	NaN	Putative	srp54, Description = Signal recognition particle 54 kDa protein, PFAM = PF02978;PF00448;PF02881	NaN	16	0.49833	2.0067	CP	A
CP / A	Nbv0.3scaffold29250_389-11267	Nbv0.3scaffold29250_389-11267	-0.262177	0.262177	0.262177	1.53356e-05	0.000127302	12	NaN	Putative	puf2, Description = Pumilio isogeny 2, PFAM = PF07990;PF00806;PF00806;PF00806;PF00806;PF00806;PF00806;PF00806;PF00806	NaN	4	0.833829	1.19929	CP	A
C / A	Niben101Scf01940_52114-86533	Niben101Scf01940_52114-86533	-1.33536	1.33536	1.33536	1.53565e-05	0.000127377	12	NaN	Putative	IREH1, Description = Probable serine/threonine protein kinase IREH1, PFAM = PF00069	IREH1	18	0.396293	2.52339	C	A
CP / A	Niben101Scf08390_631617-640948	Niben101Scf08390_631617-640948	-2.34658	2.34658	2.34658	1.53795e-05	0.00012747	12	NaN	Putative	PUX2, Description = Plant UBX domain-containing protein 2, PFAM = PF00789;PF09409	NaN	8	0.196612	5.08616	CP	A
AP / A	Nbv0.5scaffold2221_202682-214853	Nbv0.5scaffold2221_202682-214853	-0.431518	0.431518	0.431518	1.54e-05	0.000127542	12	NaN	Putative	Sb05g002130, Description = Putative uncharacterized protein Sb05g002130, PFAM = PF14237;PF00076;PF00076	NaN	7	0.741481	1.34865	AP	A
C / A	Niben044Scf00025815Ctg000_1-6579	Niben044Scf00025815Ctg000_1-6579	-0.907026	0.907026	0.907026	1.54278e-05	0.000127675	12	NaN	Putative	PCKA, Description = Phosphoenolpyruvate carboxykinase [ATP], PFAM = PF01293	PCKA	30	0.533283	1.87518	C	A
CP / C	Nbv0.5scaffold740_492019-499412;Niben101Scf03584_541556-549508;Niben101Scf09130_153779-161213	Nbv0.5scaffold740_492019-499412;Niben101Scf03584_541556-549508;Niben101Scf09130_153779-161213	-2.3708	2.3708	2.3708	1.54575e-05	0.000127823	12	NaN	Putative	MOB1A, Description = MOB kinase activator-like 1A, PFAM = PF03637;MOB1A, Description = MOB kinase activator-like 1A, PFAM = PF03637;MOB1A, Description = MOB kinase activator-like 1A, PFAM = PF03637	NaN	4	0.193338	5.17228	CP	C
CP / A	Niben101Scf06528_380579-389198	Niben101Scf06528_380579-389198	-1.30123	1.30123	1.30123	1.548e-05	0.000127907	12	NaN	Putative	NPY1, Description = BTB/POZ domain-containing protein NPY1, PFAM = PF00651;PF03000	NaN	9	0.40578	2.46439	CP	A
CP / AP	Niben101Scf15532_218248-228411	Niben101Scf15532_218248-228411	-2.86968	2.86968	2.86968	1.54913e-05	0.000127907	12	NaN	Putative	EHD1, Description = EH domain-containing protein 1, PFAM = PF16880;PF12763;PF00350	EHD1	5	0.136817	7.30904	CP	AP
AP / A	Niben101Scf01055_260027-273805	Niben101Scf01055_260027-273805	-1.07296	1.07296	1.07296	1.55576e-05	0.000128356	12	NaN	Putative	BnaA09g01820D, Description = BnaA09g01820D protein, PFAM = PF04818	NaN	4	0.475344	2.10374	AP	A
CP / A	Niben101Scf08001_149517-157127	Niben101Scf08001_149517-157127	-2.44792	2.44792	2.44792	1.55985e-05	0.000128498	12	NaN	Putative	ZnFC3CH4, Description = Zinc finger family protein, PFAM =	NaN	2	0.183274	5.45631	CP	A
CP / A	Niben101Scf03096_91958-94701	Niben101Scf03096_91958-94701	0.561408	-0.561408	0.561408	1.55986e-05	0.000128498	12	NaN	Putative	CRRSP38, Description = Cysteine-rich repeat secretory protein 38, PFAM = PF01657;PF01657	NaN	6	1.47571	0.677641	CP	A
C / AP	Niben101Scf01166_728124-737695	Niben101Scf01166_728124-737695	0.556302	-0.556302	0.556302	1.56496e-05	0.00012882	12	NaN	Putative	PHYPADRAFT_164339, Description = Predicted protein, PFAM =	NaN	11	1.4705	0.680043	C	AP
AP / A	Niben044Scf00021122Ctg000_8330-14492	Niben044Scf00021122Ctg000_8330-14492	-0.505299	0.505299	0.505299	1.57397e-05	0.000129463	12	NaN	Putative	SF3B1, Description = Splicing factor 3B subunit 1, PFAM = PF08920	NaN	44	0.704514	1.41942	AP	A
AP / A	Niben044Scf00017255Ctg003_2248-9162	Niben044Scf00017255Ctg003_2248-9162	-0.628422	0.628422	0.628422	1.5779e-05	0.000129688	12	NaN	Putative	GOS12, Description = Golgi SNAP receptor complex member 1-2, PFAM = PF12352	NaN	10	0.646883	1.54587	AP	A
AP / A	Niben101Scf21647_114175-125498	Niben101Scf21647_114175-125498	0.441832	-0.441832	0.441832	1.58128e-05	0.000129864	12	NaN	Putative	atpA, Description = V-type proton ATPase catalytic subunit A, PFAM = PF16886;PF00006;PF02874	NaN	35	1.35833	0.736199	AP	A
C / A	Niben101Scf21557_99440-105527	Niben101Scf21557_99440-105527	-0.961447	0.961447	0.961447	1.58245e-05	0.000129864	12	NaN	Putative	HAG3, Description = Elongator complex protein 3, PFAM = PF00583;PF04055;PF16199	HAG3	12	0.513542	1.94726	C	A
CP / AP	Niben101Scf05588_409630-419437	Niben101Scf05588_409630-419437	0.769145	-0.769145	0.769145	1.5867e-05	0.000130114	12	NaN	Putative	OEP61, Description = Outer envelope protein 61, PFAM = PF00515	OEP61	20	1.70426	0.586765	CP	AP
AP / A	Nbv0.3scaffold48508_11352-15249	Nbv0.3scaffold48508_11352-15249	-0.566653	0.566653	0.566653	1.59699e-05	0.00013084	12	NaN	Putative	wdr70, Description = Transducin/WD40 repeat-like superfamily protein, PFAM = PF00400;PF00400	NaN	19	0.675181	1.48108	AP	A
CP / A	Niben044Scf00022878Ctg023_20793-28296	Niben044Scf00022878Ctg023_20793-28296	-1.0751	1.0751	1.0751	1.59838e-05	0.00013084	12	NaN	Putative	CBSCBSPB4, Description = CBS domain-containing protein CBSCBSPB4, PFAM = PF00571;PF00571;PF00571;PF00571;PF00564	NaN	15	0.474637	2.10687	CP	A
AP / A	Niben101Scf04294_312332-382848	Niben101Scf04294_312332-382848	-0.365405	0.365405	0.365405	1.60096e-05	0.00013084	12	NaN	Putative	SLY1, Description = SEC1 family transport protein SLY1, PFAM = PF00995	NaN	19	0.776251	1.28824	AP	A
AP / A	Niben044Scf00019367Ctg002_1-6227	Niben044Scf00019367Ctg002_1-6227	-0.423094	0.423094	0.423094	1.60187e-05	0.00013084	12	NaN	Putative	MED15A, Description = Transcription cofactor, putative, PFAM =	NaN	1	0.745824	1.3408	AP	A
CP / AP	Niben101Scf06078_248033-256658	Niben101Scf06078_248033-256658	-2.09919	2.09919	2.09919	1.6021e-05	0.00013084	12	NaN	Putative	rgga, Description = Hyaluronan/mRNA-binding protein, PFAM = PF04774;PF09598	rgga	17	0.233389	4.28468	CP	AP
C / AP	Niben101Scf02944_485-24291	Niben101Scf02944_485-24291	0.699411	-0.699411	0.699411	1.60378e-05	0.00013084	12	NaN	Putative	FY, Description = Flowering time control protein FY, PFAM = PF00400;PF00400;PF00400;PF00400;PF00400;PF00400;PF00400	NaN	8	1.62384	0.615824	C	AP
AP / A	Niben101Scf01159_16754-32686	Niben101Scf01159_16754-32686	-0.633762	0.633762	0.633762	1.60403e-05	0.00013084	12	NaN	Putative	CSN7, Description = COP9 signalosome complex subunit 7, PFAM = PF01399	NaN	6	0.644494	1.55161	AP	A
CP / AP	Niben101Scf02015_739349-749143	Niben101Scf02015_739349-749143	-1.97761	1.97761	1.97761	1.60543e-05	0.000130856	12	NaN	Putative	BnaC05g47600D, Description = BnaA05g37280D protein, PFAM = PF04146	BnaC05g47600D	9	0.253911	3.9384	CP	AP
C / AP	Niben101Scf02168_181187-186678	Niben101Scf02168_181187-186678	-1.18809	1.18809	1.18809	1.61117e-05	0.000131224	12	NaN	Putative	, Description = Putative ovule protein, PFAM = PF12061;PF00931	NaN	17	0.438883	2.27851	C	AP
CP / AP	Niben101Scf00130_160539-182354	Niben101Scf00130_160539-182354	0.511284	-0.511284	0.511284	1.6153e-05	0.000131462	12	NaN	Putative	TAF5, Description = Transcription initiation factor TFIID subunit 5, PFAM = PF04494;PF00400;PF00400;PF00400;PF00400;PF00400;PF00400	TAF5	14	1.42532	0.701598	CP	AP
CP / C	Niben101Scf18662_12787-17273	Niben101Scf18662_12787-17273	-2.52251	2.52251	2.52251	1.62729e-05	0.000132317	12	NaN	Putative	bZIP28, Description = BZIP transcription factor bZIP28, PFAM = PF00170	NaN	1	0.17404	5.7458	CP	C
CP / A	Niben101Scf02793_2562654-2569563;Niben101Scf06661_355343-360870	Niben101Scf02793_2562654-2569563;Niben101Scf06661_355343-360870	2.06235	-2.06235	2.06235	1.62825e-05	0.000132317	12	NaN	Putative	Os02g0194200, Description = Zinc finger CCCH domain-containing protein 14, PFAM = PF00013;PF00642;PF00642;PF00642;Os04g0665700, Description = Zinc finger CCCH domain-containing protein 31, PFAM = PF00013;PF00642;PF00642;PF00642	NaN	3	4.17667	0.239425	CP	A
CP / A	Nbv0.5scaffold410_504189-510571;Niben044Scf00004324Ctg007_3903-11696	Nbv0.5scaffold410_504189-510571;Niben044Scf00004324Ctg007_3903-11696	-5.88717	5.88717	5.88717	1.63147e-05	0.000132423	12	NaN	Putative	PWP2, Description = Periodic tryptophan protein 2 homolog, PFAM = PF04003;PF00400;PF00400;PF00400;PF00400;PF00400;PWP2, Description = Periodic tryptophan protein 2 homolog, PFAM = PF04003;PF00400;PF00400;PF00400;PF00400;PF00400	NaN	5	0.016896	59.1855	CP	A
C / AP	Niben044Scf00001604Ctg001_1-6153	Niben044Scf00001604Ctg001_1-6153	-2.99855	2.99855	2.99855	1.63569e-05	0.000132423	12	NaN	Putative	lox1, Description = Lipoxygenase, PFAM = PF01477;PF00305	NaN	24	0.125126	7.99196	C	AP
C / A	Niben101Scf03147_1150225-1152958	Niben101Scf03147_1150225-1152958	-1.49936	1.49936	1.49936	1.63609e-05	0.000132423	12	NaN	Putative	gst7, Description = Tau class glutathione S-transferase, PFAM = PF02798;PF00043	gst7	3	0.353711	2.82717	C	A
CP / A	Niben101Scf05574_292033-308695	Niben101Scf05574_292033-308695	1.98276	-1.98276	1.98276	1.63612e-05	0.000132423	12	NaN	Putative	BnaC08g26510D, Description = BnaC08g26510D protein, PFAM = PF00415;PF00415;PF00415;PF13540	NaN	10	3.95247	0.253006	CP	A
CP / A	Nbv0.3scaffold16781_1915-8597	Nbv0.3scaffold16781_1915-8597	-1.62832	1.62832	1.62832	1.63653e-05	0.000132423	12	NaN	Putative	AILP1, Description = Aluminum induced protein with YGL and LRDR motifs, PFAM = PF12481	NaN	5	0.323464	3.09154	CP	A
CP / A	Niben101Scf12154_135663-159945	Niben101Scf12154_135663-159945	-1.47925	1.47925	1.47925	1.63691e-05	0.000132423	12	NaN	Putative	aly, Description = ALY protein, PFAM = PF13865;PF00076	NaN	5	0.358674	2.78805	CP	A
AP / A	Niben101Scf06128_20596-33242	Niben101Scf06128_20596-33242	-0.391392	0.391392	0.391392	1.63863e-05	0.000132463	12	NaN	Putative	SYP51, Description = Syntaxin-51, PFAM = PF05739	NaN	7	0.762394	1.31166	AP	A
C / A	Nbv0.3scaffold38850_12421-18941;Niben101Scf00887_444516-456046	Nbv0.3scaffold38850_12421-18941;Niben101Scf00887_444516-456046	0.744961	-0.744961	0.744961	1.64537e-05	0.000132903	12	NaN	Putative	PGSC0003DMG400010158, Description = Kinase interacting (KIP1-like) family protein, PFAM = PF07765;PGSC0003DMG400010158, Description = Kinase interacting (KIP1-like) family protein, PFAM = PF07765	PGSC0003DMG400010158	1	1.67593	0.596684	C	A
AP / A	Niben101Scf04994_50420-71429	Niben101Scf04994_50420-71429	-0.60075	0.60075	0.60075	1.64653e-05	0.000132903	12	NaN	Putative	BLH2, Description = BEL1-like homeodomain protein 2, PFAM = PF07526;PF05920	NaN	7	0.659411	1.5165	AP	A
C / A	Niben044Scf00022584Ctg002_6865-12691;Niben101Scf05302_459761-470024	Niben044Scf00022584Ctg002_6865-12691;Niben101Scf05302_459761-470024	-2.07524	2.07524	2.07524	1.64908e-05	0.000133009	12	NaN	Putative	dl4645c, Description = Microtubule-associated protein 70-1, PFAM = PF07058;dl4645c, Description = Microtubule-associated protein 70-1, PFAM = PF07058	dl4645c	8	0.237296	4.21415	C	A
CP / AP	Nbv0.5scaffold1875_209521-213948;Niben101Scf04096_1169563-1173990	Nbv0.5scaffold1875_209521-213948;Niben101Scf04096_1169563-1173990	-1.9062	1.9062	1.9062	1.66145e-05	0.00013367	12	NaN	Putative	RBL6, Description = RHOMBOID-like protein 6, mitochondrial, PFAM = PF01694;RBL2, Description = RHOMBOID-like protein 2, PFAM = PF01694	RBL6	1	0.266794	3.74822	CP	AP
CP / A	Niben101Scf07023_465925-470130;Niben101Scf14697_261214-265468	Niben101Scf07023_465925-470130;Niben101Scf14697_261214-265468	-0.870519	0.870519	0.870519	1.66254e-05	0.00013367	12	NaN	Putative	aic, Description = Nascent polypeptide-associated complex subunit alpha, PFAM = PF01849;aic, Description = Nascent polypeptide-associated complex subunit alpha, PFAM = PF01849	NaN	4	0.54695	1.82832	CP	A
CP / AP	Niben044Scf00023656Ctg004_17699-23588	Niben044Scf00023656Ctg004_17699-23588	-1.24974	1.24974	1.24974	1.6627e-05	0.00013367	12	NaN	Putative	BnaC03g59630D, Description = BnaC03g59630D protein, PFAM = PF03763	BnaC03g59630D	8	0.420525	2.37798	CP	AP
CP / AP	Niben044Scf00011419Ctg013_3747-9900;Niben101Scf04663_434164-440547	Niben044Scf00011419Ctg013_3747-9900;Niben101Scf04663_434164-440547	1.40739	-1.40739	1.40739	1.66322e-05	0.00013367	12	NaN	Putative	phf3, Description = BnaCnng08410D protein, PFAM = PF07744;PF07500;phf3, Description = BnaCnng08410D protein, PFAM = PF07744;PF07500	phf3	7	2.65256	0.376994	CP	AP
CP / AP	Niben101Scf11684_21956-26359	Niben101Scf11684_21956-26359	-1.2522	1.2522	1.2522	1.66345e-05	0.00013367	12	NaN	Putative	OTU6B, Description = Otu domain-containing protein 6b, PFAM = PF02338	OTU6B	7	0.419809	2.38204	CP	AP
CP / A	Niben044Scf00000055Ctg001_1378-6109	Niben044Scf00000055Ctg001_1378-6109	-2.00317	2.00317	2.00317	1.66556e-05	0.000133714	12	NaN	Putative	PMI1, Description = Protein PLASTID MOVEMENT IMPAIRED 1, PFAM = PF10358	NaN	11	0.249451	4.0088	CP	A
CP / A	Niben101Scf10259_83534-95861	Niben101Scf10259_83534-95861	-0.580189	0.580189	0.580189	1.66825e-05	0.000133714	12	NaN	Putative	SYT4, Description = Integral membrane single C2 domain protein, PFAM = PF00168;PF17047	NaN	9	0.668876	1.49504	CP	A
CP / AP	Niben101Scf07736_390048-400113	Niben101Scf07736_390048-400113	-1.44267	1.44267	1.44267	1.66859e-05	0.000133714	12	NaN	Putative	GSTT1, Description = Glutathione S-transferase T1, PFAM = PF02798	GSTT1	6	0.367887	2.71823	CP	AP
C / AP	Niben101Scf04765_3314-9337	Niben101Scf04765_3314-9337	-0.858975	0.858975	0.858975	1.66895e-05	0.000133714	12	NaN	Putative	GRXS17, Description = Monothiol glutaredoxin-S17, PFAM = PF00085;PF00462;PF00462;PF00462	NaN	5	0.551344	1.81375	C	AP
CP / A	Niben044Scf00020488Ctg012_20619-30670	Niben044Scf00020488Ctg012_20619-30670	-0.970367	0.970367	0.970367	1.67279e-05	0.000133923	12	NaN	Putative	Sb04g020490, Description = Putative uncharacterized protein Sb04g020490, PFAM = PF09409;PF00627	NaN	13	0.510376	1.95934	CP	A
C / AP	Nbv0.5scaffold6556_13081-18188	Nbv0.5scaffold6556_13081-18188	-0.725076	0.725076	0.725076	1.67799e-05	0.000134239	12	NaN	Putative	, Description = , PFAM = PF14826;PF14826	NaN	33	0.604965	1.65299	C	AP
AP / A	Nbv0.5scaffold2763_420777-426061	Nbv0.5scaffold2763_420777-426061	-1.34596	1.34596	1.34596	1.68336e-05	0.000134499	12	NaN	Putative	At2g02050, Description = NADH dehydrogenase [ubiquinone] 1 beta subcomplex subunit 7, PFAM = PF05676	NaN	3	0.393393	2.54199	AP	A
C / A	Niben044Scf00000055Ctg001_1378-6109	Niben044Scf00000055Ctg001_1378-6109	-1.44489	1.44489	1.44489	1.68372e-05	0.000134499	12	NaN	Putative	PMI1, Description = Protein PLASTID MOVEMENT IMPAIRED 1, PFAM = PF10358	PMI1	11	0.367321	2.72241	C	A
C / AP	Niben101Scf09822_212586-216989	Niben101Scf09822_212586-216989	-2.46194	2.46194	2.46194	1.69106e-05	0.000134985	12	NaN	Putative	UGT74P1, Description = Glycosyltransferase, PFAM = PF00201	NaN	3	0.181502	5.50958	C	AP
CP / A	Niben101Scf13036_195636-207578	Niben101Scf13036_195636-207578	-0.864346	0.864346	0.864346	1.69723e-05	0.000135378	12	NaN	Putative	DME2, Description = DNA demethylase, PFAM = PF15628;PF15629	NaN	11	0.549295	1.82051	CP	A
C / A	Niben101Scf02552_102604-128322	Niben101Scf02552_102604-128322	-2.84938	2.84938	2.84938	1.70095e-05	0.000135574	12	NaN	Putative	Larp, Description = LA-related protein 6 LA RNA-binding domain protein, PFAM = PF05383	Larp	2	0.138756	7.20691	C	A
CP / AP	Nbv0.5scaffold3681_182090-186507	Nbv0.5scaffold3681_182090-186507	1.38012	-1.38012	1.38012	1.70346e-05	0.000135674	12	NaN	Putative	At1g12380, Description = F5O11.10, PFAM = PF04937	At1g12380	14	2.6029	0.384187	CP	AP
C / AP	Niben101Scf36506_2026-9616	Niben101Scf36506_2026-9616	-2.7919	2.7919	2.7919	1.70597e-05	0.000135774	12	NaN	Putative	efg4, Description = Elongation factor-like protein, PFAM = PF03143;PF00641;PF00641;PF00009	NaN	1	0.144396	6.92542	C	AP
CP / A	Niben101Scf04197_116528-122556	Niben101Scf04197_116528-122556	-1.72306	1.72306	1.72306	1.70773e-05	0.000135814	12	NaN	Putative	ECT8, Description = Evolutionarily conserved C-terminal region 8, PFAM = PF04146	NaN	19	0.302905	3.30136	CP	A
C / A	Niben101Scf00815_140686-144242	Niben101Scf00815_140686-144242	-2.67079	2.67079	2.67079	1.71598e-05	0.00013637	12	NaN	Putative	At3g50940, Description = AAA-ATPase At3g50940, PFAM = PF00004;PF14363	At3g50940	10	0.157041	6.36778	C	A
CP / AP	Niben101Scf06716_212261-218034	Niben101Scf06716_212261-218034	1.94655	-1.94655	1.94655	1.7191e-05	0.000136517	12	NaN	Putative	SF3B1, Description = Splicing factor 3B subunit 1, PFAM = PF08920	SF3B1	3	3.85452	0.259436	CP	AP
AP / A	Niben101Scf01739_558549-573278;Niben101Scf03705_454852-468266	Niben101Scf01739_558549-573278;Niben101Scf03705_454852-468266	-0.861641	0.861641	0.861641	1.72657e-05	0.000136998	12	NaN	Putative	trx, Description = Thioredoxin O1, mitochondrial, PFAM = PF00085;trx, Description = Thioredoxin O1, mitochondrial, PFAM = PF00085	NaN	1	0.550326	1.8171	AP	A
C / A	Niben101Scf05710_223034-230112	Niben101Scf05710_223034-230112	1.18279	-1.18279	1.18279	1.72863e-05	0.000136998	12	NaN	Putative	gAPX, Description = Ascorbate peroxidase, PFAM = PF00141	gAPX	12	2.27016	0.440497	C	A
CP / A	Niben101Scf00897_165734-171136	Niben101Scf00897_165734-171136	1.19311	-1.19311	1.19311	1.72895e-05	0.000136998	12	NaN	Putative	GLO1, Description = Peroxisomal (S)-2-hydroxy-acid oxidase GLO1, PFAM = PF01070	NaN	20	2.28645	0.437359	CP	A
C / A	Niben101Scf06091_575750-595739	Niben101Scf06091_575750-595739	-0.698021	0.698021	0.698021	1.73048e-05	0.000137019	12	NaN	Putative	srp54, Description = Signal recognition particle 54 kDa protein, PFAM = PF02881;PF00448;PF02978	srp54	29	0.616417	1.62228	C	A
CP / AP	Niben101Scf08859_32596-39197	Niben101Scf08859_32596-39197	1.89208	-1.89208	1.89208	1.73617e-05	0.000137369	12	NaN	Putative	nbp1, Description = Polyadenylate-binding protein RBP47B, PFAM = PF00076;PF00076;PF00076	nbp1	14	3.7117	0.269419	CP	AP
C / AP	Niben101Scf02468_1088781-1094078	Niben101Scf02468_1088781-1094078	-1.3314	1.3314	1.3314	1.74832e-05	0.000138165	12	NaN	Putative	At5g22140, Description = FAD/NAD(P)-binding oxidoreductase family protein, PFAM = PF07992	NaN	5	0.397382	2.51647	C	AP
CP / A	Nbv0.3scaffold20378_1-9903	Nbv0.3scaffold20378_1-9903	1.12456	-1.12456	1.12456	1.74879e-05	0.000138165	12	NaN	Putative	FPA1, Description = Flowering time control protein FPA, PFAM = PF07744;PF00076;PF00076;PF00076	NaN	8	2.18034	0.458643	CP	A
C / A	Niben044Scf00004550Ctg005_1-14830	Niben044Scf00004550Ctg005_1-14830	-1.37119	1.37119	1.37119	1.75103e-05	0.00013824	12	NaN	Putative	hamy4, Description = Myosin-J heavy chain, PFAM = PF00063;PF00612;PF00612;PF00612;PF00612;PF02736;PF01843	hamy4	48	0.386572	2.58684	C	A
C / AP	Niben101Scf00996_107570-117708	Niben101Scf00996_107570-117708	0.47319	-0.47319	0.47319	1.75879e-05	0.000138752	12	NaN	Putative	aarA, Description = Citrate synthase, PFAM = PF00285	NaN	8	1.38818	0.72037	C	AP
C / A	Niben101Scf04549_958982-973878	Niben101Scf04549_958982-973878	-2.36878	2.36878	2.36878	1.76571e-05	0.000139196	12	NaN	Putative	SIZ1, Description = E3 SUMO-protein ligase SIZ1, PFAM = PF02891;PF00628;PF02037	SIZ1	6	0.193609	5.16504	C	A
C / AP	Niben101Scf00308_147922-154756	Niben101Scf00308_147922-154756	-0.85818	0.85818	0.85818	1.77736e-05	0.000140013	12	NaN	Putative	NAC062, Description = NAC domain-containing protein 62, PFAM = PF02365	NaN	6	0.551648	1.81275	C	AP
CP / AP	Niben101Scf14151_1354-4535	Niben101Scf14151_1354-4535	0.878381	-0.878381	0.878381	1.77982e-05	0.000140104	12	NaN	Putative	At5g58020, Description = At5g58020, PFAM = PF04641	At5g58020	2	1.83831	0.543977	CP	AP
AP / A	Niben101Scf11254_71240-77361	Niben101Scf11254_71240-77361	-0.447753	0.447753	0.447753	1.78165e-05	0.000140146	12	NaN	Putative	MOS11, Description = SAP domain-containing ribonucleoprotein, PFAM =	NaN	4	0.733184	1.36391	AP	A
CP / A	Niben101Scf04742_345283-349183	Niben101Scf04742_345283-349183	-0.950538	0.950538	0.950538	1.78401e-05	0.000140229	12	NaN	Putative	At2g26920, Description = At2g26920, PFAM =	NaN	9	0.51744	1.93259	CP	A
C / A	Nbv0.3scaffold25634_14706-25123;Nbv0.5scaffold957_81236-91653	Nbv0.3scaffold25634_14706-25123;Nbv0.5scaffold957_81236-91653	0.791633	-0.791633	0.791633	1.78535e-05	0.000140233	12	NaN	Putative	MBD117, Description = DNA-binding, integrase-type, PFAM = PF01429;MBD117, Description = DNA-binding, integrase-type, PFAM = PF01429	MBD117	7	1.73103	0.57769	C	A
CP / A	Niben101Scf08651_590448-600364	Niben101Scf08651_590448-600364	1.53755	-1.53755	1.53755	1.78734e-05	0.000140287	12	NaN	Putative	RH17, Description = DEAD-box ATP-dependent RNA helicase 17, PFAM = PF00271;PF00270;PF13959	NaN	9	2.90302	0.344469	CP	A
C / A	Nbv0.3scaffold26228_23667-27896	Nbv0.3scaffold26228_23667-27896	-1.36213	1.36213	1.36213	1.79491e-05	0.000140779	12	NaN	Putative	TSS, Description = Eukaryotic translation initiation factor 3 subunit, putative, PFAM =	TSS	1	0.389009	2.57064	C	A
CP / C	Nbv0.3scaffold32776_7852-19573;Niben101Scf00878_271677-285762	Nbv0.3scaffold32776_7852-19573;Niben101Scf00878_271677-285762	-2.24043	2.24043	2.24043	1.80109e-05	0.000141103	12	NaN	Putative	NUP62, Description = Nuclear pore glycoprotein p62, PFAM = PF05064;NUP62, Description = Nuclear pore glycoprotein p62, PFAM = PF05064	NaN	3	0.211623	4.72538	CP	C
CP / C	Niben101Scf03202_689205-696239	Niben101Scf03202_689205-696239	-3.96833	3.96833	3.96833	1.80164e-05	0.000141103	12	NaN	Putative	APTX, Description = Aprataxin, putative, PFAM = PF01661;PF11969;PF13671	NaN	2	0.0638873	15.6526	CP	C
AP / A	Niben101Scf07352_1-5800	Niben101Scf07352_1-5800	0.815257	-0.815257	0.815257	1.8031e-05	0.000141114	12	NaN	Putative	pepC, Description = Phosphoenolpyruvate carboxylase, PFAM = PF00311	NaN	1	1.75961	0.568307	AP	A
C / AP	Niben101Scf01234_46539-51489	Niben101Scf01234_46539-51489	-0.203464	0.203464	0.203464	1.80664e-05	0.000141289	12	NaN	Putative	At5g47620, Description = Putative RNA-binding protein, PFAM = PF00076;PF00076	NaN	6	0.868463	1.15146	C	AP
C / AP	Niben101Scf02438_219830-243884	Niben101Scf02438_219830-243884	-1.21138	1.21138	1.21138	1.81335e-05	0.000141614	12	NaN	Putative	ACX3, Description = Acyl-coenzyme A oxidase 3, peroxisomal, PFAM = PF01756;PF02770;PF00441	NaN	17	0.431854	2.3156	C	AP
CP / A	Nbv0.3scaffold21746_5146-12741;Niben101Scf03850_342572-350586	Nbv0.3scaffold21746_5146-12741;Niben101Scf03850_342572-350586	-7.0383	7.0383	7.0383	1.81342e-05	0.000141614	12	NaN	Putative	NLP7, Description = Protein NLP7, PFAM = PF00564;PF02042;NLP7, Description = Protein NLP7, PFAM = PF00564;PF02042	NaN	2	0.00760782	131.444	CP	A
CP / AP	Niben101Scf02044_1250306-1267994	Niben101Scf02044_1250306-1267994	1.4518	-1.4518	1.4518	1.81683e-05	0.000141697	12	NaN	Putative	At2g18900, Description = Transducin/WD40 repeat-like superfamily protein, PFAM = PF00400	At2g18900	12	2.7355	0.365564	CP	AP
C / A	Niben101Scf08156_772686-825890	Niben101Scf08156_772686-825890	1.90209	-1.90209	1.90209	1.81709e-05	0.000141697	12	NaN	Putative	BTAF1, Description = TATA-binding protein-associated factor BTAF1, PFAM = PF12054;PF00176;PF00271	BTAF1	23	3.73754	0.267556	C	A
CP / A	Nbv0.3scaffold29378_1391-7341	Nbv0.3scaffold29378_1391-7341	-1.78388	1.78388	1.78388	1.82281e-05	0.000141865	12	NaN	Putative	ECT2, Description = AT3g13460/MRP15_10, PFAM = PF04146	NaN	18	0.290401	3.44351	CP	A
CP / A	Niben101Scf00182_402002-416023	Niben101Scf00182_402002-416023	-0.722235	0.722235	0.722235	1.82346e-05	0.000141865	12	NaN	Putative	kars, Description = Lysine--tRNA ligase, PFAM = PF00152	NaN	18	0.606158	1.64974	CP	A
CP / A	Niben101Scf02749_99093-105939	Niben101Scf02749_99093-105939	-0.810795	0.810795	0.810795	1.82354e-05	0.000141865	12	NaN	Putative	lox, Description = Lipoxygenase, PFAM = PF01477;PF00305	NaN	17	0.570067	1.75418	CP	A
CP / A	Niben044Scf00024259Ctg010_1584-6107;Niben101Scf10328_62796-66923	Niben044Scf00024259Ctg010_1584-6107;Niben101Scf10328_62796-66923	0.80133	-0.80133	0.80133	1.82451e-05	0.000141865	12	NaN	Putative	RPL34, Description = 50S ribosomal protein L34, chloroplastic, PFAM = PF00468;RPL34, Description = 50S ribosomal protein L34, chloroplastic, PFAM = PF00468	NaN	2	1.74271	0.57382	CP	A
C / AP	Nbv0.5scaffold1568_208221-244104	Nbv0.5scaffold1568_208221-244104	-0.820322	0.820322	0.820322	1.82907e-05	0.000142019	12	NaN	Putative	pi4K1, Description = Phosphatidylinositol 4-kinase, PFAM = PF00613;PF00454	NaN	25	0.566315	1.7658	C	AP
CP / A	Nbv0.3scaffold33748_9333-16435	Nbv0.3scaffold33748_9333-16435	-2.35642	2.35642	2.35642	1.83084e-05	0.000142019	10	NaN	Putative	rgga, Description = Hyaluronan/mRNA-binding protein, PFAM = PF04774;PF09598	NaN	1	0.195275	5.121	CP	A
CP / A	Niben101Scf06187_182365-194283	Niben101Scf06187_182365-194283	-1.17713	1.17713	1.17713	1.83198e-05	0.000142019	12	NaN	Putative	BnaA02g28190D, Description = BnaA02g28190D protein, PFAM = PF00097	NaN	11	0.442232	2.26126	CP	A
CP / A	Niben101Scf06528_454928-495533	Niben101Scf06528_454928-495533	1.47901	-1.47901	1.47901	1.8336e-05	0.000142019	12	NaN	Putative	ABCC2, Description = ABC transporter C family member 2, PFAM = PF00005;PF00005;PF00664;PF00664	NaN	21	2.78757	0.358736	CP	A
CP / AP	Niben101Scf09321_74678-85509	Niben101Scf09321_74678-85509	-0.775551	0.775551	0.775551	1.83387e-05	0.000142019	12	NaN	Putative	PP2AB2, Description = Serine/threonine protein phosphatase 2A 55 kDa regulatory subunit B beta isoform, PFAM = PF00400;PF00400	PP2AB2	13	0.584165	1.71184	CP	AP
C / AP	Nbv0.3scaffold36956_8788-17989;Niben101Scf04067_702870-712072	Nbv0.3scaffold36956_8788-17989;Niben101Scf04067_702870-712072	1.14401	-1.14401	1.14401	1.83441e-05	0.000142019	12	NaN	Putative	TAF4B, Description = Transcription initiation factor TFIID subunit 4b, PFAM = PF12174;PF05236;TAF4B, Description = Transcription initiation factor TFIID subunit 4b, PFAM = PF05236;PF12174	NaN	9	2.20994	0.4525	C	AP
CP / A	Niben101Scf07736_390048-400113	Niben101Scf07736_390048-400113	-1.8435	1.8435	1.8435	1.83613e-05	0.000142019	12	NaN	Putative	GSTT1, Description = Glutathione S-transferase T1, PFAM = PF02798	NaN	6	0.278646	3.58879	CP	A
C / A	Niben101Scf04901_88837-96679	Niben101Scf04901_88837-96679	-0.985344	0.985344	0.985344	1.837e-05	0.000142019	12	NaN	Putative	PAA1, Description = Proteasome subunit alpha type-6, PFAM = PF00227;PF10584	PAA1	9	0.505105	1.97979	C	A
C / AP	Niben101Scf19517_1-17823	Niben101Scf19517_1-17823	-1.35202	1.35202	1.35202	1.84025e-05	0.000142137	12	NaN	Putative	DGK7, Description = Diacylglycerol kinase 7, PFAM = PF00781;PF00609	NaN	17	0.391743	2.55269	C	AP
CP / C	Nbv0.5scaffold2482_249790-261581	Nbv0.5scaffold2482_249790-261581	-1.89589	1.89589	1.89589	1.84116e-05	0.000142137	12	NaN	Putative	CESA3, Description = Cellulose synthase A catalytic subunit 3 [UDP-forming], PFAM = PF14569;PF03552	NaN	18	0.268707	3.72152	CP	C
CP / AP	Niben044Scf00008466Ctg001_3716-8247	Niben044Scf00008466Ctg001_3716-8247	0.999357	-0.999357	0.999357	1.84425e-05	0.000142269	12	NaN	Putative	STIPL1, Description = Septin and tuftelin-interacting protein 1 homolog 1, PFAM = PF01585;PF07842;PF12457	STIPL1	15	1.99911	0.500223	CP	AP
CP / A	Niben101Scf08869_12898-19985	Niben101Scf08869_12898-19985	-1.83306	1.83306	1.83306	1.84549e-05	0.000142269	12	NaN	Putative	lox1, Description = Lipoxygenase, PFAM = PF01477;PF00305	NaN	6	0.280668	3.56293	CP	A
C / A	Nbv0.5scaffold728_252156-258430	Nbv0.5scaffold728_252156-258430	-1.1698	1.1698	1.1698	1.84848e-05	0.000142397	12	NaN	Putative	AUL1, Description = Auxilin-related protein 2, PFAM =	AUL1	22	0.444484	2.2498	C	A
CP / A	Niben101Scf03094_536337-540859	Niben101Scf03094_536337-540859	-0.875596	0.875596	0.875596	1.86482e-05	0.000143358	12	NaN	Putative	, Description = , PFAM = PF09032;PF04969	NaN	9	0.545028	1.83477	CP	A
CP / A	Niben101Scf13916_24748-32036	Niben101Scf13916_24748-32036	-1.61542	1.61542	1.61542	1.86561e-05	0.000143358	12	NaN	Putative	TRMT11, Description = tRNA (guanine(10)-N2)-methyltransferase homolog, PFAM = PF01170	NaN	9	0.32637	3.064	CP	A
CP / AP	Nbv0.5scaffold8405_1478-5565	Nbv0.5scaffold8405_1478-5565	-2.28179	2.28179	2.28179	1.86564e-05	0.000143358	12	NaN	Putative	At2g40140, Description = Zinc finger CCCH domain-containing protein 29, PFAM = PF12796;PF00642	At2g40140	3	0.205642	4.86281	CP	AP
CP / AP	Niben101Scf06955_139067-146955	Niben101Scf06955_139067-146955	-0.848902	0.848902	0.848902	1.86626e-05	0.000143358	12	NaN	Putative	At3g16270, Description = VHS domain-containing protein At3g16270, PFAM = PF01417	At3g16270	20	0.555207	1.80113	CP	AP
C / AP	Niben101Scf05374_347349-388692	Niben101Scf05374_347349-388692	3.09591	-3.09591	3.09591	1.86947e-05	0.000143503	12	NaN	Putative	BnaA09g01820D, Description = BnaA09g01820D protein, PFAM = PF04818	NaN	1	8.5499	0.11696	C	AP
C / AP	Niben101Scf07027_452631-458813	Niben101Scf07027_452631-458813	-0.622578	0.622578	0.622578	1.87185e-05	0.000143584	12	NaN	Putative	eIF6, Description = Eukaryotic translation initiation factor 6, PFAM = PF01912	NaN	2	0.649509	1.53962	C	AP
C / A	Niben101Scf03539_19077-30809	Niben101Scf03539_19077-30809	-0.67593	0.67593	0.67593	1.87843e-05	0.000143986	12	NaN	Putative	At4g14990, Description = Putative uncharacterized protein At4g14990, PFAM =	At4g14990	7	0.625929	1.59763	C	A
C / AP	Niben101Scf03047_178744-192145	Niben101Scf03047_178744-192145	-1.84816	1.84816	1.84816	1.89383e-05	0.000145023	12	NaN	Putative	BnaC01g29800D, Description = BnaC01g29800D protein, PFAM = PF01363	NaN	16	0.277746	3.60041	C	AP
C / A	Nbv0.5scaffold380_50563-59630;Niben101Scf10336_356621-365688	Nbv0.5scaffold380_50563-59630;Niben101Scf10336_356621-365688	1.2932	-1.2932	1.2932	1.89677e-05	0.000145023	12	NaN	Putative	rnhA, Description = Ribonuclease H1, N-terminal, PFAM = PF13456;rnhA, Description = RNase H domain-containing protein, PFAM = PF13456	rnhA	3	2.45072	0.408044	C	A
CP / AP	Niben101Scf00472_485914-492589	Niben101Scf00472_485914-492589	1.38206	-1.38206	1.38206	1.89712e-05	0.000145023	12	NaN	Putative	SHM6, Description = Serine hydroxymethyltransferase 6, PFAM = PF00464	SHM6	25	2.6064	0.383671	CP	AP
AP / A	Niben101Scf08156_772686-825890	Niben101Scf08156_772686-825890	0.634799	-0.634799	0.634799	1.89732e-05	0.000145023	12	NaN	Putative	BTAF1, Description = TATA-binding protein-associated factor BTAF1, PFAM = PF12054;PF00176;PF00271	NaN	23	1.55272	0.64403	AP	A
CP / AP	Niben101Scf18662_12787-17273	Niben101Scf18662_12787-17273	-2.3457	2.3457	2.3457	1.9e-05	0.000145058	12	NaN	Putative	bZIP28, Description = BZIP transcription factor bZIP28, PFAM = PF00170	bZIP28	1	0.196731	5.08308	CP	AP
CP / AP	Niben101Scf02290_719210-725300	Niben101Scf02290_719210-725300	-0.442886	0.442886	0.442886	1.90091e-05	0.000145058	12	NaN	Putative	nudC, Description = Nuclear migration protein nudC, PFAM = PF04969	nudC	12	0.735662	1.35932	CP	AP
C / AP	Niben101Scf06461_416745-424198;Niben101Scf08176_74617-84742	Niben101Scf06461_416745-424198;Niben101Scf08176_74617-84742	-2.18227	2.18227	2.18227	1.90181e-05	0.000145058	12	NaN	Putative	YTP13, Description = YTH domain-contained RNA binding protein 13, PFAM = PF04146;YTP13, Description = YTH domain-contained RNA binding protein 13, PFAM = PF04146	NaN	3	0.220329	4.53867	C	AP
CP / AP	Niben101Scf10980_54772-72969	Niben101Scf10980_54772-72969	-0.485217	0.485217	0.485217	1.90389e-05	0.000145115	12	NaN	Putative	CDC27B, Description = Cell division cycle protein 27 homolog B, PFAM = PF00515;PF00515;PF12895;PF13181	CDC27B	3	0.71439	1.3998	CP	AP
AP / A	Niben101Scf08947_105531-117042	Niben101Scf08947_105531-117042	-0.606716	0.606716	0.606716	1.90524e-05	0.000145115	12	NaN	Putative	PGLP1A, Description = Phosphoglycolate phosphatase 1A, chloroplastic, PFAM = PF13344;PF13242	NaN	20	0.65669	1.52279	AP	A
AP / A	Niben101Scf10152_298472-308639	Niben101Scf10152_298472-308639	1.48855	-1.48855	1.48855	1.90769e-05	0.000145187	12	NaN	Putative	At3g56130, Description = AT3g56130/F18O21_90, PFAM = PF00364	NaN	4	2.80606	0.356372	AP	A
C / A	Niben044Scf00014981Ctg010_15629-23036;Niben101Scf03116_132870-141581	Niben044Scf00014981Ctg010_15629-23036;Niben101Scf03116_132870-141581	-0.627079	0.627079	0.627079	1.90887e-05	0.000145187	12	NaN	Putative	PGSC0003DMG400001452, Description = Ribosome biogenesis protein WDR12 homolog, PFAM = PF00400;PF00400;PF00400;PF00400;PF00400;PF08154;PGSC0003DMG400001452, Description = Ribosome biogenesis protein WDR12 homolog, PFAM = PF00400;PF00400;PF00400;PF00400;PF00400;PF08154	PGSC0003DMG400001452	4	0.647486	1.54443	C	A
CP / A	Nbv0.3scaffold7591_25719-30382;Niben044Scf00012938Ctg003_6748-11477	Nbv0.3scaffold7591_25719-30382;Niben044Scf00012938Ctg003_6748-11477	1.11023	-1.11023	1.11023	1.91236e-05	0.00014535	12	NaN	Putative	bbp, Description = Branchpoint-bridging protein, PFAM = PF00076;PF00013;PF16275;bbp, Description = Branchpoint-bridging protein, PFAM = PF00013;PF00076;PF16275	NaN	16	2.1588	0.463221	CP	A
CP / AP	Niben101Scf02857_161587-168401	Niben101Scf02857_161587-168401	-1.67414	1.67414	1.67414	1.9181e-05	0.000145684	12	NaN	Putative	CIPK23, Description = CBL-interacting serine/threonine-protein kinase 23, PFAM = PF00069;PF03822	CIPK23	4	0.313353	3.19129	CP	AP
CP / A	Niben101Scf05710_71152-78765	Niben101Scf05710_71152-78765	-1.57509	1.57509	1.57509	1.91974e-05	0.000145706	12	NaN	Putative	ERD7, Description = AT3g51250/F24M12_290, PFAM = PF06911	NaN	23	0.335621	2.97955	CP	A
C / AP	Niben101Scf06190_163120-177540	Niben101Scf06190_163120-177540	-0.758364	0.758364	0.758364	1.93546e-05	0.000146796	12	NaN	Putative	At1g15290, Description = Tetratricopeptide repeat-containing protein, PFAM = PF13424;PF13424;PF12807;PF15044	NaN	22	0.591166	1.69157	C	AP
C / AP	Nbv0.3scaffold10143_28025-31678;Niben101Scf05519_90434-96486	Nbv0.3scaffold10143_28025-31678;Niben101Scf05519_90434-96486	1.38382	-1.38382	1.38382	1.93976e-05	0.000147019	12	NaN	Putative	UBA2B, Description = UBP1-associated protein 2B, PFAM = PF00076;PF00076;BnaC04g24810D, Description = BnaC04g24810D protein, PFAM = PF00076;PF00076	NaN	9	2.60958	0.383204	C	AP
CP / AP	Nbv0.3scaffold33726_55-7608;Niben101Scf01964_191883-199819	Nbv0.3scaffold33726_55-7608;Niben101Scf01964_191883-199819	1.03609	-1.03609	1.03609	1.9426e-05	0.000147131	12	NaN	Putative	Sb02g040830, Description = Putative uncharacterized protein Sb02g040830, PFAM = PF01470;Sb02g040830, Description = Putative uncharacterized protein Sb02g040830, PFAM = PF01470	Sb02g040830	7	2.05066	0.487649	CP	AP
CP / A	Niben101Scf05880_151751-161483	Niben101Scf05880_151751-161483	-1.31572	1.31572	1.31572	1.94754e-05	0.000147402	12	NaN	Putative	EBP1, Description = ERBB-3 BINDING PROTEIN 1, PFAM = PF00557	NaN	7	0.401726	2.48926	CP	A
CP / A	Niben101Scf01338_536846-545633	Niben101Scf01338_536846-545633	-2.1192	2.1192	2.1192	1.95497e-05	0.000147812	12	NaN	Putative	DCP5, Description = Protein decapping 5, PFAM = PF09532;PF12701	NaN	9	0.230175	4.34452	CP	A
C / AP	Niben101Scf00745_399168-409543	Niben101Scf00745_399168-409543	-1.38093	1.38093	1.38093	1.95767e-05	0.000147812	12	NaN	Putative	me1, Description = Malic enzyme, PFAM = PF00390;PF03949	NaN	11	0.383971	2.60436	C	AP
CP / AP	Niben101Scf08651_590448-600364	Niben101Scf08651_590448-600364	1.96484	-1.96484	1.96484	1.95812e-05	0.000147812	12	NaN	Putative	RH17, Description = DEAD-box ATP-dependent RNA helicase 17, PFAM = PF00271;PF00270;PF13959	RH17	9	3.9037	0.256167	CP	AP
CP / A	Nbv0.5scaffold5066_76398-82843	Nbv0.5scaffold5066_76398-82843	-2.42211	2.42211	2.42211	1.95843e-05	0.000147812	12	NaN	Putative	rgga, Description = Hyaluronan/mRNA-binding protein, PFAM = PF04774;PF09598	NaN	8	0.186583	5.35954	CP	A
CP / AP	Nbv0.5scaffold1257_361273-373454	Nbv0.5scaffold1257_361273-373454	2.1516	-2.1516	2.1516	1.95995e-05	0.000147823	12	NaN	Putative	uba2, Description = Sumo-activating enzyme subunit 2, PFAM = PF00899;PF14732;PF10585	uba2	11	4.4432	0.225063	CP	AP
CP / AP	Niben101Scf00866_1983-8451	Niben101Scf00866_1983-8451	2.29938	-2.29938	2.29938	1.96381e-05	0.000147918	12	NaN	Putative	CAS, Description = Exportin-2, PFAM = PF03378;PF03810;PF08506	CAS	26	4.92245	0.203151	CP	AP
C / AP	Nbv0.5scaffold107_623374-635072	Nbv0.5scaffold107_623374-635072	-0.808089	0.808089	0.808089	1.96525e-05	0.000147918	12	NaN	Putative	VIP2, Description = Probable NOT transcription complex subunit VIP2, PFAM = PF04153	NaN	9	0.571138	1.75089	C	AP
C / AP	Niben101Scf05294_152586-169997	Niben101Scf05294_152586-169997	1.04639	-1.04639	1.04639	1.96531e-05	0.000147918	12	NaN	Putative	API5, Description = Apoptosis inhibitor 5-like protein API5, PFAM = PF05918	NaN	11	2.06535	0.48418	C	AP
CP / AP	Niben044Scf00002801Ctg008_694-5457;Niben101Scf04623_119154-123917	Niben044Scf00002801Ctg008_694-5457;Niben101Scf04623_119154-123917	1.20314	-1.20314	1.20314	1.9735e-05	0.000148431	12	NaN	Putative	PMS1, Description = AT4g02450/T14P8_5, PFAM = PF04969;PMS1, Description = AT4g02450/T14P8_5, PFAM = PF04969	PMS1	3	2.3024	0.43433	CP	AP
CP / AP	Nbv0.3scaffold2491_59799-78533;Niben101Scf12983_153905-172986	Nbv0.3scaffold2491_59799-78533;Niben101Scf12983_153905-172986	-1.87668	1.87668	1.87668	1.98358e-05	0.000148993	12	NaN	Putative	DYRK, Description = Dual-specificity tyrosine-(Y)-phosphorylation regulated kinase, PFAM = PF00069;YAK1, Description = At5g35980, PFAM = PF00069	DYRK	16	0.27231	3.67229	CP	AP
CP / A	Nbv0.5scaffold3262_244908-253328;Niben044Scf00002524Ctg006_745-9394	Nbv0.5scaffold3262_244908-253328;Niben044Scf00002524Ctg006_745-9394	-1.2578	1.2578	1.2578	1.9846e-05	0.000148993	12	NaN	Putative	crk1, Description = CRK1 protein, PFAM = PF00069;crk1, Description = CRK1 protein, PFAM = PF00069	NaN	1	0.418181	2.39131	CP	A
CP / AP	Niben101Scf04906_137102-143031	Niben101Scf04906_137102-143031	0.947301	-0.947301	0.947301	1.98511e-05	0.000148993	12	NaN	Putative	GEDH1, Description = Geraniol dehydrogenase 1, PFAM = PF08240;PF00107	GEDH1	11	1.92826	0.518602	CP	AP
AP / A	Nbv0.3scaffold39025_8039-14897;Niben101Scf03300_8422-15567	Nbv0.3scaffold39025_8039-14897;Niben101Scf03300_8422-15567	-0.69409	0.69409	0.69409	1.99388e-05	0.000149539	12	NaN	Putative	CYP40, Description = Peptidyl-prolyl cis-trans isomerase CYP40, PFAM = PF00160;PF00515;cpr6, Description = Peptidyl-prolyl cis-trans isomerase D, PFAM = PF00160;PF00515	NaN	11	0.618099	1.61786	AP	A
CP / AP	Nbv0.3scaffold13396_24587-33125	Nbv0.3scaffold13396_24587-33125	0.810647	-0.810647	0.810647	1.99514e-05	0.000149539	12	NaN	Putative	pRB, Description = Retinoblastoma-related protein, PFAM = PF01858;PF11934	pRB	18	1.754	0.570126	CP	AP
CP / A	Niben101Scf08586_593221-608676	Niben101Scf08586_593221-608676	-0.692493	0.692493	0.692493	1.99746e-05	0.000149609	12	NaN	Putative	BnaA07g31020D, Description = BnaA07g31020D protein, PFAM = PF14381;PF07714	NaN	23	0.618784	1.61607	CP	A
CP / C	Niben101Scf04312_390155-396848	Niben101Scf04312_390155-396848	-1.46158	1.46158	1.46158	2.008e-05	0.000150294	12	NaN	Putative	At5g56850, Description = Dystrophin-1, PFAM =	NaN	23	0.363094	2.7541	CP	C
C / A	Niben044Scf00005295Ctg005_3438-7807	Niben044Scf00005295Ctg005_3438-7807	-0.943476	0.943476	0.943476	2.01022e-05	0.000150356	12	NaN	Putative	WRKY3, Description = WRKY3, PFAM = PF03106	WRKY3	5	0.519978	1.92316	C	A
AP / A	Nbv0.3scaffold27270_7267-19717	Nbv0.3scaffold27270_7267-19717	0.666291	-0.666291	0.666291	2.01601e-05	0.000150685	12	NaN	Putative	BnaC07g39160D, Description = BnaC07g39160D protein, PFAM = PF12022;PF06148	NaN	17	1.58699	0.630125	AP	A
CP / AP	Niben101Scf00920_636456-645192	Niben101Scf00920_636456-645192	1.59481	-1.59481	1.59481	2.01867e-05	0.00015069	12	NaN	Putative	LUH, Description = Transcriptional corepressor LEUNIG_HOMOLOG, PFAM = PF08513;PF00400;PF00400;PF00400;PF00400	LUH	9	3.02055	0.331066	CP	AP
AP / A	Nbv0.3scaffold5456_22566-25954;Niben101Scf09501_27625-32555	Nbv0.3scaffold5456_22566-25954;Niben101Scf09501_27625-32555	-1.90062	1.90062	1.90062	2.01887e-05	0.00015069	12	NaN	Putative	At1g02870, Description = At1g02870, PFAM = PF09420;At1g02870, Description = At1g02870, PFAM = PF09420	NaN	2	0.267828	3.73375	AP	A
C / A	Niben101Scf06009_50023-57629	Niben101Scf06009_50023-57629	-2.31977	2.31977	2.31977	2.02167e-05	0.000150722	12	NaN	Putative	SNAP33, Description = SNAP25 homologous protein SNAP33, PFAM =	SNAP33	22	0.2003	4.99252	C	A
CP / C	Nbv0.3scaffold7385_26771-37353;Niben044Scf00009855Ctg008_1-9397;Niben101Scf00774_259757-270339;Niben101Scf05079_68820-79153	Nbv0.3scaffold7385_26771-37353;Niben044Scf00009855Ctg008_1-9397;Niben101Scf00774_259757-270339;Niben101Scf05079_68820-79153	-1.05952	1.05952	1.05952	2.02208e-05	0.000150722	12	NaN	Putative	UBP23, Description = Ubiquitin carboxyl-terminal hydrolase 23, PFAM = PF00443;USP17L6P, Description = Ubiquitin carboxyl-terminal hydrolase 17-like protein 6, PFAM = PF00443;UBP23, Description = Ubiquitin carboxyl-terminal hydrolase 23, PFAM = PF00443;USP17L6P, Description = Ubiquitin carboxyl-terminal hydrolase 17-like protein 6, PFAM = PF00443	NaN	2	0.479793	2.08423	CP	C
C / AP	Niben101Scf02151_28467-47984	Niben101Scf02151_28467-47984	0.313452	-0.313452	0.313452	2.02939e-05	0.000151071	12	NaN	Putative	Os03g0598200, Description = Os03g0598200 protein, PFAM = PF04147	NaN	2	1.24268	0.804714	C	AP
CP / C	P50	P50	2.93347	-2.93347	2.93347	2.02956e-05	0.000151071	12	NaN	NaN	NaN	NaN	25	7.63946	0.130899	CP	C
C / A	Niben101Scf00803_90942-95245	Niben101Scf00803_90942-95245	-1.96856	1.96856	1.96856	2.03148e-05	0.00015111	12	NaN	Putative	At5g67290, Description = FAD-dependent oxidoreductase-like protein, PFAM = PF01266	At5g67290	11	0.255507	3.91378	C	A
CP / A	Niben101Scf02700_54838-72737	Niben101Scf02700_54838-72737	1.8232	-1.8232	1.8232	2.03952e-05	0.000151603	12	NaN	Putative	Os02g0194200, Description = Zinc finger CCCH domain-containing protein 14, PFAM = PF14608;PF00013;PF00642;PF00642	NaN	5	3.53865	0.282594	CP	A
C / AP	Niben101Scf12568_69905-74709	Niben101Scf12568_69905-74709	6.70932	-6.70932	6.70932	2.04649e-05	0.000151856	10	NaN	Putative	At1g47710, Description = Serpin-ZX, PFAM = PF00079	NaN	2	104.642	0.00955637	C	AP
C / A	Nbv0.3scaffold22699_11391-21406;Niben101Scf07824_6453-16329	Nbv0.3scaffold22699_11391-21406;Niben101Scf07824_6453-16329	1.06653	-1.06653	1.06653	2.04696e-05	0.000151856	12	NaN	Putative	CESA1, Description = Cellulose synthase A catalytic subunit 1 [UDP-forming], PFAM = PF03552;PF14569;CESA1, Description = Cellulose synthase A catalytic subunit 1 [UDP-forming], PFAM = PF14569;PF03552	CESA1	15	2.09439	0.477466	C	A
C / A	Niben101Scf02996_245805-249559	Niben101Scf02996_245805-249559	-0.583558	0.583558	0.583558	2.04713e-05	0.000151856	12	NaN	Putative	BnaA03g04210D, Description = BnaA03g04210D protein, PFAM = PF03081	BnaA03g04210D	11	0.667316	1.49854	C	A
CP / AP	Niben101Scf04197_116528-122556	Niben101Scf04197_116528-122556	-1.25573	1.25573	1.25573	2.04896e-05	0.000151887	12	NaN	Putative	ECT8, Description = Evolutionarily conserved C-terminal region 8, PFAM = PF04146	ECT8	19	0.418781	2.38788	CP	AP
AP / A	Niben044Scf00007598Ctg009_1-8537	Niben044Scf00007598Ctg009_1-8537	-1.43123	1.43123	1.43123	2.05144e-05	0.000151967	12	NaN	Putative	NAEGRDRAFT_65393, Description = Predicted protein, PFAM = PF02841;PF02263	NaN	1	0.370814	2.69677	AP	A
CP / A	Niben101Scf06378_189199-250118	Niben101Scf06378_189199-250118	-1.44021	1.44021	1.44021	2.05593e-05	0.000152195	12	NaN	Putative	PYL6, Description = Abscisic acid receptor PYL6, PFAM = PF10604	NaN	3	0.368514	2.7136	CP	A
C / AP	Niben101Scf02690_146635-158696	Niben101Scf02690_146635-158696	-0.894741	0.894741	0.894741	2.06604e-05	0.000152839	12	NaN	Putative	VLN3, Description = Villin-3, PFAM = PF00626;PF00626;PF00626;PF00626;PF00626;PF00626;PF02209	NaN	27	0.537844	1.85928	C	AP
CP / AP	Niben101Scf01146_652473-670008	Niben101Scf01146_652473-670008	-2.11449	2.11449	2.11449	2.06878e-05	0.000152937	12	NaN	Putative	At1g51980, Description = Probable mitochondrial-processing peptidase subunit alpha-1, mitochondrial, PFAM = PF00675;PF05193	At1g51980	7	0.230927	4.33038	CP	AP
C / A	Niben044Scf00056389Ctg001_1713-10643	Niben044Scf00056389Ctg001_1713-10643	-1.87291	1.87291	1.87291	2.07313e-05	0.000153154	12	NaN	Putative	ELP2, Description = Elongator complex protein 2, PFAM = PF00400;PF00400;PF00400;PF00400;PF00400;PF00400;PF00400	ELP2	19	0.273023	3.66269	C	A
CP / AP	Niben101Scf04495_17422-26425	Niben101Scf04495_17422-26425	1.0567	-1.0567	1.0567	2.0753e-05	0.000153154	12	NaN	Putative	glysoja_016059, Description = Kanadaptin, PFAM = PF00498	glysoja_016059	10	2.08017	0.48073	CP	AP
CP / AP	Niben101Scf02337_45989-49317	Niben101Scf02337_45989-49317	1.20189	-1.20189	1.20189	2.07596e-05	0.000153154	12	NaN	Putative	tic, Description = TCP-domain protein, PFAM = PF03634	tic	1	2.30041	0.434705	CP	AP
CP / C	Niben101Scf03455_108623-121557	Niben101Scf03455_108623-121557	-2.91331	2.91331	2.91331	2.0785e-05	0.000153156	12	NaN	Putative	glgA, Description = Glycogen synthase, PFAM = PF00534;PF08323	NaN	4	0.132742	7.53342	CP	C
CP / A	Niben044Scf00017354Ctg000_992-12459	Niben044Scf00017354Ctg000_992-12459	3.67039	-3.67039	3.67039	2.07882e-05	0.000153156	12	NaN	Putative	PRP39, Description = Pre-mRNA-processing factor 39, PFAM =	NaN	22	12.732	0.0785423	CP	A
CP / AP	Nbv0.3scaffold66043_1756-9968;Nbv0.5scaffold818_386886-463139	Nbv0.3scaffold66043_1756-9968;Nbv0.5scaffold818_386886-463139	0.444179	-0.444179	0.444179	2.08363e-05	0.000153322	12	NaN	Putative	TFCB, Description = Tubulin-folding cofactor B, PFAM = PF14560;PF01302;TFCB, Description = Tubulin-folding cofactor B, PFAM = PF14560;PF01302	TFCB	6	1.36054	0.735003	CP	AP
C / AP	Nbv0.5scaffold2380_102786-106440;Niben101Scf01922_251839-255893	Nbv0.5scaffold2380_102786-106440;Niben101Scf01922_251839-255893	-2.45902	2.45902	2.45902	2.08452e-05	0.000153322	12	NaN	Putative	AGP1, Description = Transcription factor, GATA, plant, PFAM = PF00320;GATA1, Description = GATA transcription factor 1, PFAM = PF00320	NaN	1	0.18187	5.49843	C	AP
CP / AP	Niben101Scf00509_344601-358471	Niben101Scf00509_344601-358471	-3.84642	3.84642	3.84642	2.08534e-05	0.000153322	10	NaN	Putative	PDX2, Description = Probable pyridoxal 5'-phosphate synthase subunit PDX2, PFAM = PF01174	PDX2	1	0.0695205	14.3842	CP	AP
AP / A	Niben101Scf00472_485914-492589	Niben101Scf00472_485914-492589	-0.384083	0.384083	0.384083	2.09055e-05	0.000153601	12	NaN	Putative	SHM6, Description = Serine hydroxymethyltransferase 6, PFAM = PF00464	NaN	25	0.766266	1.30503	AP	A
CP / A	Nbv0.3scaffold13396_24587-33125	Nbv0.3scaffold13396_24587-33125	1.47439	-1.47439	1.47439	2.09815e-05	0.00015404	12	NaN	Putative	pRB, Description = Retinoblastoma-related protein, PFAM = PF01858;PF11934	NaN	18	2.77866	0.359885	CP	A
C / A	Niben044Scf00015458Ctg004_16351-20884	Niben044Scf00015458Ctg004_16351-20884	-1.12494	1.12494	1.12494	2.10062e-05	0.00015404	12	NaN	Putative	At5g55860, Description = WEB family protein At5g55860, PFAM = PF05701	At5g55860	5	0.458523	2.18092	C	A
CP / A	Niben101Scf02569_315273-329738	Niben101Scf02569_315273-329738	-1.42682	1.42682	1.42682	2.10081e-05	0.00015404	12	NaN	Putative	KEU, Description = SNARE-interacting protein KEULE, PFAM = PF00995	NaN	32	0.37195	2.68853	CP	A
C / A	Niben101Scf03648_525389-533654	Niben101Scf03648_525389-533654	1.2465	-1.2465	1.2465	2.11229e-05	0.000154777	12	NaN	Putative	At2g47790, Description = At2g47790/F17A22.18, PFAM = PF00400	At2g47790	4	2.37266	0.421469	C	A
C / A	Niben101Scf01958_502939-522722	Niben101Scf01958_502939-522722	-0.730179	0.730179	0.730179	2.11705e-05	0.000154977	12	NaN	Putative	GAD, Description = Glutamate decarboxylase, PFAM = PF00282	GAD	2	0.602829	1.65885	C	A
CP / AP	Nbv0.3scaffold741_105118-113361	Nbv0.3scaffold741_105118-113361	0.561253	-0.561253	0.561253	2.11788e-05	0.000154977	12	NaN	Putative	THO5B, Description = THO complex subunit 5B, PFAM = PF09766	THO5B	10	1.47555	0.677713	CP	AP
AP / A	Niben101Scf04973_180732-192386	Niben101Scf04973_180732-192386	-0.560315	0.560315	0.560315	2.12087e-05	0.00015509	12	NaN	Putative	HMA9, Description = ALG2-interacting protein X, PFAM = PF13949;PF03097	NaN	27	0.678154	1.47459	AP	A
AP / A	Nbv0.5scaffold637_532190-546521	Nbv0.5scaffold637_532190-546521	-0.789645	0.789645	0.789645	2.13084e-05	0.000155714	12	NaN	Putative	pdb1, Description = Methyl-CpG-binding domain protein, PFAM = PF01429	NaN	2	0.578486	1.72865	AP	A
CP / A	Niben101Scf02526_321140-332891	Niben101Scf02526_321140-332891	-1.83914	1.83914	1.83914	2.13705e-05	0.000156062	12	NaN	Putative	At4g10730, Description = Putative serine/threonine protein kinase, PFAM = PF00069	NaN	4	0.279488	3.57798	CP	A
CP / A	Niben101Scf15792_103109-106841	Niben101Scf15792_103109-106841	-1.84229	1.84229	1.84229	2.13967e-05	0.000156148	12	NaN	Putative	PPA1, Description = Soluble inorganic pyrophosphatase PPA1, PFAM = PF00719	NaN	11	0.278878	3.58579	CP	A
C / A	Niben101Scf08388_55848-66526	Niben101Scf08388_55848-66526	-0.801889	0.801889	0.801889	2.1475e-05	0.000156562	12	NaN	Putative	QSOX1, Description = Sulfhydryl oxidase 1, PFAM = PF04777;PF00085	QSOX1	6	0.573598	1.74338	C	A
CP / A	Niben044Scf00017308Ctg017_1-4447;Niben101Scf12045_564156-569310	Niben044Scf00017308Ctg017_1-4447;Niben101Scf12045_564156-569310	-1.93582	1.93582	1.93582	2.14824e-05	0.000156562	10	NaN	Putative	F4I4, Description = TPX2, C-terminal domain-containing protein, PFAM = PF06886;F4I4, Description = TPX2 (Targeting protein for Xklp2) family protein, PFAM = PF06886	NaN	2	0.261373	3.82594	CP	A
CP / AP	Niben101Scf06528_380579-389198	Niben101Scf06528_380579-389198	-1.51472	1.51472	1.51472	2.15933e-05	0.000157265	12	NaN	Putative	NPY1, Description = BTB/POZ domain-containing protein NPY1, PFAM = PF00651;PF03000	NPY1	9	0.349965	2.85743	CP	AP
C / A	Niben101Ctg16374_5244-8044;Niben101Scf02262_155637-158437	Niben101Ctg16374_5244-8044;Niben101Scf02262_155637-158437	0.716604	-0.716604	0.716604	2.16441e-05	0.000157529	12	NaN	Putative	CAB3C, Description = Chlorophyll a-b binding protein 3C, chloroplastic, PFAM = PF00504;CAB3C, Description = Chlorophyll a-b binding protein 3C, chloroplastic, PFAM = PF00504	CAB3C	9	1.64331	0.608528	C	A
C / AP	Niben044Scf00007351Ctg009_9962-22249	Niben044Scf00007351Ctg009_9962-22249	-0.991319	0.991319	0.991319	2.17115e-05	0.000157913	12	NaN	Putative	app2, Description = Xaa-Pro aminopeptidase 2, PFAM = PF01321;PF00557;PF16189;PF16188	NaN	15	0.503018	1.988	C	AP
CP / A	Niben101Scf04294_312332-382848	Niben101Scf04294_312332-382848	-0.610894	0.610894	0.610894	2.17635e-05	0.000158184	12	NaN	Putative	SLY1, Description = SEC1 family transport protein SLY1, PFAM = PF00995	NaN	19	0.654791	1.52721	CP	A
C / AP	Niben101Scf07109_92989-108041	Niben101Scf07109_92989-108041	1.19826	-1.19826	1.19826	2.178e-05	0.000158196	12	NaN	Putative	APX, Description = Ascorbate peroxidase, PFAM = PF00141	NaN	2	2.29463	0.4358	C	AP
CP / A	Niben101Scf01722_456961-464084	Niben101Scf01722_456961-464084	2.83686	-2.83686	2.83686	2.17943e-05	0.000158196	12	NaN	Putative	KK1_024527, Description = Serine/threonine-protein kinase ATM, PFAM = PF00855	NaN	8	7.14463	0.139965	CP	A
C / A	Niben101Scf00245_444764-449034	Niben101Scf00245_444764-449034	2.86709	-2.86709	2.86709	2.18335e-05	0.000158373	10	NaN	Putative	EMB514, Description = DUF3223 family protein, PFAM = PF11523	EMB514	5	7.2959	0.137063	C	A
AP / A	Niben044Scf00001260Ctg000_1-5483	Niben044Scf00001260Ctg000_1-5483	-0.309523	0.309523	0.309523	2.18785e-05	0.000158593	12	NaN	Putative	SYNC1, Description = Asparagine--tRNA ligase, cytoplasmic 1, PFAM = PF00152;PF00152;PF01336	NaN	23	0.806908	1.2393	AP	A
C / AP	Nbv0.5scaffold848_269505-280170	Nbv0.5scaffold848_269505-280170	2.41542	-2.41542	2.41542	2.19001e-05	0.000158644	12	NaN	Putative	PRP39, Description = Pre-mRNA-processing factor 39, PFAM =	NaN	6	5.33475	0.18745	C	AP
CP / A	Nbv0.3scaffold25049_1433-12398;Nbv0.5scaffold1782_373866-391350	Nbv0.3scaffold25049_1433-12398;Nbv0.5scaffold1782_373866-391350	0.824377	-0.824377	0.824377	2.19365e-05	0.000158752	12	NaN	Putative	copB2, Description = Coatomer subunit beta, PFAM = PF00400;PF00400;PF00400;PF00400;PF04053;copB2, Description = Coatomer subunit beta, PFAM = PF04053;PF00400;PF00400;PF00400;PF00400;PF00400	NaN	18	1.77077	0.564726	CP	A
C / A	Niben101Scf15792_103109-106841	Niben101Scf15792_103109-106841	-1.14536	1.14536	1.14536	2.19444e-05	0.000158752	12	NaN	Putative	PPA1, Description = Soluble inorganic pyrophosphatase PPA1, PFAM = PF00719	PPA1	11	0.452078	2.21201	C	A
AP / A	Nbv0.3scaffold81840_76-6572;Niben101Scf24679_63078-69311	Nbv0.3scaffold81840_76-6572;Niben101Scf24679_63078-69311	-1.44641	1.44641	1.44641	2.19683e-05	0.000158818	10	NaN	Putative	rr13, Description = Putative B-type response regulator 13, PFAM = PF00072;PF00249;rr13, Description = Putative B-type response regulator 13, PFAM = PF00249;PF00072	NaN	1	0.366934	2.72528	AP	A
C / AP	Niben101Scf03572_230028-235225	Niben101Scf03572_230028-235225	-2.79387	2.79387	2.79387	2.20281e-05	0.000159144	12	NaN	Putative	PPH, Description = Pheophytinase, chloroplastic, PFAM = PF12697	NaN	7	0.144199	6.93488	C	AP
CP / A	Niben101Scf03766_662291-669006	Niben101Scf03766_662291-669006	-4.72892	4.72892	4.72892	2.21285e-05	0.00015966	12	NaN	Putative	B'ETA, Description = Serine/threonine protein phosphatase 2A 59 kDa regulatory subunit B' eta isoform, PFAM = PF01603	NaN	8	0.0377097	26.5184	CP	A
CP / A	Niben101Scf01664_364723-372908	Niben101Scf01664_364723-372908	-0.861109	0.861109	0.861109	2.2129e-05	0.00015966	12	NaN	Putative	FREE1, Description = Protein FREE1, PFAM = PF01363	NaN	11	0.550529	1.81643	CP	A
C / A	Nbv0.3scaffold60356_3127-9131	Nbv0.3scaffold60356_3127-9131	0.705488	-0.705488	0.705488	2.21872e-05	0.000159973	12	NaN	Putative	PGSC0003DMG400008693, Description = Putative WPP domain-interacting protein 2-like, PFAM =	PGSC0003DMG400008693	8	1.6307	0.613235	C	A
CP / AP	Niben044Scf00017354Ctg000_992-12459	Niben044Scf00017354Ctg000_992-12459	3.62285	-3.62285	3.62285	2.2235e-05	0.000160164	12	NaN	Putative	PRP39, Description = Pre-mRNA-processing factor 39, PFAM =	PRP39	22	12.3193	0.0811734	CP	AP
CP / A	Niben101Scf10919_198059-206729	Niben101Scf10919_198059-206729	1.11483	-1.11483	1.11483	2.22434e-05	0.000160164	12	NaN	Putative	dus3l, Description = tRNA-dihydrouridine synthase 3, PFAM = PF01207;PF00642	NaN	11	2.16569	0.461746	CP	A
CP / A	Niben101Scf02145_171830-177133	Niben101Scf02145_171830-177133	-2.32898	2.32898	2.32898	2.23056e-05	0.000160419	12	NaN	Putative	PUX4, Description = Plant UBX domain-containing protein 4, PFAM = PF08059;PF00789	NaN	5	0.199024	5.02451	CP	A
CP / AP	Niben101Scf07109_92989-108041	Niben101Scf07109_92989-108041	0.765977	-0.765977	0.765977	2.23223e-05	0.000160419	12	NaN	Putative	APX, Description = Ascorbate peroxidase, PFAM = PF00141	APX	2	1.70052	0.588055	CP	AP
C / A	Niben044Scf00015044Ctg001_7804-17432;Niben101Scf08263_317261-328173	Niben044Scf00015044Ctg001_7804-17432;Niben101Scf08263_317261-328173	-0.977178	0.977178	0.977178	2.23233e-05	0.000160419	12	NaN	Putative	At5g22120, Description = At5g22100, PFAM =;Ccrd_013657, Description = Nucleotide-binding, alpha-beta plait, PFAM =	At5g22120	9	0.507972	1.96861	C	A
C / A	Nbv0.3scaffold2765_30330-38068;Niben101Scf05628_146560-159878;Niben101Scf08200_542497-549707	Nbv0.3scaffold2765_30330-38068;Niben101Scf05628_146560-159878;Niben101Scf08200_542497-549707	-0.799464	0.799464	0.799464	2.24578e-05	0.00016122	12	NaN	Putative	LPIN2, Description = LPIN2, PFAM = PF04571;PF08235;ned1, Description = Phosphatidate phosphatase LPIN2, PFAM = PF04571;PF08235;LPIN2, Description = LPIN2, PFAM = PF04571;PF08235	LPIN2	11	0.574563	1.74045	C	A
CP / A	Niben101Scf01534_275841-291344	Niben101Scf01534_275841-291344	1.32571	-1.32571	1.32571	2.24646e-05	0.00016122	12	NaN	Putative	At3g04820, Description = Pseudouridine synthase, PFAM = PF01142	NaN	16	2.50656	0.398953	CP	A
C / AP	Nbv0.3scaffold13303_37321-42871	Nbv0.3scaffold13303_37321-42871	-1.25425	1.25425	1.25425	2.25028e-05	0.000161346	12	NaN	Putative	PGH1, Description = Enolase, PFAM = PF03952;PF00113	NaN	18	0.419211	2.38543	C	AP
AP / A	Niben101Scf03628_1545942-1555543	Niben101Scf03628_1545942-1555543	0.92099	-0.92099	0.92099	2.2512e-05	0.000161346	12	NaN	Putative	ppc2, Description = Phosphoenolpyruvate carboxylase 1, PFAM = PF00311	NaN	67	1.89341	0.528147	AP	A
CP / A	Niben101Scf03133_7775-12877	Niben101Scf03133_7775-12877	0.672658	-0.672658	0.672658	2.254e-05	0.000161363	12	NaN	Putative	GAPB, Description = Glyceraldehyde-3-phosphate dehydrogenase GAPB, chloroplastic, PFAM = PF02800;PF02672;PF00044	NaN	24	1.59401	0.62735	CP	A
CP / A	Nbv0.3scaffold24120_21262-29518	Nbv0.3scaffold24120_21262-29518	0.911375	-0.911375	0.911375	2.25442e-05	0.000161363	12	NaN	Putative	PPC, Description = Phosphoenolpyruvate carboxylase, PFAM = PF00311	NaN	10	1.88084	0.531678	CP	A
CP / AP	Nbv0.5scaffold3873_107149-113842	Nbv0.5scaffold3873_107149-113842	0.677325	-0.677325	0.677325	2.25861e-05	0.000161556	12	NaN	Putative	myb6, Description = Putative MYB transcription factor, PFAM = PF00249;PF14379	myb6	3	1.59917	0.625324	CP	AP
CP / A	Niben101Scf00109_702215-710392	Niben101Scf00109_702215-710392	-2.00413	2.00413	2.00413	2.26568e-05	0.000161954	12	NaN	Putative	BnaC04g02610D, Description = BnaC04g02610D protein, PFAM = PF10358	NaN	11	0.249285	4.01146	CP	A
AP / A	Niben101Scf07303_101146-109519	Niben101Scf07303_101146-109519	-0.691236	0.691236	0.691236	2.2675e-05	0.000161977	12	NaN	Putative	ap1, Description = Adenine nucleotide alpha hydrolases-like superfamily, PFAM = PF00582	NaN	3	0.619323	1.61467	AP	A
CP / A	Niben101Scf06562_11747-14799	Niben101Scf06562_11747-14799	0.734342	-0.734342	0.734342	2.27282e-05	0.000162146	12	NaN	Putative	garR, Description = 2-hydroxy-3-oxopropionate reductase, PFAM = PF14833;PF03446	NaN	4	1.66364	0.601092	CP	A
C / AP	Niben101Scf01557_368965-376680	Niben101Scf01557_368965-376680	0.922557	-0.922557	0.922557	2.27357e-05	0.000162146	12	NaN	Putative	AXS1, Description = UDP-D-apiose/UDP-D-xylose synthase 1, PFAM = PF01370	NaN	13	1.89547	0.527573	C	AP
CP / C	Niben044Scf00000729Ctg007_6777-9781	Niben044Scf00000729Ctg007_6777-9781	0.993556	-0.993556	0.993556	2.27436e-05	0.000162146	12	NaN	Putative	hsr203J, Description = HSR203J, PFAM = PF07859	NaN	22	1.99109	0.502238	CP	C
CP / A	Niben044Scf00011419Ctg013_3747-9900;Niben101Scf04663_434164-440547	Niben044Scf00011419Ctg013_3747-9900;Niben101Scf04663_434164-440547	1.14922	-1.14922	1.14922	2.27913e-05	0.000162379	12	NaN	Putative	phf3, Description = BnaCnng08410D protein, PFAM = PF07744;PF07500;phf3, Description = BnaCnng08410D protein, PFAM = PF07744;PF07500	NaN	7	2.21794	0.450868	CP	A
C / AP	Niben101Scf00812_171373-184567	Niben101Scf00812_171373-184567	2.99908	-2.99908	2.99908	2.28297e-05	0.000162452	10	NaN	Putative	M7J2, Description = Transcriptional corepressor SEUSS, PFAM = PF01803	NaN	8	7.99492	0.125079	C	AP
CP / AP	Niben101Scf03047_178744-192145	Niben101Scf03047_178744-192145	-2.10427	2.10427	2.10427	2.2837e-05	0.000162452	12	NaN	Putative	BnaC01g29800D, Description = BnaC01g29800D protein, PFAM = PF01363	BnaC01g29800D	16	0.232569	4.2998	CP	AP
[truncated: 33,384 more rows]

## Sheet: AL7-Citrine(FC≥1.5, P<0.05)
Set 2. List of total Peptide Enrichment of AL7 and Citrine Proximal Proteins in the absence of p50 with a threshold of P < 0.05 and fold change (AL7/C) ≥ 1.5.
[truncated: 1,010 more rows]

[truncated: 1 more sheets: AL7-Citrine(+p50,FC≥1.5,P<0.05)]
