# Supplementary material for: A phosphorylation-driven ubiquitination switch fine-tunes Alfin-like 7–induced ROS signaling in plant immunity
Source: Sci Adv. 2025 Jun 13;11(24):eadw7554. doi: 10.1126/sciadv.adw7554 (PMC12164958; doi:10.1126/sciadv.adw7554)
Supplement: Supplementary file 2 — Data S1 to S9 [file sciadv.adw7554_data_s1_to_s9.zip › adw7554_data_s2.xlsx]

## Sheet: Sheet1
Data S2. List of Total Peptide Enrichment of AL7 and Citrine Proximal Proteins with and without p50
gene_names	A1	A2	A3	C1	C2	C3	AP1	AP2	AP3	CP1	CP2	CP3
EFL4	29759.1	42285.6	31026.2	22097.4	2103.18	17612.2	11326.8	19013.1	22267.7	23237	23577	13983.3
At5g51130	134581	48765.6	105685	41520.8	52219.1	41234.9	49687.9	84043.6	26441.5	69291.7	36215.5	57665.3
lsm14	25305.8	15557.8	21781.3	7230.73	17667.1	15419.9	4595.73	10616.3	12332.8	31934.3	30924.3	13289.4
RABB1C	85058.6	161662	105399	50537	51085.9	126462	137945	147669	145234	169762	176029	160129
Ni	46083.3	45742.9	28824.5	14558.1	17774.8	32365.6	39154.9	60240.4	26181.2	12509.5	26363.2	8.23773
acnA	744558	716269	772128	253837	278854	457276	809960	654780	806783	494029	474038	444743
CDA1	177136	177725	1945.62	37177.6	22995.2	21966.1	15387	19191.8	18760.8	12982.6	12638.7	13.8014
BnaC08g17900D	85643.8	128370	148488	29432.9	8960.98	25097.5	134423	112415	30552.9	3.03731	49453.9	86551.8
DRP3A	156592	160281	103411	66741.6	36364.9	134451	168634	216072	203925	101703	129450	83872.3
ARID5	27985	50053.5	45950.7	13806.8	12261.5	48707.6	45505.3	72317.2	61721.3	19397.9	35295.5	124.742
PGSC0003DMG401013152	452599	362733	413846	81918.4	84722.4	59412.2	346994	341504	382827	44252.2	42866.4	40977.9
PGH1	775807	649880	674425	198748	153769	319094	532311	504779	564995	228881	292209	221009
At1g29350	13187.2	10015.9	18247.6	8470.52	9033.41	8039.78	8658.21	13791.7	12985.8	8321.96	720.164	15994.5
At1g04700	169374	116256	125789	64422.2	61385.5	56139.2	121668	87555.4	87342.1	70552.3	62503.5	53450.2
E2FB	108204	86332.6	77820.2	57178.5	49630.4	60570.3	44001.2	34787.4	67934.1	28479.7	21523.3	30633.4
HDA2	41113.1	32028.9	30339.5	21245.6	22973.4	21773.4	32360.4	27672.7	27489.8	28065.1	19534.7	36376
SCC3	113590	108319	95852.4	84655.6	65633.9	37629.2	62663.1	71488.7	63850.4	34306.5	31327.5	18971.8
ARP7	30545.1	90259.7	26015.5	15550.9	5944.3	50444.7	15544.2	96699.6	70446.1	78768.5	344769	26732.4
c18	39838	36605.2	43798.8	5455.4	15573.7	2724.86	31987	38995.7	30445.1	13485.9	33701.4	4632.74
TRZ4	59053.1	35949.5	57727.6	37326	33118	22740.5	35350.1	45633.4	39107.5	14370.7	18028.6	11375.6
MYBC1	65961.7	46486.7	44117.6	29708.4	22475.7	16653.2	30930.7	48718.1	36792.3	12235.7	21621.3	22863.8
OXSR1	395863	380245	391001	194808	178091	186335	382247	268641	389924	181617	153056	181911
PGSC0003DMG402018164	80968.3	103827	89789.1	76135.1	63025.9	38483.9	97462.1	75976.3	98195.4	41897.5	51921.7	35272.6
At4g32160	22997.8	9377.29	28239.4	8423.88	9599.68	5928.95	11913.2	16503	13351.3	13750.7	4264.75	4944.67
NUP160	18547.7	23998	102885	17569.9	16321.6	21413.3	19890	48745	24567.2	1209.38	17112.9	6012.24
EDC4	215552	209441	257037	102728	105670	128403	273725	247338	259969	184603	144580	184330
BnaA09g03520D	18310.7	31164.1	18467.5	11556.4	12651.4	13941	914.391	31977.9	8762.64	0.80592	6647.44	876.779
GPA1	79862.7	30299.7	56963.6	21472.4	30040.5	35353.9	77815.2	51585.5	24934.2	9998.21	22059.4	52081.2
BnaC07g37270D	121094	101451	110498	41653.7	37378.3	38401.1	58340.1	73968.3	54601.3	48888	37309.9	49877.5
nuclear ribonucleoproteins A2/B1-like	60678.2	31107.6	55572.4	50438.9	12603.6	20876.3	55768.9	38248.7	23778.4	2293.13	16527.4	8938.69
IRL6	194226	138347	135538	89282.3	79216.7	140162	219994	190257	177493	126988	103047	121137
PBC1	25987.4	25812.2	11046.6	2142.05	25212.7	5119.22	16674.8	19732.6	15814.9	17561.1	14361.3	134866
CNOT3	20790.2	32869.5	23615.1	1866.17	1832.02	8236.02	10634.2	21943	19000.9	18894.3	18894.3	18653.5
acnA	147392	167725	179317	68707.9	56139.9	173403	196256	205343	219659	152906	162605	140172
DDB1	18929.3	20075.4	15354.1	3270.39	5070.38	22359	29287.9	31769.7	29038.9	9215.71	19502.2	7083.49
HDMA1501	35317.5	67539.6	60829.1	40351.9	16565	25052	20693.8	64214	99537.3	2571.97	28062.7	34614.7
DME2	580899	290877	297297	205473	111153	63093	352582	126125	233616	256005	96081.1	706.881
PLP1	1612.5	18777182	8832624	3.29394e+06	24771.4	9445568	28668242	26219220	15965188	3.52948e+06	15641413	24620322
ZW18	24268.1	14968	14621	5094.88	11310.4	9164.26	16825.5	15095.5	13462.2	18702	11281.1	9276.66
eIF4	4450420	3.7616e+06	4426393	2.06376e+06	2.01356e+06	1.5578e+06	3.65182e+06	3.08635e+06	3395043	1.58196e+06	1551115	1.72336e+06
casK	91571.6	125303	73555.8	33600	30053.4	96319.4	61329.7	255195	110901	53038.8	91123.8	43161.6
IQD31	99781.6	77795.5	141269	44791.4	25838.6	27083.3	115409	83992.4	85285	17226.5	37151.9	24675
NUDT19	3727.07	3311.14	7206.92	1887.19	1.5198	4318.27	3212.78	6820.32	3875.37	5342.04	1293.83	1983.97
cdcD	382593	389497	474217	210526	116800	286805	503199	421891	474645	313226	390063	287923
NtMKP1	44781.7	23918.6	24191.5	25038.7	15053.2	17983.6	18916.6	3409.73	13724.8	41192.4	994.073	50490
AP4M	189891	11772	30328.4	14109.1	26863	2616.06	25630.5	11984.6	17603.1	5337.55	8843.02	1285.38
NFXL1	277542	229091	275620	112090	100238	58179.5	232855	142256	148142	80590.5	54685.3	83155.6
CPSF30	194084	142795	135221	51563.9	45308	297.343	83500.1	93512.1	102914	24443.5	17727.8	35806
DYRK	278304	304884	283432	98184.9	80777	77516.9	324464	253791	239575	80999.9	69413.9	72289.3
adc1	25557.4	32605.8	26038.3	16005.2	11141.3	25110.6	37426.5	22394.5	32391.4	48196.7	19664	22192.7
TSS	16983.8	22028.9	21350.9	5855.45	11819.8	5806.68	8630.95	15832	16021.9	6846.45	6846.45	6060.43
PPI1	40191.8	47722.7	55280.8	30308.3	27347.6	24685.1	25154	40923.7	42613.4	7683.98	29296.2	4551.13
BZIP19	65404.2	41809.2	42141.4	32754.9	42304.4	16569.9	28767.7	22375.2	23856.6	14472.4	17222.1	15895
At2g18990	10850.8	17283.2	9442.17	7596.26	2752.33	9306.44	4451.34	7041.38	3364.16	1.67745	12.9079	2.22651
RH37	191310	226165	210496	100859	74631.4	125515	200956	145946	229273	66962.7	85801.2	74136.7
AGD8	225757	217754	194930	86842.3	101002	33964.5	88060.5	76548.2	52058.8	43983	58800.9	56852.4
ZFWD1	103887	55027.6	75728.1	20866.1	8339.92	22227.8	74004.7	36328.9	27275.1	30991.1	13810.4	9194.48
LPIN2	36153.4	45511.8	38916.5	26565.8	17711.8	25004.2	42917	46519.9	49965.1	33205.5	26893.3	25023.7
BnaC08g32180D	51609.2	50618.2	84836.4	27135.1	21519.9	46511.4	17996.6	57166.8	51596.6	18769.2	29848.2	115.849
UBC13	16511.6	13473.9	15194.8	9176.85	5682.26	14809.2	24572.2	44346.3	21382.1	2750.22	44992.8	31184.8
FIM5	48153.8	49235.5	97040.3	26264.5	49514.6	37706.8	60388.8	49985.5	41120.4	18561.5	44698.7	10298.7
ddj1	161348	179684	139407	43062.6	48988.2	33759	93742.8	68954.7	107936	2764.1	28283	10456.2
FOLD4	24182.5	26338.5	14118.4	6415.68	4618.04	24835.2	17064.1	27664.1	35724.6	23545.3	28796.5	17998.2
PRAF1	26553.2	32468.5	23702.9	18382.7	19584	16600.6	27937.3	21449.9	24368.5	16383.6	14573.3	21378.7
puf2	336728	343528	319202	147679	239920	206846	255901	350941	355099	322989	233694	276693
ECT2	646783	624225	773544	389856	353523	183863	613560	478208	625766	199510	210164	184066
hsbp2	30582.7	25046.6	18926	16235.8	13939.4	7975.53	18597.4	29829	13893.4	11429.1	11429.1	163198
SNF4	142100	148404	71750.7	75610.9	44672.5	88840.9	200232	75680.1	54147	56438.4	64760.7	64006.5
Os01g0595100	80446.5	83790.4	73664.3	30874.6	52251.4	31445.5	43242.4	40097.6	39723.8	3808.23	21696	31318.9
10HGO	42211.5	52656.2	65475.8	11547.7	1117.1	5671.36	16846.8	7379.24	221309	262.691	724.826	2941.91
SCL11	37626.4	91358.8	89541.2	25371.2	27829.2	19677.4	52198.5	94431	68579.5	14.276	8082.23	12877.8
NUP62	50933.6	40735.3	64404.3	18926.6	21562.4	5274.75	35972.3	19209.5	37347.4	6063.51	56.8475	3564.3
BnaC01g06260D	4719511	36928.8	3.62382e+06	39048.8	39266.7	37896.5	252743	2186861	20418.9	54934.6	23135.5	57698.1
CYTC1	94279.1	76904.7	67140.3	60797.7	40339	23691.3	40108.1	43721.1	37103.6	26797.3	36945.1	15192.1
zc3h3	20114.5	20786.5	18546.1	10823.2	7163.17	6012.24	19858.1	12510	16765.6	14.131	14767.8	683.97
pyrG	509021	769668	526995	384852	390480	163152	277827	335445	267404	121430	150474	101985
WRKY74	244371	193037	199132	199242	105106	101955	170543	181626	174907	89413.3	103217	84498
NRPC2	57292.1	57498.4	11474.9	18668.2	5310.57	34487.2	16218.2	2429.01	45293.8	961.323	7400.91	3618.48
At1g27090	90578.9	119161	81355.7	39587.3	40059.8	34789.6	88013.2	95209.1	110280	23887.2	38066.9	15150.1
pco105214b	40436.5	44953.8	36727.4	16011.5	39291.6	24996.7	28718.9	43054.1	47202.6	32203.9	31264.6	10.6949
VOZ1	52051.7	58239.2	47051.6	30886.9	11716.1	42438.4	67115.5	46659	59616.7	23397.3	26639.7	19254.7
PGSC0003DMG401012256	17130.3	13290.9	8121.96	4504.48	1.28336	9477.91	17575.8	17575.8	16171.4	406.179	6032.5	967.968
psr	72895.6	41526.9	68266.3	12124.1	31321.8	66371.8	28162.3	135105	71414.8	18788.1	36514.1	55374.3
BnaC08g31050D	78672	39002.6	38058.9	36419.7	33967.7	25139.4	13481.4	32946.9	23759.9	19823.9	20851.3	14630.5
ARC	402209	378266	309586	120248	128589	128077	407883	310846	242647	128699	135957	156563
atg5	11741	9385.64	7011.23	5284.07	1.35545	3136.98	3997.27	4410.17	4371.19	3112.96	3469.34	3546.88
NAC091	55227	50317.1	83387.5	18093.5	22972.8	18206.2	71330.2	63897.6	52775.9	30891.6	40612.8	40860.7
efg4	47406.1	75692.4	31333.2	21009.9	21659.5	31032.2	49830.9	46604.5	44542.3	19754	15694	122.764
SCD2	380049	437221	344026	132461	121586	378360	306890	352086	424901	284704	343960	258151
BnaC03g43540D	75554.7	83965.1	76420.6	41925.7	15293.1	45117.1	58056.7	86398.9	80888.2	48584.2	55642.8	41422.7
ELF3	21485.7	11235.2	7625.38	11448.8	7478.08	3122.21	5372.95	4059.86	13944.5	9832.89	3765.31	6394.02
ECT2	595813	480561	591216	286100	194649	167594	485284	453518	455958	152891	242968	184859
SPMS	94104.6	95122	68599.4	19427.5	10712	35710.3	65375.6	62011	47522.4	18661.5	29864.2	29894.4
MEB1	47164.6	32923.5	47017.8	23767.2	24459.7	28818.5	56989.1	41367.2	55630.4	25022.8	36599.2	32043.9
c4acd	16139	7632.23	1853.38	667.609	2170.77	9509.14	12986	5411.27	14443.7	7.92859	5664.23	32.3651
HPA	53372.8	260880	8774.05	27467.7	114.207	21360.8	74857.6	54134.2	38246.5	2076.56	43765.6	12903.9
BnaC03g24920D	9588.84	10808.4	8602.96	8218.44	4117.69	5572.48	5574.86	4620.19	7500.1	6965.17	4915.17	7086.33
CT099	146973	135119	80328.2	52842.9	53554.6	57698	144721	109189	84345.2	127796	66615.3	53122.6
rgga	186472	141403	162743	51599.5	37212.3	27816.8	92284.4	70298.8	86280.7	24040.7	29566.8	20913.7
kb1	80848.7	23915	52771.5	11915.2	8099.47	22525.6	34959.5	26243	19798.7	39740.1	13340.8	6841.11
fcl2	13176.4	14862.8	16123.9	5052.56	7776	4110.13	12017.3	19884.4	13303.9	9699.32	4662.62	8436.55
F383_11715	106353	93017.5	26716	85170.3	50651.2	4115.42	44464.8	21071.1	33211.9	6423.76	11395.1	10402
vatF	107455	109657	107235	34607.6	30907.8	67051.9	94446.8	62161.7	114475	9135.19	18587.1	40143.9
B38	48752.4	57074.7	47029.2	20436.4	23474.9	8294.83	37116.4	23828.4	43940.4	10674.6	10784.6	11265.4
ubiE	28408.1	33017.5	22500.5	11578.8	8463.01	6697.99	11821	24798.4	17456.5	3573.9	21223.1	3452.01
PUX3	58627.4	40555.4	47752.1	37131.2	18139.3	15326.8	25935.9	22895.5	17404.2	20029.2	8146.91	8744.36
At2g40140	90550.1	102435	107074	39169.2	37168.8	38285.4	162004	134926	167105	47403.9	53018	35841.4
ASA2	101338	47413.1	50728	4425.13	5159.41	16723.1	59224.8	45735	30111.6	2.61852	10994.1	41.7507
At1g48530	33019.6	22548.6	20515.2	16623.2	15758.3	9941.01	21289.9	18469.8	6747.56	19832.5	16431.2	10716.3
BnaC04g53430D	47251.4	32936.6	32577.5	7125.89	10246.1	7736.02	34352.4	15246.4	24000.2	7931.76	3421.76	4322.88
SMG7	71006	75634.4	75312.8	38624.5	17244.6	22932.8	61634.7	49444.6	65881.6	20625.2	20783.1	15226.7
PGSC0003DMG400003547	50937.3	44299.6	46425.8	13947.8	23379.7	44357.5	52305.5	60874	58934.7	27354.8	35942.5	32196.6
UPF1	85673.3	102072	117128	18054.6	24017.8	29794.7	75012	93631.7	110311	22376.2	30752.9	18935.5
MAP1A	389731	361598	449109	320423	242058	211946	327461	336130	254706	43890.6	203998	177397
WEL1	72815.7	101406	60034.4	29681.2	40008.7	37915.1	104809	128931	101791	39305	54146.8	30980.6
At1g20880	50308.1	53725.2	37100.2	15387.3	19298.5	14962.6	56663.6	27534.5	45161.8	39817.9	39817.9	20867.4
At1g76660	52789.7	51727.4	30660.8	29125.8	12165.2	29480.5	27082.1	10877.9	16763.8	7444.57	8314.53	8619.8
SCL9	151754	151280	131063	86540.9	92300.9	78742.2	102271	88352.6	99172.3	76363.8	54721.7	69235.4
ST13P4	75968.8	70672.8	82109.4	41480.9	41715.7	66405.4	75606.1	70403.1	73061	47110.8	59523.2	48135.3
HACL	165455	201296	152645	57987.8	56826.1	88263.8	172831	187923	226315	68349	78258.4	68327.3
polr1c	355726	302350	286359	240981	204184	171094	272878	168195	265333	114766	134639	125903
crk1	51198.8	43831.8	39135.4	19073	35724	19318.8	21691	18324.5	21900.4	39723.7	59557.2	18115142
SNF1	8679.54	22819.9	8145.5	5142.73	2118.66	18498.7	11840.9	20726.7	17574.6	11284.5	12087.2	6885.47
STY2	111646	84129.7	80555.6	59938.7	52458.8	43888.8	110532	79682.9	73608.1	94327.6	49904.1	71149.3
At5g42950	549983	439712	515786	304025	270961	269450	489860	332247	422526	416604	285419	332088
VPS54	25308.3	21050.4	16446.3	9908.67	11770	10758.6	18185.9	48922.1	14518.4	15719.5	26771.4	788.098
ERF	85029.5	51381.9	86432.6	18309.8	3156.92	36315.2	45911.6	82932	38623.8	14312.9	17341.6	8329.04
1g52420	2336.27	37130.5	13687.2	4561.99	4219.46	8003.2	24944.6	31297	14359.5	406.865	5404.68	13184.1
TON1A	43510.5	39165.3	48327.8	24993.6	27213.4	12629	38445	26362.2	33499.4	9862.65	8569.74	2663.88
PGSC0003DMG400006321	99427.7	38013.2	73671.7	36169.2	16511.4	2568.26	52470.4	29292.4	33593.6	5369.18	19983.8	8144.03
LACS9	24189.3	480858	15318.8	67093.3	4701.58	108903	83739.8	199666	386774	29092.8	106674	75610.2
KK1_033936	48754.7	48874.4	46528.2	33914.7	20976.4	15334	52699.6	35414.9	38643.2	19832.1	19433	11177.3
VTC2	509808	546618	513449	261521	262352	279188	348683	364920	302439	264542	142260	171084
WDR1	199024	160896	95587.6	61570.2	62327.8	161792	117436	194753	131160	110332	228989	213425
GAPCP2	14788.9	22437.4	18856	20083.6	138.119	9661.21	11170.1	12614.7	21563.4	7891.21	16165.9	7914.25
NFS1	31515.7	33380.5	33277.4	14310.5	7818.43	30894.3	62549.7	72484.7	49144.9	42133	27331	54285.6
ymdB	449906	482863	496587	101244	115377	72281.6	293662	249252	259555	132955	100276	70792.6
UNG	844779	40673.1	394871	54127.2	56896.2	39017.1	409833	340620	24914.4	71264.5	37415.1	74915.6
NRPB3	97992.3	106101	86142.8	19896.7	22518	103840	85724.6	138354	131182	72217.1	113543	38328.5
ACR3	17622.9	35344.8	23427.5	4598.13	11012.8	3361.4	18643.5	24716.1	14770.5	19441	8940.79	8432.54
TCP4	25955.8	34267.5	20274.7	10691.2	12486.6	6507.95	18622.2	5434.47	19285.2	2398.43	4162.25	2986.49
yrdc	494366	260427	228716	227697	109374	116286	323871	188243	122231	132340	55930.5	93013.9
5FCL	65158.8	4179.83	7130.15	3308.5	4345.3	6501.27	12838	8914.74	5805.56	2958.28	2775.88	2976.37
IDD1	30798.4	38094.9	27796.5	13608.8	15824.1	9025.52	15735.3	132888	63720.2	15397	50608.9	3660.78
HSFA1B	78523.4	63804.9	42001.4	49029.6	45074	28284.7	27440	29374.7	32385	37266.9	27671.2	23035.3
GPP2	54334.4	75408.9	26348.6	30632.5	25396.3	20243.1	35646.4	123289	13036.6	65641	71428.4	476599
TPS3	313.845	22374.5	8888.86	4148.7	538.038	11860.5	17078.7	38616.1	32840.1	6581.5	2651.31	17674.1
cdk8	57049.9	43014.6	42173.2	30520.3	28906.7	28718.3	50759.1	17382.2	32828.9	44452.9	39821.6	35787.8
ap2	28990	43094.7	41756.6	20562.6	25966.4	13787.4	29757.1	34077.2	26684.5	17893.3	32155.2	16934.5
At1g29350	93838.9	85241.4	72186.2	73761.2	49173.7	44156	58731.1	53742.9	66488.8	63867.7	38552.3	53524.5
CYP71D20	68275.6	67429.4	45686.2	34508.1	29275.5	49050.7	68219.1	71026.2	78919.5	45979.1	34940.6	27879.6
TSS	3.78067e+06	3.71329e+06	3986371	1449589	1.4829e+06	1.15902e+06	2974030	3.20282e+06	3.26358e+06	1.28494e+06	1.12512e+06	1.23587e+06
eIF4G	368238	338517	468734	139438	169201	127392	326664	300684	313727	131592	134986	139794
CENPC1	21766.1	24495.9	20006.3	7005.92	13416.5	22519.7	7898.78	19145.7	13716.4	18898.3	13238.6	19661.5
WDL6	114783	112030	142157	68710.1	59119.7	47401	64671.6	87745.9	91841	21790.6	35300.7	9577.38
fal1	64582.6	141767	175786	31329.7	104965	73884.5	105450	153061	68000.4	143684	78274.7	103039
TIF3D1	357328	279437	339293	93938	121996	93894	262443	273035	291823	137993	104228	50992.8
BnaA03g25610D	15134.7	13934.6	88043.7	13871.6	11965.6	11261.3	6296.35	12746.2	5516.2	17643.4	16030.8	10862.7
VIP2	42806.5	39910.9	45262.2	33499.1	19634.3	31771.2	44407.3	54528.3	49722.9	15435.8	22269.9	23153.6
SMG7	154261	148970	151142	76882.1	76321	78879.5	124810	105810	114234	50866.3	63957.5	62430.3
hagh	5.25088e+06	22390.7	307961	86757.1	29894.9	62115.3	676788	2.33293e+06	19210.6	19063.4	137639	45498.8
F383_09136	166677	59209.4	212651	100536	142113	38100.3	118420	57873.3	79193.9	92970.4	67697.1	203313
eif	40577.5	41794.7	40430.1	22937.4	17128.8	34582.1	17476.4	36215.3	36977.5	7729.28	20361.2	10047.1
ifdA	155550	216327	103398	38368.6	42858.8	66807.8	126281	129353	88517.2	35.2691	51881	19782
hip2	418776	336519	391283	230239	180330	221174	446996	365014	379345	383756	212394	290486
PGSC0003DMG400006321	116427	41647.6	31909.7	46428.4	20321.5	6207.7	38224.4	12976	25712.2	14237.8	18125.7	11562.1
VQ4	184729	231781	183720	120950	71473.8	126744	63812.3	91730.7	107671	45335	34398.3	45589.4
At5g57950	14900.4	23149.5	23481.3	20235.6	4826.34	8009.49	14936.7	22207.4	10926.3	14781.1	15877.7	107698
kif6	240262	242475	209094	113893	99429.6	81578.1	238902	192967	222292	77146.1	91216.6	78960.8
glysoja_004575	15180.2	8946.04	6922.25	5171.37	2480.07	7397.84	8592.93	20460.1	9394.38	7797.88	5933.63	7694.97
ss2	4.25367e+06	1.87104e+06	1.54936e+06	799401	845123	2.03402e+06	1.46893e+06	2.46373e+06	2.02438e+06	902415	2156327	1.80796e+06
NTKL	1.23611e+06	958023	1.1727e+06	378737	388054	317866	873274	934113	923254	462920	349774	456938
NUP35	20302.3	31261.5	43253.3	15853.1	37535.1	6848.23	13885.4	8992.48	15276.8	28817	6659.65	12191.4
SRC	374281	380922	322097	173773	159736	307596	182758	681044	343062	61272.7	239082	123344
myb8	336855	460125	429838	63823.6	69312	42496.5	23987.1	243874	254014	84471.5	34287.4	68387.2
SRC2	87676	58385.2	138435	60004.2	70249.2	1750.76	37086.5	142693	25891.4	48.0484	22038	9879.4
FKBP62	42174	46538.1	51089.3	14901.9	36111.4	27405	26649.8	36680.6	24424.5	55353.6	25433.1	9.91249
Sb06g015405	609493	346612	3.12423e+06	502303	891770	239178	243715	79125	235722	166699	203526	122030
ATPB	341698	289295	183453	25347.3	40849.2	91842.1	175000	92451.1	214877	67267.3	75113.8	40248.2
TDX	26655.9	24031.3	17120.7	7448.16	10874	3939.3	7458.35	12378.2	12848.5	3211.43	8974.12	5.69211
kat80	118310	125098	109539	64195.4	30759.2	70176.3	84787.1	119482	65730.8	28165.8	52802.5	26355.6
oipk	57687.4	60148.5	11734.7	24650.3	36232	21212	64008.7	39138	32431.9	13877.2	28728.5	18367.9
stpk15	33133.8	23106.6	18633.3	13564.1	21258.3	3425.73	20209.2	32183.5	10330.7	8836.97	12504.8	18683.4
pk	30654.1	6870.14	9661.72	3991.78	10838.2	12089.2	9437.69	6795.87	9586.1	18348.4	8921.06	3759.47
RBL6	35992.6	39407.2	12133.7	15434.9	23528.2	15802.8	18002.9	10327.7	14532.4	6860.99	2571.78	2002.79
UPF1	119534	129598	137491	85.2229	8255.6	18698.8	149043	117115	146816	3203.57	14917.9	41.5682
Smg-7	10350	6495.77	15142.9	3383.63	5257.23	1191.94	8713.2	12194.5	5662.17	10209.6	3998.63	11911
SMT1	36864	38319.4	40865.9	5652.01	21219.1	29243.2	12342.5	21559.4	25301.9	26381	28839.9	21824.3
ML4	251690	240626	166494	161360	104894	99904.3	162762	100127	170847	173860	53064	74933.2
TIF3A1	346217	329426	331692	191367	187687	158723	289534	292002	273284	176934	153483	159457
At3g16270	225157	189070	236386	89717.4	98389.5	94260.8	171727	165702	201553	144700	79282.6	32129.8
PGSC0003DMG400004060	59821.8	59797.9	48736.2	21305.8	35619.6	47666.5	35415.2	23564.9	34741.1	25990.9	35982.8	41559.1
eas	57487.9	92755.3	72203.6	28286.7	32216.3	70542.6	92830.7	79316.2	81928.1	72046.6	46535.2	82589.7
At2g18193	205838	202683	175661	46330.5	50510.9	160657	156291	277288	231780	126007	209754	130104
ACBP4	47092.2	32116.9	104138	17219.2	119.31	23997.5	37093.7	37333.1	54818.5	1268.03	23494.9	11789.9
At1g03290	4679674	3.19461e+06	4.00225e+06	3.06084e+06	2854328	1.82852e+06	6032556	3.4274e+06	4564054	3.64838e+06	2.44065e+06	3672297
PHYPADRAFT_45363	39944.5	41976.8	50180.8	17352.9	23147	38467.2	36558.3	31303.6	33994.8	28853.4	29451.3	344100
At1g67690	316475	486297	318384	137315	231572	157771	371145	528513	560918	145162	163680	63358.2
rpt3	100427	118576	110640	44737.3	40949.2	111870	124408	132910	140009	97305.1	111524	96407.4
eIF4	1.16945e+06	1.02894e+06	1.30173e+06	637571	683202	509913	967601	868359	966527	544760	530183	562034
AGP1	111782	105116	80631.8	16002.9	5018.31	18446.2	90813.7	58465	67729.9	15680.3	14257.8	2874.07
B'BETA	220786	151916	189588	120034	89387.6	82744.5	109996	132476	127553	59869	67325.2	67744
RACK1	55904	23692.4	26311.2	5472.03	9467.22	39038	22361	20989.9	19141.9	19151.3	16149.6	9988.47
At5g15680	15608.5	10384.5	9770.42	2058.14	2372.5	6354.58	20541.3	12796.2	12107	2077.85	5717.87	4412.5
PMI1	1104767	937867	1.08853e+06	406664	449919	386024	888736	1.00856e+06	812604	311820	292098	287389
SNS	1.97743e+06	1.83061e+06	2.00587e+06	1.15621e+06	849233	493937	1.73665e+06	886352	1.3414e+06	420427	404721	426936
SPK1	68875.1	103066	79601.6	48674	53770.7	65241.2	113235	119908	124563	80129.7	62143.1	60381.3
SKI2	25950.6	19893.2	16918.5	4406.59	16189.9	11897.1	24861.2	17373.9	15562.8	25050.7	13479.2	29117.6
mpk6	14326.5	18818.9	10036.7	7519.83	6186.16	10317.8	16477.8	6700.15	15199	16960.2	5374.17	11915.8
DNAJ1	489674	477907	574849	162964	140062	146320	333797	331005	413731	62772.5	115946	77976.8
dfrp1	455448	389151	333135	208261	251349	273027	324370	227356	282448	315502	89056.8	151794
F383_04478	87942.5	109901	103236	26136.1	27797.9	33173.7	82282.8	64122.3	89870	73736.4	48273.8	64826.6
MOR1	174352	176954	185201	94653.5	98978	128288	178326	242846	155042	101338	115358	103510
cpr	17609.2	14960	9500.78	3259.33	1.42653	21418.5	12686	22007.1	12164.3	46440	32154.1	42327.7
AUXI1	383103	214508	329853	197476	158514	160871	243701	160918	192032	144093	169200	128283
Reverse transcriptase	128750	13270.6	13284.3	9393.1	12450.7	23815	16742.1	12325.3	26706.4	11984.4	16494	6998.56
LD	34040	19975.7	17162.7	14800.7	22138	5450.62	29368.9	15605.5	11159.3	6505.86	32156.6	30685.5
F16J13.140	11712.7	182313	6693.96	8996.67	6961.82	30481.6	54360.7	36800.6	44205.6	543.579	12489.9	9357.49
BnaC03g03600D	81934.4	85086	66849.2	64915.2	40378.8	27523.4	39853.2	43887.8	48811.7	15879.9	23611.6	10852.8
glysoja_039984	277333	209310	258885	195410	149024	125104	171965	139813	146247	117633	120005	121399
MEFG1	7961.94	8284.71	7979.78	1370.06	3090.18	8013.26	20134.4	7880.5	21074.1	2913.94	2831.11	3359.14
MTR_2g041470	42202.9	16616.8	27000.3	12991.1	5120.36	15402.4	39992.9	34530.5	30612.6	7170.86	9886.68	16277.4
DEGP7	75222.8	125713	203372	2777.41	59051.7	54215.5	105930	190211	156905	10082.7	49309.6	22472.3
MTR_6g049450	51231.3	90654.5	59014.6	43225.6	39733.4	42862.2	56350.7	111009	64493.8	108422	62993.5	47050.4
At1g01920	12451.5	23772.8	139.557	6809.69	5968.59	6912.84	2845.47	4528.1	4344.53	8554.03	1944.49	2.62187
KAT5	228436	272849	245738	107701	116843	113206	333233	416062	380655	183314	216438	168227
DRG3	86464.2	93196.6	72011.8	46325.1	51437.5	63875.4	64517.8	71273.5	68585.4	58259.8	61014.8	41574.8
ACX1	45724.9	9906.14	18426.8	8136.75	1494.5	15481.7	6176.9	10861.3	11417.1	5855.88	19298.3	1016.73
vars	48761.9	21328.7	33733.2	13571.6	18758.6	27606.4	42351.6	55385.2	39268.5	27107.7	32215.6	45427.8
ECT2	290950	283682	270804	121840	87965.7	82849	241128	234355	256756	36433.2	139783	55046
glysoja_002492	154856	173725	186232	98359.2	73068.2	69139.2	117112	109782	114738	40370.8	84016.3	69782.3
abhd17c	22861.5	20106	27113.9	13290.6	6482.8	14243.4	15753	13648.1	14028.5	15465.9	15906.7	12568.6
sum2	565664	468552	451463	356343	200958	191957	404164	302178	305049	129179	185519	250444
arf5	38712.9	98160.6	53453.4	18829.5	22464.3	78768.8	110256	86324.8	46088.9	97872	106725	36293.9
CYR	64015.9	55562.1	75531.3	35503.1	18529.3	46946.2	64904.3	65838.8	43516.3	58018.6	55551	46586.6
rgga	972093	791497	1.02823e+06	270660	199893	158991	553033	420042	558306	169658	205073	104388
cog3	336130	16316.9	17598.7	16056.7	19991.9	28664.5	25217.3	26446	14267.1	26154.2	32019.3	24928.9
rgga	222191	194517	204691	82772.1	55237.6	32320.4	134881	77697	120999	30813.5	30448	54681.2
MYB30	174506	132620	22416.1	11978.7	13103	3.82805	29953.4	17160.4	22289.5	6031.4	20179.4	7465.95
hamy4	48811	45611	55533.6	23357.3	35331.5	33152.9	82926.8	57316.3	51576.2	30868	34927.9	45039.4
gst	116738	136962	81065.5	14441.4	10344.9	22965.6	76967.2	79268.9	72482.1	21013.2	12199.2	11564.4
hisA	47792.6	41368.8	46793.5	22389.3	24470.8	39184.8	43630.4	44508.6	26171.6	42476.6	39369.9	38644
At2g34460	33553.6	19335.7	18592.5	14789.7	12280.1	15848.5	9438.21	26078.5	11356.2	5534.95	12747.6	23682.1
pco138005	3.64498e+06	5062.03	1.36604e+06	481819	94656.9	519.938	666457	144198	265012	1310.4	334.479	291466
F3H	195662	113308	84515.7	84538.2	70686.5	52908.5	53139.6	65283.1	56675.3	56751.4	39608.2	52326.9
drepp4	93541.6	80042.6	130579	65248.2	35929.9	33214.5	82213.6	46930.1	77307.4	17893.5	23629.3	16242.5
MIRO1	88322.5	57922	64801	26248	22436.8	62689.7	100303	88619.8	100107	27320.1	61290.3	44991.3
ckl5	80441	52911	53881.6	47099.7	41283.6	18642.8	43606.9	43000.4	34449.3	22005.5	23098.2	29823.9
ipi	160336	194598	178210	110117	91159.6	144460	162593	159523	131352	179437	139669	123640
TCM_035014	23919.4	15247.4	13601.6	4290.01	10981	1625.33	5740.61	11746	12319.9	4105.8	7730.31	2.97941
KIN5D	15536.1	22146.7	9666.48	3110.11	8994.23	19153	23145	25946.1	20671.7	8250.61	21362.6	7475.41
AUL1	227876	213553	225881	105990	108224	82394.6	180677	163036	164419	49064.6	70080.1	59291.8
At3g47890	87997.1	85606.4	79704.9	16874	29734.5	17972.3	94033.2	46785.8	55663.1	35630.7	14669.2	12452.4
cpk1	66453.1	3758.59	7000.9	4083.61	10619.8	20990.7	65394	13966.6	15183.4	11893.8	19039.7	16689.3
abc1	28421.8	82601.8	40510.6	8517.89	8789.77	11436.9	16830.9	14339.3	29002.7	3563.68	2996.28	3997.33
Sb02g037120	41381.5	39286.5	41997.7	31398.6	25272.6	21071.3	34288.3	33800.2	27701.2	28551	24071.6	29327.2
RPC19	51638.6	45799.7	21465.4	18652.3	38592.4	19330	44244.1	61702.8	37458.8	13192.4	32186.4	20223.4
ipka	56051.9	43862.2	44298.4	35599	40245.1	16963.7	44577.3	33095.3	32608.8	27631.1	25361.9	26888
DBP	59460.8	46202.7	16951.8	30000.1	14609.9	22184	26125.2	81351.5	32587.1	26510.9	42348.4	494.638
DGD1	49757.2	51218.2	43124.2	32026	34763.7	26124	42818.7	32165.7	38322.3	26167.6	33985.4	26345.8
BnaC07g30850D	9218.7	10829.1	7873.52	6353.94	7.15536	9259.11	4140.85	13854.6	7448.62	4022.85	11947.5	4315.01
At2g40140	18158.3	31669.4	23051	18138.7	1918.74	22.7103	50178.1	48151.9	41549.2	13673.1	8429.07	6662.96
CHUP1	117669	100248	82119.9	64482.4	50519.5	58676.1	60442.6	114613	83413.5	35234.7	59123.2	31936.8
RggA	55727.8	67039.4	64157.5	22116	21305.4	13733.2	40559.4	33919.7	38584.2	6299.5	6779.06	14569.4
At5g61530	33636.1	24432.3	25220	18558.3	16293.5	16733.3	33576.3	24659.1	29977.5	12.0271	4224.93	6288.98
rif1	24773.8	15521.6	11458.2	16127.4	10551.1	5212.91	6903.57	4728.08	6097.08	1991.24	5326.26	1882.17
AUL1	36042.6	42252.7	55434.4	17550	23274	40650.3	43311.5	83675.9	33045	12092.6	52052.5	8668.21
epn2	453999	463307	434985	258909	240414	199495	313746	261783	325015	234551	217319	231884
T29A15	68658	80497.1	85838.6	35990.8	23478.1	45781.4	85114.3	80583.8	78204.9	27859.7	50427.6	16997.4
PMI1	312921	262771	348354	122902	130930	85590.1	247716	248276	216964	58633	98225.8	73645.9
SNX2B	115357	99703.9	112880	66388.8	66051	54560	108757	101948	94236.1	50786.5	71274.4	77234.2
KAS3A	466801	268463	143755	147128	53494.1	204850	216947	208379	223576	141718	197367	114758
BnaA09g40770D	103929	133332	93690	20143.8	14293.8	47173.6	66116.5	92315.4	96134.5	41195.3	34237.6	18302.1
BnaC03g57060D	183384	181595	195271	74595.2	68744.4	43791.2	161809	152505	128714	34025.4	45614.4	57303.7
por	111044	82157.1	71737.2	28738	51118.9	95671.4	83204.5	132801	102352	131392	145332	98910.9
lox1	110626	94129.3	108293	18998.6	20900.9	28527	180838	166766	199258	23636.3	29281.9	34741.4
atg3	219335	159437	227628	138944	103952	73016.7	151365	126536	124157	78078.1	85703.4	69376.1
At4g28000	74947	54290.4	65279.3	30503.3	24861.3	35764	58550.4	75633.9	58817.4	32658.1	38483.2	39020.9
At5g57070	215768	176965	178555	22165.1	26548.5	16397.8	161682	41421.7	95549.3	16089.4	10815.4	10534.4
ckl5	320870	257170	232580	175396	184767	137092	194956	206459	180712	160818	116858	180790
pco147635a	86928.8	73538.2	78651.3	49846.3	44006	58732	105224	88019.1	77447.1	59601.3	63816.2	50584.1
UGT91C1	88478.8	31197	16275.7	22455.5	20108.8	14688	53918.2	37208.9	17663.6	49686.4	12550.3	26831.4
ptb	74045.2	62646.9	43980.5	49540.8	46095.8	18873.7	47281.8	42007.8	30502.1	32699.6	25595.9	27673.5
AKR2B	19574.4	20965.8	31867.2	27733.7	1.24443	5840.35	56329.6	1.06888	11524.8	1234.59	27240	2.34589
PRMT11	66908.5	74246.7	50514.7	31534.8	39866.8	32321.9	44899.7	33991.1	48212	50749.8	40405.5	37468.5
PLE	81277.5	73876.1	66282	21306.2	22063.4	21458.4	73836.1	63827.3	49990	20974.9	17012.5	17297.1
M4K2	18279.6	22799.1	13510	12382.4	3904.57	12286	5433.19	3880.51	1008.09	7943.41	8258.74	2136.46
PGSC0003DMG400004762	76830.5	88266.8	68740.2	31668.8	34579.6	52295.2	48824.7	56739.1	50572	30437.2	37445.7	31564.9
NDB2	12802.3	21204.8	17664.4	5710.29	5908.67	15690.9	21428.9	15629.4	23391.6	9485.75	19204.5	11351.6
nob1	468251	446247	477668	150039	162670	167926	498140	347875	451879	199132	158295	140091
BAG4	233296	85725	33791.7	98331.1	65405.3	54335.4	59658.9	50710.9	45561.4	46934.7	44329.7	42907.7
HSI2	58472.6	44314.5	46126	32216.9	21547.5	16436.4	71767.5	42660.8	40062.1	4224.2	10167.9	4646.55
At5g06970	65225.5	92248.8	81064.9	47400.3	50887.2	47251.2	58521.3	88594.1	55206.1	51082.3	45913.9	35326.2
eas	398472	415486	535158	277164	223942	338965	614675	454919	678180	401823	265049	333653
hamy4	412116	382559	415766	157471	106438	204013	504216	518674	485896	204231	203250	191116
PREP	24813.5	20142.9	16712.6	15123.7	3540.51	20359.1	17102.3	27753	18677.2	27071.8	34196.9	13802.6
WRKY3	42777.1	41353.5	47013.8	31607.1	19479.7	17105.4	65275.8	110314	73823	38860.3	38343	42617
Os01g0531300	53189.8	29258.5	33075.3	12052.1	19080.6	14050.3	45798.8	28485.4	29754.2	28753	20848.6	17738.9
F9H3	45851.9	60960	49208	20389.7	24774.8	44348.8	26665.1	34379.1	27369.3	44428	6966.48	140.736
rihB	38476	44918.3	60740	33095.9	34230.4	27556.9	73687.4	55680.8	66478.3	10983.4	34367.2	8771.41
TPS9	14584.4	24401.9	16150.8	6910.03	10594.1	14341.2	33226.1	24859.4	25912	8078.32	16613.7	5853.98
STR9	20971.4	10664	11387.3	8601.57	5.22546	8814.03	1862.26	12216.3	12282.3	109.976	5291.46	5674.04
app2	81723.9	69083	73710.4	39129	37094.7	29380.5	75569.9	68990.5	65381	55558	43199.5	29716.7
At1g22870	43183.9	45680.4	42443	18132.3	20730.2	19205.4	45236.3	32421	34834.1	20441	19177.1	25505.8
At1g22870	87592.8	56859.4	83785	8895.65	9787.48	18713.1	69811.5	48146.2	69531.1	13911.2	19993.6	14991.9
At1g22870	279324	278873	322818	241939	152278	114689	179627	191915	208415	77116.4	91814.2	182504
OEP64	121283	60398.3	80264	46847.7	38112.5	41915.5	54615.5	66574.2	82355.7	59819.2	46170.5	76376.6
Sb09g025190	39914.8	41688.8	33525.2	21956.7	12121.2	21932.9	30993.3	32443.6	24661.8	15658.5	20121.4	22513.1
RABA5B	57077.4	54895.7	76472.1	15427.3	24897.7	17832	30120.2	49568.1	17217.8	80548.6	22873	77435
IQD5	46873.6	57355.6	39178.1	25949.3	24137.5	18492.9	31950.1	36815.6	27255.5	20522.7	16326.7	11515.5
PGSC0003DMG400017639	79488.4	105308	52129.3	55968.4	2067.58	36954.1	44587	81679.7	28537.1	51507.8	24084.1	49292.9
sof1	111797	76485.5	147066	84189.3	75685.1	51759.3	172972	147233	38693.9	85413.6	87198.9	86391
MpTSA	21427.8	16274.1	52539.5	26616.2	16403.1	8535.8	22260.6	18874.7	9393.61	2337.12	7141.74	5386.42
MAPKKK5	57242.8	81834.7	71107.5	5689.42	13603	60534.3	6429.73	116607	22906.4	166379	56191.7	135765
Calmodulin-binding transcription factor	38372.2	23435.2	43455.5	2344.45	4397.35	39879.4	45624.5	43973.5	39894.3	34564.5	38148.5	45463.5
catf2	30332.9	49794.2	45641.1	4372.15	14068.4	42699.5	80742.9	60566.6	47812.7	68440.4	58788.5	41578.7
Os05g0279400	29525.7	518716	330883	10514	28719.8	35617.6	75156.1	251138	100853	2303.98	13915.5	2975.59
SAPK1	42051.9	31849.5	27785	9325.29	7759.25	14773.7	41356	38600.9	42922.1	4041.62	25108.6	16117.9
BnaA03g57050D	84930.8	84462	8356.82	24503.5	36564.1	22559.1	6755.65	28688	22205	8343.29	11371.8	4835.08
BnaC04g53430D	133044	98142.9	155452	68641	88822.1	57860.9	162771	102803	112224	65625.9	68419.9	52895.1
APS1	31609	39453.7	19467.9	23357.2	5485.75	30134.8	38476.6	31632.8	24327.8	8099.79	29076	41.3416
N'	50719.8	48150.2	42594.1	20823.7	12047	25385	61324	28943.2	56144.3	27622.5	24297.1	28122.3
TOC64	27260	35480.7	46535.3	3539.4	6056.28	44208.2	45879.8	46976.4	42109.1	985.649	27699.3	15832.2
PPA4	34313	59156.1	45114.1	21153.4	21340.3	37535.2	47230.2	61714.1	48718.5	18992.2	50036.5	35401.5
glt1	23624.1	21185.5	20406.2	7297.23	11487.8	14698	27106.8	25529.1	32718.5	10023.9	21104.9	15529
RH7	4438.74	10478.1	11931.2	8194.9	757.194	7661.83	6637.51	5453.21	5571.29	1.82847	6224.89	8739.38
BON2	26974.6	309727	2481.34	2315.1	3113.89	113872	317740	204865	351984	2418.56	47699.6	1444.03
CLASP	53397.7	43290.2	50765.7	18360.3	25093.2	29694.6	50379.7	63726	54211.9	36253.1	32402.3	19802.5
abc1	219915	389083	204591	55594.9	62660	119216	125029	123083	191411	53667.6	59069.3	51183
THF1	291729	176344	271866	44220.8	81992.3	294352	224926	331307	157235	94758.2	249765	93949.7
BnaA06g38310D	3.47131e+06	21398.5	154505	197599	157491	65616.6	370811	178377	188368	142971	122980	146889
rpa5	65690.9	46480.3	43457.3	39467.9	21790.7	22677.2	43283.6	28409.1	31903.8	14855.7	25243.8	8779
RPT2A	1.13864e+06	803524	989297	183036	175901	312546	904141	759809	810381	276716	340448	296710
I2	15914870	7.36951e+06	6.10776e+06	4571.4	1102.73	1.88705e+06	6.47083e+06	10617873	9713111	6216.22	1.42245e+06	2858.27
rat1	12544.8	72402.5	46397.2	8746.76	33919	28671.3	2058.29	37150.5	40030.5	43296.2	19279.6	133.19
Os04g0679200	9073.08	7171.19	2892.29	3311.61	6963.99	116.312	5815.26	11173	5142.7	2.75666	5264.03	7053.7
BnaA02g10500D	182960	167702	198863	124175	110531	123696	187540	160927	179771	132471	134970	137876
UNE12	195062	111032	115684	116685	106914	43719.4	158453	86684.8	118120	77409.9	41620.7	49122
ATL6	128269	93865	84008.7	21077.8	29825.7	41721.3	120641	102267	106677	80621.1	41094.1	55358.7
ckl5	122672	132934	126587	82660	79249.7	54918.2	79307.7	83484.5	78433.1	57659.4	46620.6	59354.9
ATG18G	311809	372070	243325	131572	111272	226181	394616	103944	258720	12342.3	121689	129874
GRF9	47540.3	113798	51763.9	17177.3	25793.7	93502.5	42385.7	201476	81331.9	60.5176	41728.2	36046.7
PEX14	18779.9	15394.7	21977.3	10572.7	12497.6	4638.17	9659.34	12874.7	14671.3	8342.2	5374.82	5783.1
T29A15	22932.7	41842.7	41322.1	11335.3	12748	24817.4	44340.6	44788.7	39561.1	12060.3	28458	14874.7
TIC	620030	450282	418442	396826	344655	218564	260292	287175	384131	183241	231477	138734
EMB2754	265180	134397	299973	69558.4	41946.7	125380	104105	141977	43267.4	63025.3	109133	137019
GCN3	358000	235259	278352	205390	148419	132900	253713	167464	224915	211743	150004	368518
PGSC0003DMG400001452	47843.5	40817	44313.3	27253.6	33439.7	25405.4	36518.7	45415.2	41792.8	27350.6	28280.3	10569.2
At5g22120	177183	163126	158935	105591	78885.1	69125.6	135175	139532	119773	75778.2	70585.4	70841.2
At5g55860	59102.8	76223.9	72910.5	30978.4	22125.9	42377.1	48484.6	74391.5	59083.3	29766.7	39992	42983.1
PLD1	74135.4	60564.4	67955.2	24727.8	20097.5	24855.7	79829.2	61767.7	89275.1	39979	45326.6	27342
TCM_002874	360327	344327	309582	214680	208962	95292.3	347927	274277	327227	202282	166823	219446
AUL1	300052	98853.8	104444	80155.2	98748.3	75385.5	206250	65581.5	120173	79952.3	20539	90403.9
B'GAMMA	118719	104414	82410	48909.6	44734.5	63594.7	55255.3	66917.6	79904.7	26661	24033.7	37301.2
CHMP5	119667	68273.3	120172	77810.4	72990.4	39522.2	67895.4	60600.5	57917.4	43477.6	48773.8	68290
TPIP1	30278.1	43377.5	78060.8	22405.5	21188.2	25790.3	46362.1	14871.1	41155.3	13459.6	24033	5403.9
CIPK3	554744	509748	596497	266698	264686	187775	462621	324810	335935	212962	156171	203020
HSR4	93103.2	101623	107494	55098.5	47731.2	66688	111748	166564	136402	86708.4	102599	72284.1
F4I4	76099	80623.7	55424.2	27992.2	21879.3	22072.9	51221	44996.3	31106.9	11283.5	10719.7	26246.7
AUXI1	264440	199855	240395	186522	132318	101755	200065	151459	157732	106188	144069	114671
SWI3B	23818.2	31316.8	11420.3	6924.13	11702	13219	10389.1	25359.4	11231.8	9281.35	10511.3	3780.72
BnaA09g18310D	63703.6	61931.8	69171.9	26254.6	27410.9	36698.6	58455.3	77160.5	54956	48054.6	51105.5	37238.9
Os01g0810000	215259	111320	152822	82887.9	105969	82954.7	146593	127543	119455	10345.7	98050.2	129526
HMGS	390596	413123	433239	201084	237873	316246	460996	463797	462307	346392	341963	352386
CPSF100	124158	23042.7	25313.8	33615.3	28633.2	48136.3	18322.1	20805.5	26797.7	86385.7	73485.4	60845.8
GLB3	240734	364700	374087	64320.7	52001.4	35089.5	216068	102539	220019	41267.6	29533.5	34925.1
ATHX	284900	215138	254142	29183.9	39652.2	28975.8	307354	201701	332873	100673	116688	88233.1
SYT5	16583.8	14660.8	4477.08	6437.29	5122.15	6796.77	9913.55	23717.6	15495.9	22961.3	19042.3	4735.47
BnaCnng23940D	174808	129890	164347	70829.2	76354.9	92231.3	129770	119769	164648	46713.1	66324.7	24724.4
SYFB	157624	90936.4	101931	42664.9	52272.1	77055.6	182198	115822	113949	92421.8	107255	64562.3
SCOA	35633.7	44106.3	34858.8	18878.4	15010.5	37319.2	30466.5	43072.3	45088.5	35195.5	35523.9	19690.1
RHF2A	71423.5	64678.1	63435.2	52240.4	40169.7	36875.3	67168.6	70558.2	58498.1	51169.6	43173.3	39345.5
At4g24800	1.13081e+06	968226	1.11286e+06	439186	400601	293734	866210	847986	813933	326420	270992	349011
At1g22730	1.11708e+06	841775	1.15338e+06	334148	293748	207208	928980	714768	700944	271068	228580	261858
trappc2l	96269.9	77865.8	72468.6	86497.2	117.19	42012.1	27084.3	57852.7	258908	39071.2	28965.5	31518.4
Sb02g006020	196562	110895	227137	71369.9	75791.2	117021	117926	316039	66488.2	47153.9	52669.1	150065
dl4645c	621693	673621	683583	102962	138597	228024	554270	557756	531682	126222	111440	55450
CBSCBSPB4	433842	382341	430618	223622	207232	197203	395433	357298	366170	217567	179258	194953
AS	25261.6	25281.9	18579.4	9240.87	4754.74	29993.9	28679.6	39232.4	32425.8	21977.8	37323.6	23662.3
ptb	159750	144206	156014	100381	103870	37004.5	96039.1	99205.5	100418	26566.1	43043.2	27178.6
MOS7	20325.4	23575.2	19626.2	1846.73	1.2542	7878.18	21646.1	18962.5	18376.1	15598.6	14396	27130.2
P2R3B	8418.73	109048	81013.8	17600	11975.2	88577.5	21341.2	86589.7	128032	108.433	4595.68	41.791
gldh	196227	162761	85625.4	37066.3	38067.7	113617	162792	134564	160157	41979.8	96195.6	60289.8
BnaC03g59630D	63551.7	50089.6	45873.9	23332.3	18740	14953.4	34200.4	26470.8	41436.8	20053	13473.4	9412.61
PSD	45830.8	2530.84	2309.58	9332.14	4862.18	5051.94	42435.3	2544.2	12063.5	178.248	4947.12	139.238
PP2A2	90787.3	101026	124370	77037.1	74674.1	54475.6	77515.8	60936.1	87765.3	67443.2	41183.2	80070.7
ufc1	35094.9	42096.2	33741	17337.4	71.0096	11307.1	16537.7	17615.5	19232.4	13857.9	4504.92	7947.78
PGSC0003DMG402008471	100045	103011	120920	84486.9	57667.8	65715.4	133739	121104	114150	84252.1	77508	96995
F5J6	141577	225752	209456	134264	276.136	62101.8	271111	117526	41287.7	58161.7	45312.9	67852.9
RNA binding family protein	62873.6	37882.1	42929.7	50317.1	28190.5	16321.7	26820.1	11194.1	31006.1	4106.73	23922.5	4888.27
PCKA	1.6179e+06	1.56952e+06	1.67851e+06	961760	904088	729075	1.06406e+06	1.51815e+06	1.00672e+06	711884	807708	706319
ERD7	412536	353525	397934	186698	161466	142949	332014	478409	280570	123015	154408	126852
strap	135232	133292	133476	111127	83112.9	62184.1	95831.5	99852.4	100425	54086.2	56699.7	56327
DRB1501	56678.3	60301.9	42970.2	31916	26649.3	13997.5	31553.8	11961.2	25999.8	14036.9	15503.9	19397.6
ICR3	34847.3	46438	59671.2	19405.3	22443.9	26017.4	44021.2	41659.1	44357.8	13290	22139.2	18582.7
At4g35600	12253.4	10387.9	8146.16	1801.36	6667.34	5068.75	16998.3	11106.6	11003.5	13601.8	11218.8	9977.79
PGSC0003DMG400004007	8647.78	50444.8	76225.4	11259.6	7051.17	2689.27	10489.3	21964.9	8039.78	2596.97	7356.27	7395.75
ATI2	6657.86	13264	23458.9	11007.2	3841.36	11546.6	7624.87	13427.1	10309	4238.84	14188.1	4230.79
gmdh	10406	14923.8	12961.8	82.2123	5857.2	18848.9	11471.6	34262.5	30077	6959.06	20490.3	8585.91
aak1	237588	219253	244425	80554.9	80129	72620	180765	173747	183846	89922.7	70575.8	77466.8
LFR	201622	151149	133843	71819	104081	74259.4	72074.2	108999	65756.6	82836.1	35255.2	115714
TNPO1	93630.4	95042.5	100714	64621.7	44240.8	26116.5	70145.1	51936.4	90630.2	90749.5	42839.6	34158.1
ELP5	50133.4	66335.8	47408.8	9896.15	21700.9	23455.3	21962.2	45180.9	43970.5	14575	17629.9	15789.9
SLC35C2	67945	52969	62219.2	48508.3	31279	15256.3	77130.1	51684.9	52025.7	14997.9	21668.2	19739
cpr2	25682.1	34942.3	62698.6	17142.4	313.216	46492.2	160292	140923	114257	37918.7	37011.3	95.2858
TPS1	35438.4	48436.2	68628.2	10868.7	8075.8	42085.7	36313.7	62542.7	34946.9	21890.9	20282	23097.7
At5g41260	43495.7	42715.1	48293.8	8033.44	22377.2	24328	46175.9	30212.5	29790.1	23200.7	25399	17125.7
MLO6	35367.9	41756.2	21200.7	12005.7	16579.7	28611.7	15115.1	24526.2	18227.8	51297.8	25057.7	41539.2
Adi3	43133.7	20649.4	25810.1	16354.9	9132.79	11605.5	30440.6	13259.5	16010.8	34897.6	7392.59	221578
PGSC0003DMG400004607	25316.1	30024.3	15114.5	10573.9	12308.8	6429.34	34733.6	24107.3	15336.1	4639.52	7920.94	5135.79
ckl5	72387.5	62632.2	66472	25621	32515.5	21479.1	33565.3	32715.5	58167.5	30006.5	18378.4	14971.3
PGSC0003DMG400018344	151959	178356	192664	91027.9	97662.4	130546	148226	154088	169780	117267	132399	133261
CLPD	31900.5	46925.3	21234.2	19660.7	5662.61	36821.7	28326.8	40947.4	31808.7	23988.2	40656.4	29050.6
BnaA06g30390D	63347.9	37188.8	39735.2	14864	5464.33	14191.5	24345.7	12713.9	25169.7	9310.57	8815.22	5126.28
APC2	199324	17743.3	5529.21	46925.8	31410.8	57243.4	30007	24517.6	28604.9	59872.2	46755.1	1303.58
asd	126151	135137	158601	69609	34972.3	115187	159579	171896	211540	215352	173656	146143
cpk9	6072.31	15388.2	20762.4	6686.91	1.39251	4937.85	11159.5	29099	3801.96	5716.14	7282.11	5697.09
CYT1	40006	58397.1	57394.4	16426.9	20504.5	51759.7	56910	86506.5	65805	53601.6	56583.8	57385.4
PP7	305168	255220	256655	138478	104233	270438	210141	187374	240897	40163.8	83074.1	81685.5
F383_00866	20379.7	1207.41	16209.1	7133.02	11189.3	1060.51	10995.5	61727.7	12513.5	1987.79	2073.69	2167.29
TIF3B1	130734	253509	157782	43009.2	59550.3	212124	190081	446649	368869	141118	219938	170441
At2g25720	82237.2	74965.3	102879	45832.6	65339.2	50936.5	60971	74556.9	70340.9	65243.9	62126.3	74681.7
PGSC0003DMG400012278	6849.1	10144	9178.88	3552.73	2831.01	7113.23	4139.53	6335.99	11125.1	11819.6	6386.31	2330.43
BnaCnng14610D	1.23371e+06	1.06465e+06	1344360	645049	829081	645449	1029364	766937	887773	916917	757544	900329
SCC3	153939	130603	98583.8	90128.5	74563.9	57561.2	95314.3	101120	92787.7	88094.9	55714.6	52825.4
BHLH66	52888.9	37309.6	28770.9	9807.83	14943.5	21873.6	40930.9	22471.7	30995.5	22350.7	26775.4	4036.05
WRKY2	282654	129515	135921	127447	80237.1	67689.5	169886	130038	72174.6	127937	142884	109734
BnaA10g09330D	59276.2	39939.6	36760.3	25154.6	12692.2	23882.8	41461.1	32510	51371	9350.07	24610.6	26808.8
CFE1	34220.7	43029.9	46571.7	1948.63	2994.41	14284.2	37372.5	45997.5	34076.6	4855.3	6546.75	11475.8
RP1	158580	237830	89869.2	25044.1	26930.3	5972.52	100201	65485.1	88516.3	8578.29	11425.3	2730.31
gst7	278640	263217	248765	193346	173753	144589	212093	170303	169119	165798	121881	158156
At5g26760	310655	249040	289376	136097	114518	116197	268979	187352	204558	128454	113050	139280
HRR8	93979.2	167325	161485	57207.9	47525.4	107226	193809	156388	214315	95009.6	128729	97746.5
ELP2	360698	431348	500556	109329	146739	96841.3	353372	423254	282730	132154	96983.7	115727
CCT7	189662	131794	143840	82680.8	79924.9	138072	158414	157091	161976	118705	134833	121520
BnaA01g33000D	44593.4	35847.7	41581.8	17716.6	15991.1	4541.75	42973.2	32051.3	34769.1	16693.8	9088.65	6892.98
cad6	116512	143891	139733	62463.1	68120.9	67759.4	156247	125505	156122	34062.8	60112.6	47059.1
BnaA08g15330D	104775	84706.4	102602	48597.9	61777.3	35067.9	94454.8	90596.1	82552.6	32103.6	38253.7	59131
BnaA03g14040D	141879	152673	178000	74136.3	67488.6	41982.1	116976	104588	104545	36595.1	49498.4	46271.6
PGSC0003DMG400013181	333214	361171	338703	174039	210782	194833	405176	266698	400975	240232	185837	173370
NUP58	175094	138648	155000	103631	54205	80982.7	109759	91013.4	90427.5	138466	53311.7	212181
RGLG2	404767	139344	244370	172754	44483.8	60831.6	298714	300994	123789	49519.8	99459.3	68628.4
MSL6	158361	19487.6	29072.1	7537.06	47524	28699.7	35962.8	67537.6	15396.3	18268.5	16029.8	7903.27
DRP3A	72222.4	60206.6	35365.9	14594.3	23310.7	40947.4	62931.7	71588.5	69438.3	36453.9	38110.5	29004.4
At5g61350	10026.4	21779.1	26142.5	8390.48	8515.81	18398.7	30337.3	39396.9	25335	23522.4	14873.9	26034.2
At2g47680	50680.1	29072.5	33424.5	20891.2	23637.6	19721.3	55229.8	46231.5	28433.8	8413.71	17197.3	5726.5
CYP3	22481.2	14037	6835.5	4488.74	3860.17	14477.6	13223	21037.6	9372.08	13120	10263.8	1115.29
BnaC07g44220D	36429	36881.2	34023.8	12526.2	15842.4	20739.5	51352.4	45918.3	38748.2	10717.9	19273.1	6044.7
pco079591	127230	114249	120551	44887.6	55372.4	66528.6	163619	107087	134937	49729.4	56286.7	34452.7
BnaC04g02610D	367639	375902	338312	117153	44009.4	96507	376891	293234	283479	88853.7	121409	59427.3
PPXI	24963.8	35574.9	15954.7	7886.54	8847.07	24766.2	28261.8	42389.6	46222.5	7577.57	47253.9	21066.8
At3g25150	373840	489640	432221	219266	267872	328077	377298	613760	395180	375793	288219	294614
At4g05150	87817.5	30739.4	35176.4	25003.3	29233.2	41193.8	30953.3	36975.3	37440.1	44186.7	26645.9	32583.9
Ccrd_007664	144045	5945.3	2890.2	33341.6	35672.6	30096.1	20588.9	27491.6	4302.43	244.819	10235.1	233.867
WAK2	77307.4	59771.9	62478.9	21493.5	27453.8	24270.1	69203	40191.5	67601.5	43602.7	37026.9	64585.8
At1g28680	71325.8	80963.7	69250.7	37220.2	21743.9	65391	80926.7	81157.3	89099.9	58585.6	79019.5	70652.1
BnaC06g03720D	50658.7	47451.9	39428.4	18615.4	30199.1	29281	33394.7	33471.4	41259.9	13068.7	15032.9	10052.5
ccr2	26134.8	28550.6	30536.4	8920.38	808.163	20131.6	11786.2	36964.6	35090.5	20958.1	25171.6	20217.5
BnaC01g29800D	299088	259323	292793	94798.6	91099.8	81325.9	245697	198124	207729	78788.8	72722.5	66690.1
At1g11480	112885	96875	139457	64460.6	54316.3	32085.5	67031.2	65665.7	74030.1	43893.7	39749.3	36290.1
BnaC04g39130D	244897	246276	217005	113267	81277	231188	205875	178871	232755	192249	216044	149532
USP7	273669	204772	137936	121477	171429	114547	100718	135643	101473	200997	151149	155043
EIF4B3	353496	309762	330542	150271	98817.1	60250.4	250961	184550	184679	54667	67563	46189
MBF1B	95134.7	64364.8	94193.5	42275.5	33321.2	13177.2	39907.4	50140.6	31266.2	29873.9	34494.4	25178
At3g14910	5463.34	18979.4	6746.61	3656	10897.8	5206.57	3727.84	18584.3	2628.86	6166.32	12534.4	16434.6
BnaC02g44030D	78952.7	173294	160135	32162.1	23777	44724.9	95289.6	69425.7	173176	5522.11	36589.9	52649.9
BHLH62	348422	255160	245784	223017	168230	96930.2	207208	145089	155828	140844	59257.2	134552
aclb	461529	492175	466932	257398	208603	356256	594167	520013	594256	354801	350307	311864
Sb04g002870	117380	73464.4	64685.7	47859.4	33771.6	56797.1	100777	138900	110836	54049.8	50411.9	58894.6
PGSC0003DMG400002318	265681	239627	245213	147034	142814	98885.1	194521	191899	213294	82190.8	76723.3	61867
TKT2	129930	112735	125340	15482.9	65999.5	51095.4	106532	131272	93824.7	37801.3	58756.8	40275.2
nqo3	93506.1	86678.2	75862.1	34394.7	40976.1	67417.8	93275.7	82035.7	87321.9	53385.8	80350.2	51330.3
an34	454482	389471	422220	266510	212516	363580	439280	447927	459886	340578	299607	358796
ESP	77545.4	66077.7	62798.5	28788	28361.8	44908.2	54662.4	51890.4	52863.1	32977.3	48140.4	32219.6
yhhW	653279	531760	624770	329262	290617	178170	581887	391516	377900	237970	158909	205066
EXO70B1	29232.6	16892.8	33955.3	1527.07	4042.5	13428.8	27577.5	26474	24047.3	12002.2	8475.68	13118.6
Os05g0279400	191483	212219	186991	61828.7	63317.4	41647.9	143951	150626	141738	54893.7	38584.5	41817.9
PPA6	81573.4	97582.9	79238.6	26297.6	24842.9	47682.3	46786.1	68373.7	52614.6	16490	22991.8	5268.03
At1g25375	11681.7	21194.5	8196.6	3124.03	16081.3	2747.34	12199.4	12240.4	3548.79	2978.24	3026.16	2693.1
NAC062	234950	175689	169915	70655.7	83631.4	82767.1	149743	143747	136230	54586.4	64513.2	58065.9
adi1	99343.5	79220.6	73319.6	55114	46033.7	27819.3	49865.5	46033.1	36227.5	17991.5	26104.9	21554.9
PEX19-1	101614	96974.2	100715	64088.5	36277	24956.1	92303	51577.9	45688.3	33284.8	15763.1	36821.6
BnaAnng01390D	45199.8	61269.3	68468.7	29985.1	24658.7	36699	61615.4	60751.9	57612.6	29150.4	43941.3	26310.4
ELF4	126424	53790.7	66396.7	79790.3	47090.8	36934.1	57965.5	26967.2	38381.4	19549	24563.3	30938.6
BSD5	111948	98273.6	136847	83605.6	80120.7	24753.7	47205.5	85924.1	92890.7	30301.9	87242.2	78.384
CBSCBSPB2	130364	98703.8	150833	46516.5	31877.7	39692.4	140488	99720.4	119739	53761.6	48867.6	19824.8
cdkal1	32762.6	26854.2	24248.7	22995.1	17814.4	13789.5	21406.4	19773.4	21785	2550.87	10128.6	8738.09
FTIP1	82643.8	111508	37791.3	30797.1	67880.9	42174.8	32609.3	30737	24916.6	32863.2	34536.7	189.249
At1g56220	98874.7	54311.1	102443	51300.3	51725.9	50108.4	41856.6	32736.3	91090.1	50531.6	49873.8	48077.9
RPT5A	251450	205220	258279	59204.3	45061.7	139943	312188	188165	291152	81931.7	159166	70383.1
AMSH3	182208	156582	149418	149176	99543.5	67759.7	126061	100542	99526.5	72732.2	83233.2	61222.5
At2g34750	198793	139510	133405	99027.6	80238.1	102069	155914	240524	158161	147280	110646	119701
fal1	217918	300108	267386	173878	129830	145878	244595	245781	223003	116710	137482	121716
UBR7	390741	384420	396534	291656	225465	231873	566343	574620	624417	295453	242816	304563
KK1_003437	11453.3	16570	6072.99	13030.6	5185.84	2613.38	4989.46	3322.53	6427.99	3.02658	7640.97	2668.39
5FCL	164832	156399	84295.1	20906.3	15671.9	20141.6	64367.8	57319.2	25010	24389.5	25862.1	26754.7
At2g39420	38936.9	37100.4	42405.3	10341.8	11633.7	22467.5	31030.7	51823.4	45296.4	3.76195	25164.2	4211.42
At4g32640	18453.2	21620.2	25936.7	13155.9	10841.7	10032.8	21181.3	16938.3	28905.4	6564.41	31834.7	3872.71
At4g06599	29639.6	35674.4	25590.9	7662.08	12317	33166.1	32364.4	36999.9	47330.1	4.94424	37112.3	24154.7
GGCT2	27668.6	11748.1	18209.3	10996.9	3401.27	11306.3	1903.79	16062.4	22336.1	1811.09	11115.8	10987.3
RPS6	142366	269468	196755	54701.6	85330.3	179741	149911	141461	197868	27964	152575	46172.4
EXO70H7	51461.9	77431.7	52592.3	23918.5	10483.2	35109.6	26253	23148.6	31008.5	23489.5	21070.3	22699.3
CPSF160	43722.2	31965.2	18043.8	9193.49	2797.39	26754.4	31543.3	18502.7	13322.1	31407.7	33585.5	21050
SEC23	88824.7	92436.2	96251.5	56262.2	59059.5	28383.3	66996.4	74514.8	59666.8	17082.1	31290.4	27498.9
At3g47890	235212	207245	189443	122433	139311	110789	211003	149702	173682	86704.1	56607.6	68234.8
POB1	51705.6	67331	52970.5	20679.8	27130.3	24500.9	56987.4	33943.1	51932.6	60468.9	40760.8	33984.3
ppk19	76033.2	59747	82436.7	51694.5	39814.2	42920.5	104006	98941.4	70441.1	84046.8	48731.3	73926.9
BBR/BPC3	43799.1	29379.2	5595.99	10994	17373.2	19958	18635.6	59261.5	28041.9	8959.13	8972.2	7515.02
PDX2	12914.3	14214.7	26391.9	1827.04	2689.82	4879.62	18986.2	20593.3	13834.7	2.76212	2472.83	3408.44
chmp5	133745	81590.4	116795	94172	71437.9	34479.9	90740.5	52118.3	76170.5	53475.9	69451.2	66329.3
larp1	151153	120486	161806	31170.4	17264.7	24756.8	78422.3	81573.8	75806.3	35984.9	13161.5	38688.2
BnaA05g28140D	70560.3	52102.8	67053	22309.1	25184.4	8774.28	42259.4	49422.6	44943.6	17.4576	5100.99	4978.69
sum2	274050	269861	430099	113913	100664	72592.1	254440	196527	256161	141173	68183.3	18766.1
AAE3	303492	259820	265812	121460	115433	79555.1	174447	89412.2	153792	119381	73901.1	108224
At5g43960	2.87553e+06	2.57365e+06	3.32688e+06	1.33418e+06	1.50776e+06	1.31078e+06	2.13192e+06	2.02918e+06	2135125	1.42249e+06	1.31392e+06	1.47827e+06
AIM1	13960.1	21550.5	15894.9	4218.43	10630.3	19379.5	25333.2	35996	30733.2	28058.6	51884.4	14861.1
EIF4A2	2.19578e+06	2283987	2300375	1.14356e+06	939861	859474	1.71168e+06	1.78201e+06	1.82146e+06	939529	930705	1.08309e+06
IQM5	72550.1	33521.4	44342.1	37176.9	14561	22501.3	57227.1	45386.1	45517.3	27393.2	35542.1	36494.7
GC6	130740	143714	147749	73040.4	52442.5	90685.3	137452	112124	137677	65911.4	79631.4	67949.6
At4g15545	156406	153249	134435	95522.3	71639.9	70454.8	123723	106370	119904	70126.4	83610.5	31578.5
eh3	482715	559303	416124	190447	201719	212500	336929	284883	426638	142839	209725	193077
MSI1	53291.5	35437.7	46189.1	12957.8	15327.9	26653.7	34626.3	35135.9	37852.4	85260.1	22087	21009.7
CSN8	68552.1	30902.9	73225.2	32304.9	22644.1	30452.5	43955.7	53397	25229.3	13663.2	33331.4	19370.3
MAA3	8145.69	4567.33	12259.5	7712.17	328.982	8011.19	36323.5	20312.4	11453.4	496.215	8058.15	9094.69
act	63556.6	75052.2	270584	59691.8	50498.5	78958.8	80884.8	62649.9	96546.6	35166.9	69411.3	77938.5
eif3g	157152	175200	179390	103590	101932	70476.6	120898	133860	136834	52104	59581.3	52760.5
VCS	398834	409808	472157	194355	196601	279407	514502	500422	503633	351884	306940	329909
THO3	20461.9	10976.2	67289.5	1708.63	10647.8	15947.7	27524.4	11616.1	20993.8	5.88544	20358.1	28638.3
UGT74B1	258738	224189	241433	123036	102186	82166	296874	244903	259892	151210	66472.4	139422
UXS1	9455.72	13060.2	8452.63	13885	65.605	4987.12	13193.5	17291.3	16112.7	9342.81	6915.5	7663.71
act	266996	58231.9	14620.6	8298.5	26458.1	51348.3	120436	39648.1	43758.1	182604	33758.4	69839.5
MMT1	41845	43260.3	29089.4	15749.2	19425.8	39510.1	54289	51200.9	56746.4	30048.7	46164.6	13010
TIF3A1	846845	807660	766369	502670	518212	351069	666120	752818	672635	340098	370592	413839
SAP16	47577.4	31080.3	65850.8	33341.3	19779.5	3782.74	60126.2	27252.2	25891.6	10450.8	11878.8	229.778
kat80	32123.9	34867.7	28736.6	8098.83	9530.65	5633.31	31697.6	24585.1	28016.9	5531.18	6171.64	6049.01
RGTA1	32201	39208.7	51649.6	11681.8	29726.9	27115.8	39418.8	35014.5	39717.8	36039.6	36674.7	28307.8
32735	123108	139252	119999	77904.7	86847.6	66592.1	84962.1	99528.2	81400.8	62424.4	52847.5	65776.5
RPT1A	332701	308731	328740	150644	133940	269539	408170	311075	362271	222501	288020	285008
NMT1	153350	134403	142202	88301.4	84792.4	52370.5	88175.5	93637.4	143178	45348.1	46427.7	41437.4
CID3	22476	38759.9	49989.3	28768.8	2849.3	86.3875	43871.3	45218.1	22099.8	197.329	9223.12	1.48901
BnaA06g00500D	31300.6	63247.7	30705.8	13205.2	18711.8	38595.6	28897.3	40398.1	58652.5	36083.9	31567.1	32980.7
SYLC	1.22335e+06	1.06797e+06	1.05044e+06	680503	595771	580269	859149	829267	888577	529756	501146	468932
RF2b	63569.3	48888.6	55235.1	36498.8	33357.4	22269	48063	43657.7	44051.5	18151.6	25604.1	13775.5
BnaA09g42670D	141466	120824	118425	55183.4	55926.7	64483.1	132407	122479	124063	47300	60660.1	18863.5
LACS1	174503	212142	203088	89111.4	80404.8	195955	235797	262330	208002	90401.3	239577	107702
At5g67290	246930	241187	257451	82440.2	57947.1	50110.8	224128	182896	202315	63678.5	55211.6	34713.9
fab2	51371.3	65376.8	50952.7	31497.8	25205.2	51022.9	54695.6	46154.5	50001.8	52698.9	53777	50277.2
At3g50940	174152	136161	124230	20634.2	16061	31545.7	116534	117729	129447	16193.3	20656.5	17669.9
hm2	9772.14	13571.9	14262.9	3677.57	6566.38	11765.3	14396.9	18216.9	16093	14603.4	12592.3	13987.1
UPTG2	587263	422098	543916	364220	262068	348228	391535	394212	498656	240896	255222	221099
ML5	114261	97994.6	84473.3	42696.8	32850.8	45381.1	95476.9	93087.1	86838	49146.7	39142.3	54211.6
PGSC0003DMG400041029	148803	140404	210104	104980	83440.3	46667.6	171691	163154	138602	90116.4	57998	105443
PGSC0003DMG400007133	151492	124571	121117	52512.1	38226.8	51189.6	96050.8	112360	123586	3267.01	24151.4	32144.2
acnA	104440	103727	86672.4	14095.8	66117.8	107265	119989	80277.8	82416.6	30.3679	60302.6	67916.6
CID4	634580	444937	612960	305258	287883	208717	520220	463451	436554	293870	193153	265245
KIN7D	136192	140454	129070	69065.6	45055.1	61674.2	165214	127617	107936	66995.5	43925.6	60449.5
TON1B	45523.1	49105.3	46577.5	47337.2	30875.4	15227.8	28408.3	34279.1	50067.3	11420.1	14228.9	8068.73
GSTU21	237492	240772	261542	208202	84963.6	190527	202942	206920	217765	227745	174698	183766
AT3	102586	94893	65335.6	10332.9	34737	42536.3	53680.3	72261.6	38315.3	28665.6	14896.8	12292.1
TPS6	19008.2	15441	15625.1	9456.4	5741.38	13560.1	12335.7	10427.9	9388.75	12309.9	11320.2	13644.3
BnaC06g38420D	39162.5	20680.4	13956.5	5104.34	9861.59	19008.3	25885.7	24735.7	5554.43	21581.9	10840.9	20035.8
scsB	32065.6	29450.7	29293.9	12929.1	15705.8	28197.5	19520.3	24058.5	28144.6	12988.2	24195	4.26415
WLIM1	60913.4	55107.4	44204.1	28914.5	26339.4	19658.8	40299.5	39505.4	29825	10243.3	21993.5	6706.36
At2g31490	33929.6	31137	33019.3	11035.1	10342	8357.38	12166.4	18275	22612.1	15689.1	13714.3	16092.6
DJ1A	71335.3	57170.4	56590.9	37352.9	30364.2	49730.7	59473.9	52396.5	52620.3	50108.5	39260	41481.5
RIBA1	45263.3	31939.5	17599	13282.8	11343	24224.1	27228.9	38657.4	31848	12703.8	28437.6	6.99817
CYB5	34357.2	2945.82	12042.4	16854.9	5167.23	6060.48	3347.38	22003.1	3368.6	4962.38	3139.9	3890.19
F5E6.6	129694	193227	113768	167850	26401.9	50029.9	106305	73159.4	145076	88167.8	82954.9	132469
At5g49470	55283.7	49643.9	83371.9	9492.51	1763.28	92708.4	32143.2	58677	38936.4	28613	10491.6	108988
PIAL1	579678	11330.4	25144.3	76188.5	40544.9	83397.4	18085.3	55330.3	17229.6	4046.59	56996.1	3809.45
BnaC03g59630D	30517.5	3556.18	33343.6	5513.5	5757.71	1534.87	3483.91	7704.61	5539.66	3425.37	580.438	16841.9
GRDP1	690972	451375	423507	338429	191107	211048	466670	215104	461082	313243	143728	291877
AP1G1	157377	121214	58178.9	120263	919.431	56218.9	52664.3	164517	137645	76992.8	63486.9	64524.9
Sb06g014370	220888	76855.8	101479	12599.6	11464.8	932.218	142054	66270.4	90149.3	16675	9295.91	16511.9
BPA1	676646	356703	424006	300468	248562	197754	263427	304055	235322	112103	199904	95367.5
BnaC06g16750D	40838.9	53719.5	54184.6	35888.5	25527.2	21761.1	34178.7	37455.5	49035.1	127753	12632.9	32455.9
si945024a11	9658.2	15188.8	14485.3	4255.35	11605.6	4739.22	20966.2	13776.7	11990.8	11945	6072.71	7204.3
CID11	79510.5	73154.5	63393.9	31206.9	21534.4	37115.7	46090.1	58521	70385.5	10915.4	34129.2	39352.5
CFE1	63339.1	47013.9	62454.2	32369.5	8581.27	8820.13	60967.1	55119.9	49142.2	5607.03	7602.66	10016.5
At1g15290	1.53902e+06	1747402	1.5763e+06	803934	884946	569249	1.33597e+06	1384272	1245840	603588	427753	626631
FTSH	28666.6	77220	135574	26705	20458.3	81123.5	24554.1	60985.6	98338.2	57335.9	63644	40479.6
SKIP32	58472.1	67081.3	82127.6	22280.8	43015.4	45292.8	50342.9	87545.3	69629	63510.7	29509.4	33209.2
At1g04780	34969.3	23413.8	14817.3	20122	12594.7	9639.37	29965.7	19025.6	17242.7	8163.21	6750.91	8694.15
At1g44835	13005.3	14844	19159.8	12236.2	7872.09	1492.89	19660.3	15941.2	12539.6	2580.95	10164.6	3566.33
pabf	99986.6	208424	83808	98779.9	37567.6	34097.5	87420.2	73007.7	651892	82623.6	114670	10037.3
SEC23	39632.2	38929.2	31347.1	15880.7	15413.8	40575.2	29825.6	35768.6	33222.5	44478.8	34743.5	23975
Mdh1	64639.8	36307.5	106988	36484.7	64551.8	17539.4	55045	58467.2	30915.7	36466.1	26125.5	17133.8
SH3P2	390970	452588	395562	150591	188295	483458	398213	657036	565184	539653	573963	510638
Ccrd_020963	74525.9	48647.2	56718.7	56002.7	34192.7	20978.5	46316.7	34879.3	34231.8	41722.3	48308.4	39846.7
PGSC0003DMG400014537	43894.4	33449	39958.1	29834.1	18229.1	24176.3	35522.2	18911.5	29890.3	25386	17663.2	15669.5
PUX10	50103.2	38027	2664.68	9228.16	6762.96	22437.9	19499.9	20193	29346.5	12958.3	26226.5	8340.75
UGT74E2	18159.4	27502.6	22161.7	10894.5	14958.8	10120.5	22922.5	14121.4	12078.1	7871.16	10795.2	9.69404
NBP35	106158	105920	88389.5	55542.4	52256.2	61474.6	118535	95233.1	99423.1	70801.6	64056.8	72403.4
AT3	45505.2	46750.6	37945.9	27628.9	20212.3	7927.01	37604	30531.7	21974.5	10976.5	5699.29	6470.73
ECT6	1.88581e+06	1.46492e+06	1.46206e+06	1.04901e+06	957295	869566	1.52235e+06	1.31725e+06	1.54445e+06	477789	612437	444382
COMT	309020	331697	292900	138078	145791	270184	304763	327440	363965	211740	298825	179635
wdr1	73932.3	67285.7	57447.6	25092.9	41783	49889.9	59555.4	76974.4	72395.8	52821.6	42719.6	37267.5
cyc07	2221.56	15189.5	7000.83	1724.31	3076.08	2940.92	9043.02	9739.21	20456.7	8182.68	7992.63	8409.24
Zadh2	234770	119789	132517	66937.1	89208.9	157749	100488	150012	169299	199302	216068	133237
pk	35081	49304.2	69713.2	12949.5	146.641	46910.8	69238.5	88308.5	56459.1	8670.75	34293.6	22253.7
RUVBL2	59863.8	46369.9	60094.6	20626.8	20224.6	49734.7	57488.7	59521.2	46196.9	13051.3	35353.4	46659
UBP6	313885	285253	318295	221636	212540	161848	245560	225972	224120	162985	179655	168420
PP2AB2	240624	333295	151075	91780.9	134200	59640	73363.7	220045	100329	31381.3	102450	180631
Sb04g027790	269253	237866	201911	167504	132599	103400	141411	138489	126751	73626.6	93084.2	71777.5
Sb02g022610	56750.8	70933.2	38062.5	28781.2	27221.9	47845.8	84199.7	90151.8	64108.8	49834.2	54019	76011.2
FAP160	1071901	1.12485e+06	1.04294e+06	770953	716067	562269	745753	889512	818042	551997	392381	579326
PGSC0003DMG400001324	21410.3	18121.4	22834	208.895	5337.36	9373.28	12381.6	15231.3	7851.28	4392.91	3789.53	2909.27
IQD5	52696.3	74699.6	48847.3	28169.4	40958.6	25631.5	43709.5	44340	31924.3	42012.8	22104.1	26714.9
DCP5	320961	288702	370117	152025	128435	77664.4	282121	208883	248973	75634.7	70352.9	79533.6
At3g19610	10793.6	8335.85	5532.26	6631.11	551.62	1136.17	16742.3	9367.77	7771.68	12066.6	947.621	6.53756
CTR1	278083	371128	245192	155668	146548	148095	401685	294730	311082	114720	116099	134494
VCL1	69241.7	73530.7	58663.5	26318.3	35095	72701.6	76727.9	63051.8	69250.9	50854.2	65139.5	39784.2
eIF4	755790	692924	748765	275600	207078	226104	609551	662229	627908	431512	203338	397434
RAN3	794697	1.01378e+06	988705	471485	492408	745968	978808	925102	1.01943e+06	820950	791311	735469
SS3	49600.1	49860.3	40178.2	13509.4	30116.4	29568.9	35126.5	44950.5	39681.3	40906.6	30608.3	9879.5
PRS4	93828.4	23824.1	34154	11673.4	8899.47	13827.1	91801.6	21734.2	62860.5	35371.2	10877.7	8668.35
lox	43058.2	10539.5	20183	18130.1	10016.4	4476.83	25745.4	16301.8	4397.27	12551.9	3628.87	14584.5
SAPK2	319699	260041	303206	201393	226117	133488	233574	230086	237392	150737	120570	165366
RAB11C	230381	21164	32316.5	33437.2	30627.2	57927.3	15387.3	39883.1	35626.3	38.7591	5835.36	17645.3
SAC1	75446.5	48372.8	53289.8	44570.1	34856.9	24438.1	46763.2	40639.6	36722	38827.9	24211.4	15992.9
myb4	38691.4	54981.5	43723.7	30170	23054.5	25159.8	32246.2	33373.2	35807.3	27420.9	9154.9	21235.5
c18	24676	22285	21981.6	11927.4	61.2572	2907.93	12851.2	21753.9	9657.44	3533.92	3679.55	3214.09
MES11	73987.4	83155.7	84726.6	6.88843	6861.63	21995.3	158452	119372	116593	9.47685	9167.2	20153.4
BnaC06g07210D	76188	105828	86809.4	52906.6	64699.6	60704.2	115103	54200.1	98478.8	88107.5	77123.6	102590
F383_29003	14653.8	51356.8	42758.1	23448.1	18618.3	28737	40966.7	33676.4	53574.8	17308.8	39935.5	38645.3
fuy1	62255.4	63833.2	68223.8	37745.6	21370.5	59281	78742.1	91427	81905.6	32874.7	104491	48605
At1g16860	64153.4	24996.3	82481.5	28594.9	20155.3	28395.8	32088.9	46427	27339.2	24282.1	42286.1	34658.5
Ubiquitin-like superfamily	166824	103194	194325	20720	25583.1	11794.4	206455	218785	258985	49896.4	14671.1	10020.1
pda1	196052	186009	166941	81275.7	65677.1	124733	231453	157176	215355	127358	122492	118051
CPN10	188676	76791.2	788.949	45258	32009.2	33.1484	21334.5	1412.75	41516.3	54.5588	7955.69	16.544
IRE3	68097.5	55266.5	62179.6	37467	26888	25371.4	46970.4	36789.4	49118	24242	25161.7	18532.3
Sb03g033330	404257	391468	453398	131522	175624	278989	350326	359006	380032	89076.2	154460	86702.9
ACA4	34373.7	13012.3	10417.2	17693.4	4404.38	13801.9	12195.2	11440.1	31721.4	6526.81	9283.23	1142.66
RPS10A	175250	202203	153390	103497	62909	151125	80059.3	118551	128213	25370.9	137730	30798.5
kif6	667626	28740.2	78737.2	25632.2	9702.24	26624.4	56020.3	28966	124398	42878.6	32255.5	9856.81
At5g46580	37645.3	46234.5	31162.6	17919.4	8085.08	38370	33002.3	39315.1	43373.2	38743.7	50281.9	34379.4
SUI1B	47448.2	37044.1	35833.6	20454.4	17481.5	13932.6	21748.2	22495	25939.8	1974.14	9286.87	23922.4
mipD	7217.95	27092.2	27126.1	8493.08	1.28614	24716.5	12247.4	56177.8	37057.3	30340.6	36862.7	37001.3
FBL10	31091.8	23052.1	23446.4	14290.2	11412.4	17746	19074.6	17530.1	24307.8	9753.99	8023	10822
sad1	23761	23128	31588.4	11911.4	10698.5	23741.2	50157.5	47364.4	38346.7	44421.6	19201.3	28049
ef2	828070	766214	866936	375122	353523	798138	894276	839051	939849	691572	771325	737280
AML1	48657.5	38551.9	34928	23911.8	25556.4	13830.2	48789.1	51547.9	34717.7	15579.8	15079.8	25067.7
glu2	149051	114286	107992	53236.8	47230.4	100113	96090.1	95733.7	124686	94821.9	108922	67813
Os05g0100900	42386.5	34905.4	35236.5	25835	20141.1	24995.9	44763.7	41791.2	47791.8	48115.2	35071.8	31568.2
CRK5	113042	82470	80014.4	50208.4	44338.9	26144.9	49608.6	40992.1	44574.5	24387.5	28073.1	31753.6
RPS27	24935.7	38051.1	20887.1	10328.6	13174	15002.6	11316.1	16498.1	32683.6	1034.39	31507.2	2.73976
At1g30320	45378.6	51433	37682.7	17267.8	13012.1	26753.3	30374.9	40376.6	48560.2	7065.98	10286.4	4829.53
EXO70F1	3794.84	10945.6	15589.4	1663.86	9612.35	5116.98	4416.64	12623	22825.4	2.72974	20969.3	7275.28
ADF1	307701	312145	297668	149965	143828	258932	338124	482477	361592	246941	289597	297966
EIF4B3	302568	204352	401118	38120.6	31709.8	27214.8	229100	188386	80471.3	49827.5	37871.4	5969.34
PLC2	27220.4	33230.8	42342.8	14536.8	5068.79	33635	53256.5	39034.9	52243.7	73201.1	43709.6	62086.9
eef2	78539.3	78775.6	112628	29447.9	40983.3	82038.9	92405.8	78058.1	108798	45546.1	62489.5	86039.4
At5g55860	3.32046e+06	1.48728e+06	4412.77	327887	369.987	749.141	603956	673398	293252	600.558	32596.9	524.836
Xyl2	21067.4	57817.2	55366.6	31306.4	9890.49	39237.8	44746	69572.6	22591	43200.7	38347.3	70623.9
adk	46033.4	36444.9	45499.9	10173.2	14504.7	43672.4	32105.2	52416.9	43399.6	23729.5	49253.2	22673.7
IREH1	414107	349712	433839	163320	147222	164082	264147	343441	265557	125483	124879	144021
PMS1	127833	122709	132897	80460	52847.1	86841	104064	102134	101314	71664.3	57403.7	83661.2
GAD	98483.2	114677	105751	52003	61482.8	78763.4	100790	129204	119760	87596.4	107611	81040.9
UGT85A24	65825.8	26419.3	21547.6	28.2955	6774.88	10213.4	19352.5	34180.5	33372.6	3039.92	7590.07	18089.9
thyB	57822.5	46953.5	47765	38184.6	23569.2	27959.2	18400.1	31963.3	26656.2	9658.78	18324.3	22457.3
AY109678	285145	27665.8	93103.8	112672	303.218	48053	26823.3	105435	88066	292.314	37708.3	997.212
LOS1	42476.5	118561	104502	25532.7	27440.3	109920	75866.4	117481	110852	22916.8	65227	78158.5
HSP68	104628	52097.8	58397.1	55309	43956.6	42297.2	75746.6	48784.4	50298	20244.2	62412.8	50646.1
LARP1C	303739	268397	291330	65058	16568.4	23833.8	181582	174913	215074	8395.32	16638.4	34150.5
At1g17820	244553	286847	292625	146681	132888	149633	341828	318826	271785	175326	152005	174335
qor	71215.4	56584.3	52929.7	11497.7	5333.01	26779.9	39144	61824.4	39458	48985.2	26791.5	23024.2
BnaC05g47600D	351391	188642	247934	78903.7	88186.3	52743.5	213765	185113	183858	50741.6	49587.5	47633.6
RANGAP1	128916	154915	33055.9	2198.79	36050.9	169088	92854.5	199675	228994	75392.3	132741	25060
At1g12470	28979.8	32989.7	23155	16091.4	8000.97	24136.9	26022.5	35708	26402.4	19362.4	23877.4	11732.2
FRS4	61156	18685.5	14816.9	26376.5	7422.99	9117.93	18370.7	14529.2	29911	18799.4	411.505	10645.3
At4g09670	36591.8	23586.7	30378.9	12625.4	7226.36	26849.9	33257	34202	11048	92.8025	13931	6261.3
At1g14780	56481.5	43502.8	45272.5	18096	34801.5	23503.2	48537.1	42057.8	47294.2	23899.4	26136.3	18634.6
At2g32170	70560.4	52317	74054.4	15727.5	10859.4	21151.6	52654.8	60929.4	53899.4	7955.4	12120.2	1939.37
NRG1	145421	366507	274055	104749	140458	164881	326500	164448	308726	214060	195175	724.061
At1g48980	137919	98886.9	118482	59069.1	57260.5	34920.1	119597	80543.3	100578	44005.1	38279.1	36647.9
CDC48A	90475.8	92244.4	104116	32902.7	20726.2	43969.8	91160.9	79392.3	93460.1	57147.7	98753.3	57438.7
PUX4	133981	126054	171620	110744	83021.5	37998.1	73795.8	87357.6	74787.9	12774.2	39183.1	33952.6
chi	19482.8	22747.6	29755.9	7785.72	1.33032	22394.5	16921	11617.2	27231.4	12279.3	31631.8	23387.5
SNAP33	365433	301768	549023	93232.2	65009.1	50488.6	830787	410156	532461	257568	89246	49788.8
GBA2	231808	171582	104905	66090.3	42930.1	84552.4	128042	91787.8	84965.6	53841.9	66048.1	55226.7
PP2AB2	84839.2	75017.2	66953.9	23533.5	10910.7	13873.3	70427.4	54269.9	49628.4	9893.78	5355.36	9980.8
At5g62930	95698.8	87179.9	32732.2	63264.8	1626.12	37003.9	74359.7	48865.9	32197.7	57363.7	30604.2	28933.5
EMF2	10801.2	19388.9	12353.2	4225.13	20.1855	7592.11	8045.31	9511.68	10725.2	2.98274	1678.77	3932.59
NAR1	134158	125656	130180	92620.2	80660.7	58666.8	113124	96663.5	92000.7	76794.4	59083.6	85089.7
cnot3	68097.9	66953.8	53613.4	42143.2	29308.3	26065.9	50115.6	52425.9	51175.4	20656.5	30012.7	17891.2
PED2	53761.1	58257.6	66025.6	37352.1	29646.1	28931	47210.2	51465	46674.6	28521.4	48592.5	39704.1
PHYPADRAFT_207347	777443	708657	745245	426265	419215	301074	521776	594291	627852	290853	272044	288618
MTR_5g068730	98354.4	62463.1	40363.1	34229.5	16916.8	27099.6	47338.2	64751.3	70242.2	31591	22326.7	26874.4
VIP1	116974	120126	89952.1	75993.7	79341.1	61934.5	65593.9	110666	79080.9	54150.3	59707.4	36600
CFIS2	13508.1	16050.1	16506.9	730.022	1.33914	16376	8761.22	18427.2	12076.4	2.83496	29306.5	2984.27
SMG7	171502	187540	180056	97009.5	93909	91256.3	158061	119328	146028	91156.4	93102.4	118013
At2g40070	252571	248171	252830	151829	103198	79210.3	157540	122872	211521	272883	89059.2	105565
RCOM_0718430	877350	970330	1.04903e+06	229749	251284	256019	936458	876054	862673	253070	163631	237758
GLT1	26592.6	22280.2	16106.2	12194.3	7276.76	19040.4	31706.1	22586.1	28444.2	16884.4	23091.2	14872.7
EDC4	110601	115455	155092	50474.5	59676	115586	122458	171369	166529	55785.5	104885	59614
PUX1	105317	378269	101061	130518	120811	59242.4	16836.7	62720.6	59305.5	56398.1	59905.4	49050.2
c4H	2944.35	8808.21	5638.36	5756.36	3090.27	2513.22	3891.83	670.534	1585.43	3478.41	9046.07	5035.91
stk25a	239213	202068	236358	105213	128424	85660.7	210743	132720	170127	101927	77709.1	95942.8
LPLAT1	91881	74673.8	75277.2	28161	17334.7	69938	59490.6	72554.7	69034.5	63723.2	73298.5	66167.7
ids1	36121.3	21979.8	41667	3386.06	7096.02	1577.14	29274.7	23058.1	22543.3	1988.24	661.257	696.902
arp	13982.7	39487.6	17233.2	3524.32	28.1878	28372.6	18864.8	107588	45131	21.6964	16704.2	6.36451
RH8	498769	661200	667475	342856	224190	511158	594535	771175	624000	315991	555925	413998
nii3	52824.6	60066.9	39643.1	24204.3	20315.2	46766	42177.8	53047.6	67852.7	18470.9	42758.5	26382.7
CXE13	98813.2	56761	59285	52452.9	20008.7	24524.7	77034.1	52373.2	66266.1	5316.7	18589.6	18856.8
At4g40050	16824.7	10450.3	12011.1	6054.69	19.6119	3820.08	17491.8	14791.5	13036.6	8016.2	4937.36	5082.18
est	177970	200556	177834	78913.2	84783.3	124829	224531	184638	192069	140387	117996	104570
SOV	250221	234866	198364	54063.1	69902.8	70333.2	254002	178025	177263	137855	73364	131.199
ACX3	59515.1	89417.2	59275	35182.6	29752.9	33479.2	67284.3	79041.4	81562.8	24546.1	36647.9	19653.1
DCUN1D1	409618	68477.7	50675.4	118328	114616	49080	64805.2	38690	48526.8	137648	157885	5565.29
Ni	417203	356767	416390	141887	182562	229144	375719	372416	459713	309751	227384	301902
At5g22140	25400	35544.9	26246.6	11658.2	11345.6	15313.8	28009.1	33176.8	35239.4	27346.5	20579	12232.8
MPK16	11946.9	14967.5	15004.6	21474	1778.99	410.434	6740.59	9041.64	17199.1	2086.08	3721.54	2.47731
psb5	72480.4	94417.5	72265.7	21960.8	58722.6	16485.9	19820.3	29620	18749.4	27208.3	12582.6	75803.8
At5g16470	91109.8	86246.8	83804.8	72727.2	52020.8	42410.1	57994.8	67149.8	54370.4	16949.6	35857.8	13398.9
ipi1	29459.4	38335.1	40891.7	20155.4	29275.6	22442.8	25139.3	25364.9	20293.6	16764	28492.3	19080.6
OMR1	133353	91137.2	105568	58866.4	54559.2	62146.7	50809	31296.6	30099.8	54671.1	28018	45717.3
BnaC03g43540D	49226.9	38704.8	11677.3	9828.8	6.83697	12243	14223.8	10028	15927.8	26016.4	4358.96	21395.7
At4g10730	57446.5	49081.1	68633.8	29841.4	38962.9	35323.4	44019.5	26718.7	44790	15063.8	23543.6	10348.1
Os05g0103500	96954.7	53113.1	70476.1	13947	8159.44	3059.72	25274.5	24293.7	25565.6	1419.95	1506.27	7696.15
SHKA	197373	214741	189866	123337	94978.2	169368	200841	208044	193231	155762	157329	149559
Larp	173032	132663	153254	27382.1	21581.3	14718.5	96700.9	111164	73642	18768.4	9705.52	22253.8
GSA	370009	371841	406767	194718	162644	329453	411423	456362	434355	270505	370465	305160
hibch	175312	257663	151818	44581.3	86850.6	185242	236382	307579	264253	169334	179007	296083
KEU	434986	391411	484285	102614	93375	157431	643462	642358	590535	146948	176393	164168
ARO2	181171	97762.3	97226	76895.9	99743.6	70346.3	115872	140464	72323.6	102506	69040.6	132315
STR11	1.88569e+06	266734	216475	420295	274428	430855	538940	224862	303524	839177	278075	786427
eIF4E	79619.1	72513.3	62259.5	25186.9	25660.7	25197.1	30292.4	57388.7	46297.7	6006.54	26550.4	9288.17
VLN3	507441	491400	552531	289048	285279	307038	562958	563341	512403	310904	315193	315173
CALS8	65647.8	10044.8	78425	26577.6	37080.5	27137.5	68344.6	45110.7	43272.4	2984.18	1.06485	47239.9
mek1	431751	663982	325481	96347.3	2866.14	166715	93478.1	692304	310178	2332.15	102833	86973.2
FLD	563997	466576	265054	172991	225043	247273	480192	301522	303691	226033	213123	330622
bioA	53952.4	257282	268424	172384	1388.9	90036	247958	269915	293123	66609.2	97564.9	97723.8
UGT71E1	14988.9	19777.4	20920.6	21696.4	286.501	9276.43	4880.35	25737.6	9075.29	5686.54	8599.1	15380.9
surE	74596.4	101492	64467.6	53974.5	47973	22924.7	62573.7	64043.6	98578	17456.1	28968.1	11099.7
PTEN2A	457883	393827	509758	308004	273240	206689	469886	442169	403246	305693	257916	311227
NUP133	7238.83	8236.02	8425.42	8017.73	307.332	2220.12	6371.05	5180.09	12371.3	4156.24	3390.58	3808.59
MTR_4g104360	539130	453628	523563	218557	215904	145202	393503	411452	351187	149355	142596	175129
At1g22730	140954	142670	156293	59715.8	54114.5	34455.1	113740	113848	104626	43678.6	34247.5	22033
CIPK23	124159	109449	111873	19499.2	38399	44155.3	117457	121964	93048.1	42226.9	38723.7	23229.8
ELP4	40625	40401	27160.8	14950.7	9852.8	13094	37647.3	47856.2	36346.1	2929.07	5636.72	10015.6
pc326	22407.7	44361	37041.8	9964.29	15677	14432.2	49685.3	38290.4	36888.6	1513.89	9167.45	3213.94
STY46	20105.2	26869.8	49616.6	24481.3	4938.55	22842.7	22800.7	54014.6	37918.6	3237.47	17474.8	16963.3
ftsZ	66057.1	60460.9	82181.3	15945.2	12682.2	29871.5	56448.7	58718.2	62982.3	29767.6	37936	27272.1
SNAP33	213851	119403	175948	32050.1	17647.7	33376.9	163497	87234.3	116015	24972.8	22395.6	16755.7
CCR4-2	115348	69766	73850.6	29741.5	71154.3	67100.2	72649.8	54058.7	58272.4	20193.8	63431.5	67641.9
ap1	81637.5	57732.8	58441.2	37701.6	30599.8	23044.1	48597.6	43744.3	31942.2	20713.6	25867.4	35786.6
SDE3	74684.5	51269.2	58608.8	13829.2	62603.8	28862.7	65960.8	47404.3	48378	4034.31	4509.22	13499.8
BnaC01g29800D	450017	402173	493901	118479	105805	93813.2	375245	441904	328132	90792	101244	74320.9
WAV3	34905.6	41804.1	35831.7	31408.6	33398.1	5.86754	51562.5	33522.7	68174	11082.9	10209.8	11424.4
umc1204	1013.07	3664.57	2012.76	928.153	2354.06	865.404	3882.07	3421.85	3244.42	876.028	1169.57	1896.29
NAP1	235107	225706	219592	123672	135098	115907	213489	205525	186501	117553	117691	126360
PGSC0003DMG400010439	29226.5	41174.2	43478	22062.3	21550.1	19815.9	40907.4	36429.4	44200.7	29104.7	18630.1	22302.8
cpr6	76109.9	91180.3	55657.4	51451.7	30309.4	35244.1	24951.1	20983.9	47676.9	2392.89	22407.8	7.3197
pda1	189736	178344	186166	61417.8	60457.7	135737	212876	196250	239737	131694	113678	152383
SNS	108419	95129.7	143258	46946.3	42368.7	14288.1	98209.7	82873.9	72949.7	6357	10901.9	12712.7
gst7	53499	62118.6	95248.6	17812.4	23106.5	26390.3	57827.8	46813	53857	11660.4	55280.9	18013.2
gst7	103561	145937	144366	28769.2	48950	61594.9	159419	160792	179859	76374.1	77857.7	77332.2
c3'h	13473.5	10604.6	15175.1	6372.31	6917.12	9223.37	12829.8	5164.79	7432.1	20438.7	10607.1	20729.7
pheS	83160.8	55122.1	67906.5	34084.6	36508.6	43462.2	84670.1	58933.8	68510.4	71301.9	56971.6	63830.2
At4g22300	28826	27592.6	15663	4426.42	275.364	16285.8	18024.2	10893.6	8202.45	5420.32	6843.48	13805.1
CRCK2	68387.5	58490.2	65696.5	31934	36860.2	36544.8	45017.4	58151.8	34140.8	47295.8	30187.4	51375.4
At1g27090	535306	597018	748949	191196	225956	284761	661762	356928	379220	448431	296318	371148
RPL14B	102201	11314.8	12098.8	7477.38	11846.4	46555.5	40124.7	21373.1	25145.7	39012.8	41172.2	36898.3
cpr	63168.7	13411.6	665.343	10110.3	31715.7	6783.04	15061.9	9946.61	9624.74	715.855	6521.64	872.668
BnaA09g52890D	34240.1	6669.19	26386.1	9179.25	658.586	9178.45	27227.1	3584.89	7609.38	114736	7432.37	866.089
DGD1	99431.7	97638.3	30319.5	34875.6	34122.4	41313	48507	44683.1	60315.3	2296.96	13893.9	2.74406
MYB9	565130	474572	845125	551091	385804	294631	396312	420774	403094	281221	472945	333421
benA	63205.6	57316.4	24642	22551.6	20356.5	53840.1	37147.1	33491.4	42168.2	46449.6	115488	42344.9
PVA13	140664	183060	114384	131248	86871.4	17962.1	54549.8	68821.4	44208	41004	40833.1	29889.5
RPL23A	28943.3	217794	119212	11010.8	704.505	33661.6	4088.29	46582.5	53785.2	13953.5	36524.8	7724.31
NOB1	162022	143555	131012	68703.2	63810	44301.3	128145	112607	125772	31499.1	51491.5	30773.3
CPK1	6266.83	3060.28	8736.82	3376.23	4056.3	2976.56	6067.5	13223.1	8951.24	12624.1	6212.8	5809.21
tif211	47686	41679	35230.8	19291.7	24285.6	15583.3	17718.5	19654.9	22490.3	10595.5	7244.07	8602.19
ABCI17	105625	95012.4	147152	72810.8	85093.3	55297.8	44262.2	68776.4	43934.6	28080.9	63841.1	53695.7
PGSC0003DMG402018164	44765.7	47718.1	45651.6	21863.5	7265.55	12531.6	41687.8	34268.7	57189.1	7099.25	13499.9	4149.01
F3H2	257523	165629	172438	190123	85937.6	93589	174157	73073.7	117784	101003	46958.3	68323.9
WLIM1	71508.4	54191	77806.3	41190	18791.7	21478.8	46051.1	54970.8	48105.4	26395.3	15674.9	22321.5
At5g66180	320828	132675	200949	93493.7	79891.9	68866.3	157616	167127	154436	366.673	29050.8	50602.3
POPTR_0002s24680g	135014	127795	147165	56267.3	79517.2	39272.1	77742.1	61419.4	82838.6	46182.2	32469.9	40913.4
Sb04g020490	94625.8	77113.4	112793	47353.3	54978.8	42793.8	64435.7	62872.8	59798.8	36033.9	48126.9	43782.6
At4g14990	25588.6	30061.1	26423.7	17774.1	19476.6	14121.4	30103.6	25535.7	29040	10434.5	17920	12737.6
AAE3	164636	143100	133307	86172.2	57914.7	72615.8	91185.4	101286	71391.6	94048.7	103477	82632.2
CXE18	49278.6	80051.1	62385.5	46251.5	40670.5	28355.5	40227.4	56583.9	60829.2	18812.2	25306.8	15298.6
XRN4	278725	318650	274220	135043	146125	135886	256206	253914	250132	93072.5	136643	106735
rsg	81841.1	101496	83908.9	39983.9	38655	58148.4	87119.8	69327.7	78705.6	23395.7	43445.4	26423.2
PPH	206084	122191	83870	69680.9	25420.8	23043.3	253527	246048	319747	87777.2	40392.9	1093.23
At5g35970	90798.8	96113.1	100880	34097.1	32528.3	115186	127891	161727	122016	158010	153356	110074
HULK2	98220.5	134763	152034	83771	97693.6	48212.8	2326.93	21394.7	51526.1	86075	65914.2	67029.7
scsA	57609.4	78806.7	47812.9	22197.3	13608.2	30582.4	60967.9	67100.9	34269.1	13385.8	28438.9	30857.8
Sb10g026810	20982.6	9283.86	11638.1	2924.99	2373.34	2397.38	16540.9	7746.38	9629.84	12.9037	361.44	2.71102
PURA	1.10963e+06	759804	827996	119204	180051	225419	598812	130766	462066	534065	250119	5068.22
ddx21	23815.4	36287.2	20534.6	11287	14802.9	23248.7	18598	24544.9	29723.8	13171	20315.3	16880.4
AUL1	199941	137856	175704	68123.5	57725.7	62569.4	93007.5	73969.3	76369.4	41892.5	61595.3	53709
PGSC0003DMG400026527	443380	454572	611740	206572	163072	112478	389499	306547	278722	100973	125651	100847
g10	170768	83239.3	127602	98416.8	72733.6	27042.3	93636.3	39950.1	32436.9	32249	15591.1	32390
KIN5D	39870.8	27345.3	47055.5	15337.4	7659.65	32068.6	25828.2	35181.2	22505.6	23710.1	22773.9	27730.6
At2g17970	67323.2	31043.6	45030.5	33917.9	3686.64	12521.2	55932.9	32509.9	32975.4	17042.7	3836.47	5713.8
BnaC03g14850D	284642	256065	325439	148194	135888	173628	266953	260167	289331	178893	229154	159383
B'ETA	59893.9	78779.9	59510.2	18152	16322.6	18019.1	48582.5	80117.9	46679.4	6.56871	2258.47	5208.41
BnaC07g20180D	11355.6	3084.81	6431.99	5116.99	48.1163	1787.1	6934.87	3275.13	11685.7	1769.93	1564.33	1855.09
eIF4	1.64638e+06	1.36478e+06	1.56589e+06	560159	578789	451022	1.59376e+06	1.34052e+06	1382127	465359	475240	442207
lsg1	27392.6	23319.6	9544.9	11601.7	8979.52	2604.2	11401.4	24928.1	12294.9	5498.09	6094.35	932.838
dnaJ	109846	188648	175049	83190.3	52268	48696.1	115663	121719	141958	49120.8	46003.6	23342
ALAAT2	45410.4	53135.9	42337	20137.1	23596.1	19588.8	23044.6	44572.8	27121.3	10321.9	25893.3	19300.9
pgk	65999.4	73675.8	70006.5	31247.6	20.647	30137.7	44446.3	74239.3	67845.9	52044.3	16808.9	3731.57
At1g79090	422015	360981	385969	155162	145759	135275	541412	453887	457370	185291	206155	191662
TCM_025728	303654	275955	295145	58538.3	79536.5	73512.1	398601	246202	256966	69999.2	65988.5	24044.1
PYM	54762.2	43692.1	48795	17565.4	17676.5	8399.09	77682.6	22128.2	12698.2	11320.7	124.193	82.9228
BnaC06g17980D	163140	136562	148537	41113.8	36068.8	32539.9	127788	117760	145098	26347.8	32238.5	37413.4
At1g01320	196139	164448	183810	22440.6	17566	25691.3	176470	135647	125048	9797.75	10511	9178.87
At3g13990	42343.4	34154.2	32610.1	21368.1	23181.4	22599.3	21635.5	24876.1	25701	9835.2	20298	4770.51
BPA1	119937	80252.1	121781	57384.7	62921.6	55435.9	87911.3	91695.5	87068.5	33930.5	71812.7	53041.3
SMBP2	2872.6	20160.5	548.305	3673.07	2122.79	4668.45	4448	2038.7	12104.3	8.00409	3451.01	2.51336
At4g26220	37373.5	23867.2	388850	54351.5	20889	80005.5	20557.5	18247.3	18537.3	13029.5	17207.6	4816.51
At4g26220	93383.7	69728.7	80881	30078.6	354.31	13825.4	118300	1206.98	27577.6	33495.6	7706.9	8771.28
F8F16	27134.9	21522	47122.5	16090.1	22739.4	23266.6	20868.1	49773.5	18666.3	16651.2	30364.1	19064.9
ELF4	148860	109151	96067.6	98914	60182.2	64552	106553	109937	84040	30784.6	36460.4	42076.4
ANB1	148361	96644.8	121350	95550.1	45219.6	55589.7	64135.7	106283	99558.5	60601.5	86997.3	57622
glgA	105458	135357	94912.2	58859.1	47563.9	95216.5	122628	169633	49651.6	49734.6	98744.6	168425
MSH3	411509	146240	39494.8	162055	73650.2	45193.2	238816	137057	42077.5	538529	58505.6	81120.5
transcription subunit 13	3424.24	33541.5	15201.1	5188.28	7755.63	2345.04	5363.39	6319.05	17267.9	2321.85	3136.76	1289.29
CID11	468636	317415	20711.9	72355.5	71657	52241.9	145848	53364.5	83356.9	78305.5	30195.3	56407.6
At4g05150	103783	111722	78711	58320.4	34897	50840.6	70765.2	112274	40170.9	41943.1	48158.5	73193
RKL1	19102.7	20196.5	16928	6074.67	2166.67	15720.4	15393.6	26463.6	17447.2	2.47355	120.294	248.285
BnaA02g10500D	262092	134224	167663	81357.4	62427.7	37918.3	203982	94059.9	64108.6	16960.7	35023	27000.1
ECT8	1.2813e+06	1.01775e+06	1.06043e+06	674815	562203	410369	929299	697952	802670	325331	329400	362874
CLASP	161703	72873.7	77532.1	44930.6	114177	28441.4	69872.7	56807.7	31377.8	40971.2	45107.1	395054
PTP1	440876	390949	297602	179197	144802	269236	446857	465141	172900	294691	306538	297064
At1g34320	294859	220391	253890	183403	158103	164473	287453	192446	190333	119634	161671	93846.9
IF2CP	20671.5	16658.7	61838.9	5807.55	5953.73	29275.9	18637.6	36952.2	36094.1	12856.5	35002	18150.3
ARID1503	20814	37592.6	30599.9	23116	14819	8894.07	25952.8	25140.5	17010.2	6996.92	23049.5	7089.1
MBF1B	842333	475795	610568	428821	261597	133061	377067	291507	289641	68167.4	167486	99465.4
aclb	237402	271606	275291	85578.6	91519.8	164613	367964	266248	365246	145010	150115	123921
pk	64653.3	79112.8	73699.5	27496	16459.1	51748.9	76811.1	84511.9	80801.8	60208.2	58572.7	51634.4
SNX2A	77152.6	39852	62337.2	35177.3	41002.8	34806.2	69747.1	47667.5	59283.4	17346.7	28922.4	7939.14
At5g56850	81277.7	72100.3	82672.7	22869.8	15124.2	11139.6	76625.3	69551.3	89814	2189.97	13066.6	2583.51
CIG2	111507	185896	97586.8	43445.5	80344	136415	165420	141743	168300	74583.9	157893	182404
VOZ2	163595	124484	130438	53540.6	64713.5	30126.9	95614.2	82950	92212.2	31497.2	39233.6	22079.6
LRS1	98299.6	63997.4	80489.3	62425.2	55027.1	33278.5	74678.5	64642.1	75932.3	51831.2	45125.4	40557.9
At2g34970	107669	60620.9	49527.3	45066.2	48176.1	45037.3	61756.7	36058.6	67940.9	33052.3	37953.5	19530.2
krsA	229830	194641	209408	170131	140447	105616	207408	118450	158174	96234.9	104879	87098.1
TFIIB1	429446	404774	723854	174162	267237	316132	801756	437263	575121	478442	518699	516009
BRR2C	1.75447e+06	2.37401e+06	2.02352e+06	815164	754847	951860	2090381	2.54233e+06	2344386	882743	863025	769985
ERD15	717249	648574	692776	221592	403699	232574	182140	499168	382959	219664	8381.79	183867
RNP1	300132	232174	218382	167450	168957	71160.5	162862	166850	180112	62033.6	80611	70494.7
dars	62501.4	62628.1	61512.2	29357.7	45464.1	47414	47500.2	41019.9	39262.8	41365.9	37725.9	49956
glysoja_030055	87989.7	66972.5	105356	32065.7	2024.31	11055	10607.2	29841.8	6987.34	9923.89	19709.1	14085.1
SIZ1	74876.9	45211.1	55750.2	12379.5	1942.32	19722.1	38638.6	21076.4	35230.9	1890.54	1797.5	1665.99
AIP2	38570.2	57747.3	43455.6	11220.3	8007.08	34363.1	25413.4	36714.5	28786.2	31236	26398.9	4435.11
chmp3	34057.2	38275.4	48953.6	29367.1	5787.19	2325.26	13189.9	16164	18220	3992.98	3743.57	2088.19
srp54	372700	307536	316160	209996	217039	193888	253311	240748	254490	150043	162476	184015
cslA1	14138	10255.5	8686.52	6555.94	4345.33	1089.04	10756.1	22519.9	6721.8	2088.7	2684.3	2530.48
RNL	86744.5	13820.8	5932.72	15170.4	5670.73	4697.78	17651.3	10168.1	8574.96	10983.8	4073.33	17728.3
At1g74860	102411	74133.4	61496.9	75268.5	25950.2	25577.3	78681.3	72658.1	100096	6491.08	57130.7	161346
NEK5	53783.9	51236.6	51258.4	20528.1	11466.7	12180.3	38905.6	50408.2	58029.1	27303.6	14313.6	19330.3
KCA2	293379	302171	328330	154918	145669	240867	393038	394584	393039	269617	235113	288058
NADH-ubiquinone oxidoreductase	128744	138879	100032	43113	2344.33	9278.29	98935.9	127309	197354	233.279	355.672	2890.93
bas1	116711	120290	108575	43023.4	37243.1	139346	108298	187835	174912	102030	177773	116368
DAAT	34973.2	23961.2	23329.4	15581.6	22663	15734.3	6258.96	16167.9	6618.32	6.78337	9436.46	10773.2
ML5	50573.9	45213.4	48708.8	30036.9	36163.5	21654.3	43968.9	18439.8	34769	24262.8	16199.2	15631.8
GRXS17	75503.7	64388.1	79006.7	57217.4	38822.2	42390.4	88644.4	89686.1	72746.8	36194	55869	44447.9
KIN7D	38670.5	30804.2	42548	21429.6	24582.3	27480.8	45988.3	35451.1	37234.8	20220	29500.1	20694.3
PUB4	140460	98207.7	121057	92326.6	58825.3	65883.4	125568	116410	105702	68123.6	95480.5	86777.6
ARK2	40401.6	27768.6	33956.2	13064.6	15595.7	21077.4	52042.7	26574.2	31757.3	11860	19278.6	24364.1
CSE	88812	60872	69815.2	30589.8	22950.2	17599	62574.5	39090	53571.6	11659.1	4019.35	23579
gpm710	98991.2	93495.8	100862	43633.7	44963.8	49416.2	117450	87564.4	103463	46834.9	41240.3	40676.2
EIF4B2	256211	217298	257911	100143	67052.1	45091.2	189751	117737	162336	45495.8	37322.9	43828.9
NADK1	170193	178686	179464	82359	69972.6	157970	205406	249492	198720	142809	142117	135139
iolS	67043.2	50881.5	62469	39196.4	39160.5	34327.3	46555.3	56817.3	38162.3	24641	34973.8	27602.8
eif3D	66898.2	78317.2	99950.5	35306.7	26608.2	35895.3	51047.2	76119.8	57134.9	29557.6	28790.3	27547.3
PAA1	169269	166098	157385	92490.1	89723.7	66677.4	171989	128960	137187	94625	69549.6	67510.1
p69RF	44125.2	241758	8206.45	18720.7	10957.7	30601.3	20058.7	35766.8	12329.2	12087.9	12000.7	12267.1
ml	76128.8	84485.4	93548.3	39289.3	57724	71020.3	108478	83312.5	65362.3	89167.6	68173.9	81844.9
drkC	66620.2	64514.5	67621.4	23804.8	19273.7	22141.3	75528.8	72197.6	83548.9	27675.3	22877.2	24945.3
DXPS3	25627.3	23262.5	23295.9	32452.5	80.7547	10398.2	45974.8	48133.3	36852.8	23897.2	34505.7	35087.6
ATPB	1267472	938156	1176651	295389	232776	563399	1.07486e+06	880238	1137220	406286	568750	425552
BnaCnng57140D	22801.5	23050.5	22074.1	2631.71	1189.47	17.4782	1157.53	14860.4	15120.9	20021.3	6.41682	190014
lars	12537.3	14258.2	22789.8	11195	14.9073	3449.68	12308.8	14756.6	15190.8	15166.8	3439.85	4456.12
USP	23446.3	28000.1	20018.5	19641.5	14924.5	12884.2	17854.9	21915.8	14421.7	15483.9	14923.6	8478.1
TPPA	9392.44	14929.4	19457.1	10243.3	9156.04	5934.32	19547.1	19627.2	16560.6	14005.6	7099.77	18874.2
Sb02g020730	214077	253948	234841	151254	99343.4	165489	279046	351585	242376	321719	371381	303433
smd2	24647.8	37254.8	25416.4	5680.57	8001.37	17523.3	6069.46	19067.3	9730.73	2.8649	21435.2	19529.7
PLE	847747	980105	928173	132339	104766	101469	674116	682932	796861	64868.1	91913.7	68619.7
cyc07	46699.6	82422.4	101079	37941.9	27283.8	63844.8	77825.5	49076.7	103821	10125.7	72306.8	3.60966
myb5	45620	37361.4	37527.1	12877.8	8326.92	17835.1	9011.25	14462.3	16528.5	12788.9	6043.18	11494.7
adk	59829.6	48417.5	40652.4	10172.5	6698.27	33230.1	34803.8	55715.9	39666.8	58147.3	34536.6	70445.3
CPLD7	31822.1	38585.8	26868.7	4486.33	13022.3	31275.8	24336.8	34815.5	39213	16939.1	27324.9	12410.9
PTEN2A	506612	540060	450458	327717	299932	359720	414886	406486	454904	265609	310288	248228
OXI1	52239.8	62939.8	158555	9696.39	38720.4	50432	87377.4	105667	41713.3	86089.7	86509	76581.7
Sb08g007220	277087	201565	168490	110807	55459	50730.3	143901	141819	143338	67782.7	52351.4	76108
HMGCL	78310.3	59855.3	56155.6	6578.71	2523.88	2942.19	72660.3	41500.3	62907.9	2269.21	3968.84	2870.89
kif2	279503	238073	209650	121043	108501	65124.1	271642	170050	180552	125441	65762.3	76446.2
emp2	89981.9	77843.4	103377	78608.1	61324.3	34767	71670.8	66898	61114	14.369	28702.7	17729.9
PGSC0003DMG400003399	129191	86786.2	202527	55831.4	62275.5	37364.5	71439.7	49435.3	67217.9	23324.4	42647.2	19301.5
At5g53330	5507.88	652.909	4252.53	4913.16	0.438864	1441.72	5531.09	4482.3	4813.96	5918.42	5852.54	5531.09
At1g56220	124681	108700	216342	104878	120861	55437.2	17827.3	58536.9	38328.7	43228.4	33358.8	31069.6
BnaA09g01220D	27186	32668.6	35906.5	14253.7	9198.87	6254.91	26163.8	35015.1	20924.9	6390.19	6282.17	6793.13
mppB	46308	49421.9	43156.3	15241.2	6406.07	43956.6	78737.6	74166.1	73267.9	43430.9	46683.3	30301.2
bZIP119	44108.6	63715.5	57177.5	35969.4	25049	27573.4	52866.3	26404.3	40111.8	6605.22	19428.3	5577.34
Ntmt	55068.9	35937.7	34213.3	12858.2	18923.4	7712.51	25425.3	35995.6	29684.8	37864.9	30373.3	32794.9
hspB	57297.5	85781.6	69991.6	35756.3	32251.6	58646.5	66159.2	120710	110916	49388	93896.6	73987.5
PGH1	231332	224327	134158	66660.9	61166.3	121152	78938.4	176747	169183	103198	134733	99392
UGT74F2	216123	265325	206772	119268	149077	190308	222961	189919	266100	136994	151466	142985
NBR1	677017	563674	622510	350987	307048	164386	600625	464330	574587	218049	181654	199452
37712	651625	366726	294214	99504	94954.1	99158.7	233274	164289	251730	64747.6	51239.6	100110
fabD	12630.9	33223.3	15686	7922.27	8980.62	21696	22639.9	34433	24006.3	45701.9	38014.2	20134.7
FBA2	184134	196470	179878	80971.3	80504.2	130598	116074	78931.3	134199	61714.8	114258	54288.7
frk1	242200	155871	192962	133569	128523	123772	168228	110096	136725	137704	115232	133981
PIR	73850.1	78770.3	65331.3	36071.2	39906.1	64057.6	75319	85328.5	70343.5	40012	47013.3	41699.5
CML25	40097	25679.7	29111.8	31880.3	12673.1	16834.2	27920.6	18698.8	10668.1	30777.1	20657.9	12468.7
ELI1	118245	115293	106321	36880.8	35588.1	45764.4	110133	106498	74751.8	89645.4	50234.1	80775.3
ELP2	470329	451451	410510	136298	147087	95636.6	383099	359362	315319	93743.3	84102.3	76620.9
At5g61450	114850	96342.7	92585.3	63660.3	52671.5	40123.2	67162.5	100487	65082.4	34217.7	39907.1	33140.6
BnaC09g02790D	58729.8	54734.5	50010.5	35478.6	23059.9	34286.6	23954.8	61414.9	37047.3	42206.7	32344.7	36389.5
eif2B	43899.4	39816.3	32537.7	30874.1	18339.4	17782.1	18457	43270.8	25632.7	23083.6	12249	35629
SYP124	22471.5	28671.9	13940.2	1020.46	12216.3	18353.9	21039.8	47375.3	61779.6	8003.88	28035.3	6.12916
SKD1	43335.1	26393.7	35781.6	23747.2	15775.2	22792.2	78732.6	59262.8	48235.2	59463.9	80951	50789.5
RABG3D	68497.8	100362	89570.8	29867.2	41397	66613.3	82061.2	83572.3	100696	39401.1	60522.8	35164.3
ERD7	1.89882e+06	1.44644e+06	1.63289e+06	748942	818471	555825	1.43345e+06	1.33967e+06	1.26244e+06	580340	495884	594548
KIN7K	312209	397214	255731	101468	182200	166252	346094	304085	287783	161176	180551	92751.7
PL10B	220534	217949	192778	49674.5	51502.1	106116	209235	156825	219510	63007	109922	52657.8
ATJ15	315201	252941	319315	179338	168021	106216	225241	209263	213379	114857	133855	96232.1
pyr	81022.7	94622.8	90982.7	49853.4	26103.4	63988.5	78149.6	83767.9	83333.3	45189.7	56668	47470.3
fabG	69105.5	60620.5	62450.7	24782.2	38550.2	15908.6	32499.4	55761	29668.3	32938.3	18405.4	27056.8
At5g59250	92861.4	8738.06	23446.9	15366.9	30007.7	19145.9	32503.4	34811.7	29536.9	49401.8	14458.4	37457.4
BnaC08g20540D	68472.8	98799	54939.6	26772	15404.5	101896	29562.3	87006.3	82811	59413.6	90985.1	29269.5
NFXL1	24915.8	22181.8	24897.4	12113.7	12654.1	7413.38	23866.7	11300.7	19037.1	10889.5	5412.33	15851.3
eIF5A	53484.7	39981.2	48438.4	27213.6	27102.7	31008.7	29527.3	35921.1	37368.4	32668.4	29772.7	13740.8
hisD	61737.1	119758	63464.8	52569	16548.2	57908.3	63041.4	89645.3	118173	51322.3	56033.3	52712.9
Sb03g045700	52297	41194.9	40403.5	22184.6	47821	8267.3	22236.5	32854.7	33764.6	23025.1	38132.3	21184.4
CBP1	9467.92	21662.3	32740	7576.07	18051.8	12588.9	22695.9	36460.6	14645.3	9.4277	23691	23032.4
Sb06g027130	151305	127065	146361	68433.5	52554.9	18385.7	128465	80459.3	81727.6	28827.7	28275.1	44848.9
SNAP33	6.5751e+06	4.75675e+06	7.35231e+06	1.68523e+06	1316348	740853	8600196	4.6881e+06	6269232	1.06109e+06	1.04706e+06	990960
SEC10	49165.8	44269	41149.6	27034.8	21804.8	29659.3	55228.5	45680.4	52241.6	41756.4	37095.5	32154.8
PMIR1	68530.6	66066.2	63401.6	36722	20933.1	12134.1	57005.4	34938.9	43462.8	14140.6	17241.5	13610.1
RABD2C	50950.4	49242.6	47316.1	33853.9	31908	31485.1	54890.2	73716.5	60098.4	32676.5	52772.6	11367.1
rgga	814472	614832	783784	240331	212067	137077	438488	299915	415216	86338.8	113643	69260.7
srp54	620146	534778	555960	348436	359794	346388	509507	400242	455503	356434	297825	341343
CRK10	145655	149376	52189.3	54160.6	68143.3	50780.5	74526.5	103837	69085.9	138194	80957.5	90048.6
CHR12	83558.3	59172.1	58696.9	34475	18274.3	35980.7	60605.2	76606.3	63460.2	43081.8	28737	24531.4
F383_25525	263522	278762	333796	205703	159543	110208	164921	149803	162183	71002.9	156597	108147
BnaA02g28190D	98979.1	99695.8	94448.6	102749	36845.6	36531.3	85710.6	81702.6	80989	58863.7	45510.3	25254.5
At1g15290	1.33769e+06	1.31468e+06	1.19584e+06	654236	649310	457393	1.05552e+06	975015	948215	411357	377167	449724
At5g37475	397826	354299	472017	197622	162129	193744	129674	549134	161227	44279	70495.1	38806
T4C21_90	25098	24914.1	23402.3	7252.84	10.6702	3061.66	12573.8	24033.3	16280.7	15.3697	1057.85	1402.29
At2g17970	55114.1	39497.2	52705.4	4577.42	8.36656	1843.25	33496.1	15468	20359.1	932.903	952.583	1023.09
TPS11	53656.2	44297.2	49708.3	20002.4	31528.4	26056.5	74970.5	43389.9	37686.2	40223	31753.6	16685.9
At5g43560	42682.8	78829.2	40626.1	814.984	48613.2	31095.1	41379.4	33243.1	47415.6	14987.3	13985.4	18763.3
b12D	21308.5	4971.99	23078.4	4386.63	17144.3	9489.89	23078.4	5442.43	6950.2	160506	20610.6	17241.5
iolS	96544.6	76117.5	83952.1	80178.1	40922.7	47772.3	50781.7	63562.6	43998.6	14140.6	32794.7	26425.3
PAB8	40509.6	29296	48408.5	14358	25996.5	27550.1	32449.9	44659.1	44870	17660.4	42825	24842.3
PMI2	86667.1	88153.8	75253.6	56004.5	46937.8	46374.7	86712.2	82695.4	76142.1	40649.6	36822.6	32945.1
URT1	65569.8	74698.4	67201.4	28083.1	20668.9	30160.5	68704.5	52615.7	62156.8	20346	19896	12764.5
YTP13	66254.3	51072	51505.8	8993.68	14689.8	12420.2	43812.6	60846	59204.1	148784	21406.3	10052.3
APT1	198562	187044	212452	110145	136698	98920.2	38747.6	74639.8	64575	171572	124465	219253
BnaA09g40770D	256675	253618	232487	61703.8	59510.6	63925.6	226996	207688	201154	111019	69541.5	100167
GC1	366094	319502	360342	57898.7	48862	43475.5	341238	255704	273741	40802.4	37436.7	41413.1
top3b	288733	266031	283153	56759.3	131189	122757	252921	209356	255576	133100	111771	153103
TinI	38359.1	120794	60333.8	19936.7	750.563	98574.2	32391.7	215188	154725	56151.9	87457.8	55658.1
GNAT27	81056.3	105810	126079	73315.2	63147.2	49555.8	138817	136196	148593	6911.03	65115	40378.8
PFK3	160239	122806	146360	81475.6	104784	95536.3	208392	161493	153493	148784	116010	160506
RABG3E	329775	332300	341550	119347	106055	212834	337114	282245	280281	271162	195581	241700
der	37374.6	39909.8	37258.9	5734.48	10714.5	30598.3	34083.9	31089.6	43779.5	7056.87	15404.5	23087.4
APY2	3.06716e+06	381194	434378	1.24059e+06	817694	234936	1.01288e+06	472195	321842	76738.5	68415	260924
Sb03g035750	24932.8	35869.8	24984.9	8063.24	11876.6	17372.9	21208.6	16804.7	26335.7	2585.77	4746.09	5451.52
rpl2	577745	858795	823096	277914	347011	793779	808814	1.10132e+06	994469	642226	893282	616327
GIP1	226739	165533	163405	65627.1	78830.5	72922.8	135881	116666	107297	40455.5	69832.6	30446.7
USP1	66657.5	69545.4	30835.6	10348.4	605.182	35917	29495.9	74618.8	49837.3	76738.5	31719.5	21326.5
eIF4G	1.61912e+06	1.37879e+06	1.52978e+06	472881	552324	440482	1.16715e+06	1.00864e+06	1.07991e+06	453986	474355	452356
CCS	672464	396572	374500	338206	212213	100107	300780	163957	245127	220775	156486	215098
NUP88	10894.2	40336.4	11167	5690.53	6876.11	19893	23056.4	18712.4	20145.7	17943.2	19525.5	20471.5
UGT87A2	7.71975e+06	5.34905e+06	5.80725e+06	1.97608e+06	1.71516e+06	1.25858e+06	4303197	4353067	4.22444e+06	1.29895e+06	1.24227e+06	1.14593e+06
At3g16270	912806	698657	920890	465987	370580	318751	802838	627619	701791	467924	359147	356768
gst1	114112	103326	115178	78654.1	74416	44007.1	101996	83510.2	97160.5	51473	36717	34565.6
PHYPADRAFT_154024	23849.1	27068.7	52501.8	26361.4	18909.6	13977.9	17453.5	48694.7	9186.18	8225.51	94887.9	87235.3
ferredoxin homolog	182374	156827	177622	125266	103193	48428.7	83500.7	137767	74784.1	32654.8	46127.2	62.7014
10310	253990	262694	246927	76540.7	89517.7	93422.1	253936	183315	248408	77442.4	59179.6	77835.7
eIF6	235680	277089	193458	100400	92006.8	135457	152635	186664	165488	118630	113729	126116
PPA1	8548801	8206782	8906084	5.24372e+06	6048873	4.53754e+06	8783763	8491823	9569559	3.91332e+06	6297274	4.4884e+06
MEL1	1.30613e+06	500613	372387	986063	49321.9	229761	270644	521548	307121	333166	333166	333166
BnaC04g02610D	166535	106641	130403	55242.7	36740.4	34531.1	108139	97303.8	108873	14735.8	30551.1	18256.1
SHM3	21671.7	28146.1	6903.07	14782.8	148.75	15792.3	13273.4	15482.3	24403.9	9006.81	10956.5	5867.46
PPOX1	418733	404243	321529	242904	179916	268729	390065	283416	390174	218237	315288	268490
BnaC06g03720D	301252	195846	345398	238150	128465	136089	232282	192785	257999	138601	169764	176139
RNP	44795.8	28613.5	37293.5	33327.7	15008.9	22544.7	26447	28658.4	35184.6	20381.2	17421.6	13312.9
cyc07	14537	38920.1	62191.3	16411.5	12529.6	34163.2	28160.3	28342.8	53961	2.66349	51862	11704.2
Ubiquitin-binding WIYLD domain protein	44533.9	39873.8	30976.6	57891.4	4540.98	3998.29	30398	45853	28357.1	10084.2	4714.83	7793.89
NEN2	33070.7	165249	106863	9898.81	6495.45	16413.4	48382.7	20547	30037.2	17370.7	19327	2108.75
sum2	44747.6	37194.1	167666	18922.5	12875.7	12836.1	22960.9	31817	48888.5	9408.32	10541	41289.4
LARP1A	429328	403166	459148	286345	222113	227227	418000	309435	312073	277201	208008	242280
Sb05g007150	46617	58236.2	61428.1	22683.4	17091.7	43703.2	49141.4	53090.2	46985.8	56723.2	37480.8	44493.1
AAA1	132706	116383	138824	73576.1	85853.5	48353.7	142574	99060.6	93009.3	57819.9	44188.3	38426.9
MS1	2907713	1.56102e+06	558357	476164	2060.75	116977	1.45412e+06	400174	688741	430938	370177	433150
Os11g0265600	183010	152875	159058	124638	119326	71562.2	136446	128447	121842	95988.8	85334.9	85783
RABH1B	33569	154326	37246.3	52611.1	63448.1	28115.1	83256.8	78615.8	34429.7	30762.3	30762.3	19773.5
LIP1	598469	318761	339340	341776	95565.9	115684	570846	294212	372245	250597	328198	328198
RAR1	473810	19753.3	35477.5	25246.6	29159.7	22898.2	25845.5	47608.7	47608.7	22898.2	72076.3	27951.3
TOGT1	63128.8	46065.4	36154.8	9845.13	7808.41	25245.1	38374.2	37052.6	41739.9	21330.5	19935.9	16674.1
c18	21390.4	19928.4	23591.7	13203.2	6844.2	3244.8	27044.7	15191.4	27359.9	7579.19	7579.19	2867.19
CLPD	30974.4	38403.6	26553.1	26777.4	19947	16599.4	28303.6	43240.8	51770.3	15939.5	32183	19409.6
ENO3	45590.9	51636.2	43378	23443.9	23747	33763.1	47308	31302.4	29804.1	57305.9	30705.9	45622.5
GSTT1	182267	143875	118405	68587	36288.8	37361.3	86118.9	122213	128379	34486.3	24236.9	65148
ERF096	238561	5153.96	1.04124	3946.97	7529.9	5017.92	59748.8	1510.1	3946.97	2439.07	2439.07	2.42587
AFRR	307196	151112	186202	110173	115602	200428	212554	215650	188939	229893	217347	229837
PGSC0003DMG400022906	643340	578292	808378	200495	10508.7	243190	545325	450853	494958	189239	189239	189239
DRG1	130635	215178	114580	58171.2	85868.1	132008	157971	88330.1	172778	66104.7	103578	67345.2
RER4	168433	75840	55061.4	24624.6	63432.9	92532.2	75947.8	89178.6	86966.3	78527.6	62090.2	84491
larp	156798	103619	107953	93976.2	57768.1	48679.6	98565.9	78263.1	78629.2	36628.3	38528.4	42238.9
ZnFC3CH4	32328.2	32048.3	32058.8	21747.2	11365.2	15555.5	29007.4	33855.1	25395.5	4551.65	5178.06	7944.4
GGP	20726.5	25603.5	23157.9	13840.1	3911.12	7472.78	22218.1	9937.08	8730.55	10733.3	10064.6	2638.01
At1g67900	95562.4	95654.7	81779.4	32067.1	11327.2	56432.8	65983.3	91189.4	62828.6	11836.7	51257.2	6.85631
PCR2	36597.7	83907.7	90476.3	36966.2	22570.9	39261.1	82996.9	76185.5	59916.3	52435.1	40351.6	11172.5
TCM_034188	95281.9	80909.9	83483.7	22338.4	22542.6	18510	76132.7	54578.5	55519	25134.1	16173.6	76566.6
IIL1	311720	275972	278347	98625.2	103168	200562	291632	281991	248241	92922	224109	117707
At1g29350	30816.9	28907.7	37946.7	18638.1	10549.3	16108	15732.1	25320.4	29855.5	8631.63	13350.2	18997.1
PCR2	79554.8	77028.3	82591.1	48601.6	42681.1	41199.2	70060.5	50339.5	45558.6	26217.2	44178.2	33822.7
CAD14	79669.2	56836.9	67139.5	30458.2	23489.2	31021.6	30671.1	21065.1	45813.6	85710.4	37909.4	53966.6
TTL4	81233.7	75758.3	82113.5	14072.3	26618.9	15659	50736.1	56743	69857.2	10035.3	18892.6	6918.41
CID11	42541.8	35868.6	47241.8	7667.83	12655.4	5219.68	34640.2	12700.7	29782.8	9917.7	3654.47	4.18908
EXO70A1	199488	163452	185079	97898	107154	98647.5	205996	150774	154214	106685	105480	98624.4
F383_26418	124656	101682	104709	83266.3	32174	78643.7	99060.5	78251	37002.1	94999.4	38654.2	56936.2
DME	106750	100178	80402.1	35813.5	30775.5	54065.3	112750	113854	113724	43506.4	73506	34422.3
gsp1	209118	184587	232784	100200	96556.6	127575	230939	182946	124803	119875	141230	156152
BnaCnng14610D	521123	430889	508985	227271	241611	306619	420438	244915	303351	401959	220513	396042
NUDT2	131490	181614	97154.6	75487.6	116911	63333.2	76370.6	129339	117090	30285.2	40637.4	40633.4
Sb01g009680	159015	136648	98729.1	56025.8	69032.7	49557	117715	40454.8	112646	30337.1	41944.7	15.1415
QSOX1	34907.7	31770.5	36902.4	19219.8	18719.1	21474.6	27345.2	31992.5	22869.9	30315.4	27955.3	24539.1
fin1	24708596	20477002	18648718	382708	155505	394144	14791672	7816184	14814438	41347.9	111457	51303.2
PUX2	398309	327473	336000	160869	93594.3	68363.7	260070	203029	226190	66789.9	80142.9	61826.2
AAE3	226242	141558	164187	70508.8	39643	32196.7	114112	57769.5	84290.1	24174.4	42988.7	46903.1
DEG15	38196.7	28601.1	34074	4409.99	28828.1	20186.3	43084.3	27634.2	43242.3	6049.25	1741.8	20350.1
MAMI	66344.6	47498.2	53618.5	19490.8	15193.7	20167.4	49678.9	38764.1	49687.1	36815.5	16824.7	29277.5
PNGT2	55115.2	62898	39745.5	24934.5	50550.8	18802.5	46001	30490.8	29955.4	20905.2	28164	12902.9
gpm710	1.63478e+06	1.40199e+06	1.67424e+06	508864	491532	446165	2.12694e+06	1.41005e+06	1.79698e+06	573360	456830	538574
BnaA07g31020D	833688	767222	687279	435291	367918	435826	712086	755197	669334	514915	401200	499779
TIF5A	67405.1	36892.2	51621.6	32359	26784.7	40596.7	38945.3	26948.9	58878.1	28416.5	1555.39	22174.9
MAP4K4	191354	132027	128323	12166.1	127406	67849.2	90552.8	93207.9	67350.9	17421.8	20350.1	25507.7
aodD	541319	403553	434455	270750	263172	270322	351094	335640	336227	204377	207576	237400
At5g07820	453103	299717	289266	269321	91358.7	131348	321187	348848	259975	11229.3	18676.6	14.472
PGSC0003DMG400009144	77035.1	28550.1	85132.8	11299.5	16128.7	31387.3	166004	77894.9	38503.7	35517	71921.3	92965.5
ARP5	74995.6	52281.8	47807.2	35433.2	27276.5	27084.1	40072.6	41644.1	46573.2	16871.3	32960.4	39726
DGK	79845.9	44904.5	98143.8	59182.9	16123.6	67668	62409.5	111220	46829.3	91386.9	60400.3	91543.3
USP	29167.4	24253.1	18631.3	21262.7	11192.2	3549.13	15126.3	34651.5	17904.1	2915.34	3520.33	4417.54
CBSCBSPB3	42665.5	49505.2	41181.6	26420.1	18683.3	30665.3	24738.5	38311.5	32128.8	1732.34	15170.9	20387.5
B'ETA	84587.6	84908.8	72617.3	36202.8	36086.4	32387	68492.8	69057.3	62163.7	32821	38741.8	20325
BnaA09g39750D	147271	157525	139654	68838.8	64099	59163.9	105472	132864	113811	59286.9	45547.4	46092.2
PAHX	44758.5	44604.1	36710.7	35468.1	20161.1	17421.8	24834.4	30853	33455.4	20350.1	25507.7	30850.1
SNX1	231334	198253	241845	119095	107505	161545	238562	227929	211624	162321	142889	160490
VPS2B	70244	71364.1	47451.2	12520.9	18934.1	11530.5	74545.1	66414.1	20650.4	20850.1	22262.9	42339.9
At1g03900	438788	378957	422152	343372	316833	165157	162605	350241	243765	296245	185706	250537
SAHH	130126	99598.4	89602.6	49826.7	29730.9	124104	92015	121180	138234	87393.7	188579	75157.7
ARK3	159352	209981	143838	113998	109825	108586	289994	194486	217077	142498	159530	358039
ca	59194.1	112375	183026	1844.29	12857.4	221369	134433	327512	310479	102288	280954	157594
UPF1	134986	144799	155757	27229.2	34858.8	44328.1	125233	126473	135217	38738.3	43454.6	39678.1
ECT1	54271.6	44959.2	52610.5	19288.1	7861.83	28933.7	46948.7	33219.1	41385.2	4155.59	10012.6	1.31519
PP2AB2	319757	286295	320645	149957	135772	131265	328931	317473	267423	218714	130650	184462
AN	26463.4	21158.5	14721.4	12711.8	13.0665	10522.4	20652.9	31149.7	18533.3	17421.8	9080.82	5378.77
EPSIN1	36146.4	30047.5	36173.3	27784.9	21314.7	9210.34	29714.7	25434.6	29265.3	15069.6	11452.2	6898.25
SNL2	76714.8	66903	59308.1	38009.2	20962.9	24005.8	38286.6	52699.7	44929.7	20307.6	11460.7	919132
dph1	61784.7	32732	56224.4	36192.2	25118.8	14302.5	46096	42397.1	33143.9	28221.6	58315.8	15992.7
abpE	1.16828e+06	290532	10489.7	93660.9	1099.17	80575.2	83637.7	13896.5	13666.6	42413.5	36732.3	385950
mts4	150113	83581.3	128777	76762	48897	53858.5	55960	53852.7	89041	80933.9	63293.9	72003.4
UGT74P1	59423	62291.7	59349.1	7949.26	11817.5	23543.5	94169.5	68949.4	75502.5	22576.4	15821.6	147.323
ASP3	12634.1	14941.1	9792.43	3672.14	7249.38	12955	7608.52	11748.9	20730.8	2537.54	16036.1	5135.38
At4g13010	60374.8	50648	53896.2	28370.3	8230.06	21625.7	39953.3	50729.9	22005.3	6946.9	10224.4	13.0129
QOD1	158604	142740	144394	81565.1	108409	103678	165756	64017.1	123836	61627.4	60151	49153
cp2	16828.5	46285.2	20370.7	1117.04	8329.21	24913.4	9800.21	18433	39960.2	20307.6	28536.6	25008.3
ROPGAP3	41439.6	12138.7	20854.4	4899.88	5377.73	4577.22	7855.26	6807.14	8424.94	10120.4	47.4822	14571.4
TAF11B	4830888	2.00682e+06	8347404	1.11935e+06	1.74466e+06	864258	1.3617e+06	3.94369e+06	1.2439e+06	789495	963614	780662
sars	156927	104481	139515	110358	64769.1	59180.2	83003.4	72552	88120.4	20308.4	56378.8	47434.8
SNX2B	109968	77738.6	93846.2	59627.3	43996.7	53824.1	92871.8	87508.5	77711.5	58050.3	37128.9	38441.9
PED1	261600	237571	239120	140973	160339	156902	216305	246538	252781	158039	194792	158809
eIF4E	137537	212501	165231	43542.2	44629.9	129175	154635	306381	327139	72237.8	136435	59037.6
APK1	2226.09	7134.92	7113.47	6339	2278.28	1296.37	10754.3	7292.88	10076	13738.2	4974.04	8023.96
NPP1	63830.5	65039	56928	37628.5	24464	27115.4	38185.1	31401.5	41664.4	12702.2	13682.1	6689.62
eh3	181232	224061	151775	74355	91337.3	80923.3	176182	210951	262175	84392.7	134782	112655
PMI1	26044.8	60980.6	46237.6	12257.9	5019.21	32297.1	46911.5	78529.9	54800.3	38454.2	59637.8	12979
PRMT3	68867.9	50360.3	58468.8	22333.4	23653.9	54963.9	64770.5	61061.4	63513.4	41819.2	47158.4	72015.7
RPN5B	60860.4	89373.8	45471.7	48155.1	30730.8	4990.94	71442.8	6270.4	75736.3	15000.2	5049.72	29621.5
VAMP713	35013.7	32051.8	21106.9	21265.6	15995.2	10571.3	449.61	12280.3	6922.6	38.6481	6194.63	18.1782
At3g50910	96189.9	80333.1	72754.2	20837.5	6707.33	28538.3	83138.9	74615.5	70070.9	11062.5	14474.4	18695.9
ATIPT2	16086.3	15710.7	12797.4	16321.7	3937.24	7686.7	4860.94	2548.52	8253.35	10682.8	11912.5	32742.7
CDC27B	94057.3	89009.9	65092.9	37747.4	16892.1	40043.8	92125.2	82471.9	76674.6	53524.5	77615.4	48366
PURA1	137213	101507	114272	43191.5	31061.4	55840.6	102131	116861	107884	44905.7	42195.3	61545.1
NLP3	10877.1	56248.7	3063.86	18457.8	16576.6	10120.4	30010.6	22587.2	9204.49	47.4822	14571.4	12979
TAP46	160805	112204	134582	93801.6	103119	61357.7	105559	73028	86281.2	72214.8	72654.1	77345.1
NUP107	57417.9	48525.5	47970.3	14992.2	45013.5	31911.3	47745.2	43032.1	46548	29153.1	31822.1	37668.5
BnaC01g37230D	69412.1	57161.4	44144.6	41576.4	8029.94	25777.8	69353.1	56898	69196.3	54288.1	23974.4	7511.09
At4g02220	307130	89773.4	152508	15839.6	58876.9	35445.6	28379.2	90818.7	55573.8	8963.75	5966.76	22431.5
TFCD	20455.5	16958.7	17816.6	2298.8	7425.04	10679.8	29824.2	23308.8	21954.9	11995.5	17682.8	10910.4
Trpt1	33044.7	31072.6	26097.1	14471	4089.7	5.34621	22296.8	11057.5	3878.32	28729.8	3334.48	1024.19
NtSN1b	132643	141163	11946.9	55787.8	45452.8	22040.5	117423	49449.7	49677.4	54042.7	46845.7	59545.4
BnaC03g43540D	109008	85335.8	109088	73332	66145.2	61658.8	102909	97998.3	101243	70441.2	81038.9	72394.5
OTU6B	137986	136552	143738	120784	85514.8	52258.6	92118	92136.2	93602.7	42031.5	47936.8	26678.5
At5g41330	8879.47	15439.3	13079.7	2540.17	5667.43	10681.3	27592.3	12838.1	12018	15357.9	6583.55	22178.7
OXR1	47799.8	88132.1	43555.6	33940.9	47823.8	19150	35105.9	68480.7	63583.6	17196.3	9980.26	127.441
p70	117241	48550.3	53877.7	19997.1	30915.8	32661.8	59187.2	34462.2	31045.4	37688.6	55582	12979
RAE1	224303	190397	148470	72262.5	71830.7	81440.2	160057	145555	141390	76733.8	76439	59042
At5g63220	40312.6	15857.1	17208.7	14463.8	9983.91	8026.97	13198.1	6089.8	7933.28	4938.6	5228.88	123.438
N6AMT1	377424	348823	640987	444875	73762.7	345806	300170	365599	504799	558920	910426	519877
aly	66509	69883.3	55652.8	58953.2	39476.1	22133.5	41485.8	30570.7	32139.4	35486.1	20347.1	13048.4
mip1	64749.3	92022.1	80596.4	19952.7	23869.7	19886.9	53593.7	63497.1	42136.7	2343.83	15131.2	605.143
TCM_004994	67307	98641	105781	224.111	60550	102942	49054.2	58415.9	57370.2	102988	12979	19791.1
TSS	1718396	1.5772e+06	2.40478e+06	669141	705696	430634	1.38977e+06	1.39481e+06	1568049	434215	524238	446396
xylB	22830.2	12368.8	10119.9	654.076	5969.02	10213.3	7764.35	12312	8160.12	32.3622	6026.45	4683.62
PAA1	34900.5	23449.8	30720.3	16636.1	5640.56	13392.4	12676.4	31481.8	20636.4	11160.2	10225	4339.07
RDR6	8355.91	11186.7	8438.24	2541.53	3351.45	3137	10319	9382.7	6515.86	11824.5	3901.77	18012.3
glysoja_019227	130190	193781	195520	37830	47797.2	97660.7	129758	54880.7	166468	52090.8	67532.8	52713.1
pal	54303.4	40334.4	13310.1	13060.2	28659.4	12855.3	29752.6	18720.7	39613.9	45031.7	13894.6	26717
ALATS	222382	202304	216040	102896	105813	145790	252395	231029	229174	155020	167262	132721
DME2	48909.8	35000.6	34828.1	25872.7	24810.8	21574.8	43134.9	27421.2	27688.5	30076.6	15874.9	19270.9
TCX5	191385	273178	200591	102932	126467	160535	138086	243364	112276	150168	123112	121917
USP	62109.9	98958.1	130593	87352.6	33396.5	70017.2	76925.5	34373.5	82774.2	72911.9	50813	54613
GRXS7	73631.2	56961.4	77732.4	22093	53.0082	44652.4	67901.1	151984	97526	21023.6	59051.6	23023.1
NTR2	64748	94819	83887	7229.4	23379.6	35920.9	52403.2	57630.3	40784.7	43170.5	43008.1	49727.1
At2g35900	62504	47669.7	29184.4	33736.3	24912	26737.2	66742.3	20246	40327.5	8696.57	12483.9	8396.02
TIR-NBS-LRR type disease resistance protein	54434	49557.1	34335.9	5794.9	2890.28	5983.96	11741.8	35235.1	37924.7	2411.87	5204.12	3.29159
PUX3	191718	150175	151926	149386	104242	70612.1	87942.1	93277	82250.8	48995.2	58487.4	55712.1
larp1	131359	108480	280871	12864	6720.2	223.473	27938	62525.5	56898.3	3194.22	12979	94.0407
lars	55891.2	64605.5	61310.9	34013.4	24876.4	55773.1	74307.3	59542	83583.2	59867.6	44280.2	47960.8
DMS3	218386	144217	44932.4	92057.1	94376.1	37810.8	94272.9	61557.7	3981.82	44878.6	24197.9	27822.8
PGSC0003DMG400003399	175078	200934	194117	113552	102988	43167.4	141403	104569	141213	22036.8	37632.5	27644.4
sdh1	105889	110759	107475	31284.9	33085.7	91076.6	117307	127788	138146	68522.1	101767	88505.8
PATL6	13448.1	14397.2	11262.9	3226.05	1987.2	18543.1	12851.8	19605.8	14868.9	16520.7	19791.1	14175.2
VAC14	53284.6	11713.5	13039	7849.72	158.156	18135.6	31711.7	24492.4	23024.1	15380.2	16258.1	3526.38
39661	19770.4	18881.4	19018.6	10662.9	9501.63	10402.9	14265.1	14169.7	14278.7	6189.11	3788.58	6613
ATG3	58905	47478.7	60233.8	36001.8	38732.3	18038.3	23754.1	35784.9	24123.2	24539.1	15426.9	6596.13
stkc	55187	29148	44043.1	23751.1	14280	17440.7	58314.2	20215	41826	3653.43	2551.2	2.71734
B'IOTA	117316	93400.6	60196	38905.8	41408.9	32160.7	31998.2	9066.4	42461.7	37810.8	37915	96587.3
SOX	53082.9	77617.1	70.5093	9294.05	9562.86	13895	10741.1	38993.2	22315.5	14405.6	37763.2	22335.1
cat	681419	798910	684618	356022	385929	482718	448307	280790	346747	424839	303836	428721
BnaC06g03720D	234483	129064	228811	132037	73642.8	44940.9	151676	150066	107792	153012	70767	120697
LCBK1	57200.2	26571.5	23295.6	21476.4	2687.43	3057.53	38406.3	26892.8	18017.7	3981.82	18896.5	4523.74
CSE	151475	114175	125056	36840.4	30650.8	30213.2	104181	67732.7	71459.7	48349.4	34402.5	58148.8
strap	13609.3	21396.6	27331.8	8990.34	11777.8	3806.82	13247.2	8040.22	10198	2.60597	4632.81	2.13554
PCKA	40774	84864.9	71246.1	33441.3	24192.6	33570.2	35676.6	72302	52292.4	19155.3	42676.7	16700.1
glysoja_048974	60229.4	37421	42353.5	15677.1	5076.35	560.546	32015	33424.5	22192	3806.82	2896.07	2209.56
EHD1	57287.3	115508	24513.3	13247.2	22539.1	34379.1	65228.8	90868.6	56177.8	143.7	27145	1754.1
At5g63010	31129.2	27836.3	33975.4	13254.2	8244.33	9670.91	52931.8	72446.5	26375.8	25741	13200.6	20648.3
gst2	191588	189874	172474	108833	89640.6	107635	151720	134255	148495	85757.2	96063.4	81901.5
At1g14710	14325.3	24522.1	30995.3	6380.85	8535.5	15081.5	15722.6	29459.7	14368.9	3.91342	12060.6	4710.35
PPA1	326248	262827	261602	170868	120983	92720.8	269622	209190	251612	61740.7	88833	86661.6
EDR1	46622	50621.3	69846.5	42553.8	24539.4	35960.3	47193.1	40044.1	47775.1	19755.5	40996.1	22005.8
NAR1	81105.1	90889.3	74781.8	36332.6	34035	38086.7	45102.1	58795.5	41352.3	56489.7	28184	32589.7
badh	44032.1	27146.9	43342.8	16036.4	12088.3	34537.4	32826.3	39826.4	35812.5	31603	38254	24576.8
rau1	113907	103690	102602	61473.9	67201.6	47488.8	98417.1	85780.6	88675	66528	39831.3	67701.2
crk1	83063.9	106683	85096	60178.7	65596.5	47308.2	85312.9	54517.7	55012	47456.4	27750.8	44623.7
SYP81	118846	133640	196245	61144.3	25142.4	20556.6	225190	175442	184610	29.092	44070.1	24.0057
OVA6	86971	29501.8	33713.9	9518.6	19849.2	44800.4	13088.4	29427.1	24779.2	34988.2	40595	16313.8
eIF4	619446	429590	585073	229808	303407	167737	463751	429821	371545	194647	264741	241508
ML4	43267.8	29140.6	36057	10758	18986.3	8242.82	23858.1	20940.9	17143.3	2864.03	7215.25	10853.5
TCM_004309	104185	59815	106567	36794.2	41648.7	50997.5	58450.5	66017.5	49696.9	40905.8	48421.3	17945.6
ML2	720252	640199	626688	410292	411540	314156	585124	403275	450103	361577	214407	327099
PGSC0003DMG400022906	925227	1.29408e+06	1.12998e+06	144182	124718	141858	1.09906e+06	573977	756674	64407.9	86180	19582
GLYK	6742.93	47846.9	29251	6698.84	19337.6	21569.2	20780.9	17904.9	24085.9	16990.2	20977.2	28059.3
AUL1	222709	123210	240596	128608	92567.3	92105.2	263362	183539	86773	85501.2	72755.6	4589.6
kat80	91933	81677.3	84509.5	31943.5	38551.1	60646.2	83317.7	86023.4	86947.4	48868	59300.2	47533.5
At1g27100	79216.8	49218.9	61931.8	21095.5	27661.4	7298.32	44356.1	40551.6	31746.9	2.64893	17256.3	16990.2
PK	1614173	243983	19510.7	92815	47523.1	89892.3	92022.8	71882.5	80268	18704.4	71979.9	35329.3
cog6	555861	404146	244915	200692	277626	285653	453360	229244	485726	184444	255707	309721
eef1b	267877	285031	315019	159326	132067	154693	126179	209196	240478	39061.6	188517	115001
DGK7	942149	973262	1.01165e+06	352439	353539	382020	835388	1.04663e+06	895301	367270	438093	364976
TPS11	356559	191965	455949	53900.6	543.899	12334.1	271992	374578	236548	16731.4	81803.7	54348.7
At1g27100	95857.8	90118.4	112072	60388.7	66355.8	37222.3	78415.6	61183.3	70947.9	31745.2	26433	31550
ap3d1	29915.7	63733.3	6050.02	11399.6	7853.57	24076.2	47648	38796.3	31372.9	26565.1	26565.1	264741
VCS	678483	651061	804199	333088	353528	436353	718077	725359	682890	597335	439317	577624
HAG3	58715.1	45845.9	46448.7	25716.8	17308.2	34524.8	67069.5	48408.1	49410	53343.7	34893	45969.8
CBSCBSPB4	124414	99636.6	111426	46463.8	58900.8	56440	93277.3	67210.3	72229.1	38208.7	33695.6	33672.7
NTKL	242597	253795	260276	77973.7	72545.7	78556.5	200039	224319	184259	59484.6	74627.8	64488.5
EIN2	513156	471755	575668	342248	304214	316268	577625	548272	533395	342195	315380	343438
At2g40070	282050	70335.2	97626.9	25496.9	63454	1739.4	61305.2	38930.3	94897.1	1739.4	1739.4	16589.7
HAM1	64769.2	81097.3	55462.4	33085.1	39306	28463.4	42891.8	30910.5	46709.5	20850.1	22630.4	14390.5
BnaA03g56720D	137854	226031	149353	79208.9	63372.2	125088	158770	141277	100114	128370	128370	128370
At1g74640	20579.9	27998.2	17818.4	6687.31	6546.96	30610.8	23479.5	33245.6	28545.6	13314.8	30022.6	14901.4
bsgA	188084	166639	182982	103226	81418.5	126068	352496	386966	272779	218259	192837	198004
DCP2	18300.5	21189.8	15919.7	4096.07	11549.7	5632.51	8302.48	18217.7	14954.5	5086.82	4462.8	1079.12
TCM_024156	105579	116275	131877	72002.9	94272	51758.1	94374.3	79332	83663.3	57242	65861.1	48556.4
NAC06	39620.7	30274.4	23390	12332.3	15.5997	8734.2	56385.4	65272.9	35246.1	17831.1	5337.28	14.4828
At1g24300	164133	126900	161399	98410.6	102698	83617	151594	136711	132985	127807	83213.5	120662
GLY3	184892	72295.7	39532.4	35486.2	44475.7	62048.6	112244	110255	68741.1	59052.5	47519.9	10954
ef1a	99993	107864	114629	46250.7	23549.3	124726	112424	91279.8	177180	199.417	53430.7	52517.2
At2g17695	1259.06	50715.3	125.573	255.137	21996.7	3679.19	89645	12707.7	13153.9	42112.8	7856.71	4327.16
efg4	35480.6	27644	28017.4	5560.3	2089.09	4729.9	31762.8	25938.3	28030.6	4280.79	3926.7	8591.71
ERD7	219248	144477	171470	116163	85216	55584.6	180873	141517	143612	57870.6	44494.6	40410.7
