# Supplementary material for: A phosphorylation-driven ubiquitination switch fine-tunes Alfin-like 7–induced ROS signaling in plant immunity
Source: Sci Adv. 2025 Jun 13;11(24):eadw7554. doi: 10.1126/sciadv.adw7554 (PMC12164958; doi:10.1126/sciadv.adw7554)
Supplement: Supplementary file 2 — Data S1 to S9 [file sciadv.adw7554_data_s1_to_s9.zip › adw7554_data_s3.xlsx]

## Sheet: Sheet1
Data S3. List of Overlap and Differences of AL7 Proximal Proteins in the Presence and Absence of p50
AL7(+P50)(441)	AL7(-P50)(335)	AL7(-P50) & AL7(+P50)(532)
brcc3	Sb02g006020	TFCD
At2g34970	At4g22300	PGSC0003DMG400002318
PGSC0003DMG400009426	Trpt1	RPS10A
nuclear ribonucleoprotein	PHYPADRAFT_45363	ERD15
RPS16	BnaCnng14610D	AML1
gad1	BnaCnng57140D	PGSC0003DMG400004607
ARP2	hisA	MYB30
TPIP1	ENO3	At1g14710
RDM1	PGSC0003DMG400022173	MTR_4g104360
dl3551w	SIZ1	CID4
At3g16760	RGTA1	At1g79090
FRS4	PGSC0003DMG402008471	acnA
BnaC02g38950D	PPA4	GRDP1
PUX8	M4K2	VOZ2
selo	TPS6	eIF4
ebi	At1g20880	PAA1
VLN2	SCOA	wdr1
Ccrd_015906	TPS1	VIP1
nop56	rps1	Os01g0595100
dapA	Adi3	SYP124
At3g21100	p70	RNP
N	HSP68	N
PHOT1	VPS54	Sb09g025190
rpl27a	SUI1B	BnaC01g29800D
RPL19B	glt1	At1g22870
Mdh1	MLO6	Sb03g033330
At1g58060	RABA5B	PURA1
HGO	GPA1	PGSC0003DMG400041029
EXPA1	SS3	At1g11480
PK	MAPKKK5	tif211
APY2	ARP7	At4g14990
IDM1	glysoja_039984	EXO70B1
yrdc	SKD1	fin1
SUMO-protein ligase	RPN5B	DCP2
EIF2S3	chmp5	ATG3
ATG18A	ap3d1	UGT85A24
ARF2	WAK2	NBR1
dl3195c	BnaA05g00590D	CPSF30
BnaA04g18090D	BnaA09g01220D	BnaC05g47600D
PGSC0003DMG400006316	At1g16860	At1g29350
glpD	chi	RH37
Cbp20	BnaC07g20180D	mppB
RPS17	ml	I2
BnaA10g27670D	BnaA06g00500D	PUX2
drap1	SNL2	At1g01320
cyc2c	BnaC09g02790D	At1g30320
PGSC0003DMG400011179	SH3P2	PMI1
TERC	BnaC03g50980D	EIN2
At3g20280	ARK3	At5g06970
pi4K1	RAN3	UBR7
GLYR1	N	ECT8
pBrp	eIF6	DCP5
pldd	fca	GC1
POPTR_0010s21060g	UBC13	CYP3
HISN1B	At4g06599	MAP4K4
PLD2	AS	SNX2B
CDA1	At5g43560	PPI1
RBL6	PUB4	ELP5
Os12g0540800	LFR	NTR2
ACA4	mek1	At1g48980
gmkA	SLC35C2	pdb1
NLP7	PRMT11	FAP160
ARC5	DRG3	MTR_2g041470
gt2	At5g43960	At5g56850
At2g33490	PGSC0003DMG400018344	CFE1
SDP6	LOL1	PUX3
rps6	KCA2	At3g19610
PYL6	F383_26418	eif3g
ALAAT2	CFIS2	B'ETA
IF2P	SKI2	TON1B
BnaA07g26710D	PRMT3	IRL6
c4acd	HAG3	SPK1
MNS3	POB1	cdkal1
PAD1	fuy1	EMB2754
glmS	eif3D	KK1_033936
RPC19	psr	glu2
IPP	BnaA07g38860D	YTP13
TCM_000604	RKL1	SCC3
RPS20	At4g35600	PLD1
pk5	At4g32960	PEX19-1
xylB	pabf	ferredoxin homolog
ACO3	BnaC06g07210D	IREH1
At3g18580	At1g74860	rsg
ACT	ARO2	cnot3
ACBP	AN	Os11g0265600
RPL39C	UBP6	RAE1
BCHB	DME	IQD31
MTR_1g024830	PPOX1	RABD2C
BON2	AFRR	HDMA1501
PGSC0003DMG400004007	badh	BnaAnng01390D
UGT74G1	BHLH62	der
At5g04500	RCHY1	STY2
shm2	BnaC06g16750D	At5g16470
TULP14	MOS7	Sb04g027790
BLOS2	At1g03290	TCM_034188
At4g24160	CCR4-2	ERD7
nifk	CAD14	UGT74F2
SHH2	SCL9	Ni
CPRF2	BnaA09g18310D	HSR4
r27a	eef2	At5g67290
cp10	DEG15	UPF1
TDP1	umc1204	NADK1
gloA	ACE1	SYP81
P2R3B	CRCK2	At5g22120
SEC22	GAD	HACL
bioA	At3g25150	Sb06g027130
APX2	dfrp1	PGSC0003DMG400006321
BAG1	PFK3	At2g17970
UBP8	cdcD	pgk
GLC3	IDD1	GRXS7
DGK1	At1g03900	PDX2
RCOM_1064700	BnaA09g52890D	PEX14
F383_11715	DHPS1	PPH
B'BETA	UPL6	CIPK23
ATP6	gsp1	dnaJ
RABC1	mal2	At3g50910
RPL36B	Sb02g022610	SWI3B
At4g27620	CDC27B	ACBP4
rpl19	At1g48090	RPS6
UBC15	IQM5	ATPB
OXR1	vip2	pyr
KIN7O	RPT1A	SAPK2
wdr46	ROPGAP3	pda1
Nh1	dph1	DGD1
p450	ZFWD1	ALATS
ZOP1	QSOX1	GRXS17
At2g30105	BnaC08g20540D	At4g02220
MED32	ppk19	PIR
GYRB	GSA	BnaA09g42670D
ARCA	frk1	cpr2
SPP	cslA1	At1g04700
lox	RPS27	At3g13990
ltp	NUP107	CBSCBSPB4
SRC2	Sb04g020490	adi1
p69RF	hip2	At1g34320
PLP1	SEC10	GC6
At5g52580	THO1	HRR8
P4H4	NUP58	BnaC06g03720D
EXL2	ap2	hamy4
met	CML25	CXE18
RPL44	RCOM_1500690	PGSC0003DMG400022906
BnaA01g31810D	fab2	PP2AB2
DRB2	glysoja_019227	PRN2
apip	At4g26220	glgA
rps8	TCM_004994	USP
1g52420	sdh1	ECT2
ELF	BnaC03g14850D	DGK7
DYNLL2	At5g49470	IP5P2
gpt	SHKA	CLPD
ABCG36	Sb03g045700	PUX4
HSP83A	BnaC06g38420D	ZnFC3CH4
At5g18550	OXI1	T4C21_90
ARI8	TPPA	SNS
PHYLLO	PRAF1	BnaC03g03600D
arp	PGSC0003DMG400010632	At2g40140
calA	cdk8	MEB1
RPS19A	KAS3A	gldh
BnaC01g23510D	Ntmt	ML5
ABCI19	TAP46	BnaA05g28140D
At4g34150	FBA2	;F383_26418
STY46	adc1	CYP71D20
BnaC01g38520D	PAB8	LRS1
NSN1	CDC48A	BSD5
SUN1	ccr2	SAP16
PME61	OEP64	ARK2
AGO1A	NFS1	N'
AHL1	PPXI	ptb
SPI	AIM1	PPA1
ski1	hsbp2	F3H2
CHMP3	At1g24300	eh3
NTH1	FLD	ECT6
FDH1	lsm14	SYLC
COPZ2	PGSC0003DMG400018228	OTU6B
RPL30	BnaA03g56720D	lars
RPL26A	F9H3	PGSC0003DMG400001452
hspD	SNX1	AAA1
glysoja_011440	adk	CIPK3
Os01g0702450	catf2	iolS
RPS4	ppsC	DBR1
pco097658	CRK10	BnaC03g43540D
dus2l	myb5	ifdA
ndrA	LOC100282825	At5g26760
PSPH	ESP	SEC23
SOEP	LARP1A	PGSC0003DMG400003547
At5g64130	PED2	stkc
BnaA07g02870D	NRG1	BnaC04g53430D
BTR1	PP2A2	PGSC0003DMG400013181
MIP3	ubiE	ELF4
TCP2	Sb02g037120	MOR1
Zm.64915	BnaC04g39130D	myb4
chit5	ddx21	LARP1C
At2g37160	COMT	ap1
At4g26550	OMR1	WRKY74
Fah	ELI1	top3b
CYP9	SCD2	UPF3
MPP	SOX	glysoja_048974
exg1	rif1	KIN7K
hsr203J	32735	NEK5
ST13	puf2	EXO70A1
YPTV2	At5g57950	NAC091
MIP1	Ccrd_020963	lox1
UEV1B	PGSC0003DMG400004060	HSI2
SEC15B	RABB1C	POPTR_0002s24680g
hqt	aqp1	At5g63010
HGSNAT	SMT1	Sb06g014370
bZIP28	MS1	ddj1
NP39	eIF5A	efg4
PTAC16	qor	At3g16270
API1	TNPO1	aodD
acyltransferases	epn2	At5g57210
PHO2	B'IOTA	eif
HSF8	GSTU21	WAV3
SH3P3	BnaC07g37270D	NRPB3
CNOT4	vars	LCBK1
CPN10	F383_25525	IRE3
At4g24290	USP1	SAC1
v1g104011	benA	ACX3
TOPP8	BnaC03g04500D	At4g24800
PBF1	BnaA01g33000D	GLT1
SRP	At1g56220	CXE13
AlNc14C2G263	CPK1	gst7
VAC14	SYT5	HMGCL
RPL8A	At2g31490	est
PHYPADRAFT_128429	ARP5	At2g18990
SEC5A	WNK11	gpm710
POSF21	ZW18	TCM_002874
PGSC0003DMG400007993	KIN5D	MIRO1
PGM1	rpl2	At2g32170
F16J13.140	At4g05150	larp1
BnaA07g10930D	NUDT19	hflX
At1g12470	HMGS	RF2b
CHLI	sad1	HAM1
NPC1	ADF1	CSE
Sb03g041530	CNGC20	CRK5
NUP160	At5g46580	abc1
UXS1	crtH	RQCD1
spt	glysoja_004575	DDB1
URH2	At3g04710	pco105214b
EXO84B	Os01g0495900	EDR1
GEM1	EFL4	NAC062
SRP14	EXO70F1	NUP62
CCR4	rpt3	SOV
M7J2.20	BnaC05g01800D	VLN3
At2g20760	FKBP62	fcl2
rs1	eif2B	ARC
trpA	ST13P4	VOZ1
SPINDLY-like	ipi	eIF4G
ENO1	VQ4	At1g67900
TRMT11	B38	LARP6A
RPS8	CCT7	dl4645c
DLO2	Sb05g007150	PGSC0003DMG402018164
BnaA03g42340D	bas1	eIF4E
UGT94E2	At2g18193	TTL4
TOC64	dars	PGSC0003DMG400004762
WRKY22	pheS	AAE3
bsd	At5g41260	ckl5
At2g35900	LIP1	CBSCBSPB3
At5g09960	not3	FIM5
VAMP713	chmp3	NFXL1
IQM3	F5J6	Sb03g035750
18615	SYFB	RPT5A
IP5P15	At5g42950	AUL1
HSP70	SNF4	At1g67690
At5g47620	RHF2A	SRC
H3	ANB1	iniA
At5g60980	APK1	TOGT1
BOU	nqo3	GGP
pco104183	AFP2	ML2
TPR3	ids1	MYBC1
APTX	CNOT3	PCKA
4CLL7	MYB9	PGSC0003DMG401012256
cbbT	AUXI1	At5g55860
EIF5A1	stpk15	EIF4B3
BnaCnng35950D	NAG	At2g39420
CYP71D55	HDA2	CID3
gad	glysoja_030055	CYTC1
TIL	atg5	MAP1A
rbcL	VQ22	NBP35
GLY3	NUP133	VTC2
SBDS	At4g32640	PURA
PLP3A	FOLD4	BHLH66
BnaA09g15460D	c3'h	SCL11
CKA1	GPP2	SKIP32
cpr	ef2	At5g22140
lox2	CT099	BnaA09g40770D
At2g31740	ipi1	At1g04780
At4g11610	At5g35970	At1g44835
At1g64110	ROPGAP7	ELP4
SPPA	PAHX	WEL1
HPA	TCX5	NPP1
BnaA02g11150D	cp2	NMT1
Enhancer of polycomb-like protein	PED1	BnaA02g28190D
AIR3	ACD5	RGLG2
PTI1	PGSC0003DMG400009144	ATHX
RZFP6	DJ1A	At1g15290
eIF2A	DAAT	BnaC03g59630D
EBP1	ATL6	SAPK1
PWP2	CCS	drepp4
PUR7	F383_04478	ufc1
At2g45260	AL1	LACS1
SMBP2	At1g28680	TIF3D1
ADK1	At2g25720	EMF2
gyp7	cat	BnaC02g44030D
At4g25610	nqo	eas
pco103958	10HGO	TIF5A
NPY1	lsg1	At1g76660
BnaC06g32230D	mpk6	PGSC0003DMG400003399
PAB1	RDR6	oipk
AY109678	PTP1	At4g09670
AILP1	CENPC1	At5g07820
MPK16	NAR1	At1g14780
NCDN	ATG18G	AMSH3
hdc	At5g61350	B'GAMMA
gln	abhd17c	BnaA02g10500D
RNA binding family protein	PGSC0003DMG400001324	At1g27090
MORC1	NtMKP1	UNE12
At5g58620	EXO70H7	IQD5
PP2C	AGD8	At5g66180
At5g47070	VPS2B	10310
DHQS	At5g41330	BnaC01g37230D
glysoja_028223	GCN3	At3g50940
adck1	Os05g0100900	At1g17820
GlsA	psb5	At5g57070
bAS1	AIP2	GBA2
At5g63220	At5g19950	NDB2
SOBIR1	DRB1501	XRN4
GC2	fabG	At1g22730
rhlE	VAT1	KEU
Sb04g032760	mts4	TKT2
cnot1	RABG3E	37712
AP4M	cpk9	At4g15545
PGSC0003DMG400005971	ARID1503	GSTT1
At2g44310	TCM_024156	gst2
atl2	asd	strap
NOP58	MSI1	yhhW
p107		TON1A
PBG1		pk
SIR1		ML4
mat1		IIL1
gnd		TIF3A1
BnaC08g36880D		E2FB
RAB11C		MAMI
accA		NUP54
lyk1		NTKL
HAC12		CLASP
ARID4		hisD
HDA5		CPLD7
RH3		GNAT27
mago		VIP2
BnaC01g06260D		BnaA08g15330D
Ccrd_007664		PLE
MMK1		Larp
ATSIK		GIP1
At5g64090		BnaA09g03520D
PURKE		ASA2
At1g51980		ef1a
ANX1		MMT1
CESA6		glysoja_002492
At4g00740		OXSR1
T1B9.10		Os05g0279400
glysoja_000448		RNP1
ntmt1		TSS
At2g40960		Sb04g002870
At4g15420		fal1
CaMBP		MEFG1
GATA5		PHYPADRAFT_207347
vatF		ATJ15
CDC48C		CHUP1
cnot11		ARID5
NLP3		polr1c
TUFA		ECT1
BnaA08g26760D		BnaC04g02610D
ABA3		At4g40050
PUX5		CBSCBSPB2
ADK		pc326
PABN3		BnaA07g31020D
NDA2		KAT5
ptpA		Os05g0103500
adk4		TCM_035014
AP2A		WRKY3
ATL5		DRP3A
hsp2		PCR2
NIA2		PGSC0003DMG401013152
RPL23A		ERF
Os01g0956075		bZIP119
PSRP5		atg3
rr16		At4g13010
THIM		aly
BnaC08g17900D		At2g40070
PITHD1		rgga
hagh		pyrG
BnaC05g50160D		APS1
BnaC05g16800D		PPA6
LOG3		SMG7
BnaA03g53770D		PP7
MED13		mip1
At1g05150		KAC1
PARP2		F4I4
RH20		Sb01g009680
ConA		RABG3D
RPL35		TIC
JMJ706		kif6
CLC1		pco147635a
BRIZ2		GRDP2
ECH2		GLB3
MTR_0050s0010		RCOM_0718430
MpTSA		ftsZ
MOB1A		UGT74E2
icd		At5g61450
CLC2		EDC4
At1g77550		dym
BAM3		TCM_025728
PROSC		RUVBL2
AAO4		BnaC06g17980D
PUB13		LPIN2
SPL1		ELP2
F383_09839		RggA
rps2402		scsA
v1g200094		CHR12
PDX13		BnaC03g57060D
DREB2C		AGP1
EDS1B		BnaCnng23940D
NEN2		DRG1
VIP3		At2g47680
CDP		rihB
NPR1		BnaA03g14040D
MSI		cyc07
LOC100381983		DEGP7
aatA		QOD1
ala1		emp2
SHM3		BZIP19
At4g16230		Sb08g007220
DMR6		BnaC07g44220D
At1g75140		UGT74P1
UPL1		bsgA
adh3		Os01g0531300
hak1		PMI2
chd4		5FCL
GRV2		SPMS
TPS3		At4g10730
NMCP1		sum2
		BnaA06g30390D
		larp
		NUDT2
		aclb
		ANP1
		PTEN2A
		DME2
		kat80
		UPTG2
		c18
		an34
		NAC06
		surE
		AT3
		EHD1
		BnaA09g39750D
		PGSC0003DMG400007133
		PL10B
		EIF4B2
		TRZ4
		ACR3
		At5g61530
		TCP4
		WDL6
		39661
		Sb10g026810
		NAP1
		At3g47890
		TPS11
		rpa5
		CYT1
		krsA
		PMIR1
		casK
		BPA1
		FBL10
		PGSC0003DMG400010439
		DNAJ1
		URT1
		DYRK
		TDX
		TIF3B1
		cpr6
		eef1b
		PGH1
		cad6
		PYM
		At5g15680
		kif2
		TPS9
		pco079591
		ICR3
		EIF4A2
		CID11
		VCS
		PNGT2
		IRX14H
		sars
		At1g27100
		CTR1
		rau1
		MES11
		At5g37475
		UGT74B1
		crk1
		WLIM1
		app2
		SDE3
		BnaA10g09330D
		drkC
		RH8
		At4g28000
		MBF1B
		SNX2A
		RPT2A
		UGT87A2
		NOB1
		nob1
		BRR2C
		RP1
		aak1
		T29A15
		stk25a
		gst1
		RIBA1
		EPSIN1
		KIN7D
		ymdB
		gst
		srp54
		SNAP33
		hspB
