# Supplementary material for: A phosphorylation-driven ubiquitination switch fine-tunes Alfin-like 7–induced ROS signaling in plant immunity
Source: Sci Adv. 2025 Jun 13;11(24):eadw7554. doi: 10.1126/sciadv.adw7554 (PMC12164958; doi:10.1126/sciadv.adw7554)
Supplement: Supplementary file 2 — Data S1 to S9 [file sciadv.adw7554_data_s1_to_s9.zip › adw7554_data_s4.xlsx]

## Sheet: overlapped
Set 1. Putative interactors identified by both proximity lableling and AP-MS
AT1G15340	Niben101Scf02112_83773-90804	pdb1, Description = Methyl-CpG-binding domain protein, PFAM = PF01429
AT1G14510	Niben101Scf08390_58275-67637	fin1, Description = Putative alfin-like transcription factor, PFAM = PF00628;PF12165
AT1G27090	Nbv0.5scaffold380_683612-691443	At1g27090, Description = Putative uncharacterized protein At1g27090, PFAM =;POPTR_0008s19880g, Description = Glycine-rich family protein, PFAM =
AT1G68560	Niben101Scf00753_12778-22764	mal2, Description = Alpha-glucosidase, PFAM = PF01055;PF16863;PF13802
AT4G39330	Nbv0.3scaffold30802_550-4578	10HGO, Description = 8-hydroxygeraniol dehydrogenase, PFAM = PF08240;PF00107
AT5G17920	Niben101Scf07438_445537-452199	MS1, Description = 5-methyltetrahydropteroyltriglutamate--homocysteine methyltransferase 1, PFAM = PF08267;PF01717
AT1G01320	Niben101Scf03952_803063-819725	At1g01320, Description = Tetratricopeptide repeat-containing protein, PFAM = PF15044;PF13424;PF13424;PF12807
AT3G24050	Nbv0.5scaffold2380_102786-106440	AGP1, Description = Transcription factor, GATA, plant, PFAM = PF00320;GATA1, Description = GATA transcription factor 1, PFAM = PF00320
AT3G52250	Niben101Scf15244_69384-79911	glysoja_048974, Description = Nuclear receptor corepressor 2, PFAM = PF00249;PF00249
AT2G31810	Nbv0.3scaffold11164_1056-12695	VAT1, Description = Acetolactate synthase small subunit 1, chloroplastic, PFAM = PF10369;PF10369;PF13710;PF01842;VAT1, Description = Acetolactate synthase small subunit 1, chloroplastic, PFAM = PF01842;PF13710;PF10369;PF10369
AT5G60540	Niben101Scf00509_344601-358471	PDX2, Description = Probable pyridoxal 5'-phosphate synthase subunit PDX2, PFAM = PF01174
AT5G60410	Niben101Scf04549_958982-973878	SIZ1, Description = E3 SUMO-protein ligase SIZ1, PFAM = PF02891;PF00628;PF02037
AT1G30460	Nbv0.3scaffold24383_12386-27032	CPSF30, Description = 30-kDa cleavage and polyadenylation specificity factor 30, PFAM = PF04146
AT1G17720	Niben101Scf02207_478314-490903	PP2AB2, Description = Serine/threonine protein phosphatase 2A 55 kDa regulatory subunit B beta isoform, PFAM = PF00400
AT1G05680	Niben101Scf09822_212586-216989	UGT74P1, Description = Glycosyltransferase, PFAM = PF00201
AT3G47890	Nbv0.5scaffold7421_940-15404	At3g47890, Description = Putative uncharacterized protein At3g47890, PFAM = PF04780;PF00443;PF04781
AT3G44110	Nbv0.3scaffold28887_94-5547	ddj1, Description = DnaJ-like protein, PFAM = PF00684;PF00226;PF01556
AT5G05610	Nbv0.3scaffold17691_626-8725	AL1, Description = PHD finger protein ALFIN-LIKE 1, PFAM = PF00628;PF12165;AL1, Description = PHD finger protein ALFIN-LIKE 1, PFAM = PF00628;PF12165
AT3G13460	Niben101Scf02015_739349-749143	BnaC05g47600D, Description = BnaA05g37280D protein, PFAM = PF04146
AT1G79550	Niben101Scf03856_11161-16555	pgk, Description = Phosphoglycerate kinase, PFAM = PF00162
AT1G09620	Niben101Scf05005_533412-539130	lars, Description = Leucine--tRNA ligase, cytoplasmic, PFAM = PF00133;PF08264
AT5G35980	Nbv0.3scaffold2491_59799-78533	DYRK, Description = Dual-specificity tyrosine-(Y)-phosphorylation regulated kinase, PFAM = PF00069;YAK1, Description = At5g35980, PFAM = PF00069
AT5G36230	Niben101Scf08573_150363-161592	gpm710, Description = Eukaryotic initiation factor 5C CG2922-PF, isoform F, PFAM = PF02020
AT3G13920	Nbv0.5scaffold1246_97150-101531	ifdA, Description = ATP-dependent RNA helicase eIF4A, PFAM = PF00271;PF00270
AT5G37510	Nbv0.3scaffold19212_33178-34603	nqo, Description = NADH-quinone oxidoreductase, PFAM = PF00384;PF09326
AT2G36530	Nbv0.3scaffold13303_37321-42871	PGH1, Description = Enolase, PFAM = PF03952;PF00113
AT5G53060	Niben101Scf04156_41830-48636	BnaA02g10500D, Description = BnaA02g10500D protein, PFAM = PF00013;PF00013;PF00013
AT3G60240	Niben101Scf06902_250615-262439	eIF4G, Description = Eukaryotic translation initiation factor 4 gamma 1, PFAM = PF02854;PF02847
AT3G05530	Niben101Scf00369_971192-977073	RPT5A, Description = 26S protease regulatory subunit 6A homolog A, PFAM = PF00004
AT5G57870	Niben101Scf03790_105601-118753	eIF4, Description = Eukaryotic translation initiation factor isoform 4G-1, PFAM = PF02854;PF02847
AT4G22320	Nbv0.3scaffold16995_29047-34280	BnaC07g37270D, Description = BnaC07g37270D protein, PFAM =;F383_04771, Description = Protein FAM59A, PFAM =
AT2G32080	Niben101Scf11103_230140-237903	PURA1, Description = Transcription factor Pur-alpha 1, PFAM = PF04845;PF04845
AT4G25550	Niben101Scf02266_185771-193606	CFIS2, Description = Pre-mRNA cleavage factor Im 25 kDa subunit 2, PFAM = PF13869;cpsf5, Description = Cleavage and polyadenylation specificity factor subunit 5, PFAM = PF13869
AT5G60210	Niben101Scf11756_382876-388905	p70, Description = P70 protein, PFAM =
AT5G09650	Niben101Scf00297_42565-47700	PPA6, Description = Soluble inorganic pyrophosphatase 6, chloroplastic, PFAM = PF00719;PPA1, Description = Inorganic pyrophosphatase, PFAM = PF00719
AT5G59730	Niben101Scf00482_44125-48523	EXO70H7, Description = AT5g59730/mth12_130, PFAM = PF03081
AT5G08570	Niben101Scf01273_50626-58643	pk, Description = Pyruvate kinase, PFAM = PF02887;PF00224;pk, Description = Pyruvate kinase, PFAM = PF02887;PF00224
AT1G10200	Niben101Scf03449_320717-324441	WLIM1, Description = LIM domain-containing protein WLIM1, PFAM = PF00412;PF00412
AT3G16240	Niben101Scf02572_235068-238866	aqp1, Description = Tonoplast intrinsic protein, PFAM = PF00230;aqp1, Description = Tonoplast intrinsic protein, PFAM = PF00230
AT3G16630	Niben101Scf05231_206779-216490	kif2, Description = Kinesin-like protein, PFAM = PF00225
AT3G26340	Niben101Scf02487_48274-54817	psb5, Description = Proteasome subunit beta type, PFAM = PF00227;psb5, Description = Proteasome subunit beta type, PFAM = PF00227
AT5G58230	Niben101Scf00646_117974-124644	MSI1, Description = WD-40 repeat-containing protein MSI1, PFAM = PF12265;PF00400;PF00400
AT5G15020	Niben101Scf09577_12973-25587	SNL2, Description = Paired amphipathic helix protein Sin3-like 2, PFAM = PF02671;PF02671;PF02671;PF16879;PF08295
AT3G12080	Niben101Scf06782_87425-101799	der, Description = GTPase Der, PFAM = PF01926;PF01926;PF14714
AT5G43060	Niben101Scf09885_71970-76814	cp2, Description = Cysteine protease, PFAM = PF00396;PF08246;PF00112;RD21B, Description = Probable cysteine protease RD21B, PFAM = PF00112;PF08246;PF00396
AT1G78580	Niben044Scf00034043Ctg008_4410-19582	TPS1, Description = Alpha,alpha-trehalose-phosphate synthase [UDP-forming] 1, PFAM = PF00982;PF02358;TPS1, Description = Alpha,alpha-trehalose-phosphate synthase [UDP-forming] 1, PFAM = PF00982;PF02358
AT5G09900	Niben101Scf10438_79-12158	RPN5B, Description = 26S proteasome non-ATPase regulatory subunit 12 homolog B, PFAM = PF01399
AT1G14710	Niben101Scf15710_19740-29239	At1g14710, Description = Putative uncharacterized protein Sb01g041520, PFAM =
AT3G06010	Niben101Scf06151_285933-297352	CHR12, Description = Probable ATP-dependent DNA helicase CHR12, PFAM = PF00271;PF00176;PF14619
AT2G33150	Nbv0.5scaffold3699_53635-61149	KAT5, Description = 3-ketoacyl-CoA thiolase 5, peroxisomal, PFAM = PF00108;PF02803
AT1G62640	Niben044Scf00000760Ctg001_81-15152	KAS3A, Description = 3-oxoacyl-[acyl-carrier-protein] synthase 3 A, chloroplastic, PFAM = PF08541;PF08545
AT5G10710	Nbv0.3scaffold7497_5064-13910	BnaC03g04500D, Description = BnaC03g04500D protein, PFAM = PF09496
AT1G29370	Niben101Scf08088_431298-446113	At1g29350, Description = Kinase-related protein, PFAM = PF06972
AT4G13430	Niben101Scf08088_294786-306666	IIL1, Description = 3-isopropylmalate dehydratase large subunit, PFAM = PF00330
AT1G59900	Niben101Scf03106_161646-175427	pda1, Description = Pyruvate dehydrogenase E1 component subunit alpha, PFAM = PF00676
AT5G43960	Nbv0.5scaffold4059_103799-127919	glysoja_002492, Description = Putative G3BP-like protein, PFAM = PF00076;PF00076;PF00076;PF02136
AT4G33650	Niben101Scf00062_15090-29023	DRP3A, Description = Dynamin-related protein 3A, PFAM = PF02212;PF00350;PF01031
AT2G40290	Niben101Scf03412_578127-589818	tif211, Description = Eukaryotic translation initiation factor 2 subunit alpha, PFAM = PF07541;PF00575
AT2G33610	Niben044Scf00017381Ctg012_7039-11930	SWI3B, Description = SWI/SNF complex subunit SWI3B, PFAM = PF04433;PF00249;SWI3B, Description = SWI/SNF complex subunit SWI3B, PFAM = PF00249;PF04433
AT3G58510	Nbv0.3scaffold27087_2176-11434	RH37, Description = DEAD-box ATP-dependent RNA helicase 37, PFAM = PF00271;PF00270
AT5G66760	Niben101Scf14338_253665-263837	sdh1, Description = Succinate dehydrogenase [ubiquinone] flavoprotein subunit, mitochondrial, PFAM = PF02910;PF00890
AT5G47690	Nbv0.5scaffold1331_343302-366763	glysoja_004575, Description = Sister chromatid cohesion protein PDS5 like A, PFAM =
AT3G60830	Nbv0.3scaffold14812_27843-36795	ARP7, Description = Actin-related protein 7, PFAM = PF00022;PF00022;ARP7, Description = Actin-related protein 7, PFAM = PF00022;PF00022;ARP7, Description = Actin-related protein 7, PFAM = PF00022;PF00022
AT2G20580	Niben101Scf09774_481930-495842	mts4, Description = 26S proteasome non-ATPase regulatory subunit 2, PFAM =
AT3G10390	Niben101Scf02803_311307-317052	FLD, Description = Protein FLOWERING LOCUS D, PFAM = PF04433;PF01593
AT2G15430	Nbv0.3scaffold71180_2867-9032	NRPB3, Description = DNA-directed RNA polymerases II, IV and V subunit 3, PFAM = PF01193;PF01000
AT4G15802	Nbv0.3scaffold29612_986-5244	hsbp2, Description = Heat shock factor binding protein 2, PFAM = PF06825
AT3G12380	Niben101Scf08709_234912-254072	ARP5, Description = Actin-related protein 5, PFAM = PF00022;PF00022
AT5G53460	Niben044Scf00010356Ctg004_1-4248	glt1, Description = Glutamate synthase, NADH/NADPH, small subunit, PFAM = PF07992;PF07992
AT1G30230	Niben101Scf19454_2158-5661	eef1b, Description = Elongation factor 1-beta, PFAM = PF00736
AT3G22990	Niben044Scf00030309Ctg002_7653-13580	LFR, Description = Armadillo repeat-containing protein LFR, PFAM =;LFR, Description = Armadillo repeat-containing protein LFR, PFAM =
AT4G38970	Niben101Scf05536_245531-250209	FBA2, Description = Probable fructose-bisphosphate aldolase 2, chloroplastic, PFAM = PF00274
AT1G43190	Niben044Scf00023200Ctg002_892-5980	ptb, Description = Polypyrimidine tract-binding protein, PFAM = PF13893
AT3G54470	Niben101Scf05747_112434-125464	pyr, Description = Uridine 5'-monophosphate synthase, PFAM = PF00156;PF00215
AT5G10360	Niben101Scf00478_701729-705733	RPS6, Description = 40S ribosomal protein S6, PFAM = PF01092
AT2G17410	Niben101Scf04235_26844-50532	ARID1503, Description = ARID/BRIGHT DNA-binding domain-containing protein, PFAM = PF01388
AT4G11420	Nbv0.5scaffold2017_101859-111170	TIF3A1, Description = Eukaryotic translation initiation factor 3 subunit A, PFAM = PF01399
AT5G65720	Nbv0.3scaffold69793_4835-8029	NFS1, Description = Cysteine desulfurase, mitochondrial, PFAM = PF00266;NIFS1, Description = Cysteine desulfurase, mitochondrial, PFAM = PF00266;NIFS1, Description = Cysteine desulfurase, mitochondrial, PFAM = PF00266
AT5G03290	Niben101Scf01789_231873-242068	glu2, Description = Isocitrate dehydrogenase [NAD] subunit, mitochondrial, PFAM = PF00180
AT5G21160	Niben101Scf07937_291806-307038	larp, Description = La-related protein 1, PFAM = PF05383
AT5G67630	Niben101Scf01281_206566-216003	RUVBL2, Description = RuvB-like 2, PFAM = PF06068
AT1G74920	Niben101Scf16278_9116-19685	badh, Description = Aldehyde dehydrogenase, PFAM = PF00171
AT4G27060	Nbv0.5scaffold128_434650-450176	hip2, Description = HCpro-interacting protein 2, PFAM =
AT5G46580	Niben101Scf01697_1942926-1947037	At5g46580, Description = Pentatricopeptide repeat-containing protein At5g46580, chloroplastic, PFAM = PF13041;PF13812;PF17177
AT4G05420	Nbv0.3scaffold19365_26894-50368	DDB1, Description = DNA damage-binding protein 1, PFAM = PF10433;PF03178;DDB1, Description = DNA damage-binding protein 1, PFAM = PF10433;PF03178;DDB1, Description = DNA damage-binding protein 1, PFAM = PF10433;PF03178
AT1G56070	Niben101Scf01848_418857-422449	eef2, Description = Elongation factor 2, PFAM = PF03764;PF14492;PF00679;PF03144
AT4G35090	Niben101Scf14996_44938-51204	cat, Description = Catalase, PFAM = PF00199;PF06628
AT5G08450	Nbv0.5scaffold3198_173669-193721	BnaC03g03600D, Description = BnaC03g03600D protein, PFAM = PF08642
AT2G39770	Niben044Scf00039976Ctg006_1091-4926	CYT1, Description = Mannose-1-phosphate guanylyltransferase 1, PFAM = PF00132;PF00483;CYT1, Description = Mannose-1-phosphate guanylyltransferase 1, PFAM = PF00483;PF00132
AT5G11710	Niben101Scf09513_141643-155880	EPSIN1, Description = Clathrin interactor EPSIN 1, PFAM = PF01417
AT5G47390	Niben101Scf01500_612676-617057	myb4, Description = Myb transcription factor, PFAM = PF00249;myb4, Description = Myb transcription factor, PFAM = PF00249
AT1G05460	Niben101Scf03031_510658-522013	SDE3, Description = Probable RNA helicase SDE3, PFAM = PF13086;PF13086;PF13087
AT1G53750	Niben101Scf00747_1234038-1242100	RPT1A, Description = 26S protease regulatory subunit 7 homolog A, PFAM = PF00004
AT2G29560	Niben101Scf07672_35307-45298	ENO3, Description = Cytosolic enolase 3, PFAM = PF00113;PF03952
AT4G29000	Niben101Scf13098_81678-96599	TCX5, Description = Protein tesmin/TSO1-like CXC 5, PFAM = PF03638;PF03638
AT2G27600	Niben101Scf05698_218205-226899	SKD1, Description = Protein SUPPRESSOR OF K(+) TRANSPORT GROWTH DEFECT 1, PFAM = PF04212;PF00004;PF09336
AT5G54160	Niben101Scf01239_223210-227817	COMT, Description = Caffeic acid 3-O-methyltransferase, PFAM = PF00891;PF08100
AT5G02500	Niben101Scf05389_7981-13552	hspB, Description = Heat shock protein 70, PFAM = PF00012
AT5G58290	Nbv0.5scaffold2330_303923-312001	rpt3, Description = 26S proteasome regulatory complex, PFAM = PF00004;RPT3, Description = 26S protease regulatory subunit 6B homolog, PFAM = PF00004;RPT3, Description = 26S protease regulatory subunit 6B homolog, PFAM = PF00004
AT2G35630	Nbv0.5scaffold2851_3689-35642	MOR1, Description = Protein MOR1, PFAM = PF12348
AT1G76510	Nbv0.3scaffold12636_13375-31724	ARID5, Description = AT-rich interactive domain-containing protein 5, PFAM = PF00011;PF01388
AT1G10840	Nbv0.5scaffold119_942798-951843	eif, Description = Eukaryotic translation initiation factor 3 subunit H, PFAM = PF01398
AT4G11820	Niben044Scf00017912Ctg006_1342-8286	HMGS, Description = Hydroxymethylglutaryl-CoA synthase, PFAM = PF08540;PF01154
AT2G47240	Niben101Scf00793_93931-101030	LACS1, Description = Long chain acyl-CoA synthetase 1, PFAM = PF00501
AT3G02230	Niben101Scf00821_1-4395	UPTG2, Description = Alpha-1,4-glucan-protein synthase [UDP-forming] 2, PFAM = PF03214
AT4G04950	Niben101Scf04765_3314-9337	GRXS17, Description = Monothiol glutaredoxin-S17, PFAM = PF00085;PF00462;PF00462;PF00462
AT1G53280	Niben101Scf01002_1006631-1013605	DJ1A, Description = Protein DJ-1 homolog A, PFAM = PF01965;PF01965
AT5G06290	Niben101Scf04717_340989-357579	bas1, Description = Thiol-specific antioxidant protein, PFAM = PF00578;PF10417;TSA, Description = 2-Cys peroxiredoxin BAS1, chloroplastic, PFAM = PF10417;PF00578
AT1G22410	Niben101Scf02537_385602-391369	SHKA, Description = Phospho-2-dehydro-3-deoxyheptonate aldolase 1, chloroplastic, PFAM = PF01474
AT3G22380	Niben044Scf00013974Ctg007_3314-11428	TIC, Description = Protein TIME FOR COFFEE, PFAM =
AT3G11830	Niben044Scf00057302Ctg000_1-10718	CCT7, Description = T-complex protein 1 subunit eta, PFAM = PF00118
AT3G22890	Niben044Scf00009853Ctg036_1-5454	APS1, Description = ATP sulfurylase 1, chloroplastic, PFAM = PF14306;PF01747;APS1, Description = ATP sulfurylase 1, chloroplastic, PFAM = PF01747;PF14306
AT1G78380	Niben101Scf00897_338585-350294	GSTU21, Description = Glutathione S-transferase U21, PFAM = PF02798;PF13410
AT5G09590	Niben101Scf01999_616981-632067	HSP68, Description = Heat shock 70 kDa protein, mitochondrial, PFAM = PF00012
AT3G52880	Niben101Scf07778_236483-243486	AFRR, Description = Monodehydroascorbate reductase, PFAM = PF07992
AT3G01310	Niben101Scf02253_1114158-1141161	VIP1, Description = Inositol hexakisphosphate and diphosphoinositol-pentakisphosphate kinase, PFAM = PF00328

## Sheet: PL only
Set 2. Putative interactors identified only by proximity lableling
AT3G62970	Niben044Scf00011315Ctg006_9527-18247	RCHY1, Description = RING finger and CHY zinc finger domain-containing protein 1, PFAM = PF14599;PF05495;PF13639;MIEL1, Description = E3 ubiquitin-protein ligase MIEL1, PFAM = PF05495;PF14599;PF13639
AT1G16210	Niben101Scf08047_345362-351057	BnaA07g38860D, Description = BnaA07g38860D protein, PFAM = PF06244
AT5G49530	Niben101Scf03693_669433-679852	PGSC0003DMG400004762, Description = DNA-directed RNA polymerase III subunit RPC5, PFAM = PF04801
AT3G05545	Nbv0.5scaffold2266_93997-104339	vip2, Description = VIP2 protein, PFAM = PF13639;BnaC05g46260D, Description = BnaC05g46260D protein, PFAM = PF13639
AT1G24310	Nbv0.5scaffold2474_212311-224823	NUP54, Description = Nuclear pore complex protein NUP54, PFAM = PF13874
AT5G66100	Niben101Scf13821_74341-80702	larp1, Description = Lupus la ribonucleoprotein, putative, PFAM = PF05383
AT2G17970	Niben101Scf06267_338954-345391	At2g17970, Description = 2-oxoglutarate (2OG) and Fe(II)-dependent oxygenase-like protein, PFAM = PF13532
AT2G26800	Niben101Scf05201_235413-242292	HMGCL, Description = Hydroxymethylglutaryl-CoA lyase, mitochondrial, PFAM = PF00682
AT2G33490	Niben101Scf01055_57601-66662	Sb06g014370, Description = Putative uncharacterized protein Sb06g014370, PFAM =
AT3G19540	Niben101Scf04995_1550518-1554939	BnaCnng57140D, Description = BnaCnng57140D protein, PFAM = PF04788
AT3G14470	Niben044Scf00012189Ctg010_702-2599	I2, Description = I2, PFAM = PF00931
AT2G18700	Niben101Scf19517_51463-56291	TPS11, Description = Probable alpha,alpha-trehalose-phosphate synthase [UDP-forming] 11, PFAM = PF00982;PF02358
AT5G47010	Nbv0.5scaffold1900_51930-69377	UPF1, Description = Regulator of nonsense transcripts 1 homolog, PFAM = PF04851;PF13086;PF13087;PF09416
AT1G33980	Niben101Scf02892_299774-317843	UPF3, Description = Regulator of nonsense transcripts UPF3, PFAM = PF03467
AT1G72650	Nbv0.5scaffold5410_115401-128250	MYB30, Description = Telomere repeat-binding factor like-protein, PFAM = PF00249
AT3G62240	Niben044Scf00009362Ctg005_13200-23276	Os05g0279400, Description = Os05g0279400 protein, PFAM =
AT2G20020	Niben101Scf01322_291155-297390	Os01g0495900, Description = CRS2-associated factor 1, chloroplastic, PFAM = PF01985;PF01985
AT2G47350	Niben101Scf04819_454133-458607	BnaA05g00590D, Description = BnaA05g00590D protein, PFAM = PF04438;PF04795
AT5G18230	Nbv0.3scaffold29332_1-25111	not3, Description = CCR4-NOT transcription complex subunit 3, PFAM = PF04065
AT4G35890	Niben101Scf00592_520481-530138	LARP1C, Description = Winged-helix DNA-binding transcription factor family protein, putative, PFAM = PF05383;LARP1C, Description = La-related protein 1C, PFAM = PF05383
AT4G38710	Niben101Scf01847_492153-496531	EIF4B3, Description = Eukaryotic translation initiation factor 4B3, PFAM = PF06273;PF06273
AT1G72790	Niben044Scf00001915Ctg000_382-3678	At5g57070, Description = Putative formin-like protein 20-like, PFAM = PF05553
AT4G12340	Niben101Scf02527_173647-176189	Os05g0103500, Description = Os05g0103500 protein, PFAM =
AT4G21210	Niben044Scf00048666Ctg001_7467-12218	RP1, Description = Pyruvate, phosphate dikinase regulatory protein 1, chloroplastic, PFAM = PF03618
AT1G26360	Niben101Scf01521_69424-73886	MES11, Description = Putative methylesterase 11, chloroplastic, PFAM = PF12697
AT2G28550	Niben101Scf02369_412347-417544	ids1, Description = APETALA2-like protein, PFAM = PF00847;PF00847
AT3G14172	Niben101Scf18000_3035-18508	PGSC0003DMG400022906, Description = BnaA03g33240D protein, PFAM =
AT5G55230	Niben101Scf05080_94897-100654	PLE, Description = Microtubule-associated protein MAP65-1a, PFAM = PF03999
AT2G45440	Niben101Scf00017_439932-444367	DHPS1, Description = 4-hydroxy-tetrahydrodipicolinate synthase, chloroplastic, PFAM = PF00701
AT5G55640	Niben044Scf00020130Ctg006_1-3045	PGSC0003DMG400022173, Description = , PFAM =
AT1G50320	Niben044Scf00018915Ctg010_1228-5436	ATHX, Description = Thioredoxin X, chloroplastic, PFAM = PF00085
AT5G05730	Nbv0.3scaffold5090_13733-22695	ASA2, Description = Feedback-insensitive anthranilate synthase alpha-2 chain, PFAM = PF00425;PF04715;asa, Description = Anthranilate synthase alpha subunit, PFAM = PF04715;PF00425;asa, Description = Anthranilate synthase component I, PFAM = PF00425;PF04715;ASA1, Description = Anthranilate synthase alpha subunit 1, chloroplastic, PFAM = PF00425;PF04715;asa, Description = Anthranilate synthase alph…
AT5G10630	Niben101Scf36506_2026-9616	efg4, Description = Elongation factor-like protein, PFAM = PF03143;PF00641;PF00641;PF00009
AT3G17205	Nbv0.3scaffold121235_228-2103	UPL6, Description = E3 ubiquitin-protein ligase UPL6, PFAM =;UPL6, Description = E3 ubiquitin-protein ligase UPL6, PFAM = PF00632
AT5G13050	Niben101Scf00425_291244-296797	5FCL, Description = 5-formyltetrahydrofolate cyclo-ligase, mitochondrial, PFAM = PF01812
AT3G60680	Niben101Scf06236_1-3177	T4C21_90, Description = At3g60680, PFAM = PF04859
AT5G41210	Nbv0.5scaffold545_225857-259368	gst, Description = Theta class glutathione S-transferase, PFAM = PF02798;PF13410
AT2G19950	Niben101Scf06509_561989-574712	GC1, Description = Golgin candidate 1, PFAM = PF09787
AT1G22400	Niben101Scf01980_1023582-1027599	UGT85A24, Description = 7-deoxyloganetin glucosyltransferase, PFAM = PF00201
AT5G05680	Niben044Scf00023242Ctg005_230-10793	MOS7, Description = Nuclear pore complex family protein, PFAM = PF10168
AT4G32690	Niben044Scf00018262Ctg018_3515-8759	GLB3, Description = Two-on-two hemoglobin-3, PFAM = PF01152;GLB3, Description = Two-on-two hemoglobin-3, PFAM = PF01152
AT2G43120	Niben101Scf01376_389032-394737	PRN2, Description = Pirin-like protein 2, PFAM = PF05726;PF02678
AT1G61260	Niben044Scf00047693Ctg001_2366-6471	CFE1, Description = Cotton fiber expressed protein 1, PFAM = PF14364;PF05553;CFE1, Description = Cotton fiber expressed protein 1, PFAM = PF05553;PF14364
AT3G50940	Niben101Scf00815_140686-144242	At3g50940, Description = AAA-ATPase At3g50940, PFAM = PF00004;PF14363
AT5G46250	Niben101Scf00025_128-7927	LARP6A, Description = La-related protein 6A, PFAM = PF05383
AT5G61210	Niben101Scf02922_23780-28110	SNAP33, Description = SNAP25 homologous protein SNAP33, PFAM =
AT1G71410	Niben044Scf00007373Ctg014_1-8200	At1g22870, Description = SCY1-like protein 2, PFAM = PF00069
AT1G30280	Niben101Scf04511_12614-18055	glysoja_030055, Description = Auxilin-related protein 2, PFAM =
AT5G09860	Nbv0.5scaffold5647_6383-24557	THO1, Description = THO complex subunit 1, PFAM = PF11957;PF11957;THO1, Description = THO complex subunit 1, PFAM = PF11957
AT4G26220	Niben101Scf04028_285659-289896	At4g26220, Description = Probable caffeoyl-CoA O-methyltransferase At4g26220, PFAM = PF01596
AT4G00060	Niben101Scf03599_12501-26067	Sb10g026810, Description = Putative uncharacterized protein Sb10g026810, PFAM = PF03828;PF01909
AT5G56850	Nbv0.3scaffold12845_22729-29380	PGSC0003DMG401013152, Description = Putative ovule protein, PFAM =
AT4G29810	Niben101Scf02790_323369-335631	mek1, Description = MAP kinase kinase, PFAM = PF00069
AT3G04710	Niben044Scf00020273Ctg009_141-3645	At3g04710, Description = Carboxylate clamp-tetratricopeptide repeat protein, PFAM = PF12796;pco141871, Description = Ankyrin-1, PFAM = PF12796;PF12796;PF12796
AT3G54540	Nbv0.5scaffold7715_49696-53870	abc1, Description = ABC transporter, PFAM = PF00005;PF00005;abc1, Description = ATP-binding cassette sub-family F member 1, PFAM = PF00005;PF00005
AT5G08680	Nbv0.5scaffold165_844543-850149	ATPB, Description = ATP synthase subunit beta, mitochondrial, PFAM = PF02874;PF00006;ATPB, Description = ATP synthase subunit beta, mitochondrial, PFAM = PF02874;PF00006;PF11421;ATPB, Description = ATP synthase subunit beta, mitochondrial, PFAM = PF02874;PF11421;PF00006
AT3G57610	Niben101Scf03686_88673-93507	PURA, Description = Adenylosuccinate synthetase, chloroplastic, PFAM = PF00709
AT3G14450	Nbv0.3scaffold14818_1743-10312	c18, Description = Putative uncharacterized protein c18, PFAM = PF00076;PF00076;c18, Description = Putative uncharacterized protein c18, PFAM = PF00076;PF00076;PF07145
AT2G46710	Niben101Scf09951_70084-80356	ROPGAP3, Description = Rho GTPase-activating protein 3, PFAM = PF00620
AT4G02220	Niben101Scf11361_230047-234604	At4g02220, Description = MYND type zinc finger and programmed cell death 2 C-terminal domain-containing protein, PFAM = PF04194;PF01753
AT1G69340	Nbv0.3scaffold6987_37963-53814	ymdB, Description = O-acetyl-ADP-ribose deacetylase, PFAM = PF13716;PF01661
AT1G32790	Niben101Scf08206_77066-83808	CID11, Description = Polyadenylate-binding protein-interacting protein 11, PFAM = PF00076;PF00076;PF07145
AT4G34670	Nbv0.3scaffold19349_30914-33514	rps1, Description = 40S ribosomal protein S1, PFAM = PF01015
AT2G45330	Niben101Scf11361_8966-15835	Trpt1, Description = tRNA 2'-phosphotransferase 1, PFAM = PF01885
AT5G67230	Niben101Scf03653_214666-222016	IRX14H, Description = Probable beta-1,4-xylosyltransferase IRX14H, PFAM = PF03360
AT3G13060	Niben101Scf06461_416745-424198	YTP13, Description = YTH domain-contained RNA binding protein 13, PFAM = PF04146;YTP13, Description = YTH domain-contained RNA binding protein 13, PFAM = PF04146
AT1G53650	Niben101Scf01517_429420-437796	c18, Description = Putative uncharacterized protein c18, PFAM = PF07145;PF00076;PF00076
AT3G22400	Niben044Scf00001604Ctg001_1-6153	lox1, Description = Lipoxygenase, PFAM = PF01477;PF00305
AT4G25440	Nbv0.3scaffold2749_32744-42252	ZFWD1, Description = Zinc finger CCCH domain-containing protein 48, PFAM = PF00400;PF00400;PF00400;PF00642
AT3G23980	Niben101Scf02508_301777-316308	BnaC03g43540D, Description = BnaC03g43540D protein, PFAM =
AT2G38410	Nbv0.3scaffold5103_1-6631	BnaC04g53430D, Description = BnaC04g53430D protein, PFAM = PF00790;PF03127
AT4G21990	Niben101Scf05438_318165-322628	37712, Description = 5'-adenylylsulfate reductase 3, chloroplastic, PFAM = PF01507;PF00085;apr, Description = Phosphoadenosine phosphosulfate reductase, PFAM = PF00085;PF01507
AT3G50910	Niben101Scf10835_24359-29915	At3g50910, Description = AT3g50910/F18B3_190, PFAM =
AT3G05420	Nbv0.5scaffold2203_335926-349153	ACBP4, Description = Acyl-CoA-binding domain-containing protein 4, PFAM = PF01344;PF13415;PF00887;PF13418
AT4G16830	Nbv0.5scaffold448_2475-9059	rgga, Description = Nuclear RNA binding protein, PFAM = PF04774;PF09598
AT1G04200	Niben044Scf00029310Ctg009_1-7434	dym, Description = Dymeclin, PFAM = PF09742;dym, Description = Dymeclin, PFAM = PF09742
AT5G24590	Niben101Scf27945_59694-66598	NAC06, Description = NAC domain-containing protein, PFAM = PF02365
AT1G03950	Niben101Scf09116_386185-388360	VPS2B, Description = Vacuolar sorting-associated protein 2-like protein, PFAM = PF03357;SLP, Description = Subunit of the ESCRT-III complex, PFAM = PF03357
AT1G24764	Niben101Scf04568_142233-149446	dl4645c, Description = Microtubule-associated protein 70-1, PFAM = PF07058
AT4G29040	Niben044Scf00012174Ctg019_6319-13076	RPT2A, Description = 26S proteasome regulatory subunit 4 homolog A, PFAM = PF00004
AT5G19950	Nbv0.5scaffold1883_212890-223958	At5g19950, Description = AT5G19950 protein, PFAM = PF08585
AT3G58620	Niben101Scf08191_248120-253977	TTL4, Description = TPR repeat-containing thioredoxin TTL4, PFAM = PF13414;PF00085;PF00515
AT1G61690	Niben101Scf03047_178744-192145	BnaC01g29800D, Description = BnaC01g29800D protein, PFAM = PF01363
AT5G58430	Niben101Scf00288_679039-682289	EXO70B1, Description = Exocyst complex component EXO70B1, PFAM = PF03081
AT5G47210	Nbv0.3scaffold45233_4866-12599	rgga, Description = Hyaluronan/mRNA-binding protein, PFAM = PF09598;PF04774;rgga, Description = Hyaluronan/mRNA-binding protein, PFAM = PF04774;PF09598
AT1G51740	Niben101Scf17221_13225-29320	SYP81, Description = Syntaxin-81, PFAM = PF10496
AT3G01810	Niben101Scf00109_702215-710392	BnaC04g02610D, Description = BnaC04g02610D protein, PFAM = PF10358
AT1G20770	Niben101Scf01326_399608-405914	PGSC0003DMG400001324, Description = , PFAM =;PGSC0003DMG400001324, Description = , PFAM =
AT4G21580	Niben101Scf02014_9334-14664	qor, Description = Putative quinone oxidoreductase, PFAM = PF00107;PF08240
AT1G66950	Niben101Scf03873_48837-80443	TCM_025728, Description = Uncharacterized protein isoform 1, PFAM =
AT2G32170	Niben101Scf02116_33275-59401	At2g32170, Description = Putative uncharacterized protein At2g32170, PFAM = PF07942
AT1G11160	Niben101Scf00742_246332-261789	kat80, Description = Katanin p80 WD40 repeat-containing subunit B1 homolog, PFAM = PF00400;PF00400;PF00400;PF00400;PF00400;PF13925
AT5G66850	Niben101Scf00219_305389-319917	BnaC02g44030D, Description = BnaC02g44030D protein, PFAM = PF00069
AT1G19870	Niben101Scf08078_312431-319473	TCM_034188, Description = Iq-domain 32, putative isoform 3, PFAM = PF00612
AT3G61690	Niben101Scf03952_68659-83308	BnaC06g17980D, Description = BnaC06g17980D protein, PFAM = PF01909
AT3G07720	Niben044Scf00037541Ctg000_2863-8647	BnaA06g30390D, Description = BnaA06g30390D protein, PFAM = PF13418;PF13418;PF01344;PF01344
AT1G27752	Niben044Scf00000970Ctg017_1810-14604	BnaA09g40770D, Description = BnaA09g40770D protein, PFAM = PF02845
AT1G76990	Nbv0.3scaffold73465_1302-7971	ACR3, Description = ACT domain-containing protein ACR3, PFAM = PF01842;PF01842;PF01842;ACR2, Description = ACT domain-containing protein ACR2, PFAM = PF01842;PF01842;PF01842;ACR3, Description = ACT domain-containing protein ACR3, PFAM = PF01842;PF01842;PF01842;ACR3, Description = ACT domain-containing protein ACR3, PFAM = PF01842;PF01842;PF01842
AT1G52760	Niben101Scf15077_6787-9356	CSE, Description = Monoacylglycerol acyltransferase, PFAM = PF12146
AT3G01910	Niben101Scf14939_146721-176352	SOX, Description = Sulfite oxidase, PFAM = PF03404;PF00174
AT4G40050	Niben101Scf02418_67700-76905	At4g40050, Description = Putative uncharacterized protein At4g40050, PFAM = PF12070
AT5G23450	Niben101Scf15049_129608-139577	LCBK1, Description = Sphingoid long-chain bases kinase 1, PFAM = PF00781
AT5G53120	Nbv0.3scaffold41753_2974-13305	SPMS, Description = Spermine synthase, PFAM = PF17284;PF01564
AT5G67290	Niben101Scf00803_90942-95245	At5g67290, Description = FAD-dependent oxidoreductase-like protein, PFAM = PF01266
AT1G03250	Niben101Scf01782_343657-349682	BnaC05g01800D, Description = BnaC05g01800D protein, PFAM = PF01424;PF13902
AT1G27530	Niben044Scf00024701Ctg012_11717-15571	ufc1, Description = Ubiquitin-fold modifier-conjugating enzyme 1, PFAM = PF08694;ufc1, Description = Ubiquitin-fold modifier-conjugating enzyme 1, PFAM = PF08694
AT1G43160	Nbv0.3scaffold59175_1-3704	ERF, Description = Ethylene responsive factor, PFAM = PF00847;ap2, Description = Ethylene response factor, PFAM = PF00847;ERF3, Description = Ethylene response factor 3, PFAM = PF00847;ap2, Description = Ethylene-responsive transcription factor, PFAM = PF00847;ap2, Description = Ethylene response factor, PFAM = PF00847;ERF3, Description = Ethylene response factor 3, PFAM = PF00847;ap2, Descriptio…
AT4G18010	Nbv0.3scaffold25664_18025-24855	IP5P2, Description = Type I inositol polyphosphate 5-phosphatase 2, PFAM = PF03372;5P1, Description = Type I inositol-1,4,5-trisphosphate 5-phosphatase 2, PFAM =;IP5P2, Description = Type I inositol polyphosphate 5-phosphatase 2, PFAM = PF03372;BnaAnng12830D, Description = BnaAnng12830D protein, PFAM =
AT2G44380	Nbv0.3scaffold62976_7501-10268	PGSC0003DMG400006321, Description = , PFAM = PF03107;PF03107;PF03107
AT2G30140	Niben101Scf06942_222360-226740	UGT87A2, Description = UDP-glycosyltransferase 87A2, PFAM = PF00201
AT3G50150	Niben101Scf06525_381368-384864	PGSC0003DMG400010632, Description = , PFAM = PF03140
AT3G26020	Niben101Scf03766_662291-669006	B'ETA, Description = Serine/threonine protein phosphatase 2A 59 kDa regulatory subunit B' eta isoform, PFAM = PF01603
AT5G55560	Niben044Scf00002436Ctg006_4241-7861	WNK11, Description = Probable serine/threonine-protein kinase WNK11, PFAM = PF00069;WNK11, Description = Probable serine/threonine-protein kinase WNK11, PFAM = PF00069
AT3G48990	Niben101Scf08415_41803-48219	AAE3, Description = Oxalate--CoA ligase, PFAM = PF00501;PF13193
AT5G63190	Niben044Scf00021684Ctg002_7383-13298	At1g22730, Description = MA3 domain-containing protein, PFAM = PF02847;PF02847;PF02847;PF02847
AT3G08850	Niben101Scf12202_43628-63096	mip1, Description = Regulatory-associated protein of mTOR, PFAM = PF14538
AT1G12360	Niben101Scf02569_315273-329738	KEU, Description = SNARE-interacting protein KEULE, PFAM = PF00995
AT1G49540	Niben044Scf00056389Ctg001_1713-10643	ELP2, Description = Elongator complex protein 2, PFAM = PF00400;PF00400;PF00400;PF00400;PF00400;PF00400;PF00400
AT2G17420	Niben101Scf13180_86083-93443	NTR2, Description = Thioredoxin reductase 2, PFAM = PF07992
AT4G17520	Nbv0.5scaffold5066_76398-82843	rgga, Description = Hyaluronan/mRNA-binding protein, PFAM = PF04774;PF09598
AT5G23580	Niben044Scf00039768Ctg003_6401-21187	cpk9, Description = Calcium-dependent protein kinase 1, PFAM = PF13499;PF13499;PF00069;cpk9, Description = Calcium-dependent protein kinase 1, PFAM = PF00069;PF13499;PF13499
AT2G40140	Nbv0.5scaffold8405_1478-5565	At2g40140, Description = Zinc finger CCCH domain-containing protein 29, PFAM = PF12796;PF00642
AT5G51230	Niben101Scf02212_231748-258349	EMF2, Description = Polycomb group protein EMBRYONIC FLOWER 2, PFAM = PF09733;EMF2, Description = Polycomb group protein EMBRYONIC FLOWER 2, PFAM = PF09733
AT1G03160	Nbv0.5scaffold1643_295211-319803	iniA, Description = Uncharacterized protein in xynA 3'region, PFAM = PF01926;PF02581;FZL, Description = Probable transmembrane GTPase FZO-like, chloroplastic, PFAM = PF01926;PF02581
AT3G03150	Niben101Scf04231_250700-255338	LOC100282825, Description = , PFAM =
AT3G52750	Niben101Scf02917_154473-165011	ftsZ, Description = Chloroplast FtsZ-like protein, PFAM = PF12327;PF00091
AT3G53990	Niben101Scf06883_56335-59172	USP1, Description = Universal stress protein 1, PFAM = PF00582
AT2G19160	Niben101Scf03306_48531-55270	BnaA09g52890D, Description = BnaA09g52890D protein, PFAM = PF02485
AT3G44200	Niben101Scf04699_74005-81773	NEK5, Description = Serine/threonine-protein kinase Nek5, PFAM = PF00069
AT1G77680	Niben101Scf02429_712128-758260	SOV, Description = Inactive exonuclease DIS3L2, PFAM = PF00773
AT3G14010	Niben101Scf00747_255484-261568	CID3, Description = BnaC03g38270D protein, PFAM = PF14438;PF06741
AT5G13800	Niben101Scf03572_230028-235225	PPH, Description = Pheophytinase, chloroplastic, PFAM = PF12697
AT3G03380	Nbv0.5scaffold3448_194230-227058	DEGP7, Description = Protease Do-like 7, PFAM = PF12812;PF12812;PF13365;PF13180
AT3G12590	Nbv0.5scaffold2774_238607-278212	F383_04478, Description = Integrin alpha-3, PFAM =
AT3G26400	Niben101Scf04862_122859-132746	EIF4B2, Description = Eukaryotic translation initiation factor 4B2, PFAM = PF06273;PF06273
AT4G22300	Niben101Scf03209_146077-158494	At4g22300, Description = Probable carboxylesterase SOBER1-like, PFAM = PF02230
AT2G01910	Niben044Scf00003332Ctg005_13692-23569	PLE, Description = Microtubule-associated protein MAP65-1a, PFAM = PF03999
AT2G45000	Nbv0.3scaffold32776_7852-19573	NUP62, Description = Nuclear pore glycoprotein p62, PFAM = PF05064;NUP62, Description = Nuclear pore glycoprotein p62, PFAM = PF05064
AT3G28630	Niben101Scf18696_29151-33210	At1g27100, Description = Actin cross-linking protein, PFAM = PF04601
AT5G45330	Niben101Scf00570_204104-210477	sum2, Description = Protein LSM14 B, PFAM = PF12701
AT2G15480	Niben101Scf07563_250606-253929	TOGT1, Description = Scopoletin glucosyltransferase, PFAM = PF00201
AT1G30270	Niben101Scf02857_161587-168401	CIPK23, Description = CBL-interacting serine/threonine-protein kinase 23, PFAM = PF00069;PF03822
AT1G11400	Niben101Scf03906_89074-96040	PYM, Description = Partner of Y14-mago, PFAM = PF09282
AT3G56680	Niben101Scf00556_156304-165816	BnaA05g28140D, Description = BnaA05g28140D protein, PFAM = PF01424;PF12752
AT5G17290	Nbv0.3scaffold39584_6261-18351	atg5, Description = Autophagy protein 5, PFAM = PF04106;ATG5, Description = Autophagy protein 5, PFAM = PF04106;ATG5, Description = Autophagy protein 5, PFAM = PF04106;atg5, Description = Autophagy protein 5, PFAM = PF04106
AT5G15680	Nbv0.5scaffold2441_1431-22724	At5g15680, Description = Cell morphogenesis related protein, PFAM = PF14225;PF14228;PF14222
AT4G24680	Niben101Scf03445_219309-229915	PGSC0003DMG402018164, Description = , PFAM = PF07001
AT3G05200	Niben044Scf00013323Ctg002_3295-5631	ATL6, Description = E3 ubiquitin-protein ligase ATL6, PFAM = PF13639;ATL6, Description = E3 ubiquitin-protein ligase ATL6, PFAM = PF13639
AT2G40730	Niben101Scf23113_13947-36438	NTKL, Description = NTKL, PFAM = PF00069
AT2G31490	Niben101Scf00981_335885-349139	At2g31490, Description = AT2G31490 protein, PFAM =
AT2G01650	Niben101Scf08390_631617-640948	PUX2, Description = Plant UBX domain-containing protein 2, PFAM = PF00789;PF09409
AT1G74690	Nbv0.3scaffold22341_1665-8700	IQD31, Description = Protein IQ-DOMAIN 31, PFAM = PF13178;PF00612;PF00612
AT5G20840	Niben101Scf08683_65880-70253	PGSC0003DMG400009144, Description = Polyphosphoinositide phosphatase, PFAM =
AT3G07410	Niben044Scf00007993Ctg038_6375-10540	RABA5B, Description = Ras-related protein RABA5b, PFAM = PF00071
AT5G22950	Niben101Scf04560_198803-213369	chmp3, Description = Charged multivesicular body protein 3, PFAM = PF03357
AT4G03000	Niben101Scf05301_638429-643202	BnaA09g01220D, Description = BnaA09g01220D protein, PFAM = PF13920
AT5G63490	Niben101Scf00338_373466-383621	CBSCBSPB2, Description = CBS domain-containing protein CBSCBSPB2, PFAM = PF00571;PF00571;PF00571;PF00571;PF00564
AT1G78290	Niben044Scf00009456Ctg005_8759-14565	SAPK1, Description = Serine/threonine-protein kinase SAPK1, PFAM = PF00069
AT4G14490	Niben044Scf00058678Ctg000_5820-9430	BnaA01g33000D, Description = FHA domain plant protein, PFAM = PF00498;BnaA01g33000D, Description = FHA domain plant protein, PFAM = PF00498
AT5G43230	Niben101Scf07113_56279-70523	BnaC04g02610D, Description = BnaC04g02610D protein, PFAM = PF10358
AT3G49530	Nbv0.3scaffold39800_10395-16150	NAC091, Description = NAC domain-containing protein 91, PFAM = PF02365;NAC091, Description = NAC domain-containing protein 91, PFAM = PF02365
AT4G28080	Niben101Scf12258_128581-142151	TSS, Description = Protein TSS, PFAM = PF15044;PF12807;PF13424;PF13424
AT4G20980	Nbv0.3scaffold9950_46456-49572	TIF3D1, Description = Eukaryotic translation initiation factor 3 subunit D, PFAM = PF05091
AT4G29590	Nbv0.3scaffold50598_8200-19713	ubiE, Description = Ubiquinone/menaquinone biosynthesis methyltransferase, PFAM = PF08241;ubiE, Description = Ubiquinone/menaquinone biosynthesis methyltransferase, PFAM = PF08241
AT3G09270	Niben101Scf03147_1044590-1047725	gst7, Description = Tau class glutathione S-transferase, PFAM = PF00043;PF02798
AT1G36990	Nbv0.5scaffold6761_68945-76839	TCM_035014, Description = C-jun-amino-terminal kinase-interacting protein 3, putative, PFAM =
AT3G54900	Niben101Scf13167_174826-180648	GRXS7, Description = Monothiol glutaredoxin-S7, chloroplastic, PFAM = PF00462
AT2G24050	Niben101Scf01382_161837-171068	eIF4, Description = Eukaryotic translation initiation factor 4G, PFAM = PF02847;PF02854
AT3G49500	Niben101Scf12609_251090-257617	RDR6, Description = RNA-dependent RNA polymerase 6, PFAM = PF05183
AT5G08670	Niben101Scf04973_54053-61401	ATPB, Description = ATP synthase subunit beta, mitochondrial, PFAM = PF11421;PF02874;PF00006
AT3G16350	Niben101Scf05089_41681-50903	myb5, Description = Putative MYB transcription factor, PFAM = PF00249
AT5G04560	Nbv0.3scaffold21123_1-13924	DME2, Description = DNA demethylase, PFAM = PF15628;PF15629;DME2, Description = DNA demethylase, PFAM = PF15628;PF15629
AT5G62810	Niben044Scf00011364Ctg001_731-10412	PEX14, Description = Peroxisomal membrane protein PEX14, PFAM = PF04695
AT4G21450	Niben101Scf08443_12046-18894	MAMI, Description = Vesicle-associated protein 4-2, PFAM = PF00635
AT3G58640	Niben101Scf04933_43722-74842	drkC, Description = Serine/threonine-protein kinase CTR1, PFAM = PF07714;PF14381
AT1G32340	Niben101Scf05998_59659-68576	Sb06g027130, Description = Putative uncharacterized protein Sb06g027130, PFAM = PF01485;PF01485;PF05773
AT3G17880	Nbv0.5scaffold1666_364578-382456	TDX, Description = TPR repeat-containing thioredoxin TDX, PFAM = PF00085;TDX, Description = TPR repeat-containing thioredoxin TDX, PFAM = PF00085
AT2G42520	Niben101Scf05711_72775-79746	PL10B, Description = DEAD-box ATP-dependent RNA helicase 52B, PFAM = PF00270;PF00271
AT5G44450	Niben101Scf05387_787976-1091321	Ntmt, Description = Alpha N-terminal protein methyltransferase 1, PFAM = PF05891
AT2G32850	Niben044Scf00030233Ctg003_27945-33982	aak1, Description = AP2-associated protein kinase 1, PFAM = PF00069
AT5G47400	Niben101Scf03772_128018-144676	BnaC07g20180D, Description = BnaC07g20180D protein, PFAM = PF14724
AT2G39980	Niben101Scf00902_625380-632032	AT3, Description = Anthocyanin 5-aromatic acyltransferase, PFAM = PF02458
AT5G59450	Nbv0.3scaffold31263_15-3952	SCL11, Description = Scarecrow-like protein 11, PFAM = PF03514;SCL11, Description = Scarecrow-like protein 11, PFAM = PF03514;SCL11, Description = Scarecrow-like protein 11, PFAM = PF03514
AT3G47610	Niben044Scf00001370Ctg012_19247-26696	BnaC03g57060D, Description = BnaC03g57060D protein, PFAM = PF06221
AT2G43970	Niben101Scf05183_13246-19776	Sb08g007220, Description = Putative uncharacterized protein Sb08g007220, PFAM = PF05383
AT5G63010	Niben101Scf15579_89886-97757	At5g63010, Description = WD40 domain-containing protein, PFAM = PF00400
AT2G18410	Niben044Scf00030530Ctg001_1-4579	ELP5, Description = Elongator complex protein 5, PFAM = PF10483
AT5G47840	Niben101Scf05102_502174-513411	adk, Description = Adenylate kinase, PFAM = PF00406;adk, Description = Adenylate kinase, PFAM = PF00406
AT1G80000	Nbv0.3scaffold21221_3051-10886	Os01g0595100, Description = Glycine-rich family protein, PFAM = PF09405;Os01g0595100, Description = Glycine-rich family protein, PFAM = PF09405;Os01g0595100, Description = Glycine-rich family protein, PFAM = PF09405
AT1G08760	Niben101Scf01340_427834-435099	At3g19610, Description = DUF936 family protein, PFAM = PF06075
AT4G36630	Niben044Scf00014389Ctg001_32088-43865	EMB2754, Description = Putative uncharacterized protein At4g36630, PFAM = PF00637;PF10366;PF10367;PF00780
AT1G54460	Niben044Scf00017308Ctg017_1-4447	F4I4, Description = TPX2, C-terminal domain-containing protein, PFAM = PF06886;F4I4, Description = TPX2 (Targeting protein for Xklp2) family protein, PFAM = PF06886
AT3G16060	Niben101Scf07008_44842-52500	10310, Description = Kinesin-like protein, PFAM = PF00225
AT5G03340	Niben101Scf02139_235242-242928	CDC48A, Description = Cell division control protein 48 homolog A, PFAM = PF00004;PF00004;PF02933;PF02359
AT5G64460	Niben044Scf00024851Ctg021_10626-15920	F5J6, Description = Phosphoglycerate mutase-like protein, PFAM = PF00300
AT3G56460	Niben101Scf18080_9752-16753	ppsC, Description = Beta-ketoacyl-acyl-carrier-protein synthase I, PFAM = PF00107;PF08240
AT1G52570	Niben044Scf00015644Ctg017_1364-7466	PLD1, Description = Phospholipase D alpha 1, PFAM = PF00614;PF00614;PF00168;PF12357
AT5G57960	Niben101Scf09878_55071-64235	hflX, Description = GTPase HflX, PFAM = PF01926;PF16360;PF13167
AT5G41190	Niben044Scf00004042Ctg006_1-6063	nob1, Description = RNA-binding protein NOB1, PFAM = PF08772;PF17146
AT1G30910	Nbv0.3scaffold37994_1-7319	ARC, Description = Mo-molybdopterin cofactor sulfurase, PFAM = PF03473;PF03476
AT1G10170	Nbv0.3scaffold24285_10424-15786	NFXL1, Description = NF-X1-type zinc finger protein NFXL1, PFAM = PF01422;PF01422;PF01422;PF01422;PF01422;PF01422;PF01422;PF01422;NFXL1, Description = NF-X1-type zinc finger protein NFXL1, PFAM = PF01422;PF01422;PF01422;PF01422;PF01422;PF01422;PF01422;PF01422
AT4G17890	Nbv0.3scaffold2747_13563-22614	AGD8, Description = Probable ADP-ribosylation factor GTPase-activating protein AGD8, PFAM = PF01412
AT5G08510	Niben101Scf05617_131911-135297	ELI1, Description = Pentatricopeptide repeat-containing protein, PFAM = PF13041;PF13041;PF13041;PF01535;PF01535;PF01535;PF12854
AT3G20800	Niben101Scf00435_560161-584811	RQCD1, Description = Cell differentiation protein RCD1 homolog, PFAM = PF04078;RQCD1, Description = Cell differentiation protein RCD1 homolog, PFAM = PF04078
AT3G58680	Niben101Scf00212_172534-179819	MBF1B, Description = Multiprotein-bridging factor 1b, PFAM = PF01381;PF08523
AT5G61960	Niben101Scf17719_469671-478627	ML4, Description = Protein MEI2-like 4, PFAM = PF04059;PF00076;PF00076
AT3G11220	Niben101Scf02907_653938-660021	ELP4, Description = Elongator complex protein 4, PFAM = PF05625
AT2G33590	Niben101Scf00163_36738-43292	ccr2, Description = Cinnamoyl-CoA reductase 2, PFAM = PF01370
AT1G76460	Nbv0.3scaffold52607_9556-14240	At1g20880, Description = RNA recognition motif-containing protein, PFAM = PF00076;BnaA07g32790D, Description = BnaA07g32790D protein, PFAM = PF00076
AT5G20610	Niben101Scf06042_512768-518680	PMIR1, Description = Protein PLASTID MOVEMENT IMPAIRED 1-RELATED 1, PFAM = PF01476;PF10358
AT5G14420	Niben101Scf00046_329318-335804	RGLG2, Description = E3 ubiquitin-protein ligase RGLG2, PFAM = PF07002;PF13920
AT3G02160	Niben101Scf12735_82620-85711	glysoja_019227, Description = Transcription initiation factor TFIID subunit 3, PFAM = PF07524
AT4G13010	Niben101Scf09846_128279-136878	At4g13010, Description = Putative quinone-oxidoreductase homolog, chloroplastic, PFAM = PF13602;PF08240
AT2G29420	Niben101Scf03147_1150225-1152958	gst7, Description = Tau class glutathione S-transferase, PFAM = PF02798;PF00043
AT1G28520	Niben101Scf04395_92840-103956	VOZ2, Description = Transcription factor VOZ2, PFAM =
AT4G18040	Niben101Scf02638_464323-484375	eIF4E, Description = Eukaryotic translation initiation factor 4E, PFAM = PF01652
AT5G19400	Nbv0.3scaffold51137_3502-9930	SMG7, Description = Protein SMG7, PFAM = PF10373;PF10374
AT3G20290	Niben101Scf15532_218248-228411	EHD1, Description = EH domain-containing protein 1, PFAM = PF16880;PF12763;PF00350
AT2G48000	Niben101Scf00841_331869-344645	PGSC0003DMG400007133, Description = DUF2146 family protein, PFAM = PF10220;PF10220;PF10220;PF10220
AT1G30320	Niben044Scf00023656Ctg004_17699-23588	BnaC03g59630D, Description = BnaC03g59630D protein, PFAM = PF03763
AT2G40070	Niben101Scf24322_30940-40094	At2g40070, Description = At2g40070, PFAM =
AT4G10610	Niben101Scf07590_143731-152364	c18, Description = Ataxin-2, C-terminal, PFAM = PF07145;PF00076;PF00076
AT1G35830	Nbv0.3scaffold530_45842-48435	VQ22, Description = AtVQ22, PFAM = PF05678;, Description = , PFAM = PF05678
AT4G15560	Niben101Scf00246_435992-442110	TKT2, Description = Probable 1-deoxy-D-xylulose-5-phosphate synthase, chloroplastic, PFAM = PF02779;PF13292;PF02780
AT5G23250	Niben101Scf03595_977186-998863	scsA, Description = Succinyl-CoA ligase [ADP-forming] subunit alpha, PFAM = PF00549;PF02629;SCOA, Description = Succinyl-CoA ligase [ADP-forming] subunit alpha-1, mitochondrial, PFAM = PF00549;PF02629
AT3G25250	Niben101Scf05152_10507-13929	OXI1, Description = Serine/threonine-protein kinase OXI1, PFAM = PF00069;PF00069
AT3G28180	Niben101Scf04626_165875-170527	cslA1, Description = Xyloglucan glycosyltransferase, PFAM = PF13632;CSLC4, Description = Xyloglucan glycosyltransferase 4, PFAM = PF13632
AT4G24020	Nbv0.3scaffold37150_11286-17737	PGSC0003DMG401012256, Description = , PFAM = PF02042;PF00564;PGSC0003DMG401012256, Description = , PFAM = PF00564;PF02042;PGSC0003DMG401012256, Description = , PFAM = PF00564;PF02042
AT4G26850	Niben101Scf08035_93324-102125	GGP, Description = GDP-L-galactose phosphorylase, PFAM =
AT1G26110	Niben101Scf01338_536846-545633	DCP5, Description = Protein decapping 5, PFAM = PF09532;PF12701
AT1G67900	Niben101Scf08050_13743-18185	At1g67900, Description = BTB/POZ domain-containing protein At1g67900, PFAM = PF03000
AT1G21270	Niben101Scf00149_1030612-1038686	WAK2, Description = Wall-associated receptor kinase 2, PFAM = PF07645;PF13947;PF00069
AT4G12780	Niben101Scf03710_1004782-1015661	AUL1, Description = Auxilin-related protein 2, PFAM =
AT1G42550	Niben044Scf00000055Ctg001_1378-6109	PMI1, Description = Protein PLASTID MOVEMENT IMPAIRED 1, PFAM = PF10358
AT3G15030	Nbv0.3scaffold73662_2907-6160	TCP4, Description = Transcription factor TCP4, PFAM = PF03634;TCP4, Description = Transcription factor TCP4, PFAM = PF03634;TCP4, Description = Transcription factor TCP4, PFAM = PF03634;BRC1, Description = Transcription factor PCF8, PFAM = PF03634
AT3G60740	Niben101Scf11361_246477-265690	TFCD, Description = Tubulin-folding cofactor D, PFAM = PF12612
AT5G66180	Niben101Scf03463_271761-280915	At5g66180, Description = S-adenosyl-L-methionine-dependent methyltransferase domain-containing protein, PFAM = PF01189;PF01189
AT2G32000	Niben101Scf06525_52987-70717	top3b, Description = DNA topoisomerase, PFAM = PF01751;PF01131
AT5G28010	Niben101Scf05250_281769-285276	PGSC0003DMG400003399, Description = S-norcoclaurine synthase, PFAM = PF00407
AT1G01510	Niben101Scf09512_526397-533190	AN, Description = C-terminal binding protein AN, PFAM = PF02826
AT4G30340	Niben101Scf19517_1-17823	DGK7, Description = Diacylglycerol kinase 7, PFAM = PF00781;PF00609
AT3G02570	Niben101Scf10375_231513-246142	PMI1, Description = Mannose-6-phosphate isomerase 1, PFAM = PF01238
AT1G79090	Niben101Scf03856_400203-407899	At1g79090, Description = AT1G79090 protein, PFAM =
AT2G39420	Niben101Scf00449_74326-84641	At2g39420, Description = Alpha/beta-Hydrolases superfamily protein, PFAM = PF12146
AT3G22160	Niben101Scf12102_175509-178030	, Description = , PFAM = PF05678
AT2G45620	Niben101Scf06404_48937-61109	URT1, Description = UTP:RNA uridylyltransferase 1, PFAM = PF03828;PF01909
AT5G49900	Niben101Scf02182_1636537-1645937	GBA2, Description = GBA2, PFAM = PF04685;PF12215
AT2G20000	Niben101Scf10980_54772-72969	CDC27B, Description = Cell division cycle protein 27 homolog B, PFAM = PF00515;PF00515;PF12895;PF13181
AT5G20910	Niben101Scf04552_202854-208373	AIP2, Description = E3 ubiquitin-protein ligase AIP2, PFAM = PF13639
AT1G76730	Nbv0.3scaffold46237_12477-16647	fcl2, Description = 5-formyltetrahydrofolate cyclo-ligase, PFAM = PF01812;fcl2, Description = 5-formyltetrahydrofolate cyclo-ligase, PFAM = PF01812
AT5G13570	Niben101Scf26315_9196-29343	DCP2, Description = mRNA-decapping enzyme subunit 2, PFAM = PF00293;PF05026
AT1G08410	Niben101Scf03817_1109249-1118596	lsg1, Description = Large subunit GTPase 1, PFAM = PF01926
AT4G35140	Niben101Scf02908_495526-504323	pc326, Description = Nucleotide binding protein, PFAM = PF00400;PF00400
AT5G20490	Niben044Scf00004550Ctg005_1-14830	hamy4, Description = Myosin-J heavy chain, PFAM = PF00063;PF00612;PF00612;PF00612;PF00612;PF02736;PF01843
AT5G24350	Nbv0.3scaffold35698_2853-17192	NAG, Description = Neuroblastoma-amplified protein, PFAM = PF08314;PF08314
AT2G30530	Niben101Scf00023_230864-239101	BnaA03g14040D, Description = BnaA03g14040D protein, PFAM =
AT5G22060	Niben101Scf03817_1591044-1596217	dnaJ, Description = Putative DNAJ protein, PFAM = PF01556;PF00684;PF00226
AT1G15290	Nbv0.3scaffold26228_23667-27896	TSS, Description = Eukaryotic translation initiation factor 3 subunit, putative, PFAM =
AT5G35560	Nbv0.5scaffold342_614400-630352	MTR_2g041470, Description = DENN (AEX-3) domain protein, PFAM = PF02141;PF03456
AT5G17380	Nbv0.3scaffold55068_1-5391	HACL, Description = 2-hydroxyacyl-CoA lyase, PFAM = PF02776;PF00205;PF02775
AT5G08390	Niben044Scf00005893Ctg012_3837-15213	Os01g0531300, Description = Os01g0531300 protein, PFAM = PF13925
AT3G07660	Niben101Scf06853_2743-20507	GIP1, Description = GBF-interacting protein 1, PFAM = PF06972
AT3G17700	Nbv0.5scaffold1584_365325-422855	CNGC20, Description = Probable cyclic nucleotide-gated ion channel 20, chloroplastic, PFAM = PF00520;CNGC, Description = Cyclic nucleotide-gated cation channel protein, PFAM =
AT5G65460	Niben044Scf00049941Ctg005_683-3226	KAC1, Description = Geminivirus Rep-interacting motor protein, PFAM =
AT2G24260	Niben044Scf00044258Ctg005_1-7616	BHLH66, Description = Transcription factor bHLH66, PFAM = PF00010
AT1G04300	Niben101Scf06279_211097-222958	At5g43560, Description = MATH domain-containing protein At5g43560, PFAM = PF00917
AT2G41835	Niben101Scf00735_615479-624123	SAP16, Description = Zinc finger AN1 and C2H2 domain-containing stress-associated protein 16, PFAM = PF01428;PF01428
AT3G15610	Niben101Scf15077_90468-97224	strap, Description = Serine-threonine kinase receptor-associated protein, PFAM = PF00400;PF00400;PF00400;PF00400
AT1G27100	Nbv0.5scaffold898_156066-164781	At1g27100, Description = Actin cross-linking protein, PFAM = PF04601;PF04601;PF04601
AT4G26100	Niben044Scf00036362Ctg011_1-6800	ckl5, Description = Casein kinase I isoform delta-like protein, PFAM = PF00069
AT3G17850	Niben101Scf01940_52114-86533	IREH1, Description = Probable serine/threonine protein kinase IREH1, PFAM = PF00069
AT5G66730	Nbv0.3scaffold78059_4088-7550	IDD1, Description = Protein indeterminate-domain 1, PFAM = PF00096;IDD1, Description = Protein indeterminate-domain 1, PFAM = PF00096;IDD1, Description = Protein indeterminate-domain 1, PFAM = PF00096
AT2G05840	Niben101Scf12443_156593-164209	PAA1, Description = Proteasome subunit alpha type-6, PFAM = PF00227;PF10584
AT1G80670	Niben101Scf11779_203592-213906	RAE1, Description = Protein RAE1, PFAM = PF00400;PF00400;PF00400;PF00400
AT1G17455	Nbv0.3scaffold101349_558-2902	EFL4, Description = Protein ELF4-LIKE 4, PFAM = PF07011;EFL2, Description = BnaC02g21500D protein, PFAM = PF07011;EFL4, Description = Protein ELF4-LIKE 4, PFAM = PF07011;EFL3, Description = Protein ELF4-LIKE 3, PFAM = PF07011
AT5G59010	Niben044Scf00034642Ctg000_1-5536	At5g41260, Description = Probable serine/threonine-protein kinase At5g41260, PFAM = PF07714
AT1G29400	Niben101Scf00825_456219-463465	ML5, Description = Protein MEI2-like 5, PFAM = PF00076;PF00076;PF04059
AT5G61140	Niben101Scf04410_946884-1029148	BRR2C, Description = DExH-box ATP-dependent RNA helicase DExH14, PFAM = PF00271;PF00271;PF00270;PF00270;PF02889;PF02889
AT3G03980	Niben101Scf05767_728190-730987	fabG, Description = 3-ketoacyl-ACP reductase, PFAM = PF13561
AT2G44830	Niben044Scf00035729Ctg008_1933-7031	Adi3, Description = AvrPto-dependent Pto-interacting protein 3, PFAM = PF00069;PF00069;Os06g0291600, Description = Protein kinase G11A, PFAM = PF00069;PF00069
AT4G02340	Niben101Scf00640_514499-530502	eh3, Description = Epoxide hydrolase 3, PFAM = PF00561
AT1G48110	Niben044Scf00036109Ctg004_1-7012	PGSC0003DMG400004607, Description = YTH domain family protein 2, PFAM =;ECT7, Description = YTH domain family protein 2, PFAM =
AT4G37900	Niben101Scf00351_591843-600263	GRDP2, Description = Glycine-rich domain-containing protein 2, PFAM = PF07173;PF07173
AT2G41430	Niben101Scf04411_221796-224430	ERD15, Description = Protein EARLY RESPONSIVE TO DEHYDRATION 15, PFAM = PF07145
AT1G57770	Niben101Scf07508_873620-882058	crtH, Description = Carotenoid isomerase, PFAM = PF01593
AT3G19450	Niben101Scf08134_168580-175837	CAD14, Description = Probable cinnamyl alcohol dehydrogenase 1, PFAM = PF08240;PF00107
AT3G03490	Niben101Scf00317_652563-661152	PEX19-1, Description = Peroxisome biogenesis protein 19-1, PFAM = PF04614
AT3G54420	Niben101Scf02171_48486-51616	chi, Description = Class IV chitinase, PFAM = PF00182
AT3G61600	Niben101Scf00503_1116754-1133218	POB1, Description = AtPOB1, PFAM = PF00651;PF07707
AT5G35620	Niben101Scf10324_208371-216120	eIF4E, Description = Eukaryotic translation initiation factor 4E, PFAM = PF01652
AT2G17840	Niben044Scf00026420Ctg002_8200-14155	ERD7, Description = Probable senescence related protein, PFAM = PF06911
AT5G55530	Niben101Scf15048_49566-52347	BnaC06g03720D, Description = BnaC06g03720D protein, PFAM = PF00168
AT2G02170	Niben101Scf01819_239673-249933	At1g30320, Description = Remorin family protein, PFAM = PF03763
AT1G24100	Niben101Scf00661_14430-20858	UGT74B1, Description = UDP-glycosyltransferase 74B1, PFAM = PF00201
AT3G47930	Niben044Scf00023329Ctg023_1-14247	gldh, Description = L-galactono-1,4-lactone dehydrogenase, PFAM = PF01565;PF04030
AT5G58300	Niben101Scf04123_121019-125279	RKL1, Description = Putative inactive receptor kinase, PFAM = PF08263;PF07714;RKL1, Description = Putative inactive receptor kinase, PFAM = PF07714;PF08263
AT4G35985	Niben101Scf05710_71152-78765	ERD7, Description = AT3g51250/F24M12_290, PFAM = PF06911
AT3G25070	Niben101Scf03488_646519-650402	POPTR_0002s24680g, Description = RPM1-interacting protein 4, PFAM = PF05627
AT5G11900	Niben101Scf01699_63637-73320	SUI1B, Description = Translation initiation factor SUI1 family protein, PFAM = PF01253
AT1G11480	Niben101Scf00176_249815-256341	At1g11480, Description = At1g11480/T23J18_15, PFAM =
AT5G26760	Niben044Scf00053401Ctg000_1802-7981	At5g26760, Description = RNA polymerase II-associated protein 2 homolog, PFAM = PF04181
AT3G20860	Niben101Scf14741_27660-36114	stkc, Description = Serine/threonine-protein kinase Nek5, PFAM = PF00069
AT5G61190	Niben101Scf08872_19090-24515	BnaA09g39750D, Description = BnaA09g39750D protein, PFAM = PF14418;PF01936
AT2G26980	Niben044Scf00017106Ctg007_1-7136	CIPK3, Description = CBL-interacting serine/threonine-protein kinase 3, PFAM = PF03822;PF00069
AT4G39050	Niben101Scf00883_469629-491021	KIN7D, Description = Kinesin-like protein KIN-7D, mitochondrial, PFAM = PF13920;PF00225
AT3G16270	Nbv0.5scaffold205_696652-704258	At3g16270, Description = VHS domain-containing protein At3g16270, PFAM = PF01417
AT3G18035	Niben101Scf01181_296781-301975	pabf, Description = DNA-binding protein, PFAM = PF00538
AT1G48760	Niben101Scf19911_49108-54014	ap3d1, Description = AP-3 complex subunit delta, PFAM = PF01602
AT3G22270	Niben101Scf06826_551694-563230	Sb03g035750, Description = Putative uncharacterized protein Sb03g035750, PFAM =
AT1G60810	Niben101Scf04287_642259-648215	aclb, Description = ATP citrate lyase b-subunit, PFAM = PF08442;PF16114
AT5G20070	Nbv0.3scaffold2236_53073-59245	NUDT19, Description = Nudix hydrolase 19, chloroplastic, PFAM = PF00293;PF09297;PF09296;npy1, Description = NADH pyrophosphatase, PFAM = PF09297;PF09296;PF00293
AT3G18820	Niben101Scf06726_101694-109688	RABG3E, Description = Ras-related protein RABG3e, PFAM = PF00071
AT3G54680	Nbv0.5scaffold1914_376032-378706	;F383_26418, Description = Putative Xaa-Pro aminopeptidase, PFAM =
AT3G50530	Niben101Scf01814_86025-92363	CRK5, Description = CDPK-related kinase 5, PFAM = PF00069
AT3G44190	Niben101Scf02468_1088781-1094078	At5g22140, Description = FAD/NAD(P)-binding oxidoreductase family protein, PFAM = PF07992
AT4G16440	Niben101Scf16148_217911-228634	NAR1, Description = Protein NAR1, PFAM = PF02256;PF02906
AT5G05090	Nbv0.3scaffold15145_13739-16638	MYBC1, Description = Myb family transcription factor, PFAM = PF00249;MYBC1, Description = Myb family transcription factor, PFAM = PF00249;MYBC1, Description = Myb family transcription factor, PFAM = PF00249;MYBC1, Description = Myb family transcription factor, PFAM = PF00249
AT1G76360	Niben044Scf00027892Ctg015_4997-12946	At4g35600, Description = Probable serine/threonine-protein kinase Cx32, chloroplastic, PFAM = PF07714;NAK, Description = Putative serine/threonine-protein kinase Cx32, chloroplastic, PFAM = PF07714
AT1G09000	Niben101Scf01191_165680-174966	ANP1, Description = Mitogen-activated protein kinase kinase kinase ANP1, PFAM = PF00069
AT5G56350	Niben101Scf04292_1180122-1186435	pk, Description = Pyruvate kinase, PFAM = PF00224;PF02887
AT2G20860	Niben101Scf07527_202532-209894	LIP1, Description = Lipoyl synthase, mitochondrial, PFAM = PF04055;PF16881
AT2G18193	Nbv0.5scaffold2144_110306-114105	At2g18193, Description = AAA-ATPase At2g18193, PFAM = PF14363;PF00004
AT2G05120	Niben101Scf02852_236796-251993	NUP133, Description = Nuclear pore complex protein NUP133, PFAM = PF08801
AT4G24690	Niben101Scf05437_115446-121165	NBR1, Description = Phox/Bem1p, PFAM = PF00564;PF00569;PF16158
AT3G14075	Niben101Scf11312_12373-19396	BnaC01g37230D, Description = BnaC01g37230D protein, PFAM = PF01764;PF03893
AT4G20260	Nbv0.5scaffold6074_8746-12451	drepp4, Description = 22 kDa polypeptide, PFAM = PF05558;PCAP1, Description = Plasma membrane-associated cation-binding protein 1, PFAM = PF05558
AT1G22870	Niben044Scf00007373Ctg012_1-11217	At1g22870, Description = SCY1-like protein 2, PFAM = PF00069
AT4G05150	Nbv0.3scaffold13807_31077-36160	At1g04700, Description = Octicosapeptide/Phox/Bem1p domain-containing protein kinase, PFAM = PF00564
AT1G75170	Niben101Scf08376_62760-67260	Sb01g009680, Description = Putative uncharacterized protein Sb01g009680, PFAM = PF03765;PF00650
AT2G05710	Nbv0.3scaffold11889_7591-24167	acnA, Description = Aconitase, PFAM = PF00330;PF00694;ACO1, Description = Aconitate hydratase 1, PFAM = PF00330;PF00694
AT1G75100	Nbv0.5scaffold728_252156-258430	AUL1, Description = Auxilin-related protein 2, PFAM =
AT5G16730	Niben044Scf00000049Ctg008_3018-8477	T29A15, Description = WEB family plant protein, PFAM =
AT4G22290	Niben101Scf01556_507175-516929	At1g16860, Description = Uncharacterized membrane protein At1g16860, PFAM =
AT1G12520	Niben101Scf06912_200988-206079	CCS, Description = Putative copper chaperone for Cu/Zn superoxide dismutase, PFAM = PF00080;PF00403
AT3G48690	Niben101Scf02408_424427-427757	CXE13, Description = Probable carboxylesterase 13, PFAM = PF07859
AT1G01050	Niben101Scf15792_103109-106841	PPA1, Description = Soluble inorganic pyrophosphatase PPA1, PFAM = PF00719
AT1G66070	Niben101Scf06222_65836-78693	At5g37475, Description = Eukaryotic translation initiation factor 3 subunit J, PFAM = PF08597
AT4G27520	Nbv0.3scaffold45187_13257-17089	CT099, Description = Early nodulin-like protein 2, PFAM = PF02298;CT099, Description = CT099, PFAM = PF02298;CEL, Description = Early nodulin-like protein 2, PFAM = PF02298
AT3G26932	Niben044Scf00027401Ctg011_1-2295	DRB1501, Description = Double-stranded RNA binding protein, PFAM = PF00035;PF00035
AT5G55060	Niben044Scf00047007Ctg002_22543-32491	BnaA10g09330D, Description = BnaA10g09330D protein, PFAM = PF13890
AT2G26570	Niben101Scf00090_845521-850631	BnaC07g44220D, Description = BnaC07g44220D protein, PFAM = PF05701
AT5G55860	Niben044Scf00015458Ctg004_16351-20884	At5g55860, Description = WEB family protein At5g55860, PFAM = PF05701
AT2G47310	Niben101Scf01051_384401-395569	fca, Description = Flowering time control protein FCA, PFAM = PF00397;PF00076;PF00076
AT3G61110	Niben101Scf01818_779840-782847	RPS27, Description = 40S ribosomal protein S27, PFAM = PF01667
AT4G24100	Niben101Scf08652_174700-205004	MAP4K4, Description = MAP kinase, PFAM = PF00069
AT1G44835	Niben101Scf01180_719651-731080	At1g44835, Description = YbaK/aminoacyl-tRNA synthetase-associated domain-containing protein, PFAM = PF04073
AT4G08540	Niben101Scf00941_576913-586485	BnaC06g38420D, Description = BnaC06g38420D protein, PFAM = PF10186
AT3G51620	Niben101Scf00103_419347-433248	pco079591, Description = Poly(A) RNA polymerase cid14, PFAM =
AT2G22400	Niben101Scf00783_494-20993	BnaA09g42670D, Description = BnaA09g42670D protein, PFAM = PF01189
AT2G17380	Niben101Scf02947_381760-389129	ap1, Description = AP-1 complex subunit sigma-2, PFAM = PF01217
AT4G37870	Niben101Scf15153_208082-215131	PCKA, Description = Phosphoenolpyruvate carboxykinase [ATP], PFAM = PF01293
AT4G21610	Nbv0.5scaffold2625_157747-167296	LOL1, Description = AtLOL1, PFAM = PF06943;PF06943;LOL1, Description = AtLOL1, PFAM = PF06943;PF06943
AT5G47490	Niben044Scf00017612Ctg001_194-10229	BnaA09g18310D, Description = BnaA09g18310D protein, PFAM = PF12932;PF12931;BnaC09g20220D, Description = BnaC09g20220D protein, PFAM = PF12931;PF12932
AT3G55620	Niben101Scf07027_452631-458813	eIF6, Description = Eukaryotic translation initiation factor 6, PFAM = PF01912
AT4G11860	Niben101Scf02465_64064-77199	Ni, Description = Protein FAM63A, PFAM = PF04424
AT3G12020	Niben101Scf05711_507231-526471	KIN7K, Description = Kinesin-like protein KIN-7K, chloroplastic, PFAM = PF00225
AT2G16950	Niben044Scf00030328Ctg008_979-9735	TNPO1, Description = Transportin-1, PFAM = PF03810
AT4G28000	Niben044Scf00001889Ctg019_1-8808	At4g28000, Description = P-loop containing nucleoside triphosphate hydrolases superfamily protein, PFAM = PF00004
AT5G11580	Niben101Scf01611_366099-371680	Sb03g033330, Description = Putative uncharacterized protein Sb03g033330, PFAM = PF00415;PF00415;PF00415;PF00415
AT3G53230	Niben101Scf04639_318269-333550	cdcD, Description = Transitional endoplasmic reticulum ATPase, PFAM = PF00004;PF00004;PF02933;PF02359
AT1G67690	Nbv0.5scaffold232_804457-881924	At1g67690, Description = Probable thimet oligopeptidase, PFAM = PF01432
AT4G36760	Niben044Scf00007351Ctg009_9962-22249	app2, Description = Xaa-Pro aminopeptidase 2, PFAM = PF01321;PF00557;PF16189;PF16188
AT1G12060	Niben101Scf00837_823097-826176	PGSC0003DMG400041029, Description = Bcl-2-associated athanogene-like protein, PFAM = PF02179
AT3G15220	Niben101Scf02318_38177-57160	stk25a, Description = Zgc:92836, PFAM = PF00069
AT4G32010	Niben044Scf00004410Ctg013_1492-9731	HSI2, Description = AP2/B3 transcription factor family protein, PFAM = PF02362;HSI2, Description = AP2/B3 transcription factor family protein, PFAM = PF02362
AT5G39380	Niben101Scf08680_203307-209333	At5g07820, Description = Os12g0506500 protein, PFAM = PF07839
AT3G02090	Niben101Scf05308_12612-21385	mppB, Description = Mitochondrial-processing peptidase subunit beta, PFAM = PF05193;PF00675
AT1G06290	Niben101Scf02438_219830-243884	ACX3, Description = Acyl-coenzyme A oxidase 3, peroxisomal, PFAM = PF01756;PF02770;PF00441
AT1G58350	Nbv0.3scaffold21785_3688-21258	ZW18, Description = F19C14.4 protein, PFAM = PF05057;PF12394;ZW18, Description = F19C14.4 protein, PFAM = PF12394;PF05057
AT4G32330	Nbv0.3scaffold978_73059-80924	WDL6, Description = Protein WVD2-like 6, PFAM = PF06886
AT3G22190	Niben044Scf00008083Ctg016_1-9191	IQD5, Description = Protein IQ-domain 5, PFAM = PF00612
AT1G54490	Niben101Scf03565_650526-677571	XRN4, Description = 5'-3' exoribonuclease 4, PFAM = PF00098;PF03159
AT5G59160	Niben101Scf10343_122699-127123	NPP1, Description = Serine/threonine-protein phosphatase PP1 isozyme 1, PFAM = PF16891;PF00149
AT4G22150	Nbv0.3scaffold50750_7258-11069	PUX3, Description = CDC48-interacting UBX-domain protein 3, PFAM = PF00789;PF08059
AT3G45850	Niben101Scf03722_45191-54865	KIN5D, Description = Kinesin-like protein KIN-5D, PFAM = PF00225
AT5G50640	Niben101Scf23003_9318-18829	CBSCBSPB4, Description = CBS domain-containing protein CBSCBSPB4, PFAM = PF00571;PF00571;PF00571;PF00571;PF00564
AT5G13710	Nbv0.5scaffold196_940136-957055	SMT1, Description = Cycloartenol-C-24-methyltransferase, PFAM = PF08498;PF08241;SMT1, Description = Cycloartenol-C-24-methyltransferase, PFAM = PF08241;PF08498
AT1G56440	Niben044Scf00007725Ctg009_1-4569	OEP64, Description = RNA polymerase II-associated protein 3, PFAM = PF13877;PF00515;PF13181
AT3G11820	Niben101Scf05694_10486-13737	SYP124, Description = Syntaxin-124, PFAM = PF05739;PF00804
AT4G24760	Nbv0.5scaffold4084_169989-176393	abhd17c, Description = Protein ABHD17C, PFAM = PF12146;abhd17c, Description = Protein ABHD17C, PFAM = PF12146
AT1G48090	Nbv0.5scaffold2324_54504-172927	At1g48090, Description = BnaC06g01590D protein, PFAM = PF16908;PF06650;PF16910;PF12624;PF06398;PF06101;PF06101
AT3G26040	Niben044Scf00009266Ctg021_3326-8143	catf2, Description = Acyl-transferase, PFAM = PF02458
AT1G01950	Niben101Scf04813_202587-225232	ARK2, Description = Armadillo repeat-containing kinesin-like protein 2, PFAM = PF00514;PF00225
AT1G03760	Nbv0.3scaffold6536_8077-16369	KK1_033936, Description = RNA polymerase II subunit 5-mediating protein isogeny, PFAM = PF02996;TCM_026905, Description = Prefoldin chaperone subunit family protein, putative isoform 2, PFAM = PF02996
AT1G69260	Niben101Scf04400_454306-457773	AFP2, Description = Ninja-family protein AFP2, PFAM = PF07897;PF16136
AT4G25840	Nbv0.3scaffold7965_33636-54561	GPP2, Description = (DL)-glycerol-3-phosphatase 2, PFAM = PF13419;GPP2, Description = (DL)-glycerol-3-phosphatase 2, PFAM = PF13419
AT1G09810	Niben101Scf04197_116528-122556	ECT8, Description = Evolutionarily conserved C-terminal region 8, PFAM = PF04146
AT1G72550	Niben044Scf00019626Ctg006_358-8134	SYFB, Description = Putative phenylalanine--tRNA ligase beta subunit, PFAM = PF03483
AT4G33050	Niben101Scf00611_1203093-1207870	IQM5, Description = IQ domain-containing protein IQM5, PFAM =
AT3G13300	Nbv0.3scaffold16102_19990-32123	EDC4, Description = Enhancer of mRNA-decapping protein 4, PFAM = PF16529
AT3G11960	Niben044Scf00022423Ctg000_35287-45610	Sb02g006020, Description = Putative uncharacterized protein Sb02g006020, PFAM = PF10433
AT3G55005	Nbv0.3scaffold62601_1-8329	TON1A, Description = Protein TONNEAU 1a, PFAM = PF16045
AT4G37980	Niben044Scf00060119Ctg000_17642-22002	cad6, Description = Cinnamyl alcohol dehydrogenase 6, PFAM = PF00107;PF08240
AT2G20190	Niben044Scf00010979Ctg006_490-13948	CLASP, Description = CLIP-associated protein, PFAM = PF12348;PF12348
AT4G23180	Niben101Scf06113_118312-123668	CRK10, Description = Cysteine-rich receptor-like protein kinase 10, PFAM = PF07714;PF01657;PF01657
AT5G52560	Niben101Scf08753_258668-278377	USP, Description = UDP-sugar pyrophosphorylase, PFAM = PF01704
AT5G64610	Niben101Scf25141_8400-25951	HAM1, Description = Histone acetyltransferase of the MYST family 1, PFAM = PF01853;PF11717
AT5G23960	Niben044Scf00055581Ctg000_5015-9471	HRR8, Description = Putative 5-epi-aristolochene synthase, PFAM = PF01397;PF03936
AT2G45990	Niben101Scf05118_744659-750110	CPLD7, Description = AT2G45990 protein, PFAM =
AT5G62030	Niben101Scf09628_20866-25010	dph1, Description = Diphthamide biosynthesis protein 1, PFAM = PF01866
AT1G07160	Niben101Scf07355_184348-190950	Sb05g007150, Description = Putative uncharacterized protein Sb05g007150, PFAM = PF00481
AT5G19390	Nbv0.5scaffold462_136020-163650	ROPGAP7, Description = Rho GTPase-activating protein 7, PFAM = PF00620;PF00169;PF14389;ROPGAP7, Description = Rho GTPase-activating protein 7, PFAM = PF14389;PF00620;PF00169
AT2G14835	Niben101Scf08001_149517-157127	ZnFC3CH4, Description = Zinc finger family protein, PFAM =
AT5G41330	Niben101Scf11689_373373-376761	At5g41330, Description = BTB/POZ domain-containing protein At5g41330, PFAM = PF02214
AT1G54710	Niben044Scf00013378Ctg023_2699-7895	ATG18G, Description = AtATG18g, PFAM = PF00400;PF12490
AT4G31770	Niben101Scf03340_239092-256987	DBR1, Description = Lariat debranching enzyme, PFAM = PF00149;PF05011
AT5G22120	Niben044Scf00015044Ctg001_7804-17432	At5g22120, Description = At5g22100, PFAM =;Ccrd_013657, Description = Nucleotide-binding, alpha-beta plait, PFAM =
AT5G23430	Niben101Scf18623_35596-60880	kat80, Description = Katanin p80 WD40 repeat-containing subunit B1 homolog, PFAM = PF00400;PF00400;PF00400;PF00400;PF00400;PF13925
AT4G37130	Niben101Scf00044_87093-97110	NUP58, Description = Nuclear pore complex protein NUP58, PFAM = PF15967
AT1G04850	Niben101Scf03488_671970-681630	Sb04g020490, Description = Putative uncharacterized protein Sb04g020490, PFAM = PF09409;PF00627
AT1G45160	Nbv0.5scaffold1781_12712-27394	stpk15, Description = Serine/threonine protein kinase 15, PFAM = PF00069
AT1G68370	Niben101Scf05731_93-9891	ATJ15, Description = Chaperone protein dnaJ 15, PFAM = PF00226
AT1G06070	Niben101Scf03570_123303-131253	rsg, Description = BZIP transcription factor, PFAM = PF00170
AT3G27530	Niben101Scf00616_31486-43912	GC6, Description = Golgin candidate 6, PFAM = PF04871;PF04869
AT4G14710	Niben101Scf00309_576643-585193	adi1, Description = 1,2-dihydroxy-3-keto-5-methylthiopentene dioxygenase, PFAM = PF03079;adi1, Description = 1,2-dihydroxy-3-keto-5-methylthiopentene dioxygenase, PFAM = PF03079
AT4G17720	Niben101Scf01063_377604-387821	BPA1, Description = Binding partner of ACD11 1, PFAM = PF00076
AT5G50320	Niben101Scf21557_99440-105527	HAG3, Description = Elongator complex protein 3, PFAM = PF00583;PF04055;PF16199
AT1G24050	Niben101Scf02244_107776-133616	PHYPADRAFT_207347, Description = Predicted protein, PFAM = PF09793
AT1G05500	Niben044Scf00019431Ctg018_18495-28530	SYT5, Description = Synaptotagmin-5, PFAM = PF00168;PF00168;PF17047;SYT5, Description = Synaptotagmin-5, PFAM = PF00168;PF00168;PF17047
AT4G15415	Niben044Scf00016621Ctg001_1-12610	B'GAMMA, Description = Serine/threonine protein phosphatase 2A 59 kDa regulatory subunit B' gamma isoform, PFAM = PF01603
AT2G45030	Nbv0.5scaffold3404_294276-311441	MEFG1, Description = Elongation factor G-1, mitochondrial, PFAM = PF00009;PF14492;PF03764;PF00679;PF03144
AT5G61450	Niben101Scf05645_267730-282720	At5g61450, Description = P-loop containing nucleoside triphosphate hydrolases superfamily protein, PFAM =
AT5G64300	Niben101Scf01005_431334-437792	RIBA1, Description = Bifunctional riboflavin biosynthesis protein RIBA 1, chloroplastic, PFAM = PF00926;PF00925;RIBA1, Description = Bifunctional riboflavin biosynthesis protein RIBA 1, chloroplastic, PFAM = PF00926;PF00925
AT3G44340	Niben101Scf00451_396715-416771	At4g32640, Description = Protein transport protein Sec24-like At4g32640, PFAM = PF04811;PF00626;PF04810;PF04815;PF08033
AT4G09670	Niben101Scf02090_463751-479635	At4g09670, Description = Uncharacterized oxidoreductase At4g09670, PFAM = PF01408
AT4G19490	Nbv0.3scaffold58819_166-12260	VPS54, Description = Vacuolar protein sorting-associated protein 54, PFAM =
AT2G43160	Niben044Scf00000030Ctg016_1-8001	epn2, Description = Epsin-2, PFAM = PF01417
AT5G55190	Niben101Scf08341_181800-186442	gsp1, Description = GTP-binding nuclear protein, PFAM = PF00071
AT3G46960	Nbv0.5scaffold2600_156747-194394	SKI2, Description = Antiviral helicase, PFAM = PF08148;PF13234;PF00271;PF00270
AT5G43670	Niben101Scf00486_353935-362035	SEC23, Description = Protein transport protein SEC23, PFAM = PF00626;PF04810;PF04811;PF08033;PF04815
AT3G08670	Niben101Scf00244_62854-67896	PGSC0003DMG400002318, Description = At3g08670, PFAM =
AT4G30210	Niben044Scf00033295Ctg000_5974-13599	cpr2, Description = NADPH--cytochrome P450 reductase, PFAM = PF00175;PF00258;PF00667
AT5G63890	Niben101Scf05948_100438-110899	hisD, Description = Histidinol dehydrogenase, PFAM = PF00815
AT5G62180	Niben101Scf02420_854083-857241	est, Description = Esterase, PFAM = PF07859
AT1G06470	Niben044Scf00030593Ctg002_844-6486	SLC35C2, Description = TPT-domain-containing protein, PFAM = PF03151;At1g06470, Description = Probable sugar phosphate/phosphate translocator At1g06470, PFAM = PF03151;At1g06470, Description = Probable sugar phosphate/phosphate translocator At1g06470, PFAM = PF03151;At1g06470, Description = Solute carrier family 35 member C2, PFAM =
AT1G72880	Niben101Scf02831_505286-511930	surE, Description = 5'-nucleotidase surE, PFAM = PF01975
AT1G30820	Nbv0.3scaffold35601_1-7665	pyrG, Description = CTP synthase, PFAM = PF06418;PF00117;pyrG, Description = CTP synthase, PFAM = PF00117;PF06418
AT2G26300	Nbv0.3scaffold16964_27573-35944	GPA1, Description = Guanine nucleotide-binding protein alpha-1 subunit, PFAM = PF00503;GPA1, Description = Guanine nucleotide-binding protein alpha-1 subunit, PFAM = PF00503
AT4G32960	Nbv0.3scaffold80362_2344-8620	At4g32960, Description = At4g32960, PFAM =
AT1G17820	Niben101Scf02003_84878-102136	At1g17820, Description = At1g17820, PFAM =
AT5G61500	Niben044Scf00001756Ctg007_5007-16580	atg3, Description = Autophagy-related protein 3, PFAM = PF03986;PF10381;PF03987
AT1G53300	Niben101Scf25430_86606-92271	BnaA03g56720D, Description = BnaA03g56720D protein, PFAM = PF13414;PF00085;PF00515
AT5G66900	Niben101Scf02118_108029-114520	NRG1, Description = NRG1, PFAM = PF00931;PF05659
AT5G05570	Niben101Scf00318_1036814-1094724	BnaAnng01390D, Description = BnaAnng01390D protein, PFAM =
AT2G18990	Nbv0.3scaffold2684_41262-50705	At2g18990, Description = Thioredoxin domain-containing protein 9 homolog, PFAM = PF00085;At2g18990, Description = Thioredoxin domain-containing protein 9 homolog, PFAM = PF00085;At2g18990, Description = Thioredoxin domain-containing protein 9 homolog, PFAM =
AT1G14810	Niben044Scf00038253Ctg003_292-6349	asd, Description = Aspartate-semialdehyde dehydrogenase, PFAM = PF02774;PF01118
AT1G69220	Niben044Scf00003607Ctg007_2318-7887	M4K2, Description = M4K2, PFAM = PF00069
AT5G52430	Nbv0.3scaffold53137_727-7981	At1g76660, Description = Uncharacterized protein At1g76660, PFAM =;At1g76660, Description = Uncharacterized protein At1g76660, PFAM =
AT4G10040	Nbv0.3scaffold34717_1-3790	CYTC1, Description = Cytochrome c, PFAM = PF00034;cyc, Description = Cytochrome c, PFAM = PF00034
AT1G11720	Niben101Scf01399_34547-60642	SS3, Description = Soluble starch synthase 3, chloroplastic/amyloplastic, PFAM = PF16760;PF16760;PF16760;PF00534;PF08323
AT5G57020	Niben101Scf00747_134098-137393	NMT1, Description = Glycylpeptide N-tetradecanoyltransferase 1, PFAM = PF01233;PF02799
AT2G15790	Niben101Scf03080_2386-9148	cpr6, Description = Peptidyl-prolyl cis-trans isomerase D, PFAM = PF00515;PF00160
AT1G71860	Niben101Scf04216_163446-175864	PTP1, Description = Protein-tyrosine-phosphatase PTP1, PFAM = PF00102
AT1G14780	Niben101Scf02114_257632-274132	At1g14780, Description = MACPF domain-containing protein At1g14780, PFAM = PF01823
AT3G26330	Niben101Scf00072_271492-280631	CYP3, Description = Cytochrome P450 family 71 protein, PFAM = PF00067
AT4G29950	Niben101Scf04393_29970-36522	At5g57210, Description = AT5g57210/MJB24_2, PFAM = PF00566;PF00566
AT5G27540	Nbv0.5scaffold630_614810-627423	MIRO1, Description = Mitochondrial Rho GTPase 1, PFAM = PF08356;PF00071;PF00071;PF08355
AT5G53620	Niben101Scf03759_182427-190684	BnaC03g14850D, Description = BnaC03g14850D protein, PFAM =
AT4G05020	Niben044Scf00003675Ctg002_12508-20238	NDB2, Description = External alternative NAD(P)H-ubiquinone oxidoreductase B2, mitochondrial, PFAM = PF00036;PF07992;NDB2, Description = External alternative NAD(P)H-ubiquinone oxidoreductase B2, mitochondrial, PFAM = PF00036;PF07992
AT1G28320	Niben101Scf08422_200371-211724	DEG15, Description = Glyoxysomal processing protease, glyoxysomal, PFAM = PF13365
AT5G64750	Nbv0.3scaffold8265_35324-39021	ap2, Description = AP2 domain class transcription factor, PFAM = PF00847;ERF4, Description = Ethylene-responsive transcription factor 4, PFAM = PF00847;ERF3, Description = Ethylene response factor 3, PFAM = PF00847;ERF1, Description = Ethylene response factor ERF1, PFAM = PF00847;ERF1, Description = Ethylene response factor ERF1, PFAM = PF00847;ERF1, Description = Ethylene response factor ERF1, P…
AT2G24070	Niben101Scf14566_12806-19579	39661, Description = AUGMIN subunit 8, PFAM = PF04484
AT4G13350	Niben101Scf08341_599563-611090	BnaCnng14610D, Description = BnaCnng14610D protein, PFAM = PF01412
AT1G28280	Nbv0.5scaffold1304_330181-332960	VQ4, Description = VQ motif-containing protein 4, PFAM = PF05678;VQ4, Description = VQ motif-containing protein 4, PFAM = PF05678;VQ4, Description = VQ motif-containing protein 4, PFAM = PF05678
AT3G10050	Niben101Scf02502_1439058-1458325	OMR1, Description = Threonine dehydratase biosynthetic, chloroplastic, PFAM = PF00291;PF00585;PF00585
AT1G21760	Niben101Scf01166_901503-915719	SKIP32, Description = F-box protein 7, PFAM = PF12937
AT1G07705	Nbv0.3scaffold5531_32409-43239	VIP2, Description = Probable NOT transcription complex subunit VIP2, PFAM = PF04153;VIP2, Description = Probable NOT transcription complex subunit VIP2, PFAM = PF04153
AT1G52280	Niben101Scf05709_72970-80072	RABG3D, Description = Ras-related protein RABG3d, PFAM = PF00071
AT5G35170	Niben101Scf01905_70540-80766	adk, Description = Adenylate kinase, PFAM = PF09353;PF00406
AT4G15545	Niben101Scf00621_136900-143456	At4g15545, Description = Uncharacterized protein At4g15545, PFAM =
AT1G80350	Niben101Scf07383_345182-352111	AAA1, Description = Katanin p60 ATPase-containing subunit A1, PFAM = PF09336;PF00004
AT5G40510	Niben101Scf06986_3215-8679	ferredoxin homolog, Description = Clostridium pasteurianum ferredoxin homolog, PFAM = PF06999
AT1G69410	Niben101Scf04077_846346-850521	ANB1, Description = Eukaryotic translation initiation factor 5A, PFAM = PF01287
AT1G58110	Niben101Scf05310_471222-482916	bZIP119, Description = BZIP transcription factor, PFAM =
AT5G57950	Nbv0.5scaffold1313_50282-55626	At5g57950, Description = 26S proteasome non-ATPase regulatory subunit 9, PFAM = PF13180;At5g57950, Description = 26S proteasome non-ATPase regulatory subunit 9, PFAM = PF13180
AT3G11400	Niben101Scf00647_364684-369612	eif3g, Description = Eukaryotic translation initiation factor 3 subunit G, PFAM = PF12353;PF00076
AT1G60620	Niben044Scf00011797Ctg006_437-5775	rpa5, Description = RNA polymerase III subunit, PFAM = PF01193;PF01000;Polr1c, Description = DNA-directed RNA polymerases I and III subunit RPAC1, PFAM = PF01000;PF01193
AT5G50380	Niben101Scf01826_134772-138852	EXO70F1, Description = Exocyst subunit exo70 family protein F1, PFAM = PF03081
AT4G29510	Niben044Scf00003304Ctg031_4311-8972	PRMT11, Description = Protein arginine N-methyltransferase 1.1, PFAM = PF06325;PRMT1, Description = Probable protein arginine N-methyltransferase 1, PFAM = PF06325
AT1G73660	Niben101Scf08586_593221-608676	BnaA07g31020D, Description = BnaA07g31020D protein, PFAM = PF14381;PF07714
AT5G11810	Niben101Scf00236_186112-190996	Sb04g002870, Description = Putative uncharacterized protein Sb04g002870, PFAM =
AT4G01690	Niben101Scf00110_586966-598691	PPXI, Description = Protoporphyrinogen oxidase, chloroplastic, PFAM = PF01593
AT1G78150	Niben101Scf06176_509546-514046	F383_25525, Description = N-lysine methyltransferase SEE1, PFAM = PF13266
AT4G14300	Niben101Scf04485_189874-194193	RNP1, Description = Heterogeneous nuclear ribonucleoprotein 1, PFAM = PF00076;PF00076
AT1G69030	Niben101Scf00337_74637-89029	BSD5, Description = BSD transcription factor, PFAM = PF03909
AT3G48860	Nbv0.3scaffold40103_5096-19361	SCD2, Description = Coiled-coil domain-containing protein SCD2, PFAM =
AT4G00330	Niben101Scf03216_21554-28566	CRCK2, Description = Calmodulin-binding receptor-like cytoplasmic kinase 2, PFAM = PF07714
AT2G40620	Niben101Scf00773_589991-597203	RF2b, Description = Transcription factor RF2b, PFAM = PF00170
AT2G35110	Niben101Scf03076_147022-168785	NAP1, Description = Protein NAP1, PFAM = PF09735
AT2G23070	Nbv0.3scaffold22205_14904-28804	casK, Description = Casein kinase II subunit alpha, PFAM = PF00069
AT5G49470	Niben101Scf01022_284472-295221	At5g49470, Description = PAS domain-containing protein tyrosine kinase, PFAM = PF00989;PF07714
AT2G02390	Niben101Scf15604_49355-55395	gst2, Description = Maleylacetoacetate isomerase, PFAM = PF14497;PF13417
AT1G50200	Niben101Scf12983_265556-281937	ALATS, Description = Alanine--tRNA ligase, PFAM = PF01411;PF02272;PF07973
AT1G14870	Niben101Scf08111_226168-231599	PCR2, Description = Protein PLANT CADMIUM RESISTANCE 2, PFAM = PF04749
AT5G03540	Niben101Scf08230_136412-149428	EXO70A1, Description = Exocyst complex component EXO70A1, PFAM = PF03081
AT4G00620	Nbv0.3scaffold2893_405-5150	FOLD4, Description = Bifunctional protein FolD 4, chloroplastic, PFAM = PF02882;PF00763;FOLD4, Description = Bifunctional protein FolD 4, chloroplastic, PFAM = PF00763;PF02882
AT1G73670	Nbv0.5scaffold2626_4617-11661	mpk6, Description = Mitogen-activated protein kinase, PFAM = PF00069
AT4G24490	Niben101Scf00744_216307-225318	RGTA1, Description = Geranylgeranyl transferase type-2 subunit alpha 1, PFAM = PF01239;PF01239;PF01239;PF01239;PF01239
AT1G64550	Niben044Scf00014920Ctg000_714-4530	GCN3, Description = ABC transporter F family member 3, PFAM =
AT5G07120	Niben101Scf10152_430822-442196	SNX2B, Description = Sorting nexin 2B, PFAM = PF09325;PF00787
AT2G17020	Niben101Scf01718_933336-940210	FBL10, Description = F-box/LRR-repeat protein 10, PFAM = PF00646
AT3G50930	Niben044Scf00017275Ctg017_12117-17714	HSR4, Description = Protein HYPER-SENSITIVITY-RELATED 4, PFAM = PF14363;PF00004
AT1G24300	Nbv0.3scaffold57589_3157-12634	At5g42950, Description = BnaAnng21680D protein, PFAM = PF02213;At1g24300, Description = GYF domain-containing protein, PFAM = PF02213
AT3G25230	Nbv0.5scaffold1579_153165-159172	FKBP62, Description = Peptidyl-prolyl cis-trans isomerase FKBP62, PFAM = PF00254;PF00254;PF00254;PF00515
AT1G28680	Niben101Scf00150_309714-313705	At1g28680, Description = Anthranilate N-hydroxycinnamoyl/benzoyltransferase, putative, PFAM = PF02458
AT3G04470	Nbv0.3scaffold16841_11550-18221	BnaA09g03520D, Description = BnaA09g03520D protein, PFAM = PF11904;BnaC09g02820D, Description = BnaC09g02820D protein, PFAM = PF11904;BnaC09g02820D, Description = BnaC09g02820D protein, PFAM = PF11904
AT1G55170	Niben101Scf00753_329039-331224	BnaA06g00500D, Description = BnaA06g00500D protein, PFAM =
AT5G50960	Niben101Scf01225_537733-544123	NBP35, Description = Cytosolic Fe-S cluster assembly factor NBP35, PFAM = PF10609
AT3G24715	Nbv0.3scaffold57063_1461-11702	STY2, Description = Serine/threonine-protein kinase CTR1, PFAM = PF00564;PF07714;STY2, Description = Serine/threonine-protein kinase CTR1, PFAM = PF07714;PF00564
AT2G47680	Niben101Scf00069_30754-62251	At2g47680, Description = DExH-box ATP-dependent RNA helicase DExH8, PFAM = PF00271;PF00270;PF00642
AT5G28830	Niben101Scf05675_13112-20120	BnaC09g02790D, Description = BnaC09g02790D protein, PFAM =
AT3G12270	Niben101Scf10431_80076-88389	PRMT3, Description = Probable protein arginine N-methyltransferase 3, PFAM = PF12756;PF13649
AT3G57410	Niben101Scf02690_146635-158696	VLN3, Description = Villin-3, PFAM = PF00626;PF00626;PF00626;PF00626;PF00626;PF00626;PF02209
AT3G52950	Niben101Scf08772_38131-66400	CBSCBSPB3, Description = CBS domain-containing protein CBSCBSPB3, PFAM = PF00571;PF00571;PF00571;PF00571;PF00564
AT1G36310	Niben101Scf01319_5172-9249	Sb04g027790, Description = Putative uncharacterized protein Sb04g027790, PFAM = PF08241
AT2G40890	Niben101Scf03170_383534-389949	c3'h, Description = p-coumaroyl ester 3'-hydroxylases, PFAM = PF00067
AT1G15020	Niben101Scf08388_55848-66526	QSOX1, Description = Sulfhydryl oxidase 1, PFAM = PF04777;PF00085
AT3G02750	Niben044Scf00006152Ctg002_1-7097	F9H3, Description = Phosphatase 2C family protein, PFAM = PF00481
AT1G68020	Niben101Scf00927_404727-410194	TPS6, Description = Alpha,alpha-trehalose-phosphate synthase [UDP-forming] 6, PFAM = PF00982;PF02358
AT4G34110	Niben101Scf06344_145269-155387	PAB8, Description = Polyadenylate-binding protein 8, PFAM = PF00076;PF00076;PF00076;PF00076;PF00076;PF00658
AT5G42870	Nbv0.3scaffold2765_30330-38068	LPIN2, Description = LPIN2, PFAM = PF04571;PF08235;ned1, Description = Phosphatidate phosphatase LPIN2, PFAM = PF04571;PF08235;LPIN2, Description = LPIN2, PFAM = PF04571;PF08235
AT5G48560	Niben101Scf00228_1108272-1112417	BHLH62, Description = Transcription factor bHLH62, PFAM = PF00010
AT4G27500	Nbv0.3scaffold26290_20672-26353	PPI1, Description = Proton pump-interactor 1, PFAM =
AT5G49665	Niben101Scf03068_117469-121822	WAV3, Description = At5g49665, PFAM = PF13519;PF17123
AT5G04870	Niben101Scf03377_483481-489827	CPK1, Description = Calcium-dependent protein kinase 1, PFAM = PF13499;PF13499;PF00069
AT5G38640	Niben101Scf05678_223900-230649	eif2B, Description = Eukaryotic translation initiation factor 2B delta, PFAM = PF01008
AT1G54610	Nbv0.3scaffold56851_6040-12252	crk1, Description = CRK1 protein, PFAM = PF00069
AT3G51130	Nbv0.3scaffold51299_391-8435	PGSC0003DMG400003547, Description = UPF0183 protein, PFAM = PF03676;PF03676;PF03676;glysoja_003176, Description = UPF0183 protein, PFAM = PF03676;PF03676;glysoja_003176, Description = UPF0183 protein, PFAM = PF03676
AT1G09020	Nbv0.3scaffold30293_1121-11656	SNF4, Description = Sucrose nonfermenting 4-like protein, PFAM = PF16561;PF00571;PF00571;SNF4, Description = 5'-AMP-activated protein kinase subunit gamma-2 prkag, PFAM = PF00571;PF16561;SNF4, Description = Sucrose nonfermenting 4-like protein, PFAM = PF16561;PF00571;PF00571
AT1G14610	Nbv0.5scaffold4013_65934-88793	vars, Description = Valyl-tRNA synthetase, PFAM = PF00133;PF08264
AT3G53620	Niben044Scf00010297Ctg006_566-5040	PPA4, Description = Soluble inorganic pyrophosphatase 4, PFAM = PF00719;ppa, Description = Inorganic pyrophosphatase, PFAM = PF00719
AT1G23870	Niben044Scf00006728Ctg001_672-5119	TPS9, Description = Probable alpha,alpha-trehalose-phosphate synthase [UDP-forming] 9, PFAM = PF00982;PF02358;TPS10, Description = Probable alpha,alpha-trehalose-phosphate synthase [UDP-forming] 10, PFAM = PF00982;PF02358
AT5G47040	Niben101Scf25794_15292-39244	bsgA, Description = ATP-dependent protease La, PFAM = PF02190;PF05362;PF00004
AT5G06140	Niben101Scf09089_160083-174653	SNX1, Description = Sorting nexin 1, PFAM = PF09325;PF00787
AT1G04780	Niben101Scf01171_995436-1001131	At1g04780, Description = Ankyrin repeat-containing protein, PFAM = PF11904
AT5G51460	Niben101Scf05030_631352-635548	TPPA, Description = Trehalose-phosphate phosphatase A, PFAM = PF02358
AT3G19420	Niben101Scf02832_94504-111189	PTEN2A, Description = Phosphatidylinositol 3,4,5-trisphosphate 3-phosphatase and protein-tyrosine-phosphatase PTEN2A, PFAM =
AT3G25690	Nbv0.5scaffold886_310895-317083	CHUP1, Description = Protein CHUP1, chloroplastic, PFAM =;CHUP1A, Description = Chloroplast unusual positioning 1A, PFAM =
AT2G01490	Niben101Scf08884_18334-43245	PAHX, Description = Phytanoyl-CoA dioxygenase, PFAM = PF05721
AT2G47960	Niben044Scf00044231Ctg001_712-8253	SCC3, Description = , PFAM = PF06159
AT5G27640	Niben044Scf00040906Ctg001_1576-7463	TIF3B1, Description = Eukaryotic translation initiation factor 3 subunit B, PFAM = PF00076;PF08662;IF3B, Description = Eukaryotic translation initiation factor 3B, PFAM = PF00076;PF08662
AT2G39200	Niben044Scf00034956Ctg004_2470-9788	MLO6, Description = MLO-like protein 6, PFAM = PF03094;MLO6, Description = MLO-like protein 6, PFAM = PF03094;MLO12, Description = MLO-like protein 12, PFAM = PF03094
AT1G56220	Niben101Scf00369_1363026-1367073	At1g56220, Description = Dormancy-associated protein homolog 3, PFAM = PF05564
AT4G17830	Niben101Scf08672_443934-460445	aodD, Description = Acetylornithine deacetylase, PFAM = PF01546;PF07687
AT5G12370	Niben101Scf06023_98270-121233	SEC10, Description = Exocyst complex component SEC10, PFAM = PF07393;PF07393
AT5G35700	Nbv0.3scaffold28582_698-8339	FIM5, Description = Fimbrin-5, PFAM = PF00307;PF00307;PF00307;PF00307
AT5G27470	Niben101Scf10053_139656-148942	sars, Description = Seryl-tRNA synthetase, PFAM = PF00587;PF02403
AT4G06599	Niben101Scf00472_218827-230822	At4g06599, Description = Ubiquitin-like domain-containing CTD phosphatase, PFAM = PF00240;PF03031
AT1G22620	Niben101Scf01498_1158351-1176220	SAC1, Description = Phosphoinositide phosphatase SAC1, PFAM = PF02383
AT3G21070	Niben101Scf04869_358269-371164	NADK1, Description = NAD(H) kinase 1, PFAM = PF01513
AT5G24520	Niben101Scf01239_45153-48178	wdr1, Description = WD-repeat protein, PFAM = PF00400;PF00400
AT5G47650	Niben101Scf08370_82687-87519	NUDT2, Description = Nudix hydrolase 2, PFAM = PF00293
AT4G00660	Niben101Scf02402_117299-147547	RH8, Description = DEAD-box ATP-dependent RNA helicase 8, PFAM = PF00271;PF00270
AT3G06350	Niben101Scf01740_1263967-1271760	sad1, Description = Bifunctional 3-dehydroquinate dehydratase/shikimate dehydrogenase, chloroplastic, PFAM = PF01487;PF08501
AT1G10370	Niben101Scf06958_249163-253926	gst1, Description = Glutathione S-transferase 1, PFAM = PF00043;PF02798
AT2G37650	Nbv0.3scaffold5324_3279-7510	SCL9, Description = Scarecrow-like protein 9, PFAM = PF03514;SCL14, Description = Scarecrow-like protein 14, PFAM = PF03514
AT2G32030	Niben101Scf06650_370530-373135	GNAT27, Description = GNAT transcription factor, PFAM = PF13302
AT4G10730	Niben101Scf02526_321140-332891	At4g10730, Description = Putative serine/threonine protein kinase, PFAM = PF00069
AT4G02590	Niben101Scf00415_27959-33957	ACE1, Description = Putative HLH DNA-binding domain superfamily protein, PFAM = PF00010
AT2G29200	Nbv0.3scaffold29250_389-11267	puf2, Description = Pumilio isogeny 2, PFAM = PF07990;PF00806;PF00806;PF00806;PF00806;PF00806;PF00806;PF00806;PF00806
AT2G07360	Nbv0.5scaffold1384_370171-402716	SRC, Description = Src homology 3 domain containing protein, PFAM = PF14604;SRC, Description = Src homology 3 domain containing protein, PFAM = PF14604
AT4G12770	Niben044Scf00017309Ctg016_1579-13542	AUXI1, Description = Auxilin-related protein 1, PFAM =
AT1G66840	Niben101Scf06394_393111-396789	PMI2, Description = Protein PLASTID MOVEMENT IMPAIRED 2, PFAM = PF05701
AT3G14120	Niben101Scf11139_90856-119547	NUP107, Description = Nuclear pore complex protein NUP107, PFAM = PF04121
AT3G48730	Niben101Scf02553_341224-346454	GSA, Description = Glutamate-1-semialdehyde 2,1-aminomutase, chloroplastic, PFAM = PF00202
AT5G52650	Niben101Scf01689_449721-454849	RPS10A, Description = 40S ribosomal protein S10-1, PFAM = PF03501
AT1G72660	Niben101Scf07822_61857-69038	DRG1, Description = Developmentally-regulated G-protein 1, PFAM = PF16897;PF01926;PF02824
AT5G24300	Niben101Scf04083_81529-100017	glgA, Description = Starch synthase, chloroplastic/amyloplastic, PFAM = PF00534;PF08323
AT3G26730	Niben101Scf06187_182365-194283	BnaA02g28190D, Description = BnaA02g28190D protein, PFAM = PF00097
AT1G78280	Nbv0.3scaffold37682_9839-20576	psr, Description = Bifunctional arginine demethylase and lysyl-hydroxylase JMJD6, PFAM = PF12937;PF13621
AT2G27460	Niben101Scf00204_60444-78363	BnaC04g39130D, Description = BnaC04g39130D protein, PFAM = PF04815;PF04811
AT5G23530	Niben101Scf03565_558165-566292	CXE18, Description = Probable carboxylesterase 18, PFAM = PF07859
AT2G43850	Niben101Scf10332_195820-206414	APK1, Description = Integrin-linked kinase family protein, PFAM = PF07714;PF12796
AT5G59890	Niben101Scf01841_123355-126013	ADF1, Description = Actin-depolymerizing factor 1, PFAM = PF00241
AT3G10640	Niben101Scf00525_557043-563177	chmp5, Description = Charged multivesicular body protein 5, PFAM = PF03357
AT5G17330	Niben101Scf01958_502939-522722	GAD, Description = Glutamate decarboxylase, PFAM = PF00282
AT5G60390	Niben101Scf36076_1-654	ef1a, Description = Elongation factor 1-alpha, PFAM = PF00009
AT2G23140	Niben101Scf04782_88230-100488	PUB4, Description = U-box domain-containing protein 4, PFAM = PF00514;PF00514;PF00514;PF04564
AT5G49970	Niben101Scf07162_353714-372358	PPOX1, Description = Pyridoxine/pyridoxamine 5'-phosphate oxidase 1, chloroplastic, PFAM = PF01243;PF03853;PF10590
AT1G72710	Niben101Scf00747_104376-114790	32735, Description = Predicted protein, PFAM = PF00069
AT4G27860	Nbv0.3scaffold42845_1-12119	MEB1, Description = Vacuolar iron transporter-like protein, PFAM =;MEB1, Description = Vacuolar iron transporter-like protein, PFAM =
AT2G36490	Niben101Scf13036_195636-207578	DME2, Description = DNA demethylase, PFAM = PF15628;PF15629
AT5G61350	Niben101Scf00063_515494-534696	At5g61350, Description = Probable receptor-like protein kinase At5g61350, PFAM = PF02190;PF07714;PF13923;PF12819
AT5G17310	Niben101Scf01556_177307-190341	fuy1, Description = UTP-glucose-1-phosphate uridylyltransferase, PFAM = PF01704
AT5G51380	Niben101Scf00397_312249-316597	RCOM_1500690, Description = Ubiquitin-protein ligase, putative, PFAM =
AT3G16260	Nbv0.3scaffold14838_24782-32270	TRZ4, Description = tRNAse Z4, PFAM = PF13691
AT5G06970	Niben044Scf00004432Ctg011_3673-11874	At5g06970, Description = AT5g06970/MOJ9_14, PFAM = PF05664
AT4G28300	Niben044Scf00036599Ctg002_18415-26030	PGSC0003DMG400018344, Description = Hydroxyproline-rich glycoprotein, PFAM = PF07223
AT3G22330	Niben101Scf03703_329972-337794	ddx21, Description = DEAD-box ATP-dependent RNA helicase 53, PFAM = PF00271;PF00270
AT4G33200	Nbv0.5scaffold544_232212-273003	hamy4, Description = Myosin-J heavy chain, PFAM = PF00063;PF01843;PF00612;PF00612;PF00612;PF00612;PF00612;PF00612
AT4G14340	Niben044Scf00002051Ctg000_4578-11630	ckl5, Description = Casein kinase I-like protein, PFAM = PF00069;CKL6, Description = Casein kinase 1-like protein 6, PFAM = PF00069
AT2G16770	Nbv0.3scaffold26629_21456-25657	BZIP19, Description = Basic leucine zipper 19, PFAM = PF07716;BZIP23, Description = Basic leucine zipper 23, PFAM = PF07716
AT5G22220	Nbv0.3scaffold14062_34438-41266	E2FB, Description = Transcription factor E2FB, PFAM = PF16421;PF02319;E2FB, Description = Transcription factor E2FB, PFAM = PF16421;PF02319;E2FB, Description = Transcription factor E2FB, PFAM = PF02319;PF16421;E2F, Description = Transcription factor (E2F), PFAM = PF16421;PF02319
AT3G13990	Niben101Scf03965_66116-85461	At3g13990, Description = AT3g13990/MDC16_11, PFAM = PF06972
AT4G29380	Niben101Scf00508_1081499-1095852	ppk19, Description = Phosphoinositide 3-kinase regulatory subunit 4, PFAM = PF00400;PF00400;PF00069;PF02985
AT5G13020	Nbv0.5scaffold989_2935-14446	rif1, Description = Emsy N Terminus/ plant Tudor-like domains-containing protein isoform 1, PFAM = PF03735;rif1, Description = Emsy N Terminus/ plant Tudor-like domains-containing protein isoform 1, PFAM = PF03735
AT2G40980	Niben101Scf27671_47211-55721	TCM_024156, Description = Calcium and calcium/calmodulin-dependent serine/threonine-protein kinase isoform 1, PFAM =
AT1G48900	Niben101Scf06091_575750-595739	srp54, Description = Signal recognition particle 54 kDa protein, PFAM = PF02881;PF00448;PF02978
AT1G08720	Niben101Scf16132_18913-45079	EDR1, Description = Serine/threonine-protein kinase EDR1, PFAM = PF14381;PF07714
AT2G46860	Niben101Scf07036_286618-290367	PPA1, Description = Soluble inorganic pyrophosphatase PPA1, PFAM = PF00719
AT5G03280	Niben101Scf23355_39050-49356	EIN2, Description = Ethylene-insensitive protein 2, PFAM = PF01566
AT5G08540	Nbv0.5scaffold232_529112-536123	PHYPADRAFT_45363, Description = Predicted protein, PFAM =;TCM_007647, Description = Uncharacterized protein isoform 2, PFAM =;F383_10175, Description = Ribosomal RNA small subunit methyltransferase J, PFAM =
AT1G29220	Niben101Scf01203_129711-140760	Ccrd_020963, Description = HCNGP-like protein, PFAM = PF07818
AT3G62940	Niben101Scf11684_21956-26359	OTU6B, Description = Otu domain-containing protein 6b, PFAM = PF02338
AT5G58440	Niben101Scf04292_33234-53558	SNX2A, Description = Sorting nexin 2A, PFAM = PF00787;PF09325
AT5G61530	Nbv0.5scaffold924_352871-366848	At5g61530, Description = Uncharacterized Rho GTPase-activating protein At5g61530, PFAM = PF00620
AT5G63610	Nbv0.3scaffold8206_29215-42355	cdk8, Description = Cyclin-dependent kinase 8, PFAM = PF00069;cdk8, Description = Cyclin-dependent kinase 8, PFAM = PF00069
AT3G07030	Niben101Scf03075_70312-75624	umc1204, Description = DNA/RNA-binding protein Alba-like protein, PFAM = PF01918
AT4G34710	Nbv0.3scaffold25132_18238-22433	adc1, Description = Arginine decarboxylase, PFAM = PF02784;adc1, Description = Arginine decarboxylase, PFAM = PF02784
AT2G36690	Niben101Scf03446_994486-997943	F3H2, Description = F3H2 protein, PFAM = PF03171;PF14226
AT3G05090	Niben101Scf04396_303935-314526	LRS1, Description = AT3g05090/T12H1_5, PFAM = PF00400;PF00400;PF00400;PF00400;PF11816
AT5G51070	Niben044Scf00036601Ctg001_1-8209	CLPD, Description = Chaperone protein ClpD, chloroplastic, PFAM = PF02861;PF02861;PF07724;PF10431;PF00004
AT5G08300	Niben044Scf00020686Ctg017_2224-14471	SCOA, Description = Succinyl-CoA ligase [ADP-forming] subunit alpha-1, mitochondrial, PFAM = PF02629;PF00549;SCOA, Description = Succinyl-CoA ligase [ADP-forming] subunit alpha-1, mitochondrial, PFAM = PF00549;PF02629
AT3G26310	Nbv0.3scaffold8795_15419-19078	CYP71D20, Description = 5-epiaristolochene 1,3-dihydroxylase, PFAM = PF00067
AT2G20280	Nbv0.5scaffold2745_96368-105078	dfrp1, Description = Translation machinery-associated protein 46, PFAM = PF16543
AT2G25720	Niben044Scf00041663Ctg004_1-1330	At2g25720, Description = At2g25720, PFAM =;At2g25720, Description = At2g25720, PFAM =
AT1G60710	Niben101Scf04887_76464-81264	iolS, Description = Aldo/keto reductase, PFAM = PF00248
AT3G55270	Nbv0.3scaffold23939_18558-23445	NtMKP1, Description = MAP kinase phosphatase, PFAM = PF00782;PF00626
AT2G25800	Niben101Scf01322_413646-425813	Sb02g022610, Description = Putative uncharacterized protein Sb02g022610, PFAM = PF05664
AT5G59950	Niben101Scf12154_135663-159945	aly, Description = ALY protein, PFAM = PF13865;PF00076
ATCG01310	Niben101Scf06840_14141-16835	rpl2, Description = 50S ribosomal protein L2, chloroplastic, PFAM = PF03947;PF00181
AT5G63870	Niben044Scf00040399Ctg001_1-7338	PP7, Description = Serine/threonine-protein phosphatase 7, PFAM = PF00149
AT5G60980	Niben101Scf00113_466214-474194	At3g25150, Description = Nuclear transport factor 2 and RNA recognition motif domain-containing protein, PFAM = PF02136;PF00076
AT1G27430	Niben101Scf30252_139278-147291	At1g24300, Description = GYF domain-containing protein, PFAM = PF02213
AT5G50860	Niben101Scf17044_137763-143934	crk1, Description = Putative serine/threonine-protein kinase, PFAM = PF00069
AT2G26280	Nbv0.5scaffold3398_1-7402	glysoja_039984, Description = NEDD4-binding protein 2, PFAM = PF08590
AT5G23490	Niben101Scf01791_94078-127078	Os05g0100900, Description = Os05g0100900 protein, PFAM =
AT2G40080	Niben101Scf04044_1457210-1459614	ELF4, Description = Early flowering protein, PFAM = PF07011;ELF4, Description = Early flowering protein, PFAM = PF07011;ELF4, Description = Early flowering protein, PFAM = PF07011
AT5G35970	Niben101Scf03576_205932-215833	At5g35970, Description = P-loop containing nucleoside triphosphate hydrolases superfamily protein, PFAM = PF13087;PF13086;At5g35970, Description = P-loop containing nucleoside triphosphate hydrolases superfamily protein, PFAM = PF13086;PF13087
AT5G15070	Niben101Scf01326_1057268-1076185	FAP160, Description = Acid phosphatase, PFAM = PF00328
AT2G36230	Nbv0.5scaffold55_924344-976783	hisA, Description = Phosphoribosylformimino-5-aminoimidazole carboxamide ribotide isomerase, PFAM = PF00977;HISN3, Description = 1-(5-phosphoribosyl)-5-[(5-phosphoribosylamino)methylideneamino] imidazole-4-carboxamide isomerase, chloroplastic, PFAM = PF00977;hisA, Description = Phosphoribosylformimino-5-aminoimidazole carboxamide ribotide isomerase, PFAM = PF00977
AT5G58350	Nbv0.5scaffold1680_235405-242046	oipk, Description = Mitogen-activated protein kinase, PFAM = PF00069;oipk, Description = Mitogen-activated protein kinase, PFAM = PF00069
AT5G53000	Niben101Scf11130_40710-48084	TAP46, Description = PP2A regulatory subunit TAP46, PFAM = PF04177
AT1G20110	Nbv0.5scaffold776_173983-182187	Sb02g037120, Description = Putative uncharacterized protein Sb02g037120, PFAM = PF01363
AT5G26310	Niben044Scf00022926Ctg008_12198-17190	AS, Description = Hydroquinone glucosyltransferase, PFAM = PF00201
AT3G59630	Niben101Scf07438_595754-608018	Os11g0265600, Description = Diphthamide biosynthesis protein 2, PFAM = PF01866
AT5G26040	Nbv0.3scaffold14154_1717-10473	HDA2, Description = Histone deacetylase 2, PFAM = PF00850
AT1G29860	Nbv0.3scaffold35779_4280-7970	WRKY74, Description = WRKY transcription factor 74, PFAM = PF03106;WRKY28, Description = Probable WRKY transcription factor 28, PFAM = PF03106
AT4G23860	Niben101Scf00410_276435-283824	UBR7, Description = UBR7 protein, PFAM = PF02207
AT1G13950	Niben101Scf08588_132298-136129	TIF5A, Description = Eukaryotic translation initiation factor 5A, PFAM = PF01287
AT4G26650	Niben101Scf07163_257915-261803	RNP, Description = HnRNP, PFAM = PF00076;PF00076
AT4G39520	Nbv0.5scaffold3727_12867-34074	DRG3, Description = Developmentally-regulated G-protein 3, PFAM = PF16897;PF02824;PF01926;DRG3, Description = Developmentally-regulated G-protein 3, PFAM = PF16897;PF02824;PF01926
AT2G43710	Niben101Scf00809_132681-138884	fab2, Description = Acyl-[acyl-carrier-protein] desaturase, PFAM = PF03405
AT5G18410	Niben101Scf05554_626840-675425	PIR, Description = Protein PIR, PFAM = PF05994;PF07159
AT3G11670	Nbv0.5scaffold809_514486-521907	DGD1, Description = Digalactosyldiacylglycerol synthase 1, chloroplastic, PFAM = PF13692;DGD1, Description = Digalactosyldiacylglycerol synthase 1, chloroplastic, PFAM = PF13692
AT2G45240	Nbv0.3scaffold51803_221-12698	MAP1A, Description = Methionine aminopeptidase 1A, PFAM = PF15801;PF00557
AT2G46900	Niben101Scf12210_72032-86647	TCM_004994, Description = Nulp1-type, putative, PFAM = PF04910
AT1G76650	Niben101Scf05588_458756-461358	CML25, Description = Probable calcium-binding protein CML25/26, PFAM = PF13499;PF13833
AT5G15550	Niben044Scf00014981Ctg010_15629-23036	PGSC0003DMG400001452, Description = Ribosome biogenesis protein WDR12 homolog, PFAM = PF00400;PF00400;PF00400;PF00400;PF00400;PF08154;PGSC0003DMG400001452, Description = Ribosome biogenesis protein WDR12 homolog, PFAM = PF00400;PF00400;PF00400;PF00400;PF00400;PF08154
AT4G17170	Nbv0.3scaffold10657_7443-13059	RABB1C, Description = Ras-related protein RABB1c, PFAM = PF00071
AT1G12430	Niben101Scf09189_123938-138761	ARK3, Description = Armadillo repeat-containing kinesin-like protein 3, PFAM = PF00225;PF00514
AT5G22000	Niben044Scf00021331Ctg000_7026-11023	RHF2A, Description = E3 ubiquitin-protein ligase RHF2A, PFAM = PF13639;RHF2A, Description = E3 ubiquitin-protein ligase RHF2A, PFAM = PF13639
AT4G16144	Niben101Scf00380_417660-428754	AMSH3, Description = AMSH-like ubiquitin thioesterase 3, PFAM = PF01398;PF08969
AT3G02780	Nbv0.5scaffold667_257273-343815	ipi, Description = Putative isopentenylpyrophosphate isomerase, PFAM = PF00293;ipi1, Description = Isopentenyl diphosphate isomerase 1, PFAM = PF00293
AT3G58560	Niben101Scf02927_1025244-1039436	CCR4-2, Description = Carbon catabolite repressor protein 4 homolog 2, PFAM = PF03372;PF15801
AT1G68060	Niben101Scf03621_160897-169014	BnaC03g50980D, Description = BnaC03g50980D protein, PFAM = PF07058
AT1G51710	Niben101Scf01304_581610-593997	UBP6, Description = Ubiquitin carboxyl-terminal hydrolase 6, PFAM = PF00443;PF00240
AT1G72090	Niben101Scf00343_535848-546055	cdkal1, Description = Threonylcarbamoyladenosine tRNA methylthiotransferase, PFAM = PF04055;PF00919
AT1G03290	Nbv0.5scaffold2282_284250-294078	At1g03290, Description = Os10g0315400 protein, PFAM =
AT1G59830	Niben044Scf00024071Ctg000_12156-23530	PP2A2, Description = Serine/threonine-protein phosphatase PP2A-2 catalytic subunit, PFAM = PF00149;PP2A2, Description = Serine/threonine-protein phosphatase PP2A-2 catalytic subunit, PFAM = PF00149
AT5G51830	Niben101Scf05552_220670-236999	frk1, Description = Fructokinase, PFAM = PF00294
AT5G16880	Niben101Scf03326_152892-167347	MYB9, Description = MYB transcription factor 9, PFAM = PF03127;PF00790
AT4G22670	Nbv0.3scaffold54052_3154-11079	ST13P4, Description = Putative protein FAM10A4, PFAM = PF13181
AT5G49810	Niben101Scf00705_383321-392687	MMT1, Description = Methionine S-methyltransferase, PFAM = PF05175;PF00155
AT4G31180	Niben101Scf04487_689101-698393	dars, Description = MGC80207 protein, PFAM = PF01336;PF00152
AT5G57850	Niben101Scf04745_426824-432243	DAAT, Description = D-amino-acid transaminase, chloroplastic, PFAM = PF01063
AT4G26270	Niben101Scf06698_32044-51234	PFK3, Description = ATP-dependent 6-phosphofructokinase 3, PFAM = PF00365
AT5G66200	Niben101Scf02583_616827-620803	ARO2, Description = Armadillo repeat only 2 protein, PFAM = PF00514;ARO2, Description = Armadillo repeat only 2 protein, PFAM = PF00514
AT5G59300	Nbv0.3scaffold28238_1-9661	UBC13, Description = Ubiquitin-conjugating enzyme E2 13, PFAM = PF00179;UBC14, Description = Ubiquitin-conjugating enzyme E2 14, PFAM = PF00179
AT3G25150	Nbv0.3scaffold36231_772-7377	pco105214b, Description = Putative G3BP-like protein, PFAM = PF02136;PF00076
AT1G34320	Niben101Scf04216_349332-361104	At1g34320, Description = At1g34320, PFAM = PF05003;PF11961
AT2G36310	Niben044Scf00006538Ctg000_1773-5970	rihB, Description = Inosine/uridine-preferring nucleoside hydrolase, PFAM = PF01156
AT1G02130	Niben101Scf06078_238635-244336	RABD2C, Description = Ras-related protein RABD2c, PFAM = PF00071
AT3G15410	Nbv0.3scaffold17679_17722-31369	IRL6, Description = Leucine-rich repeat-containing protein 40, PFAM = PF13306;PF13855;PF13855;PF13855
AT5G42140	Nbv0.3scaffold2898_1360-14308	PRAF1, Description = Regulator of chromosome condensation and FYVE zinc finger domain-containing protein, PFAM = PF08381;PF13713;PF01363;PF16457;PF00415;PF00415;PF00415;PF00415;PF00415;PF00415
AT3G11780	Niben101Scf04921_165823-178406	ml, Description = Putative ML domain protein, PFAM = PF02221;ml, Description = Putative ML domain protein, PFAM = PF02221
AT5G16440	Niben101Scf02499_381218-390569	ipi1, Description = Isopentenyl diphosphate isomerase 1, PFAM = PF00293
AT3G17900	Niben101Scf01537_453415-467207	BnaC06g07210D, Description = BnaC06g07210D protein, PFAM =
AT4G34660	Niben101Scf01190_388691-420955	SH3P2, Description = SH3 domain-containing protein 2, PFAM = PF14604;SH3P2, Description = SH3 domain-containing protein 2, PFAM = PF14604
AT5G51290	Niben044Scf00028105Ctg009_1-4808	ACD5, Description = Ceramide kinase, PFAM = PF00781
AT1G35720	Niben101Scf00260_102561-106138	an34, Description = Annexin, PFAM = PF00191;PF00191;PF00191;PF00191
AT1G03900	Niben101Scf09116_498523-503311	At1g03900, Description = Uncharacterized protein At1g03900, PFAM = PF07933
AT4G29010	Niben101Scf00605_175390-186677	AIM1, Description = Peroxisomal fatty acid beta-oxidation multifunctional protein AIM1, PFAM = PF00378;PF00725;PF02737
AT2G43820	Niben101Scf05415_61553-65549	UGT74F2, Description = UDP-glycosyltransferase 74F2, PFAM = PF00201
AT5G62700	Niben101Scf03329_175808-180086	benA, Description = Beta-tubulin, PFAM = PF00091;PF03953
AT4G16340	Nbv0.5scaffold2571_82061-145898	SPK1, Description = Guanine nucleotide exchange factor SPIKE 1, PFAM = PF14429;PF06920

## Sheet: AP-MS only
Set 3. Putative interactors identified only by AP-MS
AT5G52040	IPI00527125	ATRSP41 ATRSP41; RNA binding / nucleic acid binding / nucleotide binding
AT3G08590	IPI00520882	AT3G08590 Probable 2,3-bisphosphoglycerate-independent phosphoglycerate mutase 2
AT4G10320	IPI00532664	AT4G10320 isoleucyl-tRNA synthetase, putative / isoleucine--tRNA ligase, putative
AT4G35630	IPI00536454	PSAT Phosphoserine aminotransferase, chloroplastic
AT5G26710	IPI00521816	AT5G26710 F21E10.12 protein
AT2G46020	IPI00529654	BRM Isoform 1 of ATP-dependent helicase BRM
AT3G11200	IPI00542959	AL2 PHD finger protein ALFIN-LIKE 2
ATCG00490	IPI00535114	RBCL Ribulose bisphosphate carboxylase large chain
AT2G39730	IPI00518163	RCA Isoform Short of Ribulose bisphosphate carboxylase/oxygenase activase, chloroplastic
AT5G35200	IPI00518637	AT5G35200 Putative clathrin assembly protein At5g35200
AT2G17630	IPI00548138	AT2G17630 phosphoserine aminotransferase, putative
AT5G62690	IPI00525001	TUB2;TUB3 Tubulin beta-2/beta-3 chain
AT5G26210	IPI00537748	AL4 PHD finger protein ALFIN-LIKE 4
AT3G42790	IPI00524054	AL3 PHD finger protein ALFIN-LIKE 3
AT3G04120	IPI00527494	GAPC1 Glyceraldehyde-3-phosphate dehydrogenase, cytosolic
AT5G44340	IPI00542050	TUB4 Tubulin beta-4 chain
AT5G23860	IPI00539093	TUB8 Tubulin beta-8 chain
AT4G20890	IPI00517561	TUB9 Tubulin beta-9 chain
AT2G29550	IPI00545413	TUB7 Tubulin beta-7 chain
AT1G13440	IPI00518090	GAPC2 GAPC2 (GLYCERALDEHYDE-3-PHOSPHATE DEHYDROGENASE C2); NAD or NADH binding / binding / catalytic/ glyceraldehyde-3-phosphate dehydrogenase (phosphorylating)/ glyceraldehyde-3-phosphate dehydrogenase
AT5G09810	IPI00524611	ACT7 Actin-7
AT5G22330	IPI00528249	RIN1 RIN1 (RESISTANCE TO PSEUDOMONAS SYRINGAE PV MACULICOLA INTERACTOR 1); protein binding
AT2G02470	IPI00524597	AL6 Isoform 1 of PHD finger protein ALFIN-LIKE 6
AT2G40660	IPI00538733	AT2G40660 tRNA-binding region domain-containing protein
AT5G26000	IPI00522086	TGG1 Isoform 2 of Myrosinase 1
AT1G20010	IPI00516743	TUB5 Tubulin beta-5 chain
AT3G09440	IPI00543340	AT3G09440 Heat shock cognate 70 kDa protein 3
AT5G12250	IPI00545934	TUB6 Tubulin beta-6 chain
AT1G18450	IPI00535368	ARP4 Actin-related protein 4
AT3G12110	IPI00538017	ACT11 Actin-11
AT5G02490	IPI00523903	AT5G02490 Heat shock cognate 70 kDa protein 2
AT1G49240	IPI00524040	ACT8 Actin-8
AT3G46520	#N/A	#N/A
AT4G14960	IPI00520226	TUA6 Tubulin alpha-6 chain
AT1G04820	IPI00547933	TUA4;TUA2 Tubulin alpha-2/alpha-4 chain
AT1G07920	IPI00548618	AT1G07930;AT1G07940;AT5G60390;AT1G07920 Elongation factor 1-alpha
AT1G19480	IPI00542919	AT1G19480 F18O14.25
AT1G21700	IPI00532467	SWI3C SWI/SNF complex subunit SWI3C
AT1G42970	IPI00541680	GAPB Glyceraldehyde-3-phosphate dehydrogenase B, chloroplastic
AT3G26650	IPI00537303	GAPA Glyceraldehyde-3-phosphate dehydrogenase A, chloroplastic
AT3G44320	#N/A	#N/A
AT2G37620	IPI00535813	ACT1;ACT3 Actin-1
AT5G14170	IPI00539458	SWP73B SWI/SNF complex component SNF12 homolog
AT1G12900	IPI00544582	GAPA-2 Glyceraldehyde 3-phosphate dehydrogenase A subunit 2
ATCG00120	IPI00540632	ATPA ATP synthase subunit alpha, chloroplastic
ATCG00480	IPI00525776	PB ATP synthase subunit beta, chloroplastic
AT5G38410	IPI00545353	AT5G38410 Ribulose bisphosphate carboxylase small chain 3B, chloroplastic
AT1G54270	IPI00522023	EIF4A-2 Eukaryotic initiation factor 4A-2
AT3G12810	IPI00545059	PIE1 Helicase-like protein
AT4G20360	IPI00520474	RABE1b Elongation factor Tu, chloroplastic
AT1G48120	IPI00516615	AT1G48120 Serine/threonine-protein phosphatase 7 long form homolog
AT1G67090	IPI00539020	RBCS1A Ribulose bisphosphate carboxylase small chain 1A, chloroplastic
AT1G55490	IPI00544292	CPN60B RuBisCO large subunit-binding protein subunit beta, chloroplastic
AT1G57720	IPI00543798	AT1G57720 Probable elongation factor 1-gamma 2
AT5G56030	#N/A	#N/A
AT5G25980	IPI00525561	TGG2 Isoform 1 of Myrosinase 2
AT2G47210	IPI00547329	SWC4 myb family transcription factor
AT3G52930	IPI00517861	AT3G52930 fructose-bisphosphate aldolase, putative
AT5G19770	IPI00529143	TUA3;TUA5 Tubulin alpha-3/alpha-5 chain
AT5G20510	IPI00521035	AL5 PHD finger protein ALFIN-LIKE 5
AT3G13470	IPI00519410	AT3G13470 chaperonin, putative
AT4G03090	IPI00533065	AtNDX sequence-specific DNA binding / transcription factor
AT3G57560	IPI00545756	NAGK Acetylglutamate kinase, chloroplastic
AT5G42020	IPI00526247	BIP2 Luminal-binding protein 2
AT3G17390	IPI00536966	MTO3 S-adenosylmethionine synthase 4
AT4G38130	IPI00522349	HDA19 Histone deacetylase 19
AT5G28540	IPI00522684	BIP1 Luminal-binding protein 1
AT1G20670	IPI00548126	BRD1 DNA-binding bromodomain-containing protein
AT4G16143	IPI00534241	IMPA-2 IMPA-2 (IMPORTIN ALPHA ISOFORM 2); binding / protein transporter
AT1G72730	IPI00526542	AT1G72730 Eukaryotic initiation factor 4A-3
AT3G22220	IPI00525077	AT3G22220 hAT dimerisation domain-containing protein
AT2G36880	IPI00527972	MAT3 S-adenosylmethionine synthase 3
AT3G33520	IPI00533513	ARP6 Actin-related protein 6(AL2和AL4没有打到）
AT1G64880	IPI00525420	AT1G64880 ribosomal protein S5 family protein
AT1G71080	IPI00519855	AT1G71080 unknown protein
AT4G36080	IPI00546854	TRA1B FAT domain-containing protein / phosphatidylinositol 3- and 4-kinase family protein
AT3G09630	IPI00542248	AT3G09630 60S ribosomal protein L4-1
AT5G06600	IPI00540940	UBP12 Isoform 2 of Ubiquitin carboxyl-terminal hydrolase 12
AT2G17930	#N/A	#N/A
AT5G17510	IPI00543796	BRIP2 unknown protein
AT3G45140	IPI00548522	LOX2 Lipoxygenase 2, chloroplastic
AT2G28000	IPI00525237	CPN60A RuBisCO large subunit-binding protein subunit alpha, chloroplastic
AT1G23410	IPI00520784	AT1G23410 Ubiquitin-40S ribosomal protein S27a-1
AT4G01850	IPI00529348	SAM-2 S-adenosylmethionine synthase 2
AT5G45600	#N/A	#N/A
AT3G11630	IPI00526535	AT3G11630 2-Cys peroxiredoxin BAS1, chloroplastic
AT3G03540	IPI00528882	NPC5 NPC5 (NON-SPECIFIC PHOSPHOLIPASE C5); hydrolase, acting on ester bonds / phospholipase C
AT4G10340	IPI00535216	LHCB5 Chlorophyll a-b binding protein CP26, chloroplastic
AT3G11910	IPI00517979	UBP13 Ubiquitin carboxyl-terminal hydrolase 13
AT2G36460	#N/A	#N/A
AT3G44300	#N/A	#N/A
AT5G18620	IPI00526463	CHR17 CHR17 (CHROMATIN REMODELING FACTOR17); ATP binding / DNA binding / DNA-dependent ATPase/ helicase/ hydrolase, acting on acid anhydrides, in phosphorus-containing anhydrides / nucleic acid binding / nucleosome binding
AT3G03780	#N/A	#N/A
AT3G09880	IPI00546097	ATB~ BETA Serine/threonine protein phosphatase 2A 57 kDa regulatory subunit B~ beta isoform
AT4G37800	IPI00547812	XTH7 Probable xyloglucan endotransglucosylase/hydrolase protein 7
AT4G24800	IPI00533865	AT4G24800 Putative uncharacterized protein F6I7.10
AT4G29270	IPI00538077	AT4G29270 acid phosphatase class B family protein
AT1G20620	IPI00657126	CAT3 CAT3 (CATALASE 3); catalase
AT4G04640	IPI00525302	ATPC1 ATP synthase gamma chain 1, chloroplastic
AT1G09640	IPI00516284	AT1G09640 Probable elongation factor 1-gamma 1
AT3G09820	IPI00545323	ADK1 Isoform 1 of Adenosine kinase 1
AT5G07090	IPI00521495	AT5G07090 40S ribosomal protein S4-2
AT5G14740	IPI00517188	CA2 CA2 (CARBONIC ANHYDRASE 2); carbonate dehydratase/ zinc ion binding
AT5G02870	IPI00521292	AT5G02870 60S ribosomal protein L4-2
AT2G18020	IPI00517953	EMB2296 60S ribosomal protein L8-1
AT4G33010	IPI00536025	GLDP1 Glycine dehydrogenase [decarboxylating] 2, mitochondrial
AT3G12780	IPI00535490	PGK1 Phosphoglycerate kinase 1, chloroplastic
AT2G31610	IPI00542059	AT2G31610 40S ribosomal protein S3-1
AT5G35530	IPI00539202	AT5G35530 40S ribosomal protein S3-3
AT2G04030	IPI00546413	CR88 CR88; ATP binding
AT5G08690	IPI00516234	AT5G08690 ATP synthase subunit beta-2, mitochondrial
AT4G23920	IPI00516246	UGE2 UDP-glucose 4-epimerase 3
AT3G22110	IPI00535150	PAC1 Proteasome subunit alpha type-4
AT4G31490	IPI00528352	AT4G31490 Coatomer subunit beta-2
AT1G33120	IPI00545250	AT1G33120;PGY2 60S ribosomal protein L9-1
AT1G20910	IPI00543271	ARID3 ARID/BRIGHT DNA-binding domain-containing protein
AT3G53870	IPI00527953	AT3G53870 40S ribosomal protein S3-2
AT2G41840	IPI00533598	AT2G41840 40S ribosomal protein S2-3
AT5G46290	IPI00541557	KAS I Isoform 1 of 3-oxoacyl-[acyl-carrier-protein] synthase I, chloroplastic
AT1G78570	IPI00543019	RHM1 Probable rhamnose biosynthetic enzyme 1
AT4G34450	IPI00537691	AT4G34450 Coatomer subunit gamma
AT3G12145	IPI00543772	FLR1 FLR1; enzyme inhibitor/ transcription factor binding
AT5G20290	IPI00524577	AT5G20290 40S ribosomal protein S8-1
AT2G23390	IPI00533075	AT2G23390 unknown protein
AT4G27440	IPI00549013	PORB Protochlorophyllide reductase B, chloroplastic
AT2G44730	IPI00547946	AT2G44730 transcription factor（只有AL4打到）
AT2G20140	IPI00521093	AT2G20140 26S proteasome regulatory subunit 4 homolog B
AT5G38430	IPI00521186	AT5G38430 Ribulose bisphosphate carboxylase small chain 1B, chloroplastic
AT2G40930	IPI00536303	UBP5 Ubiquitin carboxyl-terminal hydrolase 5
ATCG00190	IPI00531379	RPOB DNA-directed RNA polymerase subunit beta
AT3G08580	IPI00546691	AAC1 ADP,ATP carrier protein 1, mitochondrial
AT1G45000	IPI00531336	AT1G45000 26S protease regulatory subunit S10B homolog B
AT4G13940	IPI00527713	MEE58 Adenosylhomocysteinase 1
AT3G60750	IPI00537782	AT3G60750 Transketolase-like protein
AT4G32620	IPI00539967	EPCR1 Putative uncharacterized protein F4D11.180
AT1G78900	IPI00525922	VHA-A V-type proton ATPase catalytic subunit A
AT5G44280	IPI00542621	RING1A Putative E3 ubiquitin-protein ligase RING1a
AT4G38680	IPI00537614	GRP2 GRP2 (GLYCINE RICH PROTEIN 2); double-stranded DNA binding / mRNA binding / nucleic acid binding / single-stranded DNA binding
AT5G26742	IPI00523172	emb1138 Isoform 2 of DEAD-box ATP-dependent RNA helicase 3, chloroplastic
AT3G09200	IPI00517961	AT3G09200 60S acidic ribosomal protein P0-2
AT1G18540	IPI00522202	AT1G18540 60S ribosomal protein L6-1
AT1G29910	IPI00527705	CAB3;CAB2 Chlorophyll a-b binding protein 2, chloroplastic
AT3G01460	IPI00538023	MBD9 Methyl-CpG-binding domain-containing protein 9
ATCG00830	IPI00529344	rpl2;RPL2.2;RPL2.1 50S ribosomal protein L2, chloroplastic
AT1G72370	IPI00532111	P40 40S ribosomal protein Sa-1
AT3G25520	IPI00548063	ATL5 60S ribosomal protein L5-1
AT3G01500	IPI00518464	CA1 Isoform 3 of Carbonic anhydrase, chloroplastic
AT1G58380	IPI00521681	XW6 40S ribosomal protein S2-1
AT2G47620	IPI00529579	SWI3A SWI/SNF complex subunit SWI3A
AT2G19520	IPI00539247	FVE WD-40 repeat-containing protein MSI4
AT2G44530	IPI00547336	AT2G44530 Ribose-phosphate pyrophosphokinase 5, chloroplastic
AT5G27850	IPI00532781	AT5G27850 60S ribosomal protein L18-3
AT2G39800	IPI00529620	P5CS1 Delta-1-pyrroline-5-carboxylate synthase A
AT5G03300	IPI00523164	ADK2 Adenosine kinase 2
AT1G04410	IPI00518864	AT1G04410 Malate dehydrogenase, cytoplasmic 1
AT4G24820	IPI00520982	AT4G24820 Probable 26S proteasome non-ATPase regulatory subunit 6
AT3G05590	IPI00528143	RPL18 60S ribosomal protein L18-2
ATCG00380	IPI00516311	RPS4 30S ribosomal protein S4, chloroplastic
AT3G07110	IPI00528761	AT3G07110 60S ribosomal protein L13a-1
AT5G14320	IPI00535943	AT5G14320 30S ribosomal protein S13, chloroplastic
AT1G54060	IPI00537242	ASIL1 ASIL1 (ARABIDOPSIS 6B-INTERACTING PROTEIN 1-LIKE 1); sequence-specific DNA binding / transcription factor
AT3G03960	IPI00530035	AT3G03960 chaperonin, putative
AT1G20020	IPI00533005	FNR2 Isoform 1 of Ferredoxin--NADP reductase, leaf isozyme 2, chloroplastic
AT4G16155	IPI00532975	AT4G16155 dihydrolipoyl dehydrogenase
AT3G63490	IPI00522851	AT3G63490 50S ribosomal protein L1, chloroplastic
ATCG00800	IPI00540967	RPS3 30S ribosomal protein S3, chloroplastic
AT5G65730	IPI00536725	XTH6 Probable xyloglucan endotransglucosylase/hydrolase protein 6
AT4G13170	#N/A	#N/A
AT1G53500	IPI00522138	MUM4 Probable rhamnose biosynthetic enzyme 2
AT4G32030	IPI00530154	AT4G32030 unknown protein（AL、MSI1、HDA19、RXT3能打到)（AL和HDAC能，其他打不到）★★★★★
AT3G24830	IPI00547010	AT3G24830 60S ribosomal protein L13a-2
AT3G11250	#N/A	#N/A
AT2G01250	IPI00544214	AT2G01250 60S ribosomal protein L7-2
AT3G15190	IPI00534404	AT3G15190 30S ribosomal protein S20, chloroplastic
AT2G32730	IPI00538191	AT2G32730 26S proteasome regulatory subunit, putative
AT4G15020	IPI00518534	AT4G15020 DNA binding / protein dimerization
AT3G17590	IPI00535981	BSH Chromatin structure-remodeling complex protein BSH
AT1G18080	IPI00524816	ATARCA Isoform 1 of Guanine nucleotide-binding protein subunit beta-like protein A
AT5G03470	IPI00517716	ATB~ ALPHA Serine/threonine protein phosphatase 2A 57 kDa regulatory subunit B~ alpha isoform
AT2G44120	IPI00528026	AT2G44120 60S ribosomal protein L7
AT1G15940	IPI00543267	AT1G15940 binding（只有NASP、SNL2打到）★★★★★
AT3G25860	IPI00549147	LTA2 LTA2; dihydrolipoyllysine-residue acetyltransferase
AT1G20200	IPI00528285	EMB2719 Probable 26S proteasome non-ATPase regulatory subunit 3a
AT2G47610	IPI00549123	AT2G47610 60S ribosomal protein L7a-1
AT2G27720	IPI00528096	AT2G27720 60S acidic ribosomal protein P2-1
AT1G22780	IPI00532609	AT1G34030;PFL;RPS18C 40S ribosomal protein S18
AT2G27710	IPI00537053	AT2G27710 60S acidic ribosomal protein P2-2
AT3G62870	IPI00535564	AT3G62870 60S ribosomal protein L7a-2
AT5G30510	IPI00524792	RPS1 RPS1 (RIBOSOMAL PROTEIN S1); RNA binding / structural constituent of ribosome
AT2G36740	IPI00531367	SWC2 Putative uncharacterized protein At2g36740(AL2和AL4没有打到）
AT3G20050	IPI00527602	TCP-1 T-complex protein 1 subunit alpha
AT3G44690	IPI00527903	AT3G44690 unknown protein
AT5G50920	IPI00535976	CLPC1 Chaperone protein ClpC1, chloroplastic
AT5G35630	IPI00534852	GS2 Glutamine synthetase, chloroplastic/mitochondrial
AT3G11100	IPI00525490	AT3G11100 Putative uncharacterized protein F11B9.6
AT1G74060	IPI00539595	AT1G74060 60S ribosomal protein L6-2
AT4G13970	IPI00538657	AT4G13970 zinc ion binding（只有AL和SNL2能打到）★★★★★★
AT5G19510	IPI00528647	AT5G19510 Elongation factor 1-beta 2
AT3G60770	IPI00518946	AT3G60770 40S ribosomal protein S13-1
AT3G57300	IPI00531830	INO80 DNA helicase INO80
AT4G31700	IPI00538864	RPS6 40S ribosomal protein S6-1
AT4G24280	IPI00531287	cpHsc70-1 cpHsc70-1 (chloroplast heat shock protein 70-1); ATP binding
AT1G78300	IPI00517524	GRF2 14-3-3-like protein GF14 omega
AT5G19990	IPI00542662	RPT6A 26S protease regulatory subunit 8 homolog A
AT2G34430	IPI00535697	LHB1B1 LHB1B1; chlorophyll binding
AT4G27090	IPI00543846	AT4G27090 60S ribosomal protein L14-2
AT3G19120	IPI00533950	AT3G19120 unknown protein
AT3G48870	IPI00535199	HSP93-III Chaperone protein ClpC2, chloroplastic
AT3G03530	IPI00528129	NPC4 NPC4 (NONSPECIFIC PHOSPHOLIPASE C4); hydrolase, acting on ester bonds / phospholipase C
AT1G20260	IPI00523081	AT1G20260 V-type proton ATPase subunit B3
AT2G19730	IPI00516217	AT2G19730 60S ribosomal protein L28-1
AT1G23310	IPI00524653	GGT1 GGT1 (GLUTAMATE:GLYOXYLATE AMINOTRANSFERASE); L-alanine:2-oxoglutarate aminotransferase/ glycine:2-oxoglutarate aminotransferase
AT2G21390	IPI00534598	AT2G21390 Coatomer subunit alpha-2
AT1G32060	IPI00516350	PRK Phosphoribulokinase, chloroplastic
AT3G03140	IPI00529710	PWWP1 unknown protein
AT5G55070	IPI00531713	AT5G55070 Dihydrolipoyllysine-residue succinyltransferase component of 2-oxoglutarate dehydrogenase complex 1, mitochondrial
AT3G01890	#N/A	#N/A
AT5G15200	IPI00534338	AT5G15200 40S ribosomal protein S9-1
AT5G19310	IPI00536400	AT5G19310 homeotic gene regulator, putative
AT2G43030	IPI00516913	AT2G43030 50S ribosomal protein L3-1, chloroplastic
AT3G11510	IPI00532008	AT3G11510 40S ribosomal protein S14-2
ATCG00770	IPI00546862	RPS8 30S ribosomal protein S8, chloroplastic
AT1G07320	IPI00519853	RPL4 50S ribosomal protein L4, chloroplastic
AT3G04790	IPI00539339	AT3G04790 ribose 5-phosphate isomerase-related
ATCG00680	IPI00529975	PSBB Photosystem II CP47 chlorophyll apoprotein
AT3G56940	IPI00517126	CRD1 Magnesium-protoporphyrin IX monomethyl ester [oxidative] cyclase, chloroplastic
AT5G55210	IPI00534995	BCL7B unknown protein
AT1G05190	IPI00527924	emb2394 50S ribosomal protein L6, chloroplastic
AT4G38600	IPI00548433	KAK E3 ubiquitin-protein ligase UPL3
AT3G02520	IPI00536399	GRF7 14-3-3-like protein GF14 nu
AT5G43500	IPI00517326	ARP9 Isoform 1 of Actin-related protein 9
AT3G21140	IPI00527574	AT3G21140 FMN binding
AT3G02110	IPI00543693	scpl25 Serine carboxypeptidase-like 25
AT1G10450	IPI00518548	SNL6 Paired amphipathic helix protein Sin3-like 6
AT5G50850	IPI00538502	MAB1 Pyruvate dehydrogenase E1 component subunit beta, mitochondrial
AT2G39990	IPI00527838	EIF2 Eukaryotic translation initiation factor 3 subunit F
AT1G12910	IPI00520024	ATAN11 WD repeat-containing protein LWD1
AT5G23540	IPI00538427	AT5G23540 26S proteasome non-ATPase regulatory subunit 14
AT3G06720	IPI00521658	IMPA-1 Importin subunit alpha-1
AT5G24770	#N/A	#N/A
ATCG00280	IPI00527600	PSBC photosystem II 44 kDa protein
AT5G56500	IPI00657073	AT5G56500 ATP binding / protein binding
AT1G35160	IPI00518769	GF14 PHI 14-3-3-like protein GF14 phi
AT5G18380	IPI00534336	AT5G18380 40S ribosomal protein S16-3
AT3G58570	IPI00518094	AT3G58570 DEAD-box ATP-dependent RNA helicase 52
AT3G05560	IPI00546577	AT3G05560 60S ribosomal protein L22-2
AT5G61170	IPI00542509	AT5G61170 40S ribosomal protein S19-3
AT3G02080	IPI00525874	AT3G02080 40S ribosomal protein S19-1
AT2G21330	IPI00549111	FBA1 Probable fructose-bisphosphate aldolase 1, chloroplastic
AT3G47470	IPI00523187	LHCA4 Chlorophyll a-b binding protein 4, chloroplastic
ATCG00780	IPI00516758	RPL14 50S ribosomal protein L14, chloroplastic
AT2G37190	#N/A	#N/A
AT5G49910	IPI00518961	CPHSC70-2EAT SHOCK PROTEIN 70-2 CPHSC70-2EAT SHOCK PROTEIN 70-2 (CHLOROPLAST HEAT SHOCK PROTEIN 70-2); ATP binding / unfolded protein binding
AT3G27850	IPI00540051	RPL12-C 50S ribosomal protein L12-3, chloroplastic
AT2G14120	IPI00524723	DRP3B Isoform 1 of Dynamin-related protein 3B
AT4G21670	IPI00518313	CPL1 RNA polymerase II C-terminal domain phosphatase-like 1
AT1G62020	IPI00528095	AT1G62020 Coatomer subunit alpha-1
AT5G16130	IPI00538963	AT5G16130 40S ribosomal protein S7-3
AT3G49010	IPI00547367	BBC1 60S ribosomal protein L13-1
AT1G04270	IPI00537286	RPS15 40S ribosomal protein S15-1
AT3G11940	IPI00546269	RPS5A 40S ribosomal protein S5-2
AT4G26530	#N/A	#N/A
AT4G37910	IPI00542361	mtHsc70-1 mtHsc70-1 (mitochondrial heat shock protein 70-1); ATP binding
AT1G03770	#N/A	#N/A
AT5G43990	IPI00535063	SUVR2 SUVR2; histone-lysine N-methyltransferase/ zinc ion binding
AT3G19760	IPI00522986	EIF4A-III DEAD-box ATP-dependent RNA helicase 2
AT5G05780	IPI00538047	RPN8A Probable 26S proteasome non-ATPase regulatory subunit 7
AT3G54890	IPI00516813	LHCA1 Chlorophyll a-b binding protein 6, chloroplastic
AT3G58630	IPI00533830	AT3G58630 transcription factor
AT1G80070	IPI00532725	SUS2 SUS2
AT4G16720	IPI00546454	AT4G16720 60S ribosomal protein L15-1
AT3G14420	IPI00528534	AT3G14420 Isoform 1 of Peroxisomal (S)-2-hydroxy-acid oxidase GLO1
AT1G27400	IPI00538721	AT1G27400 60S ribosomal protein L17-1
AT3G06730	IPI00530457	TRX z Isoform 1 of Thioredoxin-like protein CITRX, chloroplastic
AT3G54760	IPI00518754	AT3G54760 dentin sialophosphoprotein-related
AT1G61520	IPI00532189	LHCA3 Photosystem I light harvesting complex gene 3
AT1G74970	IPI00516738	RPS9 30S ribosomal protein S9, chloroplastic
AT3G47520	IPI00524343	MDH Malate dehydrogenase, chloroplastic
AT1G66580	IPI00531671	SAG24 60S ribosomal protein L10-3
AT5G27770	IPI00540594	AT5G27770 60S ribosomal protein L22-3
AT3G01320	#N/A	#N/A
AT2G27530	IPI00541952	PGY1 60S ribosomal protein L10a-2
AT2G38040	IPI00540216	CAC3 Acetyl-coenzyme A carboxylase carboxyl transferase subunit alpha, chloroplastic
AT5G52530	#N/A	#N/A
AT5G06850	IPI00530288	AT5G06850 C2 domain-containing protein
AT1G10630	IPI00518373	ARFA1F ADP-ribosylation factor A1F
AT2G18110	IPI00548124	AT2G18110 Elongation factor 1-delta 2
AT3G09840	IPI00547533	CDC48 Cell division control protein 48 homolog A
ATCG00500	IPI00530807	ACCD Acetyl-coenzyme A carboxylase carboxyl transferase subunit beta, chloroplastic
AT5G49460	IPI00537093	ACLB-2 ATP-citrate synthase beta chain protein 2
AT3G49910	IPI00524384	AT3G49910 60S ribosomal protein L26-1
AT1G23290	IPI00544566	RPL27AB 60S ribosomal protein L27a-2
AT3G16640	IPI00531702	TCTP Translationally-controlled tumor protein homolog
AT1G78630	IPI00520181	emb1473 50S ribosomal protein L13, chloroplastic
AT1G19570	IPI00530621	DHAR1 Isoform 1 of Glutathione S-transferase DHAR1, mitochondrial
AT1G60420	#N/A	#N/A
AT1G29250	IPI00533218	AT1G29250 nucleic acid binding
AT2G09990	IPI00545691	AT2G09990 40S ribosomal protein S16-1
AT4G37930	IPI00525727	SHM1 Serine hydroxymethyltransferase, mitochondrial
AT4G21100	IPI00536598	DDB1B DNA damage-binding protein 1b
AT3G11130	IPI00527690	AT3G11130 clathrin heavy chain, putative
AT5G43940	IPI00527514	HOT5 Alcohol dehydrogenase class-3
AT2G36160	IPI00521754	AT2G36160 40S ribosomal protein S14-1
AT1G69830	IPI00538901	AMY3 AMY3 (ALPHA-AMYLASE-LIKE 3); alpha-amylase
AT3G18190	IPI00530126	AT3G18190 chaperonin, putative
AT1G70600	IPI00548463	AT1G70600 60S ribosomal protein L27a-3
AT4G01310	IPI00521413	AT4G01310 50S ribosomal protein L5, chloroplastic
AT1G29900	IPI00534480	CARB CARB (CARBAMOYL PHOSPHATE SYNTHETASE B); ATP binding / carbamoyl-phosphate synthase/ catalytic
AT3G04840	IPI00520872	AT3G04840 40S ribosomal protein S3a-1
AT2G28720	#N/A	#N/A
AT1G22300	IPI00519969	GRF10 GRF10 (GENERAL REGULATORY FACTOR 10); ATP binding / protein binding / protein phosphorylated amino acid binding
AT3G52200	IPI00543892	LTA3 Dihydrolipoyllysine-residue acetyltransferase component 1 of pyruvate dehydrogenase complex, mitochondrial
AT1G01300	IPI00521837	AT1G01300 aspartyl protease family protein
AT1G30630	IPI00518170	AT1G30630 Coatomer subunit epsilon-1
AT5G16050	IPI00530001	GRF5 14-3-3-like protein GF14 upsilon
AT1G14320	IPI00538015	SAC52 60S ribosomal protein L10-1
AT5G66190	IPI00541856	FNR1 Ferredoxin--NADP reductase, leaf isozyme 1, chloroplastic
AT2G05100	IPI00535929	LHCB2.1 Photosystem II light harvesting complex gene 2.1
AT3G55440	IPI00549121	TPI Triosephosphate isomerase, cytosolic
AT5G60790	IPI00540333	GCN1 ABC transporter F family member 1
AT5G05010	IPI00518859	AT5G05010 Coatomer subunit delta
AT1G74470	IPI00517438	AT1G74470 Geranylgeranyl diphosphate reductase, chloroplastic
AT4G34620	IPI00529246	SSR16 SSR16 (SMALL SUBUNIT RIBOSOMAL PROTEIN 16); structural constituent of ribosome
AT1G62310	IPI00545153	JMJ29 transcription factor jumonji (jmjC) domain-containing protein
AT4G34200	IPI00530988	EDA9 EDA9 (embryo sac development arrest 9); ATP binding
ATCG00900	IPI00519008	rps7;RPS7.2;RPS7.1 30S ribosomal protein S7, chloroplastic
AT3G16950	IPI00544942	LPD1 LPD1 (LIPOAMIDE DEHYDROGENASE 1); dihydrolipoyl dehydrogenase
AT1G03630	IPI00547002	POR C Protochlorophyllide reductase C, chloroplastic
AT2G34480	IPI00548475	AT2G34480 60S ribosomal protein L18a-2
AT5G42980	IPI00523104	TRX3 Thioredoxin H3
AT3G49390	IPI00545615	CID10 CID10; RNA binding / protein binding
ATCG01120	IPI00531595	RPS15 30S ribosomal protein S15, chloroplastic
AT3G62530	IPI00534843	AT3G62530 Putative uncharacterized protein T12C14_230
AT1G79530	IPI00516728	GAPCP-1 GAPCP-1 (GLYCERALDEHYDE-3-PHOSPHATE DEHYDROGENASE OF PLASTID 1); NAD or NADH binding / binding / catalytic/ glyceraldehyde-3-phosphate dehydrogenase (phosphorylating)/ glyceraldehyde-3-phosphate dehydrogenase
AT1G04810	#N/A	#N/A
AT5G55760	IPI00522550	SRT1 SRT1 (sirtuin 1); DNA binding / NAD or NADH binding / NAD-dependent histone deacetylase/ zinc ion binding
AT3G24860	IPI00533048	AT3G24860 hydroxyproline-rich glycoprotein family protein
AT2G33040	IPI00526529	ATP3 ATP synthase subunit gamma, mitochondrial
AT1G20630	IPI00520908	CAT1 Catalase-1
AT1G65930	IPI00539206	cICDH Cytosolic NADP+-dependent isocitrate dehydrogenase
AT2G44060	IPI00538194	AT2G44060 late embryogenesis abundant family protein / LEA family protein
AT3G10380	#N/A	#N/A
AT3G13930	IPI00538915	AT3G13930 Dihydrolipoyllysine-residue acetyltransferase component 2 of pyruvate dehydrogenase complex, mitochondrial
AT1G58025	IPI00523451	BRD5 Putative uncharacterized protein T15M6.22
AT1G20960	IPI00536616	emb1507 emb1507 (embryo defective 1507); ATP binding / ATP-dependent helicase/ helicase/ nucleic acid binding / nucleoside-triphosphatase/ nucleotide binding
AT1G06410	IPI00530498	TPS7 Probable alpha,alpha-trehalose-phosphate synthase [UDP-forming] 7
AT2G38810	IPI00519607	HTA8 Probable histone H2A variant 2
AT5G20890	IPI00534136	AT5G20890 chaperonin, putative
AT1G24510	IPI00533712	AT1G24510 T-complex protein 1 subunit epsilon
AT4G36730	IPI00539590	GBF1 Isoform 2 of G-box-binding factor 1（只有HDA19\AT1G14900\AL能打到）★★★★★
AT5G55040	IPI00526129	BRD13 DNA binding
AT1G29150	IPI00521338	ATS9 19S proteosome subunit 9
AT5G20630	IPI00524759	GER3 Germin-like protein subfamily 3 member 3
AT3G45030	IPI00527199	AT3G45030;AT5G62300 40S ribosomal protein S20-1
AT5G02960	IPI00535189	AT5G02960 40S ribosomal protein S23-2
AT1G32380	#N/A	#N/A
AT3G58610	IPI00533630	AT3G58610 Ketol-acid reductoisomerase, chloroplastic
AT2G33800	IPI00526383	AT2G33800 30S ribosomal protein S5, chloroplastic
AT1G34430	IPI00540464	EMB3003 F12K21.24
AT5G67320	IPI00531489	HOS15 HOS15
AT3G06850	IPI00516980	BCE2 BCE2; acetyltransferase/ alpha-ketoacid dehydrogenase/ dihydrolipoamide branched chain acyltransferase
AT1G51560	#N/A	#N/A
AT1G57660	IPI00525678	AT1G57660;AT1G57860 60S ribosomal protein L21-2
AT2G02090	IPI00520453	ETL1 ETL1; ATP binding / DNA binding / helicase/ nucleic acid binding
AT4G25740	IPI00517911	AT4G25740 40S ribosomal protein S10-1
AT1G02150	IPI00524079	AT1G02150 Pentatricopeptide repeat-containing protein At1g02150
AT5G52470	IPI00525904	FIB1 rRNA 2~-O-methyltransferase fibrillarin 1
AT1G48630	#N/A	#N/A
AT3G56150	IPI00522535	EIF3C Eukaryotic translation initiation factor 3 subunit C
AT3G20820	IPI00546779	AT3G20820 leucine-rich repeat family protein
AT3G58700	IPI00537168	AT5G45775;RPL16B;AT3G58700 Isoform 1 of 60S ribosomal protein L11-2
AT3G26060	IPI00548978	ATPRX Q Peroxiredoxin Q, chloroplastic
AT1G50620	IPI00525631	PMS1A PHD finger family protein
AT4G18100	IPI00534156	AT4G18100 60S ribosomal protein L32-1
AT4G35100	IPI00528492	PIP3 Aquaporin PIP2-7
AT2G01140	IPI00527081	AT2G01140 Probable fructose-bisphosphate aldolase 3, chloroplastic
ATCG00750	IPI00531735	RPS11 30S ribosomal protein S11, chloroplastic
AT5G47930	IPI00544335	AT5G47930 40S ribosomal protein S27-3
AT5G54600	IPI00544271	AT5G54600 50S ribosomal protein L24, chloroplastic
AT3G63460	IPI00547111	AT3G63460 WD-40 repeat family protein
AT1G24020	IPI00542532	MLP423 MLP-like protein 423
AT1G80410	IPI00541079	EMB2753 EMB2753 (EMBRYO DEFECTIVE 2753); binding
AT4G39980	IPI00521831	DHS1 Phospho-2-dehydro-3-deoxyheptonate aldolase 1, chloroplastic
AT1G71500	IPI00537413	AT1G71500 Rieske (2Fe-2S) domain-containing protein
AT4G03280	IPI00530995	PETC Isoform 2 of Cytochrome b6-f complex iron-sulfur subunit, chloroplastic
AT3G55280	IPI00529643	RPL23AB 60S ribosomal protein L23a-2
AT2G30580	IPI00544240	AtBMI1a E3 ubiquitin protein ligase DRIP2
ATCG00180	IPI00517776	RPOC1 DNA-directed RNA polymerase subunit beta~
AT4G25630	IPI00546563	FIB2 rRNA 2~-O-methyltransferase fibrillarin 2
AT4G19400	IPI00517264	AT4G19400 actin binding
AT5G48160	IPI00541622	OBE2 Protein OBERON 2
AT3G15980	IPI00518504	AT3G15980 Isoform 1 of Coatomer subunit beta~-3
AT1G71220	IPI00523369	Putative UDPglucose:glycoprotein glucosyltransferase
AT3G52150	IPI00523226	AT3G52150 Putative uncharacterized protein F4F15.260
AT5G25520	IPI00526909	AT5G25520 transcription elongation factor-related
AT3G18380	#N/A	#N/A
AT2G34160	#N/A	#N/A
AT1G09270	IPI00537215	IMPA-4 IMPA-4 (IMPORTIN ALPHA ISOFORM 4); binding / protein transporter
AT3G29360	IPI00545262	AT3G29360 Probable UDP-glucose 6-dehydrogenase 1
AT2G36250	IPI00539833	FTSZ2-1 Cell division protein ftsZ homolog 2-1, chloroplastic
AT5G45390	IPI00548920	CLPP4 ATP-dependent Clp protease proteolytic subunit 4, chloroplastic
AT3G26640	#N/A	#N/A
AT1G06500	IPI00518716	SSM unknown protein
AT1G76710	IPI00530898	SDG26 Histone-lysine N-methyltransferase ASHH1
AT1G75950	IPI00540205	SKP1 SKP1-like protein 1A
AT5G13780	IPI00521273	AT5G13780 GCN5-related N-acetyltransferase, putative
AT4G24190	IPI00524027	SHD Endoplasmin homolog
AT1G12000	IPI00529076	AT1G12000 F12F1.13 protein
AT1G08360	IPI00519555	AT1G08360 60S ribosomal protein L10a-1
ATCG00170	IPI00518869	RPOC2 DNA-directed RNA polymerase subunit beta~~
AT2G39390	IPI00526629	AT2G39390 60S ribosomal protein L35-2
AT3G02200	IPI00518990	AT3G02200 proteasome family protein
AT3G22960	IPI00534572	PKP-ALPHA PKP-ALPHA; pyruvate kinase
AT2G24270	IPI00530233	ALDH11A3 NADP-dependent glyceraldehyde-3-phosphate dehydrogenase
ATCG00740	IPI00536574	RPOA DNA-directed RNA polymerase subunit alpha
AT4G26910	IPI00518009	AT4G26910 Isoform 2 of Dihydrolipoyllysine-residue succinyltransferase component of 2-oxoglutarate dehydrogenase complex 2, mitochondrial
AT1G08000	IPI00543273	GATA10 GATA transcription factor 10
AT2G45250	IPI00532241	AT2G45250 Putative uncharacterized protein At2g45250
AT2G37660	IPI00539231	AT2G37660 Uncharacterized protein At2g37660, chloroplastic
AT5G48300	IPI00542391	ADG1 Glucose-1-phosphate adenylyltransferase small subunit, chloroplastic
AT5G37055	IPI00521497	SEF SEF=SWC6
AT4G38740	IPI00540225	ROC1 Peptidyl-prolyl cis-trans isomerase CYP18-3
AT3G50000	IPI00518626	CKA2 CKA2 (CASEIN KINASE II, ALPHA CHAIN 2); kinase
AT3G24490	IPI00516841	AT3G24490 transcription factor
AT5G36880	IPI00538754	ACS acetyl-CoA synthetase, putative / acetate-CoA ligase, putative
AT1G79930	#N/A	#N/A
AT4G29410	IPI00539771	AT4G29410 60S ribosomal protein L28-2
AT1G06430	#N/A	#N/A
AT2G21580	IPI00544795	AT2G21580 40S ribosomal protein S25-2
AT2G47650	#N/A	#N/A
AT2G30470	IPI00532565	HSI2 B3 domain-containing transcription repressor VAL1
AT5G14040	IPI00516766	PHT3;1 mitochondrial phosphate transporter
AT1G09340	IPI00548101	CRB Uncharacterized protein At1g09340, chloroplastic
AT1G47128	IPI00530094	RD21 Cysteine proteinase RD21a
AT4G02080	IPI00520920	SAR2 GTP-binding protein SAR1A
AT1G49950	IPI00542861	TRB1 F2J10.16 protein
AT3G36659	IPI00524402	AT3G06660 Putative uncharacterized protein T8E24.3
AT2G16485	#N/A	#N/A
AT2G40510	#N/A	#N/A
AT1G69740	IPI00537155	HEMB1 Delta-aminolevulinic acid dehydratase, chloroplastic
AT1G74960	IPI00525573	FAB1 3-oxoacyl-[acyl-carrier-protein] synthase II, chloroplastic
AT1G68010	IPI00523994	HPR HPR; glycerate dehydrogenase/ poly(U) binding
AT2G28190	IPI00520632	CSD2 Superoxide dismutase [Cu-Zn], chloroplastic
AT3G63140	IPI00516646	CSP41A Uncharacterized protein At3g63140, chloroplastic
AT3G46440	IPI00534151	UXS5 UXS5; UDP-glucuronate decarboxylase/ catalytic
AT3G19580	IPI00517638	ZF2 AZF2 (ARABIDOPSIS ZINC-FINGER PROTEIN 2); DNA binding / nucleic acid binding / transcription factor/ transcription repressor/ zinc ion binding
ATCG00820	IPI00524177	RPS19 30S ribosomal protein S19, chloroplastic
AT4G02480	#N/A	#N/A
AT3G61240	IPI00548726	AT3G61240 DEAD-box ATP-dependent RNA helicase 12
AT3G50670	IPI00520131	U1-70K Isoform Long of U1 small nuclear ribonucleoprotein 70 kDa
AT3G03460	#N/A	#N/A
AT5G44500	IPI00525357	AT5G44500 small nuclear ribonucleoprotein associated protein B, putative / snRNP-B, putative / Sm protein B, putative
AT4G17060	IPI00523279	FIP2 Putative uncharacterized protein At4g17060/dl4560c
AT1G06770	IPI00534763	AtBMI1b Isoform 1 of E3 ubiquitin protein ligase DRIP1
ATCG00340	IPI00516885	PSAB Photosystem I P700 chlorophyll a apoprotein A2
AT4G02290	#N/A	#N/A
ATCG00810	IPI00535689	RPL22 50S ribosomal protein L22, chloroplastic
AT1G24190	IPI00540414	SNL3 Paired amphipathic helix protein Sin3-like 3
AT3G52100	IPI00517704	PMS2B PHD finger family protein
AT3G18295	IPI00527714	AT3G18295 unknown protein
AT3G29410	IPI00516381	AT3G29410 Terpenoid synthase 25
AT3G49600	IPI00546690	UBP26 Ubiquitin carboxyl-terminal hydrolase 26
AT5G44800	IPI00523650	CHR4 Mi-2 autoantigen-like protein
AT4G21650	IPI00530828	AT4G21650 subtilase family protein
AT5G39320	IPI00539067	AT5G39320 Probable UDP-glucose 6-dehydrogenase 2
AT2G30860	IPI00538125	GSTF9 ATGSTF9 (GLUTATHIONE S-TRANSFERASE PHI 9); copper ion binding / glutathione binding / glutathione peroxidase/ glutathione transferase
AT2G47470	IPI00539517	UNE5 Protein disulfide-isomerase like 2-1
AT4G25080	IPI00524559	CHLM CHLM (magnesium-protoporphyrin IX methyltransferase); magnesium protoporphyrin IX methyltransferase
AT2G13360	IPI00540396	AGT Serine--glyoxylate aminotransferase
AT5G20020	IPI00535542	RAN2 GTP-binding nuclear protein Ran-2
AT3G55410	IPI00526256	AT3G55410 2-oxoglutarate dehydrogenase E1 component, putative / oxoglutarate decarboxylase, putative / alpha-ketoglutaric dehydrogenase, putative
AT3G12280	IPI00541504	RBR1 Retinoblastoma-related protein 1
AT3G04260	IPI00533281	PTAC3 T6K12.12 protein
AT1G31330	IPI00535877	PSAF Photosystem I reaction center subunit III, chloroplastic
AT1G51690	IPI00528047	B ALPHA Isoform 1 of Serine/threonine protein phosphatase 2A 55 kDa regulatory subunit B alpha isoform
AT1G76380	IPI00526458	BRD2 DNA-binding bromodomain-containing protein
AT3G23990	#N/A	#N/A
AT5G66140	#N/A	#N/A
AT3G44890	IPI00535863	RPL9 50S ribosomal protein L9, chloroplastic
AT5G38660	IPI00517629	APE1 APE1
AT3G03950	IPI00517676	ECT1 protein binding
AT5G51110	IPI00548815	AT5G51110 4-alpha-hydroxytetrahydrobiopterin dehydratase
AT2G47940	#N/A	#N/A
AT3G04920	IPI00527080	AT3G04920 40S ribosomal protein S24-1
AT4G35250	IPI00547139	AT4G35250 vestitone reductase-related
AT3G08940	IPI00542269	LHCB4.2 Isoform 1 of Chlorophyll a-b binding protein CP29.2, chloroplastic
AT2G16600	IPI00520773	ROC3 Peptidyl-prolyl cis-trans isomerase CYP19-1
AT3G09260	IPI00533497	PYK10 Beta-glucosidase 23
AT3G15020	#N/A	#N/A
AT3G25920	IPI00537921	RPL15 50S ribosomal protein L15, chloroplastic
AT5G02240	IPI00530877	AT5G02240 Uncharacterized protein At5g02240
AT1G68590	IPI00543358	AT1G68590 30S ribosomal protein 3-1, chloroplastic
AT5G54270	IPI00532626	LHCB3 Light-harvesting chlorophyll B-binding protein 3
AT1G75770	IPI00542566	AT1G75770 unknown protein （HDA19、SNL2、MRG1）★★★
AT1G01100	IPI00518460	AT1G01100 60S acidic ribosomal protein P1-1
AT1G15820	IPI00524194	LHCB6 Light harvesting complex photosystem II subunit 6
AT5G09660	IPI00534849	PMDH2 Malate dehydrogenase, glyoxysomal
AT1G32730	IPI00520479	MIS unknown protein
AT1G04480	IPI00524788	AT1G04480;emb2171;AT2G33370 F19P19.5 protein
AT5G05550	IPI00527588	AT5G05550 transcription factor
AT1G25490	IPI00548457	RCN1 Serine/threonine-protein phosphatase 2A 65 kDa regulatory subunit A alpha isoform
AT5G57655	#N/A	#N/A
AT5G13510	IPI00541353	AT5G13510 50S ribosomal protein L10, chloroplastic
AT4G30720	IPI00532839	AT4G30720 Putative uncharacterized protein T10C21.70
AT1G06220	IPI00521033	MEE5 MEE5 (MATERNAL EFFECT EMBRYO ARREST 5); GTP binding / GTPase/ translation elongation factor/ translation factor, nucleic acid binding
AT5G14910	IPI00546372	AT5G14910 heavy-metal-associated domain-containing protein
AT1G09060	#N/A	#N/A
AT4G02770	IPI00523129	PSAD-1 Photosystem I reaction center subunit II-1, chloroplastic
AT4G15000	IPI00528946	AT4G15000 60S ribosomal protein L27-3
AT5G26360	IPI00532735	AT5G26360 chaperonin, putative
AT5G27610	IPI00524271	ALY1 Protein ALWAYS EARLY 1
AT2G32840	#N/A	#N/A
AT1G64520	IPI00536776	RPN12a 26S proteasome non-ATPase regulatory subunit RPN12A
AT5G28060	IPI00524234	AT5G28060 40S ribosomal protein S24-2
AT3G14180	IPI00521641	AT3G14180 transcription factor
AT5G25460	IPI00528982	AT5G25460 unknown protein
AT3G59970	IPI00533087	MTHFR1 MTHFR1 (METHYLENETETRAHYDROFOLATE REDUCTASE 1); methylenetetrahydrofolate reductase
AT2G41530	IPI00518329	SFGH S-formylglutathione hydrolase
AT1G70770	IPI00544310	AT1G70770 unknown protein
AT3G49660	IPI00547190	AT3G49660 transducin family protein / WD-40 repeat family protein
AT1G56110	IPI00548989	NOP56 NOP56
AT2G34590	#N/A	#N/A
AT3G17020	IPI00534820	AT3G17020 universal stress protein (USP) family protein
AT3G56490	IPI00526050	HIT3 zinc-binding protein, putative / protein kinase C inhibitor, putative
AT4G14880	IPI00519731	OASA1 Cysteine synthase
AT1G48600	IPI00539739	PMEAMT Phosphoethanolamine N-methyltransferase 2
AT3G54930	IPI00545568	AT3G54930 Serine/threonine protein phosphatase 2A 57 kDa regulatory subunit B~ epsilon isoform
AT4G35650	#N/A	#N/A
AT2G47510	IPI00520007	FUM1 Fumarate hydratase 1, mitochondrial
AT2G32920	IPI00539108	PDIL2-3 Protein disulfide-isomerase 2-3
AT2G21060	IPI00516457	GRP2B Glycine-rich protein 2b
AT1G52360	IPI00541368	AT1G52360 Coatomer subunit beta~-2
AT3G18000	IPI00542357	XPL1 Phosphoethanolamine N-methyltransferase 1
AT4G39260	IPI00520057	CCR1 Isoform 1 of Glycine-rich RNA-binding protein 8
AT1G35680	IPI00532845	AT1G35680 50S ribosomal protein L21, chloroplastic
AT3G17820	#N/A	#N/A
AT2G47730	IPI00536062	GSTF8 Glutathione S-transferase 6, chloroplastic
ATCG00790	IPI00548998	RPL16 50S ribosomal protein L16, chloroplastic
AT5G47190	IPI00525994	AT5G47190 50S ribosomal protein L19-2, chloroplastic
AT4G09320	IPI00521214	NDPK1 NDPK1; ATP binding / nucleoside diphosphate kinase
AT5G04140	IPI00539225	GLU1 Isoform 1 of Ferredoxin-dependent glutamate synthase 1, chloroplastic
AT5G54770	IPI00541324	THI1 Thiazole biosynthetic enzyme, chloroplastic
AT1G48830	IPI00533310	AT1G48830 40S ribosomal protein S7-1
AT5G48880	IPI00518152	PKT2 Isoform 1 of 3-ketoacyl-CoA thiolase 5, peroxisomal
AT3G56340	IPI00546882	AT3G56340 40S ribosomal protein S26-3
AT3G02260	IPI00528496	BIG Auxin transport protein BIG
AT3G54090	IPI00545327	FLN1 pfkB-type carbohydrate kinase family protein
AT5G24420	#N/A	#N/A
AT2G45710	IPI00522947	AT2G45710 40S ribosomal protein S27-1
AT4G02930	IPI00529020	AT4G02930 Elongation factor Tu, mitochondrial
AT3G55120	#N/A	#N/A
AT4G18480	#N/A	#N/A
AT4G28520	#N/A	#N/A
AT3G15000	IPI00532410	AT3G15000 Uncharacterized protein At3g15000, mitochondrial
AT2G45810	IPI00528597	AT2G45810 DEAD-box ATP-dependent RNA helicase 6
ATCG00670	IPI00524325	PCLPP ATP-dependent Clp protease proteolytic subunit 1
ATCG00160	IPI00547025	RPS2 30S ribosomal protein S2, chloroplastic
AT1G63660	IPI00522176	AT1G63660 GMP synthase (glutamine-hydrolyzing), putative / glutamine amidotransferase, putative
AT5G23310	IPI00541412	FSD3 FSD3 (FE SUPEROXIDE DISMUTASE 3); superoxide dismutase
AT5G49430	IPI00523511	AT5G49430 transducin family protein / WD-40 repeat family protein
AT3G14990	IPI00524652	AT3G14990 4-methyl-5(b-hydroxyethyl)-thiazole monophosphate biosynthesis protein, putative
AT5G51970	#N/A	#N/A
AT2G46280	IPI00547942	TRIP-1 Eukaryotic translation initiation factor 3 subunit I
AT2G42590	IPI00525722	GRF9 14-3-3-like protein GF14 mu
AT5G42790	IPI00525551	PAF1 Proteasome subunit alpha type-1-A
AT4G20300	IPI00531256	AT4G20300 unknown protein（只有AL和HDAC能打到：MSI1\HDA19\SNL\RXT3\HDA6)★★★★
AT5G20920	IPI00516553	EIF2 BETA Eukaryotic translation initiation factor 2 subunit beta
AT1G69200	IPI00539210	FLN2 kinase
AT4G31300	IPI00533995	PBA1 Proteasome subunit beta type-6
AT5G58040	#N/A	#N/A
AT3G53890	IPI00533639	AT3G53890 40S ribosomal protein S21-1
AT1G01090	IPI00525582	PDH-E1 ALPHA T25K16.8
AT1G49670	IPI00529233	NQR NQR; binding / catalytic/ oxidoreductase/ zinc ion binding
AT1G12310	IPI00528981	AT1G12310 Probable calcium-binding protein CML13
AT1G27650	IPI00530007	ATU2AF35A Splicing factor U2af small subunit A
AT5G02050	#N/A	#N/A
AT5G10450	IPI00517027	GRF6 Isoform 1 of 14-3-3-like protein GF14 lambda
AT3G02530	#N/A	#N/A
AT1G52030	#N/A	#N/A
AT2G02160	IPI00519822	AT2G02160 Zinc finger CCCH domain-containing protein 17
AT3G44680	#N/A	#N/A
AT3G52990	IPI00519778	AT3G52990 pyruvate kinase, putative
AT3G53110	IPI00533725	LOS4 DEAD-box ATP-dependent RNA helicase 38
AT5G45620	IPI00516535	AT5G45620 26S proteasome regulatory subunit, putative
AT3G61470	IPI00543126	LHCA2 LHCA2; chlorophyll binding
AT2G17790	#N/A	#N/A
AT5G23900	IPI00535397	AT5G23900 60S ribosomal protein L13-3
AT2G22230	IPI00525984	AT2G22230 beta-hydroxyacyl-ACP dehydratase, putative
AT3G26520	IPI00516486	TIP2 Aquaporin TIP1-2
AT5G20830	IPI00523295	SUS1 Sucrose synthase 1
AT5G40490	#N/A	#N/A
AT3G55800	IPI00544876	SBPASE Sedoheptulose-1,7-bisphosphatase, chloroplastic
AT3G07780	IPI00522384	OBE1 Protein OBERON 1
AT4G12800	IPI00532729	PSAL Photosystem I reaction center subunit XI, chloroplastic
AT2G28790	IPI00545914	AT2G28790 osmotin-like protein, putative
AT4G35830	IPI00530419	ACO1 Aconitate hydratase 1
AT5G13450	IPI00538064	ATP5 ATP synthase subunit O, mitochondrial
AT4G38630	IPI00542443	RPN10 26S proteasome non-ATPase regulatory subunit 4
AT3G48930	IPI00541286	EMB1080 40S ribosomal protein S11-1
AT2G30200	#N/A	#N/A
AT1G80560	#N/A	#N/A
AT4G26840	IPI00522228	SUMO1 Small ubiquitin-related modifier 1
AT4G19210	IPI00540201	RLI2 ABC transporter E family member 2
AT5G02450	IPI00518308	AT5G02450 60S ribosomal protein L36-3
AT1G01620	IPI00533886	PIP1C Aquaporin PIP1-3
AT1G03475	IPI00519439	LIN2 Coproporphyrinogen-III oxidase, chloroplastic
AT1G27450	IPI00517864	APT1 Isoform 2 of Adenine phosphoribosyltransferase 1, chloroplastic
AT5G16310	IPI00517458	UCH1 UCH1; ubiquitin thiolesterase
AT5G52910	IPI00529641	ATIM ATIM
AT3G60245	IPI00523107	AT3G60245 60S ribosomal protein L37a-2
AT1G14670	#N/A	#N/A
AT5G66570	IPI00545883	PSBO1 Oxygen-evolving enhancer protein 1-1, chloroplastic
AT5G55670	IPI00548235	AT5G55670 RNA recognition motif (RRM)-containing protein
AT4G23670	IPI00531983	AT4G23670 major latex protein-related / MLP-related
AT3G18490	IPI00547481	AT3G18490 aspartyl protease family protein
AT1G51450	IPI00519267	TRO SPla/RYanodine receptor (SPRY) domain-containing protein
AT3G13490	IPI00520888	OVA5 OVA5 (OVULE ABORTION 5); ATP binding / aminoacyl-tRNA ligase/ lysine-tRNA ligase/ nucleic acid binding / nucleotide binding
AT3G14067	IPI00530746	AT3G14067 subtilase family protein
AT5G58330	IPI00518845	AT5G58330 Lactate/malate dehydrogenase family protein
AT3G54050	IPI00530130	HCEF1 Fructose-1,6-bisphosphatase, chloroplastic
AT4G24580	IPI00524453	REN1 REN1 (ROP1 ENHANCER 1); Rho GTPase activator/ Rho GTPase binding / phosphoinositide binding
AT1G10670	IPI00526422	ACLA-1 ATP-citrate synthase alpha chain protein 1
AT1G70830	#N/A	#N/A
AT3G59770	IPI00540620	SAC9 SAC9; inositol or phosphatidylinositol phosphatase
AT1G55860	#N/A	#N/A
AT5G04130	IPI00537479	GYRB2 Isoform 1 of DNA gyrase subunit B, mitochondrial
AT1G32470	IPI00520638	AT1G32470 Probable glycine cleavage system H protein 2, mitochondrial
AT5G65430	IPI00525835	GRF8 Isoform 1 of 14-3-3-like protein GF14 kappa
AT1G70070	IPI00538730	EMB25 DEAD-box ATP-dependent RNA helicase ISE2, chloroplastic
AT3G25800	IPI00542822	PP2AA2 Serine/threonine-protein phosphatase 2A 65 kDa regulatory subunit A beta isoform
AT1G60780	IPI00539867	HAP13 HAP13 (HAPLESS 13); protein binding
AT3G55200	#N/A	#N/A
AT1G32440	IPI00519857	PKp3 PKp3 (plastidial pyruvate kinase 3); pyruvate kinase
AT1G74850	IPI00541880	PTAC2 Pentatricopeptide repeat-containing protein At1g74850, chloroplastic
AT3G47000	IPI00521434	AT3G47000 glycosyl hydrolase family 3 protein
AT4G36250	IPI00516583	ALDH3F1 Aldehyde dehydrogenase family 3 member F1
AT4G32260	IPI00546026	AT4G32260 ATP synthase family
AT4G02560	IPI00535505	LD Homeobox protein LUMINIDEPENDENS
AT2G06850	IPI00528839	XTH4 Xyloglucan endotransglucosylase/hydrolase protein 4
AT1G77300	#N/A	#N/A
AT3G27380	IPI00517821	SDH2-1 Succinate dehydrogenase [ubiquinone] iron-sulfur subunit 1, mitochondrial
AT1G11860	IPI00538278	AT1G11860 Aminomethyltransferase, mitochondrial
AT1G69940	IPI00545294	PPME1 Pectinesterase PPME1
AT4G35050	#N/A	#N/A
AT1G71310	#N/A	#N/A
AT3G25660	#N/A	#N/A
AT4G03520	IPI00546191	ATHM2 Thioredoxin M2, chloroplastic
ATCG00330	IPI00529254	RPS14 30S ribosomal protein S14, chloroplastic
AT4G33630	#N/A	#N/A
AT3G57890	#N/A	#N/A
AT3G16480	IPI00542856	MPPalpha Probable mitochondrial-processing peptidase subunit alpha-2
AT1G04510	IPI00529251	MAC3A Pre-mRNA-processing factor 19 homolog 1
AT3G56910	IPI00531132	PSRP5 50S ribosomal protein 5, chloroplastic
AT1G79340	IPI00525202	MC4 Metacaspase-4
AT1G11910	IPI00518049	APA1 aspartyl protease family protein
AT3G47370	IPI00524237	AT3G47370 40S ribosomal protein S20-2
AT1G56450	IPI00544503	PBG1 Proteasome subunit beta type-4
AT1G11430	IPI00532519	AT1G11430 plastid developmental protein DAG, putative
AT3G61440	IPI00534676	CYSC1 CYSC1 (CYSTEINE SYNTHASE C1); L-3-cyanoalanine synthase/ cysteine synthase
AT5G28840	IPI00536932	GME GDP-mannose 3,5-epimerase
AT4G36020	#N/A	#N/A
AT1G32990	IPI00524837	PRPL11 50S ribosomal protein L11, chloroplastic
AT3G02360	IPI00519564	AT3G02360 6-phosphogluconate dehydrogenase family protein
AT3G14310	IPI00546571	PME3 Pectinesterase/pectinesterase inhibitor 3
AT2G19740	#N/A	#N/A
AT4G01050	IPI00522460	TROL Uncharacterized protein At4g01050, chloroplastic
AT5G46430	#N/A	#N/A
AT4G11010	IPI00521242	NDPK3 Nucleoside diphosphate kinase III, chloroplastic/mitochondrial
AT1G76010	IPI00531013	AT1G76010 nucleic acid binding
AT5G64040	IPI00547610	PSAN Isoform 1 of Photosystem I reaction center subunit N, chloroplastic
AT1G09770	#N/A	#N/A
AT2G40630	#N/A	#N/A
AT2G38270	IPI00545953	CXIP2 Monothiol glutaredoxin-S16, chloroplastic
AT1G02560	IPI00546407	CLPP5 ATP-dependent Clp protease proteolytic subunit 5, chloroplastic
AT1G65440	IPI00548755	GTB1 GTB1; RNA binding / hydrolase, acting on ester bonds / transcription elongation regulator
AT1G30580	IPI00529858	AT1G30580 GTP binding
AT2G47250	IPI00540033	AT2G47250 Probable pre-mRNA-splicing factor ATP-dependent RNA helicase
AT2G10940	IPI00531568	AT2G10940 protease inhibitor/seed storage/lipid transfer protein (LTP) family protein
AT2G28900	IPI00532701	OEP16-1 ATOEP16-1 (OUTER PLASTID ENVELOPE PROTEIN 16-1); P-P-bond-hydrolysis-driven protein transmembrane transporter/ protein transporter
ATCG00350	IPI00521561	PSAA Photosystem I P700 chlorophyll a apoprotein A1
AT1G11750	IPI00534146	CLPP6 ATP-dependent Clp protease proteolytic subunit 6, chloroplastic
AT5G56290	#N/A	#N/A
AT1G70060	#N/A	#N/A
AT4G33250	IPI00517461	EIF3K Eukaryotic translation initiation factor 3 subunit K
AT5G23740	IPI00536907	RPS11-BETA 40S ribosomal protein S11-3
AT3G12290	IPI00545907	AT3G12290 tetrahydrofolate dehydrogenase/cyclohydrolase, putative
AT1G79850	IPI00548733	RPS17 30S ribosomal protein S17, chloroplastic
AT1G32900	IPI00520957	AT1G32900 Probable granule-bound starch synthase 1, chloroplastic/amyloplastic
AT1G56200	IPI00528949	emb1303 emb1303
AT5G62200	IPI00523516	AT5G62200 Similarity to embryo-specific protein 3
AT5G10160	IPI00536187	AT5G10160 beta-hydroxyacyl-ACP dehydratase, putative
AT2G18740	IPI00523358	AT2G18740 small nuclear ribonucleoprotein E, putative / snRNP-E, putative / Sm protein E, putative
AT4G16500	IPI00533372	AT4G16500 Cysteine proteinase inhibitor 4
AT3G03110	#N/A	#N/A
AT4G22890	IPI00522157	PGR5-LIKE A Isoform 1 of PGR5-like protein 1A, chloroplastic
AT2G31890	IPI00516316	RAP RAP
AT5G57290	IPI00535269	AT5G57290 60S acidic ribosomal protein P3-2
AT1G65260	#N/A	#N/A
AT5G13650	IPI00517480	AT5G13650 elongation factor family protein
AT1G75350	IPI00546700	emb2184 50S ribosomal protein L31, chloroplastic
AT2G47710	IPI00536756	AT2G47710 universal stress protein (USP) family protein
AT4G23690	IPI00539662	AT4G23690 disease resistance-responsive family protein / dirigent family protein
AT1G65650	#N/A	#N/A
AT2G04842	IPI00536030	EMB2761 EMB2761 (EMBRYO DEFECTIVE 2761); ATP binding / aminoacyl-tRNA ligase/ ligase, forming aminoacyl-tRNA and related compounds / nucleotide binding / threonine-tRNA ligase
AT2G20420	IPI00532524	AT2G20420 Succinyl-CoA ligase [ADP-forming] subunit beta, mitochondrial
AT5G27120	#N/A	#N/A
AT3G62030	IPI00517879	ROC4 Peptidyl-prolyl cis-trans isomerase CYP20-3, chloroplastic
AT1G27970	IPI00544409	NTF2B Nuclear transport factor 2
AT4G09650	IPI00528276	ATPD ATPD (ATP SYNTHASE DELTA-SUBUNIT GENE); hydrogen ion transporting ATP synthase, rotational mechanism / proton-transporting ATPase, rotational mechanism
AT1G14410	IPI00543013	WHY1 WHY1 (WHIRLY 1); DNA binding / telomeric DNA binding
AT5G66420	IPI00656812	AT5G66420 unknown protein
AT1G50140	#N/A	#N/A
AT1G68580	IPI00516313	AT1G68580 agenet domain-containing protein / bromo-adjacent homology (BAH) domain-containing protein
AT1G24706	#N/A	#N/A
AT2G38140	IPI00523957	PSRP4 30S ribosomal protein S31, chloroplastic
AT2G40490	#N/A	#N/A
AT3G15730	IPI00527854	PLDALPHA1 Phospholipase D alpha 1
AT3G21060	IPI00538883	AT3G21060 Retinoblastoma-binding protein-like
AT2G28830	#N/A	#N/A
AT1G07750	#N/A	#N/A
AT5G66470	IPI00521579	AT5G66470 GTP binding / RNA binding
AT3G12130	IPI00526274	AT3G12130 Zinc finger CCCH domain-containing protein 36
AT3G23600	IPI00520433	AT3G23600 dienelactone hydrolase family protein
AT3G08030	IPI00530372	AT3G08030 unknown protein
ATCG00650	IPI00526224	RPS18 30S ribosomal protein S18, chloroplastic
AT4G24830	IPI00527702	AT4G24830 Argininosuccinate synthase, chloroplastic
AT1G04530	#N/A	#N/A
AT4G38280	#N/A	#N/A
AT2G19760	IPI00540256	PRF1 Profilin-1
AT4G39040	IPI00547888	AT4G39040 RNA binding
AT2G20110	#N/A	#N/A
AT3G24503	#N/A	#N/A
AT4G27050	#N/A	#N/A
AT2G43090	IPI00518050	AT2G43090 Aconitase/3-isopropylmalate dehydratase protein
AT1G20950	IPI00539905	AT1G20950 Phosphofructokinase family protein
AT2G05920	IPI00535973	AT2G05920 subtilase family protein
AT1G23820	#N/A	#N/A
AT5G25754	IPI00532169	AT5G25754;AT5G25757 unknown protein
AT3G15660	IPI00537506	GRX4 Monothiol glutaredoxin-S15, mitochondrial
AT2G13560	IPI00522621	NAD-ME1 malate oxidoreductase, putative
AT5G60660	#N/A	#N/A
AT4G02570	IPI00524614	CUL1 Cullin-1
AT4G23680	IPI00542315	AT4G23680 major latex protein-related / MLP-related
AT2G39900	IPI00520072	AT2G39900 LIM domain-containing protein
AT1G05830	IPI00519225	ATX2 Histone-lysine N-methyltransferase ATX2
AT1G29880	IPI00528368	AT1G29880 Isoform Mitochondrial of Glycyl-tRNA synthetase 1, mitochondrial
AT1G26630	IPI00542179	FBR12 Eukaryotic translation initiation factor 5A-2
AT5G65220	IPI00538817	AT5G65220 50S ribosomal protein L29, chloroplastic
AT5G55220	IPI00523656	AT5G55220 trigger factor type chaperone family protein
AT1G09310	IPI00534551	AT1G09310 unknown protein
AT3G61070	IPI00522819	PEX11E Peroxisomal membrane protein 11E
AT2G39795	#N/A	#N/A
AT3G06050	IPI00521134	PRXIIF Peroxiredoxin-2F, mitochondrial
AT2G33340	IPI00529157	MAC3B Pre-mRNA-processing factor 19 homolog 2
AT2G34640	#N/A	#N/A
AT1G20220	IPI00519675	AT1G20220 T20H2.2 protein
AT2G23350	IPI00530940	PAB4 PAB4 (POLY(A) BINDING PROTEIN 4); RNA binding / translation initiation factor
AT3G18760	IPI00532605	AT3G18760 ribosomal protein S6 family protein
AT2G41680	#N/A	#N/A
AT5G08050	IPI00543446	AT5G08050 unknown protein
AT2G32060	IPI00521168	AT2G32060 40S ribosomal protein S12-2
AT1G09130	IPI00522423	AT1G09130 ATP-dependent Clp protease proteolytic subunit-related protein 3, chloroplastic
AT4G13930	IPI00532971	SHM4 SHM4 (serine hydroxymethyltransferase 4); catalytic/ glycine hydroxymethyltransferase/ pyridoxal phosphate binding
AT2G36620	#N/A	#N/A
AT2G05990	IPI00527352	MOD1 MOD1 (MOSAIC DEATH 1); enoyl-[acyl-carrier-protein] reductase (NADH)/ enoyl-[acyl-carrier-protein] reductase/ oxidoreductase
AT2G19750	IPI00526554	AT4G29390;AT5G56670;AT2G19750 40S ribosomal protein S30
AT1G66670	IPI00538968	CLPP3 ATP-dependent Clp protease proteolytic subunit 3, chloroplastic
AT2G34470	IPI00518907	UREG UREG (UREASE ACCESSORY PROTEIN G); ATP binding / metal ion binding / nickel ion binding / nucleotide binding
AT2G27040	#N/A	#N/A
AT3G01390	IPI00527415	VMA10 V-type proton ATPase subunit G1
AT2G22125	IPI00540999	CSI1 binding
AT3G45830	#N/A	#N/A
AT3G20250	IPI00527056	PUM5 Isoform 1 of Pumilio homolog 5
AT3G01180	IPI00531533	SS2 AtSS2 (starch synthase 2); transferase, transferring glycosyl groups
AT1G52040	#N/A	#N/A
AT1G04170	IPI00547034	EIF2 GAMMA EIF2 GAMMA; translation factor, nucleic acid binding / translation initiation factor
AT1G73600	#N/A	#N/A
AT1G01160	#N/A	#N/A
AT4G31985	IPI00528335	AT2G25210;AT4G31985 60S ribosomal protein L39-1
AT2G39260	#N/A	#N/A
AT3G28715	IPI00528468	AT3G28715 V-type proton ATPase subunit d2
AT4G23650	#N/A	#N/A
AT1G64190	IPI00516481	AT1G64190 6-phosphogluconate dehydrogenase family protein
AT4G37210	#N/A	#N/A
AT2G19480	#N/A	#N/A
AT1G36160	IPI00543409	ACC1 Acetyl-CoA carboxylase 1
AT1G48850	IPI00534108	EMB1144 Chorismate synthase, chloroplastic
AT1G01730	#N/A	#N/A
AT2G25080	IPI00520738	GPX1 Phospholipid hydroperoxide glutathione peroxidase 1, chloroplastic
AT2G38230	IPI00534999	PDX1.1 Pyridoxal biosynthesis protein PDX1.1
AT4G11150	IPI00541951	TUF V-type proton ATPase subunit E1
AT5G03415	#N/A	#N/A
AT4G39090	#N/A	#N/A
AT4G06634	IPI00548728	AT4G06634 Isoform 1 of Uncharacterized zinc finger protein At4g06634
AT5G56900	#N/A	#N/A
AT5G13280	#N/A	#N/A
AT5G19290	#N/A	#N/A
ATCG00130	IPI00536436	ATPF ATP synthase subunit b, chloroplastic
AT4G33400	#N/A	#N/A
AT1G74720	IPI00520278	QKY F25A4.30 protein
AT1G62940	IPI00541569	ACOS5 4-coumarate--CoA ligase-like 1
AT1G55210	IPI00548801	AT1G55210 disease resistance response
AT1G17100	IPI00517681	AT1G17100 SOUL heme-binding family protein
AT4G11380	IPI00516448	AT4G11380 Beta-adaptin-like protein B
AT2G16440	IPI00520329	MCM4 DNA replication licensing factor, putative
AT4G34360	IPI00546975	AT4G34360 protease-related
AT1G54570	IPI00517121	AT1G54570 Acyltransferase-like protein At1g54570, chloroplastic
AT4G29840	IPI00523359	MTO2 Threonine synthase 1, chloroplastic
AT4G31550	#N/A	#N/A
AT3G53610	#N/A	#N/A
AT4G31120	IPI00544086	SKB1 Isoform 1 of Protein arginine N-methyltransferase 1.5
AT4G32570	IPI00532081	TIFY8 Protein TIFY 8
AT2G41740	IPI00520251	VLN2 Villin-2
AT3G55870	IPI00517305	AT3G55870 anthranilate synthase, alpha subunit, putative
AT2G21620	IPI00530272	RD2 RD2
AT1G06950	IPI00540685	TIC110 TIC110
AT1G21600	IPI00540143	PTAC6 PTAC6
AT2G47980	#N/A	#N/A
AT1G26880	IPI00537998	AT1G26880 60S ribosomal protein L34-1
AT3G50370	#N/A	#N/A
AT1G79040	IPI00528572	PSBR Photosystem II 10 kDa polypeptide, chloroplastic
AT5G46110	#N/A	#N/A
AT4G22010	IPI00518334	sks4 sks4 (SKU5 Similar 4); copper ion binding / oxidoreductase
AT5G65770	IPI00536631	LINC4 Putative nuclear matrix constituent protein 1-like protein
AT1G69620	IPI00541119	RPL34 60S ribosomal protein L34-2
AT5G65010	IPI00524294	ASN2 ASN2 (ASPARAGINE SYNTHETASE 2); asparagine synthase
AT5G63110	#N/A	#N/A
AT5G54440	#N/A	#N/A
AT2G25170	#N/A	#N/A
AT2G37600	IPI00531847	AT2G37600 60S ribosomal protein L36-1
AT3G59920	#N/A	#N/A
AT2G21160	IPI00520482	AT2G21160 Translocon-associated protein subunit alpha
AT1G80480	IPI00525540	PTAC17 PTAC17
AT3G52960	IPI00533612	AT3G52960 Peroxiredoxin-2E, chloroplastic
AT5G62270	IPI00543895	AT5G62270 unknown protein
AT4G16390	IPI00543380	SVR7 unknown protein
AT3G47850	#N/A	#N/A
AT5G23060	IPI00530400	CaS Calcium sensing receptor, chloroplastic
AT3G61140	IPI00545799	FUS6 COP9 signalosome complex subunit 1
AT5G24020	IPI00542636	MIND Putative septum site-determining protein minD homolog, chloroplastic
AT2G22250	IPI00519660	AAT Isoform 2 of Bifunctional aspartate aminotransferase and glutamate/aspartate-prephenate aminotransferase
AT1G05720	IPI00535483	AT1G05720 selenoprotein family protein
AT3G20810	IPI00519943	AT3G20810 transcription factor jumonji (jmjC) domain-containing protein
AT5G06160	#N/A	#N/A
AT5G23680	#N/A	#N/A
AT4G30610	IPI00529161	BRS1 Serine carboxypeptidase 24
AT3G13670	#N/A	#N/A
AT5G59880	IPI00529600	ADF3 Actin-depolymerizing factor 3
AT2G24200	IPI00538374	AT2G24200 Leucine aminopeptidase 1
AT1G51745	#N/A	#N/A
AT3G10690	IPI00544444	GYRA Probable DNA gyrase subunit A, chloroplastic/mitochondrial
AT3G10090	IPI00519631	AT5G03850;AT3G10090 40S ribosomal protein S28-1
AT3G16140	IPI00522229	PSAH-1 Photosystem I reaction center subunit VI-1, chloroplastic
AT4G39990	#N/A	#N/A
AT1G41880	IPI00523743	AT1G41880 60S ribosomal protein L35a-2
AT1G29670	#N/A	#N/A
AT1G54080	#N/A	#N/A
AT5G18110	IPI00535584	NCBP Eukaryotic translation initiation factor 4E type 3
AT3G04670	#N/A	#N/A
AT3G28830	IPI00516670	AT3G28830 unknown protein
AT3G48750	IPI00521649	CDC2 Cyclin-dependent kinase A-1
AT5G41520	IPI00516966	AT5G41520 40S ribosomal protein S10-2
AT5G67500	#N/A	#N/A
AT1G79870	#N/A	#N/A
AT3G28900	IPI00519606	AT3G28900 60S ribosomal protein L34-3
AT2G17870	IPI00519047	CSP3 cold-shock DNA-binding family protein
AT2G32650	IPI00535294	AT2G32650 unknown protein
AT3G20790	IPI00530722	AT3G20790 oxidoreductase family protein
AT2G31660	#N/A	#N/A
AT5G24490	IPI00541396	AT5G24490 Similarity to ribosomal protein 30S subunit
AT3G05380	#N/A	#N/A
AT2G23930	IPI00541782	SNRNP-G Probable small nuclear ribonucleoprotein G
AT3G27430	IPI00519265	PBB1 Isoform 1 of Proteasome subunit beta type-7-A
AT1G32500	IPI00547429	NAP6 Protein ABCI7, chloroplastic
AT2G43750	#N/A	#N/A
AT4G01370	IPI00521890	MPK4 Mitogen-activated protein kinase 4
AT2G22780	#N/A	#N/A
AT5G47700	IPI00517828	AT5G47700 60S acidic ribosomal protein P1-3
AT4G21710	IPI00524372	NRPB2 DNA-directed RNA polymerase II subunit RPB2
AT4G27000	IPI00516600	ATRBP45C Putative DNA binding protein
AT4G00990	#N/A	#N/A
AT5G22770	IPI00528626	alpha-ADR Isoform 1 of AP-2 complex subunit alpha-1
AT5G65840	IPI00516513	AT5G65840 unknown protein
AT5G20160	#N/A	#N/A
AT1G55670	IPI00546886	PSAG Photosystem I reaction center subunit V, chloroplastic
AT1G06000	IPI00540016	AT1G06000 UDP-glycosyltransferase 89C1
AT2G30260	#N/A	#N/A
AT3G21180	IPI00548670	ACA9 Calcium-transporting ATPase 9, plasma membrane-type
AT1G70290	#N/A	#N/A
AT3G59890	#N/A	#N/A
AT2G21150	#N/A	#N/A
AT5G43830	IPI00547391	AT5G43830 unknown protein
AT1G72150	IPI00539425	PATL1 Patellin-1
AT5G18420	IPI00525404	AT5G18420 unknown protein
AT1G54580	#N/A	#N/A
AT5G23300	IPI00527650	PYRD Dihydroorotate dehydrogenase (quinone), mitochondrial
AT1G21530	IPI00533671	AT1G21530 Putative uncharacterized protein (Fragment)
AT5G42970	IPI00545035	COP8 COP9 signalosome complex subunit 4
AT5G07030	IPI00523748	AT5G07030 aspartic-type endopeptidase
AT3G16520	#N/A	#N/A
AT1G13320	IPI00527418	PP2AA3 Serine/threonine-protein phosphatase 2A 65 kDa regulatory subunit A gamma isoform
AT4G03430	#N/A	#N/A
AT2G27020	IPI00521106	PAG1 Proteasome subunit alpha type-3
AT3G51600	#N/A	#N/A
AT3G53900	IPI00543325	UPP Isoform 2 of Uracil phosphoribosyltransferase, chloroplastic
AT2G14880	IPI00517159	AT2G14880 SWIB complex BAF60b domain-containing protein
AT1G19670	#N/A	#N/A
AT1G02780	IPI00533300	emb2386 60S ribosomal protein L19-1
AT4G28750	IPI00532440	PSAE-1 Photosystem I reaction center subunit IV A, chloroplastic
AT3G12490	IPI00521110	CYSB Isoform 1 of Cysteine proteinase inhibitor 6
AT4G26110	IPI00541125	NAP1;1 NAP1;1 (NUCLEOSOME ASSEMBLY PROTEIN1;1); DNA binding
AT1G15750	#N/A	#N/A
AT1G51510	#N/A	#N/A
AT1G64510	IPI00518160	AT1G64510 30S ribosomal protein S6 alpha, chloroplastic
AT2G46820	IPI00522693	PSI-P Thylakoid membrane phosphoprotein 14 kDa, chloroplastic
AT3G60820	IPI00529170	PBF1 Proteasome subunit beta type-1
AT5G63420	IPI00544432	emb2746 emb2746 (embryo defective 2746); DNA binding / catalytic/ hydrolase
AT5G06060	IPI00526603	AT5G06060 tropinone reductase, putative / tropine dehydrogenase, putative
AT3G22850	IPI00535884	AT3G22850 unknown protein
AT4G08390	#N/A	#N/A
AT5G27720	IPI00529680	emb1644 emb1644
AT3G43240	#N/A	#N/A
AT2G31570	IPI00517494	GPX2 Probable glutathione peroxidase 2
AT5G13530	IPI00518253	KEG E3 ubiquitin-protein ligase KEG
AT2G29190	#N/A	#N/A
AT1G36240	IPI00524861	AT1G36240 Putative 60S ribosomal protein L30-1
AT1G31817	IPI00528174	NFD3 NFD3 (NUCLEAR FUSION DEFECTIVE 3); structural constituent of ribosome
AT5G45950	IPI00528760	AT5G45950 GDSL esterase/lipase At5g45950
AT2G40060	IPI00537302	AT2G40060 protein binding / structural molecule
AT1G53310	IPI00541694	PPC1 Phosphoenolpyruvate carboxylase 1
AT4G29350	IPI00526887	PFN2 Profilin-2
AT2G41620	IPI00539564	AT2G41620 Uncharacterized protein At2g41620
AT2G18510	#N/A	#N/A
AT3G48560	IPI00522536	CSR1 Acetolactate synthase, chloroplastic
AT5G65020	IPI00535210	ANNAT2 Annexin D2
AT1G67650	#N/A	#N/A
AT5G19940	IPI00536244	AT5G19940 Probable plastid-lipid-associated protein 8, chloroplastic
AT5G24280	IPI00526067	GMI1 Emb|CAB66404.1
AT4G31580	IPI00542071	SRZ-22 SRZ-22; protein binding
AT3G53420	IPI00532482	PIP2A Aquaporin PIP2-1
AT1G75600	#N/A	#N/A
AT4G23850	IPI00530221	LACS4 Long chain acyl-CoA synthetase 4
AT5G64270	IPI00547640	AT5G64270 splicing factor, putative
AT2G45640	IPI00531442	SAP18 Histone deacetylase complex subunit SAP18
AT3G01370	#N/A	#N/A
AT3G54850	IPI00539579	PUB14 U-box domain-containing protein 14
AT5G04740	IPI00527532	AT5G04740 ACT domain-containing protein
AT5G35790	IPI00537871	G6PD1 Glucose-6-phosphate 1-dehydrogenase 1, chloroplastic
AT3G13120	IPI00548907	AT3G13120 30S ribosomal protein S10, chloroplastic
AT1G30380	IPI00525222	PSAK Photosystem I reaction center subunit psaK, chloroplastic
AT2G46520	IPI00540311	AT2G46520 Exportin-2
AT5G04430	IPI00532556	BTR1L BTR1L (BINDING TO TOMV RNA 1L (LONG FORM)); nucleic acid binding / single-stranded RNA binding
AT1G10490	IPI00544194	AT1G10490 UPF0202 protein At1g10490
AT5G55280	#N/A	#N/A
AT1G75660	#N/A	#N/A
AT1G64790	IPI00534510	ILA binding
AT5G53480	IPI00538987	AT5G53480 importin beta-2, putative
AT1G80750	#N/A	#N/A
AT1G76810	IPI00523691	AT1G76810 eukaryotic translation initiation factor 2 family protein / eIF-2 family protein
AT3G58110	#N/A	#N/A
AT5G42390	#N/A	#N/A
AT5G19370	IPI00545784	AT5G19370 rhodanese-like domain-containing protein / PPIC-type PPIASE domain-containing protein
AT3G25770	IPI00520951	AOC2 Allene oxide cyclase 2, chloroplastic
AT5G02790	IPI00535440	GSTL3 In2-1 protein, putative
AT4G34050	IPI00521545	CCoAOMT1 Probable caffeoyl-CoA O-methyltransferase At4g34050
AT5G03940	IPI00538977	CPSRP54 Signal recognition particle 54 kDa protein, chloroplastic
AT2G44350	IPI00539059	ATCS Isoform 1 of Citrate synthase 4, mitochondrial
AT1G12770	#N/A	#N/A
AT5G59810	IPI00517174	SBT5.4 SBT5.4; identical protein binding / serine-type endopeptidase
AT3G06670	IPI00522927	AT3G06670 binding
AT1G09870	IPI00546493	AT1G09870 histidine acid phosphatase family protein
AT2G43460	IPI00534344	AT2G43460;AT3G59540 60S ribosomal protein L38
AT1G17210	#N/A	#N/A
AT3G54210	IPI00543640	AT3G54210 50S ribosomal protein L17, chloroplastic
AT5G51100	#N/A	#N/A
AT4G23940	#N/A	#N/A
AT5G17170	#N/A	#N/A
AT4G21860	IPI00516467	MSRB2 Isoform 1 of Peptide methionine sulfoxide reductase B2, chloroplastic
AT5G61780	IPI00517332	Tudor2 tudor domain-containing protein / nuclease family protein
AT5G61410	IPI00546385	RPE RPE; catalytic/ ribulose-phosphate 3-epimerase
AT1G75060	#N/A	#N/A
AT1G04640	#N/A	#N/A
AT2G40430	#N/A	#N/A
AT2G16370	#N/A	#N/A
AT2G21170	IPI00524641	TIM Triosephosphate isomerase, chloroplastic
AT5G60840	#N/A	#N/A
AT1G50480	IPI00540904	THFS Formate--tetrahydrofolate ligase
AT3G26560	#N/A	#N/A
AT5G44120	#N/A	#N/A
AT5G11040	#N/A	#N/A
AT3G28500	IPI00548421	AT3G28500 60S acidic ribosomal protein P2-3
AT3G03305	IPI00539431	AT3G03305 Putative metallophosphoesterase At3g03305
AT3G42050	IPI00529037	AT3G42050 V-type proton ATPase subunit H
AT4G39680	#N/A	#N/A
AT1G62750	IPI00533633	SCO1 SCO1 (SNOWY COTYLEDON 1); ATP binding / translation elongation factor/ translation factor, nucleic acid binding
AT5G55730	#N/A	#N/A
AT3G12977	#N/A	#N/A
AT5G56630	#N/A	#N/A
AT1G54390	#N/A	#N/A
AT4G30010	IPI00529995	AT4G30010 unknown protein
AT5G18960	#N/A	#N/A
AT1G14900	IPI00519692	HMGA HMGA (HIGH MOBILITY GROUP A); DNA binding
AT4G39960	#N/A	#N/A
AT4G20130	IPI00524718	PTAC14 PTAC14
AT4G33680	IPI00547255	AGD2 LL-diaminopimelate aminotransferase, chloroplastic
AT3G07100	IPI00534589	ERMO2 Protein transport protein Sec24-like At3g07100
AT5G48480	IPI00545405	AT5G48480 Uncharacterized protein At5g48480
AT5G55160	IPI00541423	SUMO2 Small ubiquitin-related modifier 2
AT3G48430	IPI00537359	REF6 Lysine-specific demethylase REF6 H3K27me3去甲基化酶
AT2G36830	#N/A	#N/A
AT1G49040	#N/A	#N/A
AT3G02220	IPI00535209	AT3G02220 unknown protein
AT1G48410	#N/A	#N/A
AT1G79830	#N/A	#N/A
AT1G70730	#N/A	#N/A
AT5G51700	#N/A	#N/A
AT3G53580	#N/A	#N/A
AT4G11600	IPI00546280	GPX6 Probable phospholipid hydroperoxide glutathione peroxidase 6, mitochondrial
AT3G50030	#N/A	#N/A
AT5G08280	#N/A	#N/A
AT4G34740	#N/A	#N/A
AT3G12800	IPI00548046	SDRB Peroxisomal 2,4-dienoyl-CoA reductase
AT4G14800	IPI00539668	PBD2 Proteasome subunit beta type-2-B
AT3G27160	IPI00527934	GHS1 GHS1 (GLUCOSE HYPERSENSITIVE 1); structural constituent of ribosome
AT2G38770	IPI00544394	EMB2765 EMB2765
AT4G35850	IPI00531032	AT4G35850 Pentatricopeptide repeat-containing protein At4g35850, mitochondrial
AT2G37040	#N/A	#N/A
AT2G47580	IPI00542976	U1A U1A (SPLICEOSOMAL PROTEIN U1A); RNA binding / nucleic acid binding / nucleotide binding
AT2G35540	#N/A	#N/A
AT1G16350	IPI00543733	AT1G16350 Probable inosine-5~-monophosphate dehydrogenase
AT5G23140	IPI00533430	NCLPP7 ATP-dependent Clp protease proteolytic subunit 2, mitochondrial
AT2G42910	IPI00545291	AT2G42910 Ribose-phosphate pyrophosphokinase 4
AT5G51750	IPI00545500	SBT1.3 ATSBT1.3 (ARABIDOPSIS THALIANA SUBTILASE 1.3); identical protein binding / serine-type endopeptidase
AT3G29400	#N/A	#N/A
AT4G19006	IPI00529601	AT4G19006 26S proteasome regulatory subunit, putative
AT1G02140	IPI00524644	MAGO Protein mago nashi homolog
AT3G24880	#N/A	#N/A
AT3G18890	#N/A	#N/A
AT5G04600	IPI00541604	AT5G04600 RNA recognition motif (RRM)-containing protein
AT3G46780	IPI00542797	PTAC16 PTAC16 (PLASTID TRANSCRIPTIONALLY ACTIVE 16); binding / catalytic
AT1G21480	#N/A	#N/A
AT3G13740	#N/A	#N/A
AT5G58490	IPI00534797	AT5G58490 cinnamoyl-CoA reductase family
AT5G01590	#N/A	#N/A
AT4G14040	#N/A	#N/A
AT2G17510	#N/A	#N/A
AT1G54450	#N/A	#N/A
AT1G63940	#N/A	#N/A
AT5G35210	#N/A	#N/A
AT1G06190	#N/A	#N/A
AT3G52730	#N/A	#N/A
AT1G24909	IPI00527555	AT1G25155;AT1G24909;AT1G25083 anthranilate synthase beta subunit, putative
AT1G17630	#N/A	#N/A
AT3G28980	IPI00537507	AT3G28980 unknown protein
AT5G58000	#N/A	#N/A
AT5G65410	#N/A	#N/A
AT3G58730	IPI00527708	AT3G58730 V-type proton ATPase subunit D
AT4G20020	#N/A	#N/A
AT3G08020	#N/A	#N/A
AT1G18620	IPI00520048	AT1G18620 unknown protein
AT4G31160	#N/A	#N/A
AT2G04520	IPI00520938	AT2G04520 Nucleic acid-binding, OB-fold-like protein
AT4G15980	IPI00524133	AT4G15980 Putative pectinesterase/pectinesterase inhibitor 43
