# Supplementary material for: A phosphorylation-driven ubiquitination switch fine-tunes Alfin-like 7–induced ROS signaling in plant immunity
Source: Sci Adv. 2025 Jun 13;11(24):eadw7554. doi: 10.1126/sciadv.adw7554 (PMC12164958; doi:10.1126/sciadv.adw7554)
Supplement: Supplementary file 2 — Data S1 to S9 [file sciadv.adw7554_data_s1_to_s9.zip › adw7554_data_s6.xlsx]

## Sheet: gene_kegg-p50
Set 1. List of KEGG analysis of AL7-proximal proteins in the absence of p50
Term_ID	A	Term_description		p-value	FoldEnrichment	ListHit
TCM_025728				6.28594e-11	4.13425	25
ELI1	genetic information processing	Ubiquitin system		5.23346e-10	2.87447	1
10310	genetic information processing	Ubiquitin system		1.62918e-09	2.94285	17
DYRK	metabolism	Protein kinases		2.1673e-09	3.37892	16
crk1	Enviromental information processing			3.0409e-09	1.73491	4
UPF1	genetic information processing	Translation		3.96778e-09	4.09282	23
drkC				4.13744e-09	3.04748	13
Os05g0279400	genetic information processing	Ubiquitin system		4.59943e-09	3.54145	10
ELP2	genetic information processing	Transfer RNA biogenesis		5.27452e-09	3.51508	11
TSS	Cellular Processes	Transport and catabolism		1.80012e-08	2.80589	65
lox1	Metabolism	Messenger RNA biogenesis		2.52306e-08	4.57495	24
NAP1	Cellular Processes	Messenger RNA biogenesis		2.73816e-08	1.81597	32
ymdB	Metabolism	Nuclrotide metbolism		3.93773e-08	4.94752	14
UGT74B1	Metabolism	Amino acid metabolism		9.84728e-08	2.3565	2
At4g24800				1.11783e-07	2.83356	35
ckl5	genetic information processing	Chromosome and associated proteins		1.119e-07	2.53081	2
app2	genetic information processing	Membrane trafficking		1.20744e-07	2.12603	15
MTR_4g104360				1.51699e-07	2.61587	15
EIF4A2	genetic information processing	Messenger RNA biogenesis		1.53174e-07	2.3039	31
Ni				2.39001e-07	2.15024	10
LARP1A	genetic information processing	Messenger RNA biogenesis		2.49548e-07	1.7557	19
kif6	Cellular Processes	Messenger RNA biogenesis		2.60435e-07	2.34598	22
At5g56850				2.61793e-07	4.80427	23
ECT2	genetic information processing	Membrane trafficking		2.90768e-07	2.88885	8
PGH1	Metabolism	Messenger RNA biogenesis		3.21157e-07	3.12697	18
PMI1	Metabolism	Carbohydrate metabolism		3.47952e-07	2.51984	39
At3g47890	genetic information processing	Ubiquitin system		3.48583e-07	3.92235	8
At1g22730				3.66074e-07	2.96669	6
ERD7	Cellular Processes	Transport and catabolism		3.7939e-07	2.37012	17
URT1	Metabolism	Nuclrotide metbolism		3.82289e-07	2.62911	8
TTL4	genetic information processing	Messenger RNA biogenesis		3.844e-07	4.24321	14
eIF4	genetic information processing	Messenger RNA biogenesis		4.05995e-07	2.24279	47
CLASP	genetic information processing	Chromosome and associated proteins		4.73484e-07	2.01582	3
SMG7	genetic information processing	Translation		4.83202e-07	1.91051	15
NEK5	signaling and cellular processes	Cilium and associated proteins		5.33821e-07	3.53771	10
eIF4G	genetic information processing	Messenger RNA biogenesis		5.65199e-07	3.08912	55
EIF4B2	genetic information processing	Messenger RNA biogenesis		6.41832e-07	3.44543	20
aak1	genetic information processing	Membrane trafficking		6.46733e-07	3.0058	26
eIF4	genetic information processing	Messenger RNA biogenesis		4.05995e-07	2.24279	47
TIF3A1	genetic information processing	Translation factors		6.93403e-07	1.87314	20
NFXL1	genetic information processing	Ubiquitin system		7.1474e-07	2.8918	23
At1g17820				7.21036e-07	1.9199	13
At1g01320	genetic information processing	Translation factors		8.31997e-07	8.28638	11
KEU	genetic information processing	Membrane trafficking		8.46634e-07	3.70857	32
stk25a	genetic information processing	Membrane trafficking		8.52427e-07	2.12228	19
RH37				8.95787e-07	2.08624	16
SPMS	Metabolism	Amino acid metabolism		9.23791e-07	3.91537	5
ATHX	Metabolism	Carbohydrate metabolism		9.50235e-07	7.71051	4
ftsZ	Cellular Processes	Cell growth and death		9.67409e-07	3.56758	8
SCL9	genetic information processing	Transcription factors		1.0175e-06	1.68526	13
CDC48A	genetic information processing	Messenger RNA biogenesis		1.0381e-06	2.93894	1
RCOM_0718430				1.16213e-06	3.93013	42
RggA	genetic information processing	Spliceosome		1.35649e-06	3.27051	3
At2g40140				1.38557e-06	2.61778	13
PLE	signaling and cellular processes	G protein-coupled receptors		1.45377e-06	8.1401	23
LARP6A	genetic information processing	Messenger RNA biogenesis		1.48427e-06	6.29852	4
At1g79090	genetic information processing	Messenger RNA biogenesis		1.55877e-06	2.67991	24
pco079591				1.56126e-06	2.17059	14
NUP58	genetic information processing	Translation		1.62674e-06	1.96275	7
TPS11	Metabolism	Metabolism of terpenoids and polyketides		1.63021e-06	1.90317	14
CFE1				1.84549e-06	6.43995	3
NTKL	genetic information processing	Membrane trafficking		1.84726e-06	3.30313	18
yhhW	Metabolism	Oxidoreductases		1.88568e-06	2.26779	6
VCS	genetic information processing	Messenger RNA biogenesis		1.91108e-06	1.91061	36
fin1	genetic information processing	Transcription factors		2.12083e-06	68.4656	12
EDC4	genetic information processing	Messenger RNA biogenesis		2.13071e-06	2.02502	14
NOB1	signaling and cellular processes	Prokaryotic defense system		2.15672e-06	2.46919	6
HACL	Metabolism	Metabolism		2.16728e-06	2.55762	23
PUX2	genetic information processing	Degradation		2.2134e-06	3.28901	8
CIPK3				2.28011e-06	2.30963	13
AAE3	Metabolism	Carbohydrate metabolism		2.38118e-06	2.62009	13
bsgA	Metabolism	Peptides and inhibitors		2.40606e-06	1.73056	36
MES11				2.45907e-06	8.37969	5
VCS	signaling and cellular processes	Transport		1.91108e-06	1.91061	36
DGD1	Metabolism	Messenger RNA biogenesis		2.5081e-06	1.5509	5
ATPB	Metabolism	Energy metabolism		2.53426e-06	3.09856	22
glysoja_002492				2.59144e-06	2.14	9
kat80	signaling and cellular processes	Cytoskeleton proteins		2.72491e-06	4.11508	17
BRR2C				2.74483e-06	2.43946	48
CID11				2.75773e-06	4.91926	7
PMI2	Metabolism	Amino acid metabolism		2.76085e-06	1.67479	15
hip2	genetic information processing	Ubiquitin mediated proteolysis		2.92381e-06	1.81494	21
EIF4B3	genetic information processing	Messenger RNA biogenesis		2.96597e-06	3.21266	15
rgga	genetic information processing	Spliceosome		1.35649e-06	3.27051	3
DCP5	genetic information processing	Messenger RNA biogenesis		3.04275e-06	2.73586	9
IRE3	Metabolism	Protein kinases		3.09474e-06	2.06788	18
ECT2	genetic information processing	Membrane trafficking		2.90768e-07	2.88885	8
KAT5	genetic information processing	Chromosome		3.23317e-06	2.21176	17
DGK7	Metabolism	Messenger RNA biogenesis		3.32859e-06	2.69032	17
At3g50910				3.44046e-06	4.44478	6
At1g15290	genetic information processing	Translation factors		3.62594e-06	2.18531	22
GC1	signaling and cellular processes	Proteoglycans		3.83495e-06	6.96195	25
rgga	genetic information processing	Spliceosome		1.35649e-06	3.27051	3
RPT2A	genetic information processing	Proteasome		4.7367e-06	4.36566	21
c18				4.8005e-06	5.06198	3
At5g57070				4.81151e-06	8.77403	10
XRN4	Enviromental information processing	Signal transduction		4.86534e-06	2.08988	23
YTP13				4.91287e-06	4.67631	3
At4g15545	genetic information processing	Transcription factors		4.93366e-06	1.86893	8
SYLC				4.9431e-06	1.79999	45
eIF4	genetic information processing	Messenger RNA biogenesis		4.05995e-07	2.24279	47
PYM	genetic information processing	Translation factors		5.42551e-06	3.3741	1
top3b	genetic information processing	DNA replication proteins		5.50835e-06	2.69682	10
NPP1	Metabolism	Carbohydrate metabolism		5.55282e-06	2.08275	8
PHYPADRAFT_45363				5.7528e-06	1.61941	4
MOR1	Metabolism	Carbohydrate metabolism		5.85822e-06	1.66659	40
SMG7	genetic information processing	Transcription		4.83202e-07	1.91051	15
gsp1	genetic information processing	Transcription		6.13476e-06	1.93164	2
TCM_034188				6.25078e-06	4.09641	5
PTEN2A	Metabolism	Carbohydrate metabolism		6.30009e-06	1.51628	11
At1g15290	genetic information processing	Translation factors		3.62594e-06	2.18531	22
AGP1	signaling and cellular processes	Signaling proteins		6.56136e-06	7.53863	1
ML2	genetic information processing	Translation		7.15884e-06	1.74926	25
CIPK23	metabolism	Protein kinases		7.43843e-06	3.38529	4
ELP5	genetic information processing	Transfer RNA biogenesis		8.27111e-06	2.97676	2
At5g61450		P-loop		8.29684e-06	1.94163	9
ERD7	Cellular Processes	Transport and catabolism		3.7939e-07	2.37012	17
At1g22730				3.66074e-07	2.96669	6
efg4	genetic information processing	Translation		9.22564e-06	7.36246	1
At2g31490				1.00984e-05	3.29872	1
RPT5A	genetic information processing	Proteasome		1.04534e-05	2.92761	17
At2g17970	genetic information processing	Messenger RNA biogenesis		1.04775e-05	22.9143	5
eIF4	genetic information processing	Messenger RNA biogenesis		4.05995e-07	2.24279	47
acnA	Enviromental information processing	Signal transduction		1.10645e-05	2.25559	39
est				1.12937e-05	1.92829	16
CRCK2	metabolism	Protein kinases		1.1836e-05	1.82814	4
NBR1	Cellular Processes	Transport and catabolism	Autophagy	1.20487e-05	2.26551	27
IDD1	genetic information processing	Transcription factors		1.2175e-05	2.51414	2
At3g47890	genetic information processing	Ubiquitin system		3.48583e-07	3.92235	8
NBP35				1.22422e-05	1.77504	5
PL10B	genetic information processing	Membrane trafficking		1.23759e-05	3.04526	10
rgga	genetic information processing	Spliceosome		1.35649e-06	3.27051	3
At3g25150	genetic information processing	Transcription factors		1.27806e-05	1.5894	6
NTKL	metabolism	Protein kinases		1.84726e-06	3.30313	18
UPF1	genetic information processing	Transcription factors		3.96778e-09	4.09282	23
DRG3	signaling and cellular processes	Exosome		1.33511e-05	1.55701	9
CDC27B	genetic information processing	Ubiquitin system		1.3545e-05	2.62095	3
UPF1	genetic information processing	Transcription factors		3.96778e-09	4.09282	23
ECT8	genetic information processing	Messenger RNA biogenesis		1.41839e-05	2.03928	19
kif2	Cellular Processes	Messenger RNA biogenesis		1.51746e-05	2.46795	1
IREH1	metabolism	Protein kinases		1.53565e-05	2.52339	18
PCKA	metabolism	Carbohydrate metabolism		1.54278e-05	1.87518	30
HAG3	genetic information processing	Membrane trafficking		1.58245e-05	1.94726	12
gst7	Enviromental information processing	Signal transduction		1.63609e-05	2.82717	3
dl4645c				1.64908e-05	4.21415	8
PMI1	metabolism	Carbohydrate metabolism		3.47952e-07	2.51984	39
Larp	genetic information processing	Messenger RNA biogenesis		1.70095e-05	7.20691	2
At3g50940		P-loop		1.71598e-05	6.36778	10
srp54	genetic information processing	Protein export		1.73048e-05	1.62228	29
hamy4				1.75103e-05	2.58684	48
SIZ1	genetic information processing	Ubiquitin system		1.76571e-05	5.16504	6
TSS	Cellular Processes	Transport and catabolism		1.80012e-08	2.80589	65
PAA1	Metabolism	Glycan biosynthesis and metabolism		1.837e-05	1.97979	9
AUL1	genetic information processing	Ubiquitin system		1.84848e-05	2.2498	22
At4g14990	genetic information processing	RNA degradation		1.87843e-05	1.59763	7
WRKY3	genetic information processing	Transcription factors		2.01022e-05	1.92316	5
SNAP33	genetic information processing	Membrane trafficking		2.02167e-05	4.99252	22
At5g67290				2.03148e-05	3.91378	11
ELP2	genetic information processing	Transfer RNA biogenesis		5.27452e-09	3.51508	11
At5g55860				2.10062e-05	2.18092	5
GAD	metabolism	Carbohydrate metabolism		2.11705e-05	1.65885	2
QSOX1	metabolism	metabolism		2.1475e-05	1.74338	6
PPA1	metabolism	Peptides and inhibitors		2.19444e-05	2.21201	11
At5g22120				2.23233e-05	1.96861	9
LPIN2	Metabolism	Messenger RNA biogenesis		2.24578e-05	1.74045	11
DBR1	genetic information processing	Spliceosome		2.2925e-05	1.97022	4
VOZ2	genetic information processing	Transcription factors		2.29693e-05	2.82056	9
cat				2.40356e-05	1.76778	18
At1g11480	genetic information processing	Translation		2.42018e-05	2.31481	16
RDR6	genetic information processing	Chromosome and associated proteins		2.44166e-05	3.09866	5
DME	signaling and cellular processes	Transporters		2.5223e-05	2.38144	2
eIF4E	genetic information processing	Messenger RNA biogenesis		2.53096e-05	2.81929	3
SNS	Metabolism	Amino acid metabolism		2.58646e-05	3.34746	2
At5g26760	genetic information processing	Transcription machinery		2.64533e-05	2.31474	9
KIN7K	Cellular Processes	Messenger RNA biogenesis		2.66436e-05	2.14517	8
eif3g	genetic information processing	Messenger RNA biogenesis		2.66863e-05	1.85415	15
larp1	genetic information processing	Messenger RNA biogenesis		2.69196e-05	5.92203	6
PURA1	metabolism	Nucleotide metabolism		2.71164e-05	2.71337	9
GSTT1	metabolism	metabolism		2.78772e-05	3.1254	6
T29A15				2.81863e-05	2.23271	10
glt1	metabolism	Energy metabolism		2.82522e-05	1.94773	4
GC6	signaling and cellular processes	Transporters		2.83638e-05	1.95312	6
ECT2	genetic information processing	Membrane trafficking		2.90768e-07	2.88885	8
POPTR_0002s24680g				2.9111e-05	2.34195	7
ddj1	genetic information processing	Endoplasmic reticulum		2.95632e-05	3.81878	2
Sb09g025190				3.02122e-05	2.05548	2
VQ4				3.08763e-05	1.88061	2
At3g16270				3.08966e-05	2.19191	20
F383_04478				3.14275e-05	3.45641	2
At1g48980	genetic information processing	Messenger RNA biogenesis		3.19167e-05	2.34902	14
VTC2	metabolism	Carbohydrate metabolism		3.25922e-05	1.95487	18
PED1	metabolism	Protein phosphatases and associated proteins		3.36766e-05	1.61124	16
GNAT27				3.36849e-05	1.68234	5
At1g67690	metabolism	Peptides and inhibitors		3.40618e-05	2.12881	20
WNK11	metabolism	Protein kinases		3.47545e-05	3.73819	1
cnot3	genetic information processing	Transcription factors		3.48327e-05	1.93468	11
PP2AB2				3.55777e-05	4.69417	9
32735				3.56409e-05	1.65277	11
PP2AB2				3.55777e-05	4.69417	9
gpm710				3.74757e-05	3.25669	27
NFXL1	genetic information processing	Ubiquitin system		7.1474e-07	2.8918	23
HMGCL	metabolism	Carbohydrate metabolism		3.85478e-05	16.1332	9
CID11	genetic information processing	Messenger RNA biogenesis		2.75773e-06	4.91926	7
Sb06g027130				3.97498e-05	3.04742	4
PHYPADRAFT_207347				4.03502e-05	1.94613	4
CNOT3	genetic information processing	Transcription factors		3.48327e-05	1.93468	11
ALATS	genetic information processing	Translation		4.09411e-05	1.80742	22
At5g19950	genetic information processing	Messenger RNA biogenesis		4.14296e-05	4.32073	4
ARK3	metabolism	Protein kinases		4.16367e-05	1.54379	8
pda1	metabolism	Carbohydrate metabolism		4.18056e-05	2.02073	18
eas				4.30876e-05	1.60596	11
c18				4.8005e-06	5.06198	3
glysoja_030055				4.36605e-05	5.76626	2
VIP2	Enviromental information processing	Signal transduction		4.39515e-05	1.50734	9
aclb	metabolism	metabolism		4.43204e-05	2.29521	6
qor	metabolism	metabolism		4.46031e-05	4.14416	6
At4g28000		P-loop		4.47881e-05	2.13453	9
EXO70A1	genetic information processing	Membrane trafficking		4.79784e-05	1.80448	14
PPA6	metabolism	metabolism		4.94853e-05	2.61473	5
NTR2	signaling and cellular processes	G protein-coupled receptors		4.95886e-05	3.65932	2
QOD1				5.18055e-05	1.51792	15
TIF3A1	genetic information processing	Translation factors		6.93403e-07	1.87314	20
hamy4				1.75103e-05	2.58684	48
SUI1B				5.21179e-05	2.31982	4
RF2b	genetic information processing	Transcription factors		5.23744e-05	1.82027	7
srp54	genetic information processing	Protein export		1.73048e-05	1.62228	29
MAMI	metabolism	Carbohydrate metabolism		5.38515e-05	3.05297	4
SOV				5.41909e-05	3.51752	17
TFCD	signaling and cellular processes	Cytoskeleton proteins		5.43772e-05	2.70691	8
At5g43960	genetic information processing	Transport and catabolism		5.44934e-05	2.11333	13
MSI1	genetic information processing	Translation		5.54263e-05	2.45577	5
SEC10	genetic information processing	Membrane trafficking		5.61964e-05	1.71447	11
UGT74P1				5.61981e-05	4.18062	3
ppk19	signaling and cellular processes	Iron channels		5.69651e-05	1.62329	18
HSR4				5.97936e-05	1.78283	11
rsg	genetic information processing	Ribosome biogenesis		6.02157e-05	1.95373	3
cdcD	Cellular Processes	Messenger RNA biogenesis		6.03408e-05	2.02939	30
glysoja_048974				6.13172e-05	6.56865	10
10HGO	metabolism	Metabolism of terpenoids and polyketides		6.14584e-05	8.74464	2
ATJ15				6.15999e-05	1.95659	9
CID4				6.31234e-05	2.11069	15
gst2	metabolism	Glutathione metabolism		6.41369e-05	1.80961	6
eIF4G	genetic information processing	Messenger RNA biogenesis		5.65199e-07	3.08912	55
SNAP33	genetic information processing	Membrane trafficking		2.02167e-05	4.99252	22
F4I4				6.65265e-05	2.94876	2
dfrp1	genetic information processing	Translation factors		6.88762e-05	1.60753	8
kat80	signaling and cellular processes	Cytoskeleton proteins		2.72491e-06	4.11508	17
At3g19610				7.21427e-05	2.96454	5
PTEN2A	Metabolism	Carbohydrate metabolism		6.30009e-06	1.51628	11
wdr1	genetic information processing	Ribosome biogenesis		7.301e-05	1.7014	9
CFE1				1.84549e-06	6.43995	3
POB1	genetic information processing	Translation		7.65801e-05	2.37871	4
UBP6	genetic information processing	Ubiquitin system		7.78656e-05	1.53925	13
gst	metabolism	Glutathione metabolism		7.89949e-05	7.01053	5
B'GAMMA	genetic information processing	Translation		7.89959e-05	1.94317	5
GRXS17				7.95729e-05	1.58129	5
CPSF30	genetic information processing	Translation		8.06065e-05	4.85853	3
At4g40050	signaling and cellular processes	Signal transduction		8.3051e-05	3.97055	3
AML1	signaling and cellular processes	Cell adhesion molecules		8.41665e-05	1.92955	2
KCA2	signaling and cellular processes	Iron channels		8.45076e-05	1.7063	42
ESP	Cellular Processes	Cell growth and death		8.45662e-05	2.02259	12
AL1	genetic information processing	Transcription factors		8.54475e-05	3.62031	3
IP5P2				8.63717e-05	3.83161	2
PLE	genetic information processing	Chromosome		1.45377e-06	8.1401	23
eIF4E	genetic information processing	Messenger RNA biogenesis		2.53096e-05	2.81929	3
UGT74F2	metabolism	Glycosyltransferases		8.96646e-05	1.50052	10
MBF1B	genetic information processing	Transcription factors		9.02048e-05	2.85774	1
At1g27100				9.24457e-05	3.39607	1
ML4	genetic information processing	Chromosome and associated proteins		9.44554e-05	2.85532	3
ELP4	genetic information processing	Transfer RNA biogenesis		9.55522e-05	2.85472	5
B'ETA				9.61433e-05	2.31298	8
PFK3	metabolism	Carbohydrate metabolism		9.73194e-05	1.52381	19
IQD5				9.78014e-05	1.8599	3
pco147635a				9.86445e-05	1.56712	4
DNAJ1		Mitochondrial biogenesis	heat shock proteins	9.96929e-05	3.43262	10
ids1				0.000103683	8.27318	4
SNX2B				0.000111021	1.7537	4
WAK2	signaling and cellular processes	Cytoskeleton proteins		0.000111151	2.72556	2
ap2	metabolism	Carbohydrate metabolism		0.000113624	1.8874	1
nob1	signaling and cellular processes	Prokaryotic defense system		2.15672e-06	2.46919	6
RAN3	genetic information processing	Translation		0.000114398	1.63591	12
eIF4	genetic information processing	Messenger RNA biogenesis		4.05995e-07	2.24279	47
rgga	genetic information processing	Spliceosome		1.35649e-06	3.27051	3
MOS7	genetic information processing	Translation		0.000120444	6.53154	1
CSE	metabolism	Energy metabolism		0.000120867	3.0855	3
Adi3	metabolism	metabolism		0.000120979	2.41536	6
HMGS	metabolism	Carbohydrate metabolism		0.00012132	1.63791	14
puf2	genetic information processing	Messenger RNA biogenesis		0.000122052	1.68133	4
At5g37475		Ribosome biogenesis		0.0001241	2.21166	2
gst7	metabolism	Glutathione metabolism		1.63609e-05	2.82717	3
At5g22140				0.000129989	2.27549	5
At1g22870	metabolism	Protein kinases		0.000133293	6.10322	5
TIF3D1				0.000134883	3.15032	13
epn2	Cellular Processes	Transport and catabolism		0.000135711	1.93511	13
SS3	Metabolism	Carbohydrate metabolism		0.000137059	1.90777	15
Sb04g027790				0.000137939	1.75718	10
LARP1C	genetic information processing	Messenger RNA biogenesis		0.000138674	9.5944	2
Trpt1	genetic information processing	Transfer RNA biogenesis		0.000140793	4.85911	2
NAC06				0.000142134	4.42485	4
EIN2	Enviromental information processing	Signal transduction		0.00014227	1.62099	34
Sb08g007220				0.000143886	2.98227	6
ckl5	genetic information processing	Chromosome and associated proteins		1.119e-07	2.53081	2
DME2				0.000147872	1.64325	11
cad6	signaling and cellular processes	Cell adhesion molecules		0.000148723	2.01739	8
cdkal1	genetic information processing	Transfer RNA biogenesis		0.000150218	1.53603	9
ERD15				0.000151622	2.39968	1
AAE3	metabolism	Carbohydrate metabolism		2.38118e-06	2.62009	13
PUB4	genetic information processing	Ubiquitin system		0.000156054	1.65745	19
fal1	genetic information processing	Transcription		0.000158432	1.74697	6
RCOM_1500690				0.000160848	1.641	4
IIL1	metabolism	Carbohydrate metabolism		0.00016317	2.15242	13
B38	genetic information processing	Membrane trafficking		0.000164189	2.92794	6
VLN3	signaling and cellular processes	Cytoskeleton proteins		0.000167526	1.76019	27
SLC35C2	signaling and cellular processes	Transporters		0.000169594	1.92683	1
TSS	Cellular Processes	Transport and catabolism		1.80012e-08	2.80589	65
GC1	signaling and cellular processes	Proteoglycans		3.83495e-06	6.96195	25
ckl5	metabolism	Protein kinases		1.119e-07	2.53081	2
AUL1	genetic information processing	Ubiquitin-like prptein		1.84848e-05	2.2498	22
VPS2B	Cellular Processes	Transport and catabolism		0.000178805	4.3982	1
At2g32170	Metabolism	Amino acid metabolism		0.000183322	4.12522	4
EXO70H7	genetic information processing	Membrane trafficking		0.000184692	2.61088	8
OXSR1	metabolism	Protein kinases		0.0001864	2.08698	27
AN				0.000198388	2.69067	11
SNX1	Cellular Processes	Transport and catabolism		0.000203355	1.72985	12
PPOX1	metabolism	Metabolism of cofactors and vitamins		0.000206017	1.65499	9
eef1b	genetic information processing	Translation factors		0.000208707	1.94565	3
MYBC1	genetic information processing	Transcription factors		0.000209264	2.27444	2
At1g24300				0.00021018	1.58901	18
ARK2	genetic information processing	Ubiquitin system		0.000212247	2.0533	5
PAB8	genetic information processing	Translation		0.000213699	1.74088	3
ECT1	signaling and cellular processes	Transporters		0.000213712	2.70741	5
rgga	genetic information processing	Spliceosome		1.35649e-06	3.27051	3
GLT1	metabolism	Energy metabolism		2.82522e-05	1.94773	4
AT3	metabolism	Glycan biosynthesis and metabolism		0.000220786	2.99996	10
At2g40070				0.000221426	2.2546	9
PPH	metabolism	metabolism		0.000223542	3.48847	7
ERF				0.000226884	3.85664	1
ADF1	genetic information processing	Transcription factors		0.00022696	1.65998	1
mpk6	Enviromental information processing	Signal transduction		0.000229429	1.79747	4
SNS	genetic information processing	Translation		2.58646e-05	3.34746	2
CLPD				0.000231062	1.51493	2
NAR1	Enviromental information processing	Signal transduction		0.000236237	2.27539	2
nqo3	Metabolism	Carbohydrate metabolism		0.000240881	1.79319	10
mip1	signaling and cellular processes	Domain containing proteins		0.0002435	3.72579	13
ATPB	metabolism	Energy metabolism		2.53426e-06	3.09856	22
IQD5				9.78014e-05	1.8599	3
SYP81	Cellular Processes	Transport and catabolism		0.000250098	4.19989	3
At5g15680	signaling and cellular processes	Signal proteins		0.00025529	3.31596	8
HAM1	Cellular Processes	Transport and catabolism		0.000256405	1.99623	11
FAP160	Enviromental information processing	Signal transduction		0.000258483	1.58088	36
AAA1	Cellular Processes	Transport and catabolism		0.000263311	1.86692	16
eIF6	genetic information processing	Messenger RNA biogenesis		0.00027228	2.15403	2
PURA	genetic information processing	Transcription factors		0.0002765	5.14115	5
NAC062				0.000278742	2.44904	6
Sb02g037120				0.000278861	1.57785	5
SMG7	genetic information processing	Translation		4.83202e-07	1.91051	15
TOGT1	metabolism	Glycosyltransferases		0.000282068	3.3882	4
EXO70B1	genetic information processing	Membrane trafficking		0.000282253	4.21514	1
At2g25720				0.000288446	1.60437	3
At5g63010	genetic information processing	Translation factors		0.00029083	2.98179	2
WLIM1				0.000293468	2.13882	1
T4C21_90				0.000297666	7.11023	3
aodD				0.00030795	1.71506	7
NAR1	Enviromental information processing	Signal transduction		0.000236237	2.27539	2
CTR1	Enviromental information processing	Signal transduction		0.000310067	1.98619	14
AT3	metabolism	Glycan biosynthesis and metabolism		0.000220786	2.99996	10
scsA	Metabolism	Carbohydrate metabolism		0.000319198	2.77504	3
dars	genetic information processing	Translation		0.000326564	1.5269	4
At1g29350	genetic information processing	Degradation		0.000328863	2.15632	3
adk	metabolism	Nucleotide metabolism		0.000329374	2.97199	5
CHUP1	signaling and cellular processes	Secretion system		0.000330169	1.72755	15
HDA2	signaling and cellular processes	Cytokines and neropeptides		0.000336914	1.56808	5
BHLH66	genetic information processing	Transcription factors		0.000344668	2.55163	1
bZIP119	genetic information processing	Transcription factors		0.000347527	1.8625	4
RKL1	metabolism	Nucleotide metabolism		0.000348944	2.34654	1
At1g27100				9.24457e-05	3.39607	1
eif3D	genetic information processing	Messenger RNA biogenesis		0.000357514	2.50655	1
Ni				2.39001e-07	2.15024	10
tif211	genetic information processing	Translation factors		0.000362763	2.10606	3
At4g35600	metabolism	Protein kinases		0.0003684	2.27425	1
WEL1				0.000374061	2.177	13
HRR8				0.000379469	1.99467	7
ERD7	Cellular Processes	Transport and catabolism		3.7939e-07	2.37012	17
kat80	signaling and cellular processes	Cytokines and neropeptides		2.72491e-06	4.11508	17
crk1	Cellular Processes	Transport and catabolism		3.0409e-09	1.73491	4
SEC23	genetic information processing	Endoplasmic reticulum		0.000385487	1.93112	10
Os11g0265600				0.000386096	1.56863	11
ATG18G	genetic information processing	Degradation		0.000392724	1.97688	2
At3g16270				3.08966e-05	2.19191	20
ZnFC3CH4				0.000403298	1.98149	2
F383_25525				0.000408309	1.84261	9
CID3	Metabolism	Carbohydrate metabolism		0.000412084	3.50819	3
AUL1	genetic information processing	Ubiquitin system		1.84848e-05	2.2498	22
polr1c	genetic information processing	Transcription		0.000415214	1.53253	10
ACX3	metabolism	Carbohydrate metabolism		0.000416222	2.11561	17
ipi				0.000423506	1.54206	8
PPI1	metabolism	Metabolism of terpenoids and polyketides		0.000425376	1.73905	6
NMT1	metabolism	Amino acid metabolism		0.000429218	1.90698	12
RABG3D	Cellular Processes	Transport and catabolism		0.000429575	1.87435	3
CHR12	metabolism	Energy metabolism		0.000433305	2.27011	18
TCM_002874				0.000441445	1.95446	4
PEX19-1	Cellular Processes	Transport and catabolism		0.000449752	2.38828	4
CRK5	metabolism	Protein kinases		0.000450089	2.28288	11
SNX2B				0.000111021	1.7537	4
DCP2	genetic information processing	RNA degradation		0.000458227	2.60407	6
At1g22870	metabolism	Protein kinases		0.000133293	6.10322	5
KIN7D	Cellular Processes	Messenger RNA biogenesis		0.000460248	2.3079	11
gpm710				3.74757e-05	3.25669	27
pheS	genetic information processing	Translation		0.000473286	1.8078	11
LARP1C	genetic information processing	Messenger RNA biogenesis		0.000138674	9.5944	2
HDMA1501				0.000478053	1.99693	6
MIRO1	Cellular Processes	Transport and catabolism		0.000484876	1.89492	16
DRP3A	genetic information processing	Membrane trafficking		0.000497501	2.12797	7
At5g42950				0.000498814	1.78283	32
EIF4B3	genetic information processing	Messenger RNA biogenesis		2.96597e-06	3.21266	15
At1g27090	metabolism	Glycan biosynthesis and metabolism		0.000514346	2.68021	6
MAPKKK5	Enviromental information processing	Signal transduction		0.000517003	2.63302	2
TPS9	metabolism	Carbohydrate metabolism		0.000527256	1.7314	7
sum2	genetic information processing	Messenger RNA biogenesis		0.000533098	1.98287	4
SNAP33	genetic information processing	Membrane trafficking		2.02167e-05	4.99252	22
atg3	Cellular Processes	Transport and catabolism	Autophagy	0.000534839	1.91952	7
lsm14	genetic information processing	Messenger RNA biogenesis		0.000535518	1.55378	2
RCHY1	genetic information processing	Ubiquitin mediated proteolysis		0.00053589	8444.48	1
Os05g0103500				0.000537102	8.76352	1
SNL2	signaling and cellular processes	Cytoskeleton proteins		0.000541284	2.44554	5
GGP	metabolism	metabolism		0.000541901	2.75483	1
Sb04g020490				0.000546893	1.96059	1
ECT6	genetic information processing	Messenger RNA biogenesis		0.000547225	1.67351	10
dl4645c				1.64908e-05	4.21415	8
At1g22870	metabolism	Protein kinases		0.000133293	6.10322	5
GPP2	Metabolism	Sphingolipid signaling pathway		0.000561369	2.04652	2
TPS1	Metabolism	Metabolism of terpenoids and polyketides		0.00056282	2.42351	11
abhd17c	Metabolism	Peptides and inhibitors		0.000563356	2.0602	2
At4g13010	Metabolism	Messenger RNA biogenesis		0.000563919	2.83239	6
At1g14780				0.000565963	1.90125	3
SPK1	Enviromental information processing	Signal transduction		0.000567422	1.50008	22
VIP1	genetic information processing	Transcription factors		0.000577224	1.50528	2
krsA	metabolism	Protein kinases		0.000581577	1.52304	21
RABA5B	signaling and cellular processes	GTP-binding proteins		0.000585684	3.24028	2
At1g34320				0.000597646	1.5201	7
ARC				0.000602813	2.89207	8
TDX	signaling and cellular processes	Exosome		0.000604545	3.04598	3
pk	pyruvate metabolism	Glycolysis		0.000608717	2.27227	10
WDL6				0.00061782	2.10562	8
T29A15				2.81863e-05	2.23271	10
EFL4	Enviromental information processing	Signal transduction		0.000621292	2.46506	1
CNGC20				0.000624452	2.55511	1
PGH1	metabolism	Messenger RNA biogenesis		3.21157e-07	3.12697	18
TON1A	genetic information processing	Chromosome and associated proteins		0.000634691	2.02054	6
rau1				0.000641494	1.81761	8
RABG3E	signaling and cellular processes	GTP-binding proteins		0.000648657	2.29015	10
LIP1	metabolism	Lipoic acid metabolism		0.00065226	2.27217	2
MEB1	genetic information processing	Transcription factors		0.000660208	1.64975	13
cpr2	genetic information processing	Membrane trafficking		0.000661188	1.92849	9
an34	genetic information processing	Transcription factors		0.000696039	1.50269	12
PRAF1	genetic information processing	Membrane trafficking		0.00071999	1.51601	8
ATG3	Cellular Processes	Transport and catabolism	Autophagy	0.000534839	1.91952	7
At2g17970	genetic information processing	Messenger RNA biogenesis		1.04775e-05	22.9143	5
UGT87A2				0.000755313	3.81348	2
AAE3	metabolism	Carbohydrate metabolism		2.38118e-06	2.62009	13
CCT7	genetic information processing	Chaperones and folding catalysts		0.000764325	1.54749	20
TAP46	Cellular Processes	Transport and catabolism		0.000769017	1.5781	10
ACD5	metabolism	Messenger RNA biogenesis		0.000772681	1.50299	1
hspB	Enviromental information processing	Signal transduction	MAPK signaling pathway	0.000777685	1.6823	5
At5g06970				0.000780226	1.63901	2
KK1_033936				0.000788821	2.05279	6
VOZ1	genetic information processing	Transcription factors		0.000790928	1.85019	1
ml				0.000793641	1.51257	1
eh3	metabolism	Peptides and inhibitors		0.000803069	2.41148	13
MAP1A	signaling and cellular processes	Cilium and associated proteins		0.000812588	1.5501	6
PRMT11	genetic information processing	Ubiquitin system		0.00081706	1.84789	6
B'ETA				9.61433e-05	2.31298	8
UBR7	genetic information processing	Ubiquitin system		0.000823204	1.56436	6
At2g40140	genetic information processing	Ubiquitin system		1.38557e-06	2.61778	13
ML5	signaling and cellular processes	Cytoskeleton proteins		0.000827363	2.45375	7
EDC4	genetic information processing	RNA degradation		2.13071e-06	2.02502	14
At5g41330				0.000835597	1.97992	2
SAC1	metabolism	Carbohydrate metabolism		0.000851227	1.70518	13
PAA1	metabolism	Glycan biosynthesis and metabolism		1.837e-05	1.97979	9
Os01g0595100				0.000856308	2.07644	5
AUXI1				0.000862108	1.67546	14
5FCL				0.000874393	7.14964	2
pyr				0.000897397	1.90523	13
GRDP1				0.000908929	2.11435	32
dnaJ	genetic information processing	Chaperones and folding catalysts		0.000909933	2.57144	6
ddx21	genetic information processing	Ribosome biogenesis		0.000921597	1.63436	2
SHKA	genetic information processing	Ubiquitin system		0.000926859	1.55277	13
sum2	genetic information processing	Messenger RNA biogenesis		0.000533098	1.98287	4
IRL6	metabolism	Peptidases and inhibitors		0.000942262	1.51658	14
Sb03g033330				0.000946796	2.13112	4
PIR	metabolism	metabolism		0.000948644	1.55641	21
ckl5	metabolism	Protein kinases		1.119e-07	2.53081	2
PMIR1				0.000960323	2.83709	18
sdh1	metabolism	Carbohydrate metabolism		0.000965575	2.08509	13
F383_26418				0.00096619	1.70569	4
RHF2A	genetic information processing	Ubiquitin system		0.000970682	1.54338	5
SYFB	genetic information processing	Translation		0.000971304	2.03783	3
adc1	signaling and cellular processes	Signal proteins		0.000988432	1.61129	2
stpk15	metabolism	Protein kinases		0.000996673	1.95758	2
Ntmt	metabolism	metabolism		0.000999826	3.00734	2
hflX	genetic information processing	Ribosome biogenesis		0.00100499	2.90599	4
RPT1A	genetic information processing	proteasome		0.00100669	1.75083	21
DHPS1	metabolism	Amino acid metabolism		0.00100825	7.91535	2
At2g18193		P-loop		0.00103055	2.26868	8
TCM_024156				0.00104352	1.62238	2
PLD1	metabolism	Messenger RNA biogenesis		0.00104742	2.90832	4
PED2	metabolism	Nucleotide metabolism		0.00105448	1.856	10
CSE	metabolism	Energy metabolism		0.000120867	3.0855	3
glysoja_039984				0.00107442	1.58779	13
lars	genetic information processing	Translation		0.00108258	1.58558	11
GCN3	genetic information processing	Translation factors		0.00109079	1.79083	1
At2g39420	metabolism	Biosynthesis of other secondary metabolites		0.00110522	2.66504	2
pco105214b				0.00110889	1.52077	4
SKD1	genetic information processing	Membrane trafficking		0.00110909	1.69319	1
surE	metabolism	Nucleotide metabolism		0.00111297	1.92642	7
FBL10	genetic information processing	Transcription factors		0.00112926	1.78579	1
N'				0.0011514	2.42833	4
ARP5	genetic information processing	Chromosome		0.00115568	1.94985	10
sad1	genetic information processing	Transcription		0.00117118	1.69311	12
COMT	metabolism	Messenger RNA biogenesis		0.00118064	1.68507	4
pyrG	metabolism	Nucleotide metabolism		0.00118751	1.92404	2
DRB1501				0.00121146	2.2043	1
NUP107	genetic information processing	Translation		0.00121898	1.67449	8
TNPO1	genetic information processing	Translation		0.0012312	2.14394	2
At1g04700				0.00123374	2.26121	8
RNP1	genetic information processing	Spliceosome		0.00123661	1.84187	7
At4g05150				0.00124438	2.04234	4
aclb	metabolism	Carbohydrate metabolism		4.43204e-05	2.29521	6
Sb03g035750				0.00127167	2.29914	3
ENO3	metabolism	Carbohydrate metabolism		0.00128427	1.73685	3
myb4	genetic information processing	Transcription factors		0.0012896	1.75286	4
PEX14	Cellular Processes	Transport and catabolism		0.00129345	2.02653	2
pda1	metabolism	Carbohydrate metabolism		4.18056e-05	2.02073	18
eIF5A	genetic information processing	Messenger RNA biogenesis		0.00129724	1.6631	2
SYP124	genetic information processing	Membrane trafficking		0.00130117	2.06022	6
ipi1	genetic information processing	Chromosome		0.00132701	1.51218	5
SAPK1	genetic information processing	Endoplasmic reticulum		0.00140017	3.19184	2
PRN2	metabolism	Protein phosphatases and associated proteins		0.00140453	6.44234	1
UGT74E2	genetic information processing	Translation		0.00141283	1.88537	3
eef2	Enviromental information processing	Signal transduction		0.00141986	1.77047	1
AGD8	Cellular Processes	Transport and catabolism		0.00142114	2.87833	2
UPTG2	metabolism	Carbohydrate metabolism		0.00144965	1.5939	8
SCC3	Cellular Processes	Cell growth and death		0.00145507	1.72382	8
gst1	metabolism	Glutathione metabolism		0.00146163	1.68775	4
GIP1	Cellular Processes	Cell growth and death		0.0014627	2.55624	10
DRP3A	genetic information processing	Membrane trafficking		0.000497501	2.12797	7
MBF1B	genetic information processing	Transcription factors		9.02048e-05	2.85774	1
MAP4K4	Enviromental information processing	Signal transduction		0.0015281	2.17771	2
PAHX	signaling and cellular processes	Domain containing proteins		0.00154173	1.72583	1
PMI1	metabolism	Carbohydrate metabolism		3.47952e-07	2.51984	39
At1g27090				0.000514346	2.68021	6
PPA1	metabolism	Peptidases and inhibitors		2.19444e-05	2.21201	11
ufc1	genetic information processing	Ubiquitin system		0.00158205	3.86314	2
B'IOTA				0.00161414	2.40863	3
APK1	Enviromental information processing	Signal transduction		0.00163885	1.6618	1
ubiE	metabolism	Biosynthesis of other secondary metabolites		0.00166056	3.13862	2
At1g03290				0.00167508	1.5337	6
EDR1	genetic information processing	Chromosome		0.00169262	1.62139	8
RH8	genetic information processing	RNA degradation		0.00170899	1.6949	16
PP2A2	genetic information processing	Chromosome and associated proteins		0.00172309	1.53348	4
CCR4-2				0.00174773	1.54149	7
At5g61530				0.0017836	1.61458	4
PDX2	metabolism	Giosynthesis of cofactors		0.0017872	5.69584	1
glu2	Enviromental information processing	Signal transduction		0.0018062	1.85127	9
ICR3	genetic information processing	Transcription factors		0.00181974	2.07696	5
c3'h	metabolism	Biosynthesis of other secondary metabolites		0.00182784	1.74359	1
SCL11	genetic information processing	Transcription factors		0.00183308	2.99853	7
RAE1	genetic information processing	Translation		0.00185786	2.49705	11
gst7	metabolism	Glutathione metabolism		1.63609e-05	2.82717	3
NUDT2	metabolism	Nucleotide metabolism		0.00186637	1.70042	4
fab2	metabolism	Messenger RNA biogenesis		0.00190793	1.55674	7
Sb01g009680				0.00191296	2.25863	5
At1g29350	genetic information processing	RNA degradation		0.000328863	2.15632	3
USP	genetic information processing	Ubiquitin system		0.00192177	1.5061	6
pgk	metabolism	Carbohydrate metabolism		0.00194253	3.41468	2
Sb05g007150				0.00194444	1.99191	1
NADK1	metabolism	Metabolism of cofactors and vitamins		0.00195139	1.70268	14
SRC	Enviromental information processing	Signal transduction		0.00198631	1.68038	11
PUX3	genetic information processing	Endoplasmic reticulum		0.00199061	2.08131	3
eif	genetic information processing	Messenger RNA biogenesis		0.00199181	1.64508	2
At5g07820				0.00201702	2.11794	6
eas				4.30876e-05	1.60596	11
TPS6	metabolism	Metabolism of terpenoids and polyketides		0.0020583	1.74124	4
IQD31				0.00211264	3.26307	8
TCX5	metabolism	Energy metabolism		0.00212146	1.70581	5
VPS54	metabolism	Protein phosphatases and associated proteins		0.00212616	1.9362	3
TPS11	metabolism	Metabolism of terpenoids and polyketides		1.63021e-06	1.90317	14
asd	metabolism	Amino acid metabolism		0.0021322	1.9106	6
GRDP2				0.00214639	2.39974	4
At1g04780	genetic information processing	Membrane trafficking		0.00215266	1.72821	2
dph1	genetic information processing	Translation factors		0.00222651	1.99357	3
At5g43560				0.00223761	2.54427	5
RABD2C				0.00227638	1.51685	4
glgA	metabolism	Carbohydrate metabolism		0.00229751	1.66499	3
pc326	genetic information processing	Ubiquitin system		0.00230498	2.5905	4
KIN7D	Cellular Processes	Messenger RNA biogenesis		0.000460248	2.3079	11
badh	metabolism	Degradation		0.00237545	1.82761	3
SNX2A				0.00238842	1.61589	2
ANB1	metabolism	Peptidases and inhibitors		0.00239737	1.86574	2
larp	genetic information processing	Messenger RNA biogenesis		1.70095e-05	7.20691	2
PP7	metabolism	Peptidases and inhibitors		0.00256021	1.59222	12
SAPK2	Enviromental information processing	Signal transduction		0.00262872	1.57388	8
SDE3	genetic information processing	Messenger RNA biogenesis		0.0026322	1.7528	11
At5g57950	genetic information processing	proteasome		0.00263252	1.86056	1
ROPGAP3	genetic information processing	GTP-binding proteins		0.00264153	5.01068	2
;F383_26418				0.0026617	2.2877	4
ap1	metabolism	Biosynthesis of nucleotide sugars		0.00271321	2.16553	4
CYT1	metabolism	Energy metabolism		0.00271416	1.75663	8
At1g74860				0.00271587	1.87735	4
PRMT3	genetic information processing	Chromosome and associated proteins		0.00272711	1.76023	3
NDB2	metabolism	Energy metabolism		0.00278726	1.89204	5
AUL1	genetic information processing	Ubiquitin system		1.84848e-05	2.2498	22
F9H3				0.0028325	1.74298	3
myb5	genetic information processing	Transcription factors		0.00287167	3.08682	3
chi				0.00290682	2.38512	1
At1g76660				0.00294459	1.91006	1
MTR_2g041470				0.00298466	2.56073	8
c18				4.8005e-06	5.06198	3
cpr6				0.00301168	1.90545	1
At1g67900				0.00301645	2.73469	2
cslA1	metabolism	Glycosyltransferases		0.00305944	2.75889	2
VIP2	Enviromental information processing	Signal transduction		4.39515e-05	1.50734	9
TKT2	metabolism	Carbohydrate metabolism		0.00309353	2.77577	2
PUX4	genetic information processing	Endoplasmic reticulum		0.00312543	1.86248	5
AMSH3	Cellular Processes	Transport and catabolism		0.00317577	1.54262	16
STY2	genetic information processing	Chromosome and associated proteins		0.00318172	1.76811	10
ELF4	genetic information processing	Transcription factors		0.00321923	1.58319	1
UNE12	genetic information processing	Transcription factors		0.0032413	1.57781	3
chmp3	Cellular Processes	Transport and catabolism		0.00324791	3.23607	1
At4g10730				0.00331184	1.68218	4
CPLD7				0.00334145	1.99401	6
TIC				0.00336527	1.55071	19
frk1	Enviromental information processing	Signal transduction		0.00339757	1.53171	12
NAC091				0.0034313	3.1875	4
E2FB	genetic information processing	Transcription factors		0.00343924	1.62718	4
ptb	metabolism	Carbohydrate metabolism		0.00346475	1.90656	2
GSA	metabolism	Messenger RNA biogenesis		0.0034787	1.67238	14
drepp4	genetic information processing	Membrane trafficking		0.00350622	2.26324	3
stkc	Enviromental information processing	Signal transduction		0.00354763	2.3143	2
OMR1	metabolism	Peptidases and inhibitors		0.00356358	1.8799	8
SKI2	genetic information processing	RNA degradation		0.00366104	1.93153	2
VQ22				0.00367969	2.78032	1
SAP16	genetic information processing	Transcription		0.00369151	2.53953	5
At1g28680				0.00369168	1.78151	9
abc1	genetic information processing	Transcription		0.00371664	3.42606	16
At1g56220				0.0037925	1.71904	4
SYT5	genetic information processing	Membrane trafficking		0.00382033	1.94603	3
lars	genetic information processing	Translation		0.00108258	1.58558	11
At1g14710				0.00387211	2.32826	3
iolS	metabolism	metabolism		0.00389237	1.51957	4
LCBK1				0.00396568	3.93321	6
CYTC1				0.00397575	1.90922	3
TCM_035014				0.00401952	3.12306	1
NRG1	Enviromental information processing	Signal transduction		0.00402682	1.91662	2
strap	genetic information processing	Spliceosome		0.00404628	1.56772	9
RUVBL2	genetic information processing	Chromosome		0.00405807	1.83614	4
IRX14H	metabolism	Glycosyltransferases		0.00407377	4.75967	2
cdk8	metabolism	Protein kinases		0.0040748	1.61367	4
DME2				0.000147872	1.64325	11
THO1	genetic information processing	Messenger RNA biogenesis		0.00411247	5.57886	4
eif2B	genetic information processing	Messenger RNA biogenesis		0.00413471	1.73524	8
ef2	Enviromental information processing	Signal transduction		0.00414836	1.61203	41
LACS1	metabolism	Messenger RNA biogenesis		0.0041493	1.61363	12
AUXI1				0.000862108	1.67546	14
Os01g0495900				0.00425947	11.055	2
USP1	genetic information processing	Ubiquitin system		0.00428273	3.56383	5
HSI2	genetic information processing	Transcription factors		0.00431446	2.12125	3
MLO6	signaling and cellular processes	G protein-coupled receptors		0.00432548	1.71905	2
PCR2	Enviromental information processing	Signal transduction		0.00435783	1.80533	2
SCD2	metabolism	Messenger RNA biogenesis		0.00438047	1.83631	19
mppB	metabolism	Peptidases and inhibitors		0.00440276	2.11704	9
rps1	genetic information processing	Translation		0.0044119	4.89668	1
Sb02g022610				0.00442442	1.59603	9
At5g41260	Enviromental information processing	Signal transduction		0.00453549	2.45721	2
CCS	metabolism	Neurodegradation		0.00458965	2.21903	7
VAT1	genetic information processing	Mitochondrial biogenesis		0.00459254	6.28258	3
At1g30320		Remorin family		0.00462833	2.35818	4
MEFG1	genetic information processing	Translation factors		0.00466383	1.94223	1
TCP4	genetic information processing	Transcription machinery		0.00477687	2.71167	3
WRKY74	genetic information processing	Transcription factors		0.00483762	1.56666	4
USP	Enviromental information processing	Signal transduction		0.00192177	1.5061	6
casK	metabolism	Protein kinases		0.00490786	1.8155	15
DJ1A	metabolism	Peptidases and inhibitors		0.0049948	1.57599	2
GLB3	Enviromental information processing	Membrane transport		0.00503621	6.46926	1
rihB	metabolism	Nucleotide metabolism		0.00510435	1.51907	3
TRZ4	genetic information processing	Transfer RNA biogenesis		0.0052013	1.63901	3
EPSIN1				0.00523775	1.75557	7
ST13P4				0.00525767	1.52906	6
RPS27	genetic information processing	Translation		0.00531916	2.17825	1
glysoja_004575				0.00547423	2.06312	8
chmp5	Cellular Processes	Transport and catabolism		0.00555662	1.65991	3
RGTA1	metabolism	Prenyltransferases		0.00556	1.79585	4
Sb10g026810				0.0055855	5.44517	6
Os01g0531300				0.00559335	2.5568	1
fcl2	metabolism	Metabolism of cofactors and vitamins		0.0056234	2.60724	3
rpa5	genetic information processing	Transcription		0.00568612	1.85414	2
BPA1	Enviromental information processing	Signal transduction		0.00573387	1.83206	5
WLIM1	genetic information processing	Transcription factors		0.000293468	2.13882	1
eh3	metabolism	Peptidases and inhibitors		0.000803069	2.41148	13
AIP2	genetic information processing	Ubiquitin mediated proteolysis		0.00627472	2.60817	4
At2g40070				0.000221426	2.2546	9
BHLH62	genetic information processing	Transcription factors		0.00633644	1.73987	1
rpt3	genetic information processing	proteasome		0.00637094	1.6686	15
NAG	metabolism	Carbohydrate metabolism		0.00642153	2.57907	5
hsbp2				0.00645685	1.95423	2
ifdA	genetic information processing	Messenger RNA biogenesis		0.0065305	3.21056	3
PPA4				0.0065385	1.73166	2
mts4	metabolism	Peptidases and inhibitors		0.00659145	2.01914	2
fal1	genetic information processing	Transcription		0.000158432	1.74697	6
not3	genetic information processing	RNA degradation		0.00664144	9.64464	1
NUP62	genetic information processing	Translation		0.00671896	3.41042	3
OTU6B				0.00672796	1.61773	7
ZFWD1		Zinc figer repeat protein		0.0069047	4.56204	2
ANP1	metabolism	Glycan biosynthesis and metabolism		0.00691064	2.27369	2
At4g06599	genetic information processing	Ubiquitin system		0.00699588	1.7105	3
RNP	metabolism	Peptidases and inhibitors		0.00704462	1.56181	3
KAC1	Cellular Processes	Transport and catabolism		0.00712472	2.55351	1
At1g48090	genetic information processing	Membrane trafficking		0.00713521	2.05889	1
At1g44835				0.00731777	2.17622	2
catf2				0.00736654	2.05705	9
F3H2	metabolism	Biosynthesis of other secondary metabolites		0.00762664	1.61123	8
KIN5D				0.00770125	2.07519	7
der				0.00771829	2.43464	2
PCKA	metabolism	Carbohydrate metabolism		1.54278e-05	1.87518	30
sars	genetic information processing	Translation		0.00777746	1.7111	4
FLD	metabolism	Carbohydrate metabolism		0.00780203	2.00777	6
DRG1	genetic information processing	Translation factors		0.00781415	1.6678	15
PP2AB2				3.55777e-05	4.69417	9
GRXS7	genetic information processing	Chaperones and folding catalysts		0.00803237	3.11871	3
At3g13990				0.00804397	1.62486	7
SCOA	metabolism	Carbohydrate metabolism		0.00813472	1.60935	5
At5g61350				0.00822154	1.64135	4
mek1	Enviromental information processing	Signal transduction		0.00822423	5.34435	2
acnA	Enviromental information processing	Signal transduction		1.10645e-05	2.25559	39
ACR3	signaling and cellular processes	Transporters		0.00826225	4.02667	2
lsg1	genetic information processing	Translation		0.00829229	2.59893	5
strap	genetic information processing	Spliceosome		0.00404628	1.56772	9
mal2	genetic information processing	Chromosome and associated proteins		0.00856371	10.4173	10
LOC100282825				0.00857597	3.58063	1
ccr2	Enviromental information processing	Signaling molecules and interaction		0.00858463	2.85403	2
At4g26220	metabolism	Biosynthesis of other secondary metabolites		0.008616	5.51293	1
RP1	metabolism	Amino acid metabolism		0.00861871	8.3918	5
At1g03900	genetic information processing	Membrane trafficking		0.00878567	1.50225	2
TPPA	metabolism	Carbohydrate metabolism		0.00885362	1.72809	4
I2	genetic information processing	Transcription		0.00887555	15.529	3
CT099	genetic information processing	Translation		0.008909	2.20859	2
WAV3	genetic information processing	Ubiquitin system		0.00892477	1.73641	10
Os01g0595100				0.000856308	2.07644	5
gldh	metabolism	Carbohydrate metabolism		0.00903019	2.35556	5
FKBP62	genetic information processing	Chaperones and folding catalysts		0.00932873	1.78277	1
M4K2	metabolism	Protein kinases		0.00977629	1.9105	1
At1g27090		Glycine-rich protein		0.000514346	2.68021	6
F5J6				0.00990193	2.93318	2
larp1	genetic information processing	Messenger RNA biogenesis		2.69196e-05	5.92203	6
ATL6	genetic information processing	Ubiquitin system		0.00992249	3.30519	2
SCC3	Cellular Processes	Cell growth and death		0.00145507	1.72382	8
fabG	metabolism	Messenger RNA biogenesis		0.0100709	2.42522	2
NtMKP1		Phosphatase		0.010086	1.5995	3
ASA2	Enviromental information processing	Signal transduction		0.0103035	7.58258	2
aly		Chaperones and folding catalysts		0.0103191	1.59291	5
CYP71D20	metabolism	Metabolism of terpenoids and polyketides		0.0103648	1.60759	2
CXE18	metabolism	Carbohydrate metabolism		0.0103732	1.66308	7
abc1	genetic information processing	Transcription		0.00371664	3.42606	16
ZW18		Esterase protein		0.0104185	2.1063	1
NRPB3	genetic information processing	Transcription		0.0105522	1.98446	4
DEGP7				0.0107474	3.48407	5
TON1B	genetic information processing	Chromosome and associated proteins		0.0107762	1.51119	1
aqp1	signaling and cellular processes	Transporters		0.010919	2.49786	1
Sb02g006020				0.0109317	2.02358	3
At3g04710				0.0112719	5.28068	1
ptb	metabolism	Carbohydrate metabolism		0.00346475	1.90656	2
BPA1	Enviromental information processing	Signal transduction		0.00573387	1.83206	5
UBC13	genetic information processing	Ubiquitin system		0.0118148	1.52285	1
fca	metabolism	Carbohydrate metabolism		0.0119043	2.17981	2
37712	signaling and cellular processes	G protein-coupled receptors		0.0119689	4.47033	6
TIF5A	genetic information processing	Translation factors		0.0122852	1.56325	2
At4g22300	metabolism	Carbohydrate metabolism		0.0122909	3.43449	2
UPL6	genetic information processing	Ubiquitin system		0.0125604	7.24097	1
UPF3	genetic information processing	Transcription factors		0.0125765	13.1676	2
RPN5B	genetic information processing	proteasome		0.0128542	2.33325	3
ARP7	genetic information processing	Transcription machinery		0.0129477	2.04087	4
Ferredoxin homolog		Ferredoxin homolog		0.012997	1.86654	3
cdcD	Cellular Processes	Cytoskeleton proteins		6.03408e-05	2.02939	30
pk	metabolism	Carbohydrate metabolism		0.000608717	2.27227	10
hisD	metabolism	Amino acid metabolism		0.013359	1.92843	7
p70				0.0137652	2.62842	2
PTP1	Cellular Processes	Cellular community		0.0137776	1.90384	2
adk	metabolism	Nucleotide metabolism		0.000329374	2.97199	5
TIF3B1	genetic information processing	Translation factors		0.014196	1.72244	32
Sb04g002870				0.0147449	1.84594	2
AIM1	signaling and cellular processes	Cytoskeleton proteins		0.0147911	1.50185	6
glysoja_019227				0.0148797	2.83429	2
RIBA1	metabolism	Metabolism of cofactors and vitamins		0.0149707	1.94067	4
atg5	Cellular Processes	Transport and catabolism		0.0149886	3.34084	1
NUDT19	Cellular Processes	Transport and catabolism		0.0151715	2.29502	2
MYB9	genetic information processing	Transcription factors		0.0154147	1.53048	5
Os05g0100900				0.0156128	1.58553	6
PEX14	Cellular Processes	Transport and catabolism		0.00129345	2.02653	2
RPS6	genetic information processing	Translation		0.0156556	1.90319	2
RABB1C	genetic information processing	Membrane trafficking		0.0156649	1.54381	3
rpl2	genetic information processing	Translation		0.0157716	1.59275	7
Sb06g014370				0.0161564	15.9711	2
iolS	metabolism	metabolism		0.00389237	1.51957	4
PUX3	genetic information processing	Endoplasmic reticulum		0.00199061	2.08131	3
SH3P2	genetic information processing	Membrane trafficking		0.0164439	1.50682	12
SNF4	Enviromental information processing	Signal transduction		0.0165045	1.73224	2
MS1	genetic information processing	DNA repair and recombination		0.0165306	8.44603	2
PNGT2				0.0165719	1.67316	4
At5g35970		P-loop		0.0167294	1.58291	3
vip2	Enviromental information processing	Signal transduction		4.39515e-05	1.50734	9
LOL1	Cellular Processes	Cell growth and death		0.0173187	2.1571	1
psb5	genetic information processing	proteasome		0.0176908	2.46131	2
FIM5				0.0177206	1.71325	2
ARID5	genetic information processing	Transcription factors		0.0178568	1.65814	9
crtH	metabolism	Metabolism of terpenoids and polyketides	Carotenoid biosynthesis	0.018074	2.39767	3
MMT1	metabolism	Metabolism of other amino acids	Selencompound metabolism	0.0182	1.52902	10
DAAT	genetic information processing	Membrane trafficking		0.0182524	1.524	4
At5g66180				0.0183357	2.70154	5
psr	genetic information processing	Translation		0.0183774	1.66356	3
EMB2754	Cellular Processes	Transport and catabolism		0.0185613	2.95312	1
cpk9	Enviromental information processing	Signal transduction		0.0188223	3.63172	2
cyc07	Enviromental information processing	Signal transduction		0.0189148	1.78353	2
ROPGAP7				0.0189278	1.98474	3
CRK10	Enviromental information processing	Signal transduction		0.0191217	2.00608	5
RPS10A	genetic information processing	Translation		0.0195279	1.67179	6
fuy1				0.0196849	1.64119	6
RGLG2	genetic information processing	Ubiquitin system		0.0200348	2.83555	8
EMF2	metabolism	Metabolism of cofactors and vitamins		0.0200943	3.59396	2
emp2	signaling and cellular processes	Exosome		0.0201276	1.55239	4
LFR	signaling and cellular processes	G protein-coupled receptors		0.0201292	1.94522	2
At5g57210	genetic information processing	Membrane trafficking		0.0204377	1.89609	8
At2g47680				0.0210667	1.76151	8
LRS1	signaling and cellular processes	Cytoskeleton proteins		0.0211526	1.61073	3
GBA2	metabolism	Messenger RNA biogenesis		0.0220328	2.62586	6
At5g46580				0.0220948	1.78708	7
DDB1	genetic information processing	Ubiquitin mediated proteolysis		0.0221866	1.77066	9
adi1	metabolism	Amino acid metabolism		0.022323	1.95309	2
At4g09670				0.0224707	1.93906	4
At1g27100				9.24457e-05	3.39607	1
At4g32960	genetic information processing	Ubiquitin system		0.0227475	1.92043	1
NUP54	genetic information processing	Translation		0.0228545	32.4202	4
At5g49470				0.0229021	1.8112	6
GSTU21	metabolism	Glutathione metabolism		0.0230093	1.5295	4
KAS3A				0.0230312	2.16789	5
CENPC1	genetic information processing	Chromosome and associated proteins		0.0231721	1.5432	3
AFP2				0.0232452	2.04944	1
AFRR	metabolism	Carbohydrate metabolism		0.0232593	1.51221	2
acnA	Enviromental information processing	Signal transduction		1.10645e-05	2.25559	39
EHD1	Cellular Processes	Transport and catabolism		0.0237077	2.81205	5
cyc07	genetic information processing	Translation		0.0189148	1.78353	2
ppsC	metabolism	Lipid biosynthesis proteins		0.0240348	2.9331	1
UGT85A24				0.0240789	6.68715	3
ARID1503				0.0241635	1.90067	2
PPXI	metabolism	Metabolism of cofactors and vitamins		0.0244056	1.84323	8
rif1	genetic information processing	DNA replication proteins		0.0245665	1.62281	3
CYP3	metabolism	Messenger RNA biogenesis		0.0247383	1.89927	4
iniA				0.0250773	3.58403	5
efg4	genetic information processing	Translation		9.22564e-06	7.36246	1
IQM5				0.026147	2.02607	6
ACBP4	Cellular Processes	Transport and catabolism		0.026204	4.43554	3
GPA1	Enviromental information processing	Signal transduction		0.0269147	1.92393	2
ap3d1	Cellular Processes	Transport and catabolism		0.0269152	2.30095	3
CML25	genetic information processing	Chromosome and associated proteins		0.0269279	1.54573	5
KIN5D				0.00770125	2.07519	7
SMT1	metabolism	Messenger RNA biogenesis		0.0272793	2.06809	2
BZIP19	genetic information processing	Transcription factors		0.0274346	1.62999	2
SKIP32				0.0283056	1.87795	2
ML4	genetic information processing	Chromosome and associated proteins		9.44554e-05	2.85532	3
At1g16860	genetic information processing	Ubiquitin system		0.0293428	2.22476	3
Sb03g045700				0.0293475	1.71062	6
CAD14	metabolism	Biosynthesis of other secondary metabolites		0.0296517	2.3967	2
ef1a	genetic information processing	Translation		0.0296701	1.65781	1
pdb1	metabolism	Carbohydrate metabolism		0.0301661	1175.5	4
39661				0.0304317	1.88666	6
At4g02220	genetic information processing	Ribosome biogenesis		0.0308057	4.98729	4
Os05g0279400				4.59943e-09	3.54145	10
vars	genetic information processing	Translation		0.0320107	1.73223	1
FOLD4	signaling and cellular processes	Cytoskeleton proteins		0.0324231	1.8021	1
EXO70F1	genetic information processing	Membrane trafficking		0.033147	1.85015	1
CXE13				0.0336479	2.21536	3
oipk	metabolism	Protein kinases		0.033736	1.57831	2
Ccrd_020963				0.0339931	1.61811	5
At4g32640	Cellular Processes	Transport and catabolism		0.0341458	1.93974	5
NFS1	metabolism	Metabolism of cofactors and vitamins		0.0342524	1.85152	4
OEP64				0.034285	2.06458	2
At1g20880				0.0347937	2.84266	1
CLPD	genetic information processing	Membrane trafficking		0.000231062	1.51493	2
CPK1	Enviromental information processing	Signal transduction		0.0352575	1.7354	1
FBA2	metabolism	Carbohydrate metabolism		0.0360412	1.91897	1
AS				0.0367728	1.57135	1
cp2	Enviromental information processing	Membrane transport		0.0376284	2.42972	2
ACE1	genetic information processing	Ubiquitin system		0.0376555	1.68158	1
SOX	metabolism	Amino acid metabolism		0.0378108	3.99277	3
ML5	signaling and cellular processes	Cytoskeleton proteins		0.000827363	2.45375	7
benA	metabolism	Xenobiotics biodegradation and metabolism		0.0387132	1.50043	1
dym	genetic information processing	Membrane trafficking		0.0387149	4.42771	2
At5g16470		Zinc figer repeat protein		0.0389444	1.56236	1
At2g18990				0.0401917	1.91178	1
nqo	metabolism	Metabolism of cofactors and vitamins		0.0403863	3.13811	1
OXI1	Enviromental information processing	Signal transduction		0.0410679	2.76923	1
TCM_004994				0.0411701	1.54935	4
MYB30	genetic information processing	Transcription factors		0.0412345	13.1367	6
BSD5				0.0432673	1.8414	4
rgga	genetic information processing	Spliceosome		1.35649e-06	3.27051	3
SWI3B	genetic information processing	Chromosome		0.0436838	2.08996	2
bas1	genetic information processing	Transcription factors		0.044229	1.57357	9
DEG15	metabolism	Peptidases and inhibitors		0.0444077	1.88812	1
HSP68	Cellular Processes	Transport and catabolism		0.0444909	1.51963	3
RQCD1	genetic information processing	RNA degradation		0.0457404	2.87233	2
umc1204				0.0459263	1.61307	2
hisA	Metabolism	Amino acid metabolism		0.0469754	1.58005	1
RGLG2	genetic information processing	Ubiquitin system		0.0200348	2.83555	8
NUP133	genetic information processing	Translation		0.0479611	2.26646	1
At1g29350	genetic information processing	Translation		0.000328863	2.15632	3
pabf	genetic information processing	Translation factors		0.0488153	2.30114	3
APS1	metabolism	Protein phosphatases and associated proteins		0.049026	1.535	5
ARO2	metabolism	Amino acid metabolism		0.0491944	1.523	4
CFIS2				0.0492374	2.6927	1

## Sheet: gene_kegg+p50
Set 2. List of KEGG analysis of AL7-proximal proteins in the presence of p50
ProteinNames	# Unique Total Peptides	1/Ratio	Pvalue	A	B
RCOM_0718430	42	4.08763	1.49764e-09	0	0
RNP1	7	2.39197	1.66624e-09	genetic information processing	Spliceosome
TSS	65	2.5893	2.12045e-09	Cellular Processes	Transport and catabolism
hamy4	48	2.52053	4.35397e-09	0	0
gst	5	5.10796	1.18608e-08	metabolism	Glutathione metabolism
strap	9	1.77191	1.37161e-08	genetic information processing	Spliceosome
At5g67290	11	3.96695	1.88927e-08	0	0
ERD7	23	2.41538	1.91438e-08	Cellular Processes	Transport and catabolism
ELP4	5	6.55763	2.55011e-08	genetic information processing	Transfer RNA biogenesis
AUL1	22	2.84769	3.13703e-08	genetic information processing	Ubiquitin system
ECT6	10	2.85679	3.49061e-08	genetic information processing	Messenger RNA biogenesis
RAE1	11	2.10636	5.22072e-08	genetic information processing	Translation
RggA	3	4.08939	5.32044e-08	genetic information processing	Spliceosome
SYP81	3	13.2638	5.37818e-08	Cellular Processes	Transport and catabolism
PMI2	15	2.22383	5.79911e-08	Metabolism	Amino acid metabolism
CFE1	5	7.11392	6.40693e-08	0	0
CHR12	18	2.08273	7.10094e-08	metabolism	Energy metabolism
UPF1	23	3.17485	7.47877e-08	genetic information processing	Translation
MTR_4g104360	15	2.47525	7.8034e-08	0	0
Os05g0279400	10	3.22489	8.07033e-08	genetic information processing	Ubiquitin system
At1g22730	6	3.32351	8.76879e-08	0	0
fal1	6	1.89775	1.04587e-07	genetic information processing	Transcription
top3b	10	1.80377	1.38417e-07	genetic information processing	DNA replication proteins
TSS	31	3.09828	1.48663e-07	Cellular Processes	Transport and catabolism
LARP1C	11	9.65746	1.67956e-07	genetic information processing	Messenger RNA biogenesis
ddj1	2	6.52078	1.681e-07	genetic information processing	Endoplasmic reticulum
ptb	2	3.05475	1.95722e-07	metabolism	Carbohydrate metabolism
SEC23	10	2.65157	2.10932e-07	genetic information processing	Endoplasmic reticulum
MBF1B	5	2.85933	2.23768e-07	genetic information processing	Transcription factors
PP7	12	3.11537	2.2797e-07	metabolism	Peptidases and inhibitors
At5g16470	1	2.71145	2.38184e-07	0	Zinc figer repeat protein
At5g56850	23	13.2281	2.38337e-07	0	0
EIF4A2	31	1.79972	2.41212e-07	genetic information processing	Messenger RNA biogenesis
VOZ2	9	2.91752	2.45874e-07	genetic information processing	Transcription factors
PGH1	18	2.15885	2.66818e-07	Metabolism	Messenger RNA biogenesis
PUX3	10	1.61445	3.23398e-07	genetic information processing	Endoplasmic reticulum
At2g18990	1	2537.06	3.29306e-07	0	0
ski1	2	4.65357	3.93441e-07	Metabolism	Transport
TIF3A1	42	1.85995	4.41436e-07	genetic information processing	Translation factors
Os05g0103500	1	7.07316	4.49502e-07	0	0
At2g32170	4	7.6077	4.7109e-07	Metabolism	Amino acid metabolism
At3g50910	6	5.1506	5.12493e-07	0	0
MOB1A	4	5.06962	5.33007e-07	Enviromental information processing	Signal transduction
DNAJ1	10	4.2016	6.15481e-07	0	Mitochondrial biogenesis
ECT1	5	8.57849	6.2571e-07	signaling and cellular processes	Transporters
eif3g	15	2.38128	6.50568e-07	genetic information processing	Messenger RNA biogenesis
ARID4	18	1.65449	6.80704e-07	genetic information processing	Transcription factors
dnaJ	6	3.20209	7.41627e-07	genetic information processing	Chaperones and folding catalysts
PMI1	11	3.09302	7.80541e-07	Metabolism	Carbohydrate metabolism
aak1	26	2.26234	8.04617e-07	genetic information processing	Membrane trafficking
dl4645c	8	5.60778	8.3455e-07	0	0
UPF1	3	22.737	9.45878e-07	genetic information processing	Translation
KEU	32	3.84886	1.00617e-06	genetic information processing	Membrane trafficking
PURA1	9	2.19902	1.03129e-06	metabolism	Nucleotide metabolism
PLE	23	9.55588	1.06712e-06	signaling and cellular processes	G protein-coupled receptors
At1g15290	22	2.40562	1.13146e-06	genetic information processing	Translation factors
VIP2	9	2.44266	1.21789e-06	Enviromental information processing	Signal transduction
cad6	8	3.10033	1.22499e-06	signaling and cellular processes	Cell adhesion molecules
mip1	13	8.80675	1.23057e-06	signaling and cellular processes	Domain containing proteins
ATJ15	9	1.87822	1.25918e-06	0	0
At3g50940	10	6.67118	1.26392e-06	0	P-loop
WRKY74	4	1.90192	1.26591e-06	genetic information processing	Transcription factors
ELP2	11	4.15685	1.30459e-06	genetic information processing	Transfer RNA biogenesis
At5g61530	4	8.38053	1.33111e-06	0	0
tif211	3	2.26398	1.35196e-06	genetic information processing	Translation factors
ELF4	1	2.74905	1.45445e-06	genetic information processing	Transcription factors
Sb04g027790	10	1.70512	1.52212e-06	0	0
eIF4	47	2.08656	1.63972e-06	genetic information processing	Messenger RNA biogenesis
pc326	4	8.98611	1.71285e-06	genetic information processing	Ubiquitin system
kif6	22	2.64496	1.71476e-06	Cellular Processes	Messenger RNA biogenesis
NPP1	8	3.3637	1.79901e-06	Metabolism	Carbohydrate metabolism
NUP62	3	9.5542	1.92515e-06	genetic information processing	Translation
CPSF30	3	3.58984	1.98955e-06	genetic information processing	Translation
PUX4	5	2.74638	2.02515e-06	genetic information processing	Endoplasmic reticulum
PPA6	5	3.74917	2.28719e-06	metabolism	metabolism
glysoja_048974	10	11.4425	2.38421e-06	0	0
rgga	9	3.19624	2.412e-06	genetic information processing	Spliceosome
RPT2A	21	2.70752	2.41649e-06	genetic information processing	Proteasome
SYLC	45	1.71818	2.41747e-06	0	0
NOB1	6	3.2218	2.46971e-06	signaling and cellular processes	Prokaryotic defense system
SPMS	5	2.23041	2.47302e-06	Metabolism	Amino acid metabolism
PPA1	11	3.0789	2.47859e-06	metabolism	Peptides and inhibitors
eIF4	16	1.71199	2.48864e-06	genetic information processing	Messenger RNA biogenesis
WDL6	8	3.66377	2.6028e-06	0	0
At1g27090	8	3.80657	2.68701e-06	metabolism	Glycan biosynthesis and metabolism
NAP1	32	1.67453	2.81785e-06	Cellular Processes	Messenger RNA biogenesis
At4g24800	35	2.67125	2.90287e-06	0	0
At1g15290	50	2.39213	3.02194e-06	genetic information processing	Translation factors
DRP3A	7	1.9693	3.23248e-06	genetic information processing	Membrane trafficking
gst1	4	2.30268	3.26107e-06	metabolism	Glutathione metabolism
aclb	12	1.67992	3.2845e-06	metabolism	metabolism
EXO70B1	1	2.32461	3.57405e-06	genetic information processing	Membrane trafficking
TTL4	14	4.94712	3.59593e-06	genetic information processing	Messenger RNA biogenesis
BRR2C	48	2.77336	3.80025e-06	0	0
NAC062	6	2.42553	3.94412e-06	0	0
PMI1	39	3.04037	3.94413e-06	Metabolism	Carbohydrate metabolism
MES11	5	13.4476	4.02086e-06	0	0
NTKL	18	3.06452	4.05656e-06	genetic information processing	Membrane trafficking
NUDT2	4	3.43857	4.13317e-06	metabolism	Nucleotide metabolism
gst2	6	1.64745	4.24276e-06	metabolism	Glutathione metabolism
URT1	8	3.4614	4.39262e-06	Metabolism	Nuclrotide metbolism
ZnFC3CH4	2	4.99363	4.62098e-06	0	0
fin1	12	183.345	4.70955e-06	genetic information processing	Transcription factors
RPL44	5	2.69189	4.83253e-06	genetic information processing	Translation
ERD7	3	3.26387	5.21824e-06	Cellular Processes	Transport and catabolism
aodD	7	1.57536	5.3123e-06	0	0
PUX5	10	2.50727	5.40369e-06	genetic information processing	Endoplasmic reticulum
AGP1	1	6.61366	5.42933e-06	signaling and cellular processes	Signaling proteins
At5g66180	5	5.98827	5.52976e-06	0	0
CID4	15	1.88793	5.60086e-06	0	0
At1g58060	23	1.55296	5.85364e-06	genetic information processing	Translation factors
At4g24290	3	7.36475	5.8577e-06
Sb03g033330	4	3.29871	5.90966e-06	0	0
RF2b	7	2.35997	5.95095e-06	genetic information processing	Transcription factors
larp1	6	2.68462	6.17084e-06	genetic information processing	Messenger RNA biogenesis
MTR_2g041470	8	3.15393	6.45031e-06	0	0
gst7	3	2.15954	6.5285e-06	Enviromental information processing	Signal transduction
PBF1	1	2.75851	6.53322e-06	Metabolism	Peptides and inhibitors
At5g47070	11	2.01777	6.71496e-06
UGT74P1	3	6.19067	6.8028e-06	0	0
EPSIN1	7	2.52587	6.83226e-06	0	0
At1g79090	24	2.49125	7.09566e-06	genetic information processing	Messenger RNA biogenesis
pyr	13	1.64236	7.1539e-06	0	0
At5g58620	11	2.44212	7.28988e-06	Metabolism	Protein kinases
PP2AB2	9	6.90947	7.45749e-06	0	0
NTKL	14	2.15073	7.55592e-06	genetic information processing	Membrane trafficking
POPTR_0002s24680g	7	1.85672	7.58924e-06	0	0
KIN7K	8	2.15882	7.7025e-06	Cellular Processes	Messenger RNA biogenesis
LPIN2	11	1.63766	7.72824e-06	Metabolism	Messenger RNA biogenesis
eIF4	42	3.12148	8.43896e-06	genetic information processing	Messenger RNA biogenesis
CFE1	3	5.13365	8.91041e-06	0	0
GC1	25	7.27678	9.01569e-06	signaling and cellular processes	Proteoglycans
larp	4	2.17605	9.02736e-06	genetic information processing	Messenger RNA biogenesis
SMG7	20	1.94553	9.5428e-06	genetic information processing	Translation
ckl5	6	1.61565	9.62097e-06	genetic information processing	Chromosome and associated proteins
rsg	3	2.52136	9.78018e-06	genetic information processing	Ribosome biogenesis
NEK5	10	2.41754	9.94184e-06	signaling and cellular processes	Cilium and associated proteins
SMG7	9	3.12458	1.00001e-05	genetic information processing	Translation
At1g27100	11	2.34649	1.01083e-05	0	0
atg3	7	1.7244	1.0302e-05	Cellular Processes	Transport and catabolism
ADK	3	15.2113	1.03213e-05	metabolism	Nucleotide metabolism
ATPB	22	2.20787	1.05385e-05	Metabolism	Energy metabolism
XRN4	23	2.25962	1.06767e-05	Enviromental information processing	Signal transduction
eIF4	4	1.805	1.08587e-05	genetic information processing	Messenger RNA biogenesis
ymdB	14	2.63949	1.08629e-05	Metabolism	Nuclrotide metbolism
ACX3	17	2.81876	1.09882e-05	metabolism	Carbohydrate metabolism
I2	3	18.7225	1.14606e-05	genetic information processing	Transcription
NBR1	27	2.73642	1.30243e-05	Cellular Processes	Transport and catabolism
VLN3	27	1.74095	1.32585e-05	signaling and cellular processes	Cytoskeleton proteins
;F383_26418	4	4.3478	1.3286e-05	0	0
TIL	3	1.78869	1.3728e-05
PTEN2A	20	1.50348	1.39742e-05	Metabolism	Carbohydrate metabolism
c18	4	4.44147	1.3979e-05	0	0
PPH	7	6.33839	1.39922e-05	metabolism	metabolism
ap1	3	1.77792	1.42733e-05	metabolism	Biosynthesis of nucleotide sugars
CBSCBSPB4	15	1.89074	1.48511e-05
PL10B	10	2.59577	1.51209e-05	genetic information processing	Membrane trafficking
B'ETA	8	2.17345	1.52417e-05	0	0
EHD1	5	7.30904	1.54913e-05	Cellular Processes	Transport and catabolism
rgga	17	4.28468	1.6021e-05	genetic information processing	Spliceosome
RBL6	1	3.74822	1.66145e-05	Metabolism	Peptides and inhibitors
OTU6B	7	2.38204	1.66345e-05	0	0
GSTT1	6	2.71823	1.66859e-05	metabolism	metabolism
PP2AB2	13	1.71184	1.83387e-05	0	0
At2g40140	3	4.86281	1.86564e-05	0	0
At3g16270	20	1.80113	1.86626e-05	0	0
bZIP28	1	5.08308	1.9e-05	genetic information processing	Transcription factors
CIPK23	4	3.19129	1.9181e-05	metabolism	Protein kinases
DYRK	16	3.67229	1.98358e-05	metabolism	Protein kinases
ECT8	19	2.38788	2.04896e-05	genetic information processing	Messenger RNA biogenesis
At1g51980	7	4.33038	2.06878e-05	Metabolism	Peptides and inhibitors
PDX2	1	14.3842	2.08534e-05	metabolism	Giosynthesis of cofactors
NPY1	9	2.85743	2.15933e-05	Enviromental information processing	Signal transduction
SNX2B	14	1.93152	2.2895e-05	0	0
At5g07820	6	33.1712	2.29007e-05	0	0
PIR	21	1.79445	2.30854e-05	metabolism	metabolism
sars	4	1.9632	2.3569e-05	genetic information processing	Translation
TOPP8	7	6.44457	2.36309e-05	genetic information processing	Translation
ifdA	3	4.79999	2.36901e-05	genetic information processing	Messenger RNA biogenesis
PHYPADRAFT_207347	4	2.04802	2.41109e-05	0	0
CLASP	30	2.0865	2.4856e-05	genetic information processing	Chromosome and associated proteins
HMGCL	9	19.439	2.56921e-05	metabolism	Carbohydrate metabolism
EIF4B3	15	3.68242	2.57833e-05	genetic information processing	Messenger RNA biogenesis
At1g05150	7	2.07757	2.67975e-05
ECT2	8	2.40178	2.72088e-05	genetic information processing	Membrane trafficking
BPA1	2	1.97068	2.74504e-05	Enviromental information processing	Signal transduction
lox1	24	6.23847	2.7685e-05	Metabolism	Messenger RNA biogenesis
DGK7	17	2.37309	2.7936e-05	Metabolism	Messenger RNA biogenesis
Sb08g007220	6	2.18637	2.80353e-05	0	0
TCM_000604	22	1.85464	2.81419e-05
iolS	4	1.78254	2.81489e-05	metabolism	metabolism
KAT5	17	1.98942	2.87046e-05	genetic information processing	Chromosome
BPA1	9	1.6295	2.88061e-05	Enviromental information processing	Signal transduction
10310	17	3.19718	3.08502e-05	genetic information processing	Ubiquitin system
CHMP3	4	4.7069	3.0965e-05	Cellular Processes	Transport and catabolism
cnot3	11	2.24206	3.11373e-05	genetic information processing	Transcription factors
ntmt1	5	2.34069	3.24084e-05	Metabolism	Metabolism
ftsZ	8	1.87573	3.24249e-05	Cellular Processes	Cell growth and death
rs1	4	2.77075	3.24361e-05	Metabolism	Lipid metabolism
ICR3	5	2.40758	3.27679e-05	genetic information processing	Transcription factors
ECT2	18	2.89274	3.31587e-05	genetic information processing	Membrane trafficking
HAM1	11	2.08242	3.3725e-05	Cellular Processes	Transport and catabolism
CXE18	7	2.6531	3.40871e-05	metabolism	Carbohydrate metabolism
TULP14	5	3.09601	3.41586e-05	Signaling and cellular processes	Cilium and associated proteins
Sb10g026810	6	62.0935	3.41941e-05	0	0
Larp	2	5.54937	3.42308e-05	genetic information processing	Messenger RNA biogenesis
ALATS	22	1.56614	3.42769e-05	genetic information processing	Translation
TPS11	3	5.7764	3.48699e-05	Metabolism	Metabolism of terpenoids and polyketides
At5g55860	3	46.5746	3.48852e-05	0	0
WEL1	13	2.69649	3.5244e-05	0	0
GNAT27	5	3.76857	3.6795e-05	0	0
lox	17	1.98491	3.7269e-05	Metabolism	Metabolism
F16J13.140	3	6.04561	3.76159e-05
glgA	4	10.477	3.77501e-05	metabolism	Carbohydrate metabolism
37712	6	3.00463	3.79795e-05	signaling and cellular processes	G protein-coupled receptors
efg4	1	5.10332	3.79938e-05	genetic information processing	Translation
eIF4G	55	2.35801	3.91228e-05	genetic information processing	Messenger RNA biogenesis
gad1	4	1.6732	4.02464e-05	Metabolism	Carbohydrate metabolism
At1g27100	10	1.56099	4.09432e-05	0	0
AP4M	3	3.5703	4.14125e-05	Cellular Processes	Transport and catabolism
SNS	2	8.4758	4.14281e-05	Metabolism	Amino acid metabolism
MYBC1	2	2.05288	4.14752e-05	genetic information processing	Transcription factors
At2g40070	5	6.15403	4.33847e-05	0	0
IQD31	8	3.60119	4.39248e-05	0	0
At1g11480	16	1.72369	4.40303e-05	genetic information processing	Translation
TRMT11	9	3.09954	4.48699e-05	genetic information processing	Transfer RNA biogenesis
HSP83A	7	6.18979	4.52832e-05	genetic information processing	Endoplasmic reticulum
TOGT1	4	2.02219	4.83555e-05	metabolism	Glycosyltransferases
VTC2	18	1.75821	4.89627e-05	metabolism	Carbohydrate metabolism
PUX2	8	3.30184	4.93553e-05	genetic information processing	Degradation
GC6	6	1.8139	5.09184e-05	signaling and cellular processes	Transporters
RP1	5	11.1817	5.13412e-05	metabolism	Amino acid metabolism
IREH1	18	2.21396	5.14767e-05	metabolism	Protein kinases
gpm710	10	2.39591	5.31034e-05	0	0
At1g30320	4	5.37878	5.34795e-05	0	Remorin family
EIN2	34	1.65761	5.49714e-05	Enviromental information processing	Signal transduction
eIF4G	27	2.3158	5.52245e-05	genetic information processing	Messenger RNA biogenesis
At1g17820	13	1.85868	5.74096e-05	0	0
UPF1	12	3.8709	5.76322e-05	genetic information processing	Translation
EXO84B	11	1.79219	5.93815e-05	genetic information processing	Membrane trafficking
est	16	1.65652	5.94582e-05	0	0
At1g01320	11	14.8254	5.99882e-05	genetic information processing	Translation factors
B'ETA	8	23.467	6.00161e-05	0	0
rgga	8	2.87709	6.01764e-05	genetic information processing	Spliceosome
At5g64130	2	2.05277	6.01965e-05
CDP	2	2.67048	6.1028e-05	Metabolism	Lipid metabolism
Os01g0595100	5	2.16574	6.36627e-05	0	0
B'GAMMA	5	2.29644	6.37713e-05	genetic information processing	Translation
rgga	7	3.3395	6.41937e-05	genetic information processing	Spliceosome
ndrA	5	4.7262	6.59782e-05	Signaling and cellular processes	Transporters
At1g22730	14	3.07902	7.06657e-05	0	0
CTR1	14	2.75791	7.10485e-05	Enviromental information processing	Signal transduction
At5g55860	5	1.61395	7.23092e-05	0	0
GIP1	10	2.55689	7.50504e-05	Cellular Processes	Cell growth and death
rgga	1	3.0405	7.52868e-05	genetic information processing	Spliceosome
PK	4	1.93768	7.60133e-05	pyruvate metabolism	Glycolysis
adi1	2	2.01255	7.64827e-05	metabolism	Amino acid metabolism
brcc3	13	1.65271	7.67616e-05	genetic information processing	Ubiquitin system
cdkal1	9	2.93987	7.80704e-05	genetic information processing	Transfer RNA biogenesis
AMSH3	16	1.5016	7.85048e-05	Cellular Processes	Transport and catabolism
PYL6	3	1.7137	8.05696e-05	genetic information processing	Chromosome and associated proteins
At2g40140	13	3.40542	8.0707e-05	0	0
DCP5	9	3.28118	8.18085e-05	genetic information processing	Messenger RNA biogenesis
DGD1	4	9.47939	8.29123e-05	Metabolism	Messenger RNA biogenesis
TON1A	6	4.6599	8.30113e-05	genetic information processing	Chromosome and associated proteins
rhlE	25	1.51162	8.37705e-05	genetic information processing	RNA degradation
ST13	9	1.55471	8.41358e-05	Metabolism	Glycan biosynthesis and metabolism
kat80	17	4.74879	8.60022e-05	signaling and cellular processes	Cytoskeleton proteins
SCL11	7	10.2606	8.65397e-05	genetic information processing	Transcription factors
cpr	3	4.27036	8.78786e-05	Cellular Processes	Secretion system
efg4	8	3.9633	8.97776e-05	genetic information processing	Translation
CIPK3	13	1.9634	9.0507e-05	0	0
pco079591	14	2.88778	9.17359e-05	0	0
CLASP	3	1.9028	9.18974e-05	genetic information processing	Chromosome and associated proteins
CSE	3	3.95432	9.2697e-05	metabolism	Energy metabolism
At1g14780	3	2.00799	9.29784e-05	0	0
SNAP33	10	6.24496	9.30169e-05	genetic information processing	Membrane trafficking
drepp4	3	3.45192	9.78772e-05	genetic information processing	Membrane trafficking
DRP3A	25	1.86851	9.82517e-05	genetic information processing	Membrane trafficking
SNX2B	9	1.51768	9.92615e-05	0	0
At1g22870	5	3.83438	9.93473e-05	metabolism	Protein kinases
acnA	39	1.6078	0.000100064	Enviromental information processing	Signal transduction
CBSCBSPB2	1	2.93945	0.000101261
At4g40050	3	2.33243	0.00010212	signaling and cellular processes	Signal transduction
IRX14H	2	10.8504	0.000102152	metabolism	Glycosyltransferases
GlsA	10	3.09556	0.000104645	Metabolism	Amino acid metabolism
kat80	7	2.51575	0.00010493	signaling and cellular processes	Cytoskeleton proteins
At3g16760	20	1.56647	0.000105718
drap1	2	4.63011	0.000107438	genetic information processing	Transcription machinery
VOZ1	1	2.51869	0.000108158	genetic information processing	Transcription factors
UGT74G1	6	2.41282	0.000109302
gpm710	27	3.40012	0.000109652	0	0
GRXS17	5	1.83925	0.000113477	0	0
At1g48980	14	2.52848	0.000113837	genetic information processing	Messenger RNA biogenesis
ptb	6	2.13556	0.000115308	metabolism	Carbohydrate metabolism
F4I4	2	3.01276	0.000116787	0	0
CID11	6	2.07349	0.000117201	0	0
ELP2	19	3.0718	0.000119103	genetic information processing	Transfer RNA biogenesis
UPTG2	8	1.79082	0.000122144	metabolism	Carbohydrate metabolism
nob1	12	2.60874	0.000122369	signaling and cellular processes	Prokaryotic defense system
pi4K1	25	2.71249	0.000122966	metabolism	Carbohydrate metabolism
OXR1	4	6.12255	0.000124592	genetic information processing	Mitochondrial biogenesis
FBL10	1	2.12988	0.000125971	genetic information processing	Transcription factors
PPA1	4	1.82632	0.000127253	metabolism	Peptides and inhibitors
F383_11715	2	3.4991	0.000128393
CBSCBSPB4	6	2.20424	0.000130431
YTP13	3	3.47256	0.000131054	0	0
TIF3A1	20	1.74498	0.000131926	genetic information processing	Translation factors
pda1	4	1.63131	0.000133233	metabolism	Carbohydrate metabolism
CCR4	5	2.19287	0.000134016	Enviromental information processing	Signaling proteins
EIF4B2	20	3.70969	0.000134428	genetic information processing	Messenger RNA biogenesis
IRE3	18	1.95593	0.000135058	Metabolism	Protein kinases
IDM1	2	2.50188	0.000136305
At4g10730	4	2.35986	0.000136858	0	0
RH37	16	2.53933	0.000137675	0	0
CXE13	3	4.57576	0.000139578	0	0
At4g25610	10	2.79523	0.00014257		Zinc finger protein
sum2	4	1.78962	0.00014877	genetic information processing	Messenger RNA biogenesis
ATJ15	10	1.7165	0.00014879	0	0
PMIR1	18	3.00957	0.000150516	0	0
SPL1	7	2.21526	0.00015381	genetic information processing	Ubiquitin system
drkC	13	3.06334	0.000155912	0	0
crk1	1	3.79713	0.000155949	Enviromental information processing	0
EDC4	10	2.08982	0.000160302	genetic information processing	Messenger RNA biogenesis
hqt	3	4.52794	0.000161093	metabolism	Biosynthesis of other secondary metabolites
AT3	5	3.89303	0.000162356	metabolism	Glycan biosynthesis and metabolism
EMB2754	4	2.54304	0.00016581	Cellular Processes	Transport and catabolism
glpD	6	3.05816	0.000178977	Metabolism	Lipid metabolism
At5g09960	4	6.49661	0.000180458		SH3 domain protein
kif2	1	2.32485	0.000181173	Cellular Processes	Messenger RNA biogenesis
calA	4	1.80803	0.000188635	signaling and cellular processes	Cilium and associated proteins
TIF3D1	13	2.82149	0.000188995	0	0
HACL	23	2.73138	0.000191342	Metabolism	Metabolism
ala1	4	2.66193	0.000194903	Cellular Processes	Transport and catabolism
CLASP	23	1.77461	0.000195884	genetic information processing	Chromosome and associated proteins
Sb06g027130	4	2.85088	0.000199157	0	0
At2g17970	6	4.5658	0.000200798	genetic information processing	Messenger RNA biogenesis
AML1	2	2.42349	0.000203884	signaling and cellular processes	Cell adhesion molecules
PLE	5	3.39432	0.000204241	signaling and cellular processes	G protein-coupled receptors
ATHX	4	2.75506	0.00020628	Metabolism	Carbohydrate metabolism
GATA5	3	11.9786	0.000207262	genetic information processing	Transcription machinery
strap	1	5.8991	0.000210288	genetic information processing	Spliceosome
PRN2	1	31.6956	0.000210533	metabolism	Protein phosphatases and associated proteins
MIP3	8	3.0855	0.000210719	signaling and cellular processes	signaling and cellular processes
Zm.64915	5	6.358	0.000210719
FAP160	36	1.61009	0.000215229	Enviromental information processing	Signal transduction
At5g61530	2	3.08589	0.000216832	0	0
Sb03g035750	3	5.03381	0.000217235	0	0
lox1	6	4.82147	0.000219419	Metabolism	Messenger RNA biogenesis
iolS	6	1.62278	0.000219821	metabolism	metabolism
SPK1	22	1.7651	0.000220108	Enviromental information processing	Signal transduction
WLIM1	1	2.81513	0.000223787	0	0
kat80	10	1.64602	0.000227181	signaling and cellular processes	Cytoskeleton proteins
stk25a	19	1.86368	0.000232325	genetic information processing	Membrane trafficking
TDP1	4	4.40646	0.000239104	genetic information processing	Replication and repair
SNX2B	4	1.5301	0.000242628	0	0
OXSR1	27	2.01479	0.00024567	metabolism	Protein kinases
glysoja_000448	4	4.29992	0.0002464
PTEN2A	11	1.54864	0.000260451	Metabolism	Carbohydrate metabolism
SNAP33	5	4.47148	0.000262635	genetic information processing	Membrane trafficking
app2	15	1.63411	0.000263689	genetic information processing	Membrane trafficking
At5g22120	9	1.81617	0.000265901	0	0
abc1	16	2.68132	0.000269031	genetic information processing	Transcription
IRL6	14	1.67366	0.000270204	metabolism	Peptidases and inhibitors
bZIP119	4	3.77662	0.000271312	genetic information processing	Transcription factors
TDX	3	2.68103	0.000274951	signaling and cellular processes	Exosome
ABCI19	4	1.99949	0.000275556	genetic information processing	RNA degradation
bsd	8	1.72534	0.000278243	metabolism	Xenbiotics biodegradation and metabolism
UNE12	3	2.16028	0.000278895	genetic information processing	Transcription factors
SDE3	11	6.14964	0.000279571	genetic information processing	Messenger RNA biogenesis
At1g22870	6	1.72734	0.00028323	metabolism	Protein kinases
SNAP33	22	6.3107	0.000283574	genetic information processing	Membrane trafficking
DME2	11	1.5063	0.000284549	0	0
GLT1	15	1.50846	0.000287569	metabolism	Energy metabolism
ML4	3	2.95911	0.000291689	genetic information processing	Chromosome and associated proteins
ufc1	2	2.02906	0.000292348	genetic information processing	Ubiquitin system
NUP54	4	6.40666	0.000298904	genetic information processing	Translation
TCM_025728	25	5.63494	0.000303323	0	0
CID3	3	8.0357	0.000304226	Metabolism	Carbohydrate metabolism
aclb	6	2.38509	0.000308442	metabolism	metabolism
crk1	3	1.62598	0.000309943	Enviromental information processing	0
At4g11610	16	2.00554	0.000317424	Metabolism	Lipid metabolism
AAA1	16	2.38291	0.000320634	Cellular Processes	Transport and catabolism
At5g26760	9	1.7356	0.00032747	genetic information processing	Transcription machinery
EDS1B	13	1.98575	0.000330289	Organismal system	Plant-pathogen interaction
EBP1	7	1.73368	0.000333725	genetic information processing	Ribosome biogenesis
PLD1	4	2.04951	0.000333831	metabolism	Messenger RNA biogenesis
der	2	2.39201	0.000334039	0	0
NFXL1	23	2.3955	0.000335838	genetic information processing	Ubiquitin system
yhhW	6	2.24489	0.000335986	Metabolism	Oxidoreductases
KIN7D	11	2.3386	0.000350159	Cellular Processes	Messenger RNA biogenesis
EIF2S3	3	1.9578	0.000354489	genetic information processing	Translation factors
ECT2	8	3.16627	0.00036157	genetic information processing	Membrane trafficking
At2g39420	2	4.36191	0.00036404	metabolism	Biosynthesis of other secondary metabolites
RPL30	3	13.322	0.000369507	genetic information processing	Translation
SOV	17	2.88285	0.000369743	0	0
At1g67690	20	3.92417	0.000370797	metabolism	Peptides and inhibitors
MIRO1	16	2.16337	0.000370953	Cellular Processes	Transport and catabolism
DDB1	9	2.51656	0.000376653	genetic information processing	Ubiquitin mediated proteolysis
PHOT1	8	2.04373	0.000385284	metabolism	Protein kinases
UGT85A24	3	3.02597	0.000388242	0	0
At1g04780	2	2.80554	0.000394759	genetic information processing	Membrane trafficking
KK1_033936	6	2.51292	0.000398241	0	0
eh3	13	1.9215	0.000411018	metabolism	Peptides and inhibitors
At5g61450	9	2.16968	0.000413017	0	P-loop
DEGP7	5	5.53409	0.000414964	0	0
ASA2	2	12.2364	0.00042147	Enviromental information processing	Signal transduction
RAB11C	2	3.86475	0.000422286	genetic information processing	Membrane trafficking
At5g57070	10	7.97701	0.000426633	0	0
At4g02220	4	4.10288	0.000430607	genetic information processing	Ribosome biogenesis
MEB1	13	1.644	0.00043293	genetic information processing	Transcription factors
SCC3	4	2.34029	0.000433202	Cellular Processes	Cell growth and death
PUR7	2	5.50137	0.000438922	metabolism	Biosynthesis of other secondary metabolites
At3g47890	25	2.5261	0.000440238	genetic information processing	Ubiquitin system
SNS	36	3.16624	0.000444921	Metabolism	Amino acid metabolism
MTR_1g024830	4	6.64704	0.000445192
emp2	4	4.29916	0.000448035	signaling and cellular processes	Exosome
SRP	7	1.72067	0.000454404	genetic information processing	Protein export
DRP3A	3	2.31764	0.00047032	genetic information processing	Membrane trafficking
AT3	10	2.94081	0.000472734	metabolism	Glycan biosynthesis and metabolism
At3g18580	2	2.08849	0.000474396	genetic information processing	Replication and repair
T29A15	3	2.32322	0.00047724	0	0
rihB	3	3.61861	0.000479669	metabolism	Nucleotide metabolism
At1g64110	3	2.06719	0.000487743
E2FB	4	1.81956	0.0005045	genetic information processing	Transcription factors
PHYPADRAFT_128429	6	1.72864	0.000507872
ECH2	5	6.02394	0.000516484	Metabolism	metabolism
T4C21_90	3	21.3644	0.000523718	0	0
CYP71D20	2	2.0052	0.000526008	metabolism	Metabolism of terpenoids and polyketides
PAA1	9	1.89109	0.000539991	Metabolism	Glycan biosynthesis and metabolism
hamy4	5	1.7234	0.000550007	0	0
At1g29350	6	3.06585	0.000559128	genetic information processing	Degradation
TON1B	1	3.34408	0.000562543	genetic information processing	Chromosome and associated proteins
ML5	7	1.93264	0.000564162	signaling and cellular processes	Cytoskeleton proteins
ebi	1	3.00433	0.000565683	signaling and cellular processes	G protein-coupled receptors
AILP1	5	2.08958	0.000572821	Metabolism	metabolism
rau1	8	1.56769	0.000576744	0	0
CPRF2	4	4.60828	0.000577312	genetic information processing	Transcription factors
TIC	19	1.68325	0.000578902	0	0
AAE3	5	2.24581	0.000584477	Metabolism	Carbohydrate metabolism
aly	5	1.51268	0.000587169	0	Chaperones and folding catalysts
UGT74F2	10	1.57373	0.000591355	metabolism	Glycosyltransferases
AHL1	4	5.25803	0.000604037	Cellular Processes	cell motility
At4g13010	6	6.55763	0.000607702	Metabolism	Messenger RNA biogenesis
cpr2	9	5.53775	0.000609541	genetic information processing	Membrane trafficking
acyltransferases	11	1.90506	0.000615973	metabolism	Carbohydrate metabolism
cnot1	47	1.56604	0.000621298	genetic information processing	RNA degradation
HSI2	3	6.95225	0.000635731	genetic information processing	Transcription factors
RPL36B	1	1.69414	0.000658255	genetic information processing	Translation
RH3	7	3.82153	0.00066747	Enviromental information processing	signaling molecules and interaction
Os11g0265600	6	1.64944	0.000672027	0	0
NADK1	14	1.55599	0.000678282	metabolism	Metabolism of cofactors and vitamins
NDA2	4	2.45243	0.000684553	metabolism	Energy metabolism
DBR1	4	2.08469	0.00068744	genetic information processing	Spliceosome
HRR8	7	1.75595	0.00068838	0	0
pBrp	5	3.7417	0.000689954	genetic information processing	Transcription factors
At2g33490	12	2.46633	0.000698988	Metabolism	Glycan biosynthesis and metabolism
H3	5	2.12283	0.000705407
TFCD	8	1.84997	0.000711448	signaling and cellular processes	Cytoskeleton proteins
ATG18A	13	1.5408	0.00071506	Cellular Processes	Transport and catabolism
NPR1	2	2.15255	0.000716727	metabolism	Nucleotide metabolism
API1	4	1.60249	0.000719096	genetic information processing	Ubiquitin mediated proteolysis
CDA1	2	2.08072	0.000732471	Cellular Processes	Transport and catabolism
pco105214b	4	1.87424	0.000737189	0	0
rpa5	2	2.11947	0.000738477	genetic information processing	Transcription
IP5P2	2	18.2669	0.000747826	0	0
CRK5	11	1.60513	0.000751377	metabolism	Protein kinases
ERD7	17	2.69865	0.000755281	Cellular Processes	Transport and catabolism
At5g06970	2	1.529	0.000766092	0	0
At1g67900	2	3.48651	0.000780913	0	0
CBSCBSPB3	7	1.78446	0.000800596
TCM_035014	1	2.51763	0.000804412	0	0
surE	7	3.91481	0.000806416	metabolism	Nucleotide metabolism
stkc	2	19.3891	0.000807561	Enviromental information processing	Signal transduction
RPT5A	17	2.54111	0.000825899	genetic information processing	Proteasome
POPTR_0002s24680g	10	1.79235	0.000848458	0	0
chd4	14	1.53913	0.000852421	genetic information processing	Chromosome
RZFP6	4	1.83578	0.000854551
TPS9	7	2.74987	0.000856995	metabolism	Carbohydrate metabolism
MAP4K4	4	1.87693	0.000859384	Enviromental information processing	Signal transduction
STY46	2	3.04532	0.000861939	metabolism	Protein kinases
spt	3	1.66496	0.000880711	Metabolism	Lipid metabolism
SAPK2	8	1.60544	0.000882195	Enviromental information processing	Signal transduction
UXS1	2	1.94789	0.000905806	metabolism	Carbohydrate metabolism
CTR1	4	2.14477	0.000909822	Enviromental information processing	Signal transduction
NEN2	3	2.55028	0.000942477	Metabolism	Protein phosphatases and associated proteins
eif	2	2.37742	0.000942606	genetic information processing	Messenger RNA biogenesis
At2g47680	8	4.14503	0.000953318	0	0
SBDS	12	1.76583	0.000954524	genetic information processing	Translation
ELP5	2	2.30014	0.000957237	genetic information processing	Transfer RNA biogenesis
KAC1	3	1.5964	0.00097002	Cellular Processes	Transport and catabolism
BRIZ2	6	4.82139	0.00097048	genetic information processing	Ubiquitin system
SUN1	1	2.08007	0.000975134	Cellular Processes	cell motility
BTR1	1	1.6057	0.00098137	signaling and cellular processes	Transporters
VLN2	6	1.71526	0.000991387	signaling and cellular processes	Cytoskeleton proteins
mppB	9	1.87826	0.000996104	metabolism	Peptidases and inhibitors
eas	11	1.74686	0.0010007	0	0
KIN7D	3	1.68537	0.00100491	Cellular Processes	Messenger RNA biogenesis
CHUP1	15	2.04655	0.00102497	signaling and cellular processes	Secretion system
PDX2	5	2.17199	0.00102702	metabolism	Giosynthesis of cofactors
SOBIR1	3	2.42976	0.00105571	metabolism	Protein kinases
PHOT1	1	11.2981	0.00106273	metabolism	Protein kinases
ARC5	4	1.92355	0.00106704		P-loop
At4g14990	7	2.06072	0.00109802	genetic information processing	RNA degradation
F4I4	2	2.29622	0.00111771	0	0
NAC091	4	1.67315	0.00111933	0	0
Ccrd_007664	2	4.88929	0.00112566
NTR2	8	2.07745	0.00115241	signaling and cellular processes	G protein-coupled receptors
ATG3	2	1.79679	0.00115571	Cellular Processes	Transport and catabolism
HAC12	6	3.29633	0.00117557	Cellular Processes	Transport and catabolism
gyp7	1	2.10298	0.00117661		GTPase-activating protein
wdr1	9	1.57313	0.00117842	genetic information processing	Ribosome biogenesis
At3g47890	8	3.13107	0.00118412	genetic information processing	Ubiquitin system
ARID5	9	3.27527	0.00119924	genetic information processing	Transcription factors
nuclear ribonucleoprotein	3	4.24349	0.00124517
EXO70A1	14	1.64415	0.0012462	genetic information processing	Membrane trafficking
5FCL	2	1.85868	0.00124974	0	0
CID11	7	5.68073	0.00125878	0	0
PUX3	3	1.79401	0.00129019	genetic information processing	Endoplasmic reticulum
PEX14	2	1.80823	0.00129306	Cellular Processes	Transport and catabolism
TRZ4	3	2.74338	0.0013012	genetic information processing	Transfer RNA biogenesis
BON2	2	16.9618	0.00130309	Metabolism	Lipid metabolism
At1g77550	4	9.54644	0.0013066	signaling and cellular processes	Cytoskeleton proteins
MYB30	6	2.06087	0.00130936	genetic information processing	Transcription factors
ERF	1	4.18841	0.00132172	0	0
ptpA	2	7.40991	0.00132777	metabolism	Protein phosphatases and associated proteins
gloA	7	2.36173	0.00132886	metabolism	Carbohydrate metabolism
ConA	2	5.28835	0.00133361
Os01g0702450	4	2.52004	0.00134764
MSI	4	1.96349	0.00137294	genetic information processing	Messenger RNA biogenesis
polr1c	10	1.88221	0.00139321	genetic information processing	Transcription
T29A15	10	2.55973	0.00140985	0	0
MAP1A	6	2.15924	0.00142682	signaling and cellular processes	Cilium and associated proteins
TUFA	2	5.16025	0.00143777
Mdh1	3	1.81157	0.0014451	metabolism	Carbohydrate metabolism
At1g44835	2	2.9513	0.00146705	0	0
RABG3D	3	1.97152	0.00150831	Cellular Processes	Transport and catabolism
pyrG	2	2.35544	0.00151119	metabolism	Nucleotide metabolism
EDC4	14	1.52096	0.00151271	genetic information processing	Messenger RNA biogenesis
DLO2	2	3.2305	0.00152048
wdr46	3	2.11502	0.00152288	genetic information processing	Ribosome biogenesis
HSR4	11	1.58535	0.00152566	0	0
RNP	3	1.76639	0.00154494	metabolism	Peptidases and inhibitors
At3g20280	10	1.62627	0.0015549		PHD finger protein
WAV3	10	4.72274	0.00156244	genetic information processing	Ubiquitin system
pda1	18	1.64171	0.00156796	metabolism	Carbohydrate metabolism
PCR2	2	1.59242	0.00157818	Enviromental information processing	Signal transduction
DCP2	6	3.90213	0.00157992	genetic information processing	RNA degradation
VIP1	2	1.69709	0.00158769	genetic information processing	Transcription factors
TIF5A	2	2.39272	0.00160696	genetic information processing	Translation factors
Os01g0956075	2	1.7396	0.00162003
p69RF	14	1.90748	0.00162006
UBC15	1	1847.42	0.00162732	genetic information processing	Ubiquitin system
hsr203J	22	1.67217	0.00163291	metabolism	Carbohydrate metabolism
VCS	36	1.53586	0.00164983	genetic information processing	Messenger RNA biogenesis
glysoja_011440	6	1.6205	0.00165218
Cbp20	2	1.72179	0.00171051	genetic information processing	Transcription
ML2	25	1.59288	0.00173936	genetic information processing	Translation
At3g16270	5	2.10448	0.00180929	0	0
PCKA	5	2.04083	0.00181353	metabolism	Carbohydrate metabolism
ferredoxin homolog	3	3.75487	0.00181481	0	Ferredoxin homolog
SAC1	13	1.57056	0.00181975	metabolism	Carbohydrate metabolism
SAP16	5	5.02096	0.00182973	genetic information processing	Transcription
PLP3A	4	1.65244	0.00183965	Cellular Processes	cell motility
At4g15545	8	1.88866	0.00185192	genetic information processing	Transcription factors
NAC06	4	6.76812	0.00185414	0	0
UBP8	3	3.06068	0.00187124	genetic information processing	Ubiquitin system
RNA binding family protein	2	2.09676	0.00187689
APTX	2	122.265	0.00190856	genetic information processing	Replication and repair
PPI1	6	2.61709	0.00194837	metabolism	Metabolism of terpenoids and polyketides
At1g75140	4	4.60132	0.00195108
r27a	1	1.62553	0.00199504	signaling and cellular processes	Exosome
ATPB	2	2.64102	0.00199873	Metabolism	Energy metabolism
Enhancer of polycomb-like protein	5	2096.51	0.00202923	genetic information processing	Chromosome
SPINDLY-like	4	11.152	0.0020305
AIR3	14	1.6998	0.00203385	genetic information processing	Ubiquitin system
EBP1	11	1.50525	0.00209291	genetic information processing	Transcription factors
eIF4E	8	2.94406	0.00211786	genetic information processing	Messenger RNA biogenesis
UGT74B1	2	2.24491	0.00216818	Metabolism	Amino acid metabolism
EIF4B3	4	5.31619	0.00220173	genetic information processing	Messenger RNA biogenesis
sum2	2	1.69282	0.00220274	genetic information processing	Messenger RNA biogenesis
crk1	1	1.72041	0.00231723	Enviromental information processing	0
At3g13990	7	2.06891	0.00232211	0	0
rpl19	2	2.84076	0.00233434	genetic information processing	Translation
IPP	6	1.68031	0.00237835
TPS3	5	3.29042	0.00240511	metabolism	Metabolism of terpenoids and polyketides
met	3	2.41554	0.00243161
LARP6A	4	3.94922	0.00247691	genetic information processing	Messenger RNA biogenesis
glysoja_002492	9	1.75945	0.00248277	0	0
MAMI	4	1.66587	0.00250086	metabolism	Carbohydrate metabolism
bsgA	36	1.66186	0.00252875	Metabolism	Peptides and inhibitors
Sb06g014370	2	7.71017	0.00252904	0	0
mat1	3	1.67827	0.00253204	genetic information processing	Transcription
glpD	32	1.54502	0.00253667	Metabolism	Lipid metabolism
BAM3	6	1.52038	0.00254064	Organismal system	Immune system
GLC3	6	3.3161	0.0025579	Enviromental information processing	Signal transduction
At5g22140	5	1.60286	0.00257643	0	0
MpTSA	4	3.39912	0.00257951
AY109678	5	5.64966	0.00260084
At5g15680	8	3.72245	0.00260828	signaling and cellular processes	Signal proteins
MMK1	3	2.49338	0.00261028	Enviromental information processing	Signal transduction
CYTC1	3	1.53207	0.0026193	0	0
dym	2	15.0726	0.00262408	genetic information processing	Membrane trafficking
RPS17	5	2.97324	0.00263179	genetic information processing	Translation
PTI1	8	1.80476	0.00264695	metabolism	Protein kinases
pldd	8	1.55427	0.00265537	Metabolism	Lipid metabolism
At1g04700	8	1.59011	0.00273584	0	0
RH8	16	1.54731	0.00274747	genetic information processing	RNA degradation
At2g44310	3	3.25914	0.00277965	Enviromental information processing	Signal transduction
nop56	16	2.17032	0.00278	genetic information processing	Translation
RPS6	2	2.15798	0.00279086	genetic information processing	Translation
HDA5	3	1.6462	0.00280167		Histone deacetylase
ACBP4	3	3.53585	0.00281812	Cellular Processes	Transport and catabolism
nifk	4	2.27954	0.00283447	metabolism	Energy metabolism
BZIP19	2	1.57597	0.00285097	genetic information processing	Transcription factors
EDR1	8	1.63142	0.0028896	genetic information processing	Chromosome
lox2	3	2.28801	0.00289477	Metabolism	Lipid metabolism
ckl5	2	1.96426	0.00291531	genetic information processing	Chromosome and associated proteins
Os05g0279400	8	17.557	0.0029466	genetic information processing	Ubiquitin system
hsp2	2	1.6001	0.00296238	genetic information processing	Endoplasmic reticulum
CID11	2	1.71349	0.00296613	0	0
At5g64090	5	1.71976	0.00297178	genetic information processing	Membrane trafficking
srp54	16	1.50755	0.00306862	genetic information processing	Protein export
CPLD7	6	1.7356	0.00312424	0	0
PGM1	1	2.79242	0.00316189	metabolism	Carbohydrate metabolism
BAG1	6	1.65013	0.00319905	genetic information processing	Endoplasmic reticulum
At5g52580	15	1.63922	0.00320025	genetic information processing	Membrane trafficking
BPA1	5	1.67948	0.00321222	Enviromental information processing	Signal transduction
POSF21	4	2.1029	0.00321603	genetic information processing	Transcription factors
Sb01g009680	5	3.74588	0.00323513	0	0
UBR7	6	2.09431	0.00324207	genetic information processing	Ubiquitin system
KIN7O	3	1.98869	0.00325707	genetic information processing	Membrane trafficking
GLY3	3	2.47809	0.00329007	metabolism	Energy metabolism
cp10	2	3.87064	0.00331069	metabolism	Energy metabolism
AGO1A	5	5.52674	0.00331879	genetic information processing	Messenger RNA biogenesis
N'	4	1.82918	0.0033278	0	0
SPP	6	1.6404	0.0033548	metabolism	Peptides and inhibitors
RPL19B	2	2.06673	0.00335867	genetic information processing	Translation
glysoja_028223	4	2.15101	0.00336901
Os12g0540800	14	1.80158	0.00338407
oipk	2	2.22356	0.00343315	metabolism	Protein kinases
ARC	8	2.28237	0.00343884	0	0
AUL1	4	3.27716	0.00346359	genetic information processing	Ubiquitin system
MOR1	40	1.79951	0.0034676	Metabolism	Carbohydrate metabolism
RGLG2	8	3.32478	0.00352178	genetic information processing	Ubiquitin system
pco147635a	4	1.55568	0.00352544	0	0
IQD5	5	1.98535	0.00358377	0	0
adk4	2	1.80479	0.0036829	metabolism	Nucleotide metabolism
PNGT2	4	1.71766	0.00368867	0	0
1g52420	2	3.7167	0.00369647	genetic information processing	Ubiquitin system
SWI3B	2	1.99294	0.00373157	genetic information processing	Chromosome
PAB1	12	1.53994	0.00378533	genetic information processing	Translation
PEX19-1	4	2.20764	0.0038268	Cellular Processes	Transport and catabolism
EXPA1	2	4.43724	0.00386499
GYRB	2	1.84469	0.00387813	genetic information processing	DNA replication proteins
SH3P3	8	1.68341	0.00388706	signaling and cellular processes	Signal proteins
At1g27100	1	4.50604	0.0038962	0	0
CSE	3	1.72727	0.00392952	metabolism	Energy metabolism
SHH2	9	1.59409	0.00393334	genetic information processing	Transcription factors
gldh	5	2.30526	0.00393444	metabolism	Carbohydrate metabolism
eIF4	3	1.84028	0.00395683	genetic information processing	Messenger RNA biogenesis
LOC100381983	1	14.4263	0.00399214
PME61	3	5.3362	0.0040361	Cellular Processes	Transport and catabolism
PCKA	30	1.61234	0.00405057	metabolism	Carbohydrate metabolism
ACBP4	7	1.74633	0.00406506	Cellular Processes	Transport and catabolism
RPL26A	2	2.08818	0.00410015	genetic information processing	Translation
hflX	4	2.45866	0.00411209	genetic information processing	Ribosome biogenesis
glmS	6	3.4451	0.00416137	metabolism	Carbohydrate metabolism
At1g12470	7	1.60323	0.00416748	Cellular Processes	Transport and catabolism
LOG3	1	1.92429	0.00427593	metabolism	metabolism
At4g28000	9	1.75198	0.00428883	0	P-loop
rsg	4	1.82978	0.00430351	genetic information processing	Ribosome biogenesis
eIF2A	3	2.06631	0.00433953	genetic information processing	Endoplasmic reticulum
ap1	3	1.50694	0.00436927	metabolism	Biosynthesis of nucleotide sugars
pco104183	2	1.88961	0.00439042
SAPK2	3	2.74543	0.00441917	Enviromental information processing	Signal transduction
UPL1	32	1.5247	0.00441962	genetic information processing	Translation
SAPK1	2	2.71447	0.00444249	genetic information processing	Endoplasmic reticulum
c18	2	4.24477	0.00446123	0	0
RPS16	1	3.09283	0.00448998	genetic information processing	Translation
ERD15	1	2.58372	0.00449029	0	0
r27a	8	1.55224	0.00461777	signaling and cellular processes	Exosome
HGO	6	1.88161	0.0046477	metabolism	Metabolism of terpenoids and polyketides
At1g29350	3	1.73035	0.00467728	genetic information processing	Degradation
B'BETA	2	1.89816	0.00472036	genetic information processing	Translation
F3H2	8	1.68766	0.00472795	metabolism	Biosynthesis of other secondary metabolites
CYP71D55	3	2.58091	0.00473609	metabolism	Metabolism of terpenoids and polyketides
ARI8	2	1.79143	0.00474057	genetic information processing	Ubiquitin system
ATP6	2	2.39732	0.00475008	metabolism	Energy metabolism
At5g04500	7	1.72874	0.00478228
RABD2C	4	1.94911	0.004801	0	0
PSPH	3	6.76863	0.0049464	metabolism	Energy metabolism
At1g22870	6	1.65026	0.00495713	metabolism	Protein kinases
pk	4	3.28139	0.00499512	pyruvate metabolism	Glycolysis
ML5	5	1.73241	0.0050149	signaling and cellular processes	Cytoskeleton proteins
TERC	1	2.71218	0.00506654	metabolism	Carbohydrate metabolism
UGT94E2	4	2.2184	0.00511543	genetic information processing	Ubiquitin system
MED13	1	3.53574	0.00514083	genetic information processing	Transcription machinery
IIL1	13	1.89048	0.0052113	metabolism	Carbohydrate metabolism
WLIM1	3	2.31594	0.0052431	0	0
Ni	2	3.22977	0.00540337	0	0
NMT1	12	2.43963	0.00545442	metabolism	Amino acid metabolism
PAA1	2	2.51882	0.00547058	Metabolism	Glycan biosynthesis and metabolism
UEV1B	4	1.89064	0.00553974	genetic information processing	Ubiquitin system
RABC1	2	3.85869	0.00559188	genetic information processing	Transcription machinery
ELF4	1	1.64307	0.00561513	genetic information processing	Transcription factors
At1g34320	7	1.78656	0.00571405	0	0
At2g34970	2	1.83083	0.00575573	genetic information processing	Transcription machinery
ef1a	1	3.58825	0.0057706	genetic information processing	Translation
bAS1	2	1.58813	0.0057907	genetic information processing	Transcription factors
At4g24160	3	3.13057	0.00586966	genetic information processing	Transcription machinery
SEC15B	15	1.63708	0.00594022	genetic information processing	Membrane trafficking
CKA1	6	2.41842	0.00595766	genetic information processing	Translation
TKT2	2	2.42359	0.00595975	metabolism	Carbohydrate metabolism
At4g15420	6	3.71392	0.00596432	genetic information processing	Ubiquitin system
dus2l	5	2.64682	0.00609691	genetic information processing	Transfer RNA biogenesis
DMR6	2	1.78331	0.00616704	metabolism	metabolism
rps8	2	2.0812	0.0062242	genetic information processing	Translation
MPK16	6	5.67656	0.00624436	signaling and cellular processes	Signal proteins
SDP6	7	2.17366	0.00630153	metabolism	Metabolism of terpenoids and polyketides
krsA	21	1.67943	0.00639859	metabolism	Protein kinases
myb4	4	1.75445	0.00641064	genetic information processing	Transcription factors
cyc2c	1	2.80487	0.00642428
NIA2	12	1.59277	0.00650223	metabolism	Energy metabolism
BLOS2	2	2.08631	0.00650743	genetic information processing	Membrane trafficking
gpt	2	3.85181	0.00655097	metabolism	Nucleotide metabolism
CPN10	2	8.00612	0.00659291	genetic information processing	Chaperones and folding catalysts
UGT74E2	3	2.63022	0.00664244	genetic information processing	Translation
sum2	2	3.09978	0.00664555	genetic information processing	Messenger RNA biogenesis
At5g18550	2	3.28288	0.00667712		Zinc finger protein
dl3195c	7	5.52938	0.00669442
PUX8	3	1.58195	0.00696158	genetic information processing	Ubiquitin system
CESA6	8	1.7917	0.0069911	metabolism	Glycosyltransferases
SEC22	2	4.20931	0.00699738	Cellular Processes	Transport and catabolism
At1g14710	3	3.55002	0.00708407	0	0
P2R3B	2	49.7193	0.00711873	genetic information processing	Translation
xylB	5	2.6285	0.00713586	metabolism	Carbohydrate metabolism
RDM1	2	1.80375	0.00717297	genetic information processing	DNA repair and recombination proteins
At1g76660	1	2.27102	0.00717413	0	0
vatF	2	3.99438	0.00719252	metabolism	Energy metabolism
At2g31740	26	1.52704	0.00721971	genetic information processing	Translation factors
cyc07	2	2.79881	0.00722304	Enviromental information processing	Signal transduction
v1g104011	7	2.21891	0.00723944
PTAC16	2	7.81085	0.00727344	genetic information processing	Ubiquitin system
ABA3	5	3.25092	0.00728201	metabolism	Metabolism of cofactors and vitamins
CaMBP	3	10.274	0.0072889	signaling and cellular processes	Signal proteins
IQM3	7	1.60964	0.00735475	signaling and cellular processes	Signal proteins
PDX13	1	1.79573	0.00746041	metabolism	Metabolism of cofactors and vitamins
HGSNAT	3	1.92736	0.00747577	metabolism	Glycan biosynthesis and metabolism
Fah	5	4.80301	0.0075401	metabolism	Lipid metabolism
SNX2A	2	3.25962	0.00759013	0	0
MIP1	15	1.95095	0.00761799	signaling and cellular processes	Domain containing proteins
SEC5A	1	4.29018	0.00762394	genetic information processing	Membrane trafficking
RPS19A	4	5.58811	0.00765347	genetic information processing	Translation
JMJ706	1	2.78012	0.00769367	metabolism	Amino acid metabolism
WRKY22	1	4.18546	0.00775846	genetic information processing	Transcription factors
RPL23A	8	1.86973	0.00777576	genetic information processing	Translation
At2g45260	12	1.50835	0.00781713	genetic information processing	Ubiquitin system
At5g47620	6	1.81525	0.00788344	genetic information processing	Translation
MPP	5	1.66055	0.00822182	genetic information processing	RNA degradation
QOD1	15	2.06872	0.00822189	0	0
CDC48C	7	2.39541	0.00839384	genetic information processing	Translation
APY2	4	3.65767	0.00846795	metabolism	Nucleotide metabolism
DREB2C	7	1.61226	0.0084975	genetic information processing	DNA replication proteins
TCM_034188	5	1.5799	0.008514	0	0
DYNLL2	2	2.36343	0.00857604	Cellular Processes	cell motility
At5g63220	2	2.64516	0.00859583	genetic information processing	Protein export
Nh1	2	6.36775	0.00871025	signaling and cellular processes	Ion channels
cnot11	10	1.53096	0.00877268	genetic information processing	Transcription
THIM	2	7.47109	0.00878046	metabolism	Metabolism of cofactors and vitamins
PLD2	19	1.80938	0.00878478	metabolism	Lipid metabolism
NMCP1	9	3.9087	0.00885642	genetic information processing	Chromosome and associated proteins
rps6	9	1.80822	0.00891623	genetic information processing	Translation
gmkA	3	1.7958	0.00892752	metabolism	Nucleotide metabolism
HSF8	1	2095.32	0.00896431		Heat shock protein
eh3	4	1.95675	0.00900749	metabolism	Peptides and inhibitors
fcl2	3	1.98283	0.00903582	metabolism	Metabolism of cofactors and vitamins
PHO2	4	1.78096	0.00914186	Cellular Processes	Cell growth and death
ABCG36	2	1.80175	0.00914666	Enviromental information processing	Membrane transport
p107	2	2.88614	0.00919371	genetic information processing	Translation
eef1b	3	1.68093	0.00931303	genetic information processing	Translation factors
TCP4	3	4.04192	0.00938163	genetic information processing	Transcription machinery
hamy4	18	1.73067	0.00944159	0	0
apip	2	3.12233	0.00945428	Organismal system	Nervous system
URH2	1	1.5284	0.00951312	metabolism	Nucleotide metabolism
UGT87A2	2	3.49341	0.0095497	0	0
PUB13	1	6.4395	0.00956075	genetic information processing	Ubiquitin system
At5g63010	2	2.54664	0.00969155	genetic information processing	Translation factors
AUL1	3	2.05351	0.00970453	genetic information processing	Ubiquitin system
At4g09670	4	3.87017	0.00975877	0	0
RUVBL2	4	1.71682	0.00979336	genetic information processing	Chromosome
MNS3	2	2.22565	0.00983084	metabolism	Glycan biosynthesis and metabolism
WRKY3	5	2.08156	0.00983867	genetic information processing	Transcription factors
SRP14	2	1.57651	0.0100781	genetic information processing	Protein export
gad	2	1.53131	0.0100919	metabolism	Carbohydrate metabolism
UPF3	2	8.06879	0.0102352	genetic information processing	Transcription factors
GLB3	1	5.09454	0.0102846	Enviromental information processing	Membrane transport
NPC1	2	2.20657	0.0103478	Cellular Processes	Transport and catabolism
IF2P	10	4.84536	0.0103883	genetic information processing	Chromosome and associated proteins
ELF	5	1.55821	0.0104518	metabolism	Carbohydrate metabolism
SHM3	8	2.058	0.0104652	metabolism	Carbohydrate metabolism
Sb04g032760	1	1.7632	0.0105167
acnA	3	2.20416	0.0105274	Enviromental information processing	Signal transduction
pco105214b	2	1.55028	0.0105396	0	0
KAC1	1	1.71489	0.0105467	Cellular Processes	Transport and catabolism
CLPD	2	1.82602	0.0108346	0	0
DRB2	7	1.642	0.0111118	metabolism	Energy metabolism
USP	3	6.23612	0.0111382	genetic information processing	Ubiquitin system
NSN1	1	2.13279	0.0111448	genetic information processing	Translation
APX2	2	3.45974	0.0111559	genetic information processing	Transcription factors
PARP2	3	1.94243	0.0111715	genetic information processing	DNA replication proteins
v1g200094	3	2.75424	0.0113026
ARCA	4	1.96645	0.0113196	metabolism	Amino acid metabolism
LCBK1	6	2.37165	0.0114227	0	0
At5g57210	8	4.34175	0.0117494	genetic information processing	Membrane trafficking
DRG1	15	1.76805	0.0119036	genetic information processing	Translation factors
RPL39C	1	2.37828	0.0119502	genetic information processing	Translation
VIP3	3	2.0762	0.0119596	genetic information processing	Endoplasmic reticulum
gln	6	2.25452	0.0121083	metabolism	metabolism
selo	2	2.00873	0.0121682	metabolism	metabolism
At4g26550	5	4.0856	0.012234	metabolism	Transport and catabolism
PHYLLO	11	2.73148	0.0122523	metabolism	Lipid metabolism
At3g19610	5	2.60214	0.0127737	0	0
At5g37475	2	5.46969	0.0128339	0	Ribosome biogenesis
RIBA1	4	2.37517	0.0129761	metabolism	Metabolism of cofactors and vitamins
RPC19	2	2.18599	0.0130668	genetic information processing	Transcription
RPL36B	3	1.69816	0.0130837	genetic information processing	Translation
RPL19B	9	1.54361	0.0131639	genetic information processing	Translation
trpA	2	1.9879	0.0135853	metabolism	Amino acid metabolism
TOC64	3	3.03176	0.013607	genetic information processing	Membrane trafficking
NRPB3	1	17.4114	0.0136264	genetic information processing	Transcription
AUL1	7	1.54804	0.0137593	genetic information processing	Ubiquitin system
adh3	7	1.57665	0.0138212	metabolism	Carbohydrate metabolism
SUMO-protein ligase	1	3.07204	0.0140256	genetic information processing	Ubiquitin system
DHQS	4	3.33042	0.014045	metabolism	Amino acid metabolism
GGP	1	1.74457	0.01405	metabolism	metabolism
bioA	3	3.09661	0.0144414	metabolism	Metabolism of cofactors and vitamins
pk5	1	2.45263	0.0145295	Enviromental information processing	Signal transduction
SIR1	11	2.73839	0.0146164	genetic information processing	DNA replication proteins
scsA	3	2.23352	0.0146206	Metabolism	Carbohydrate metabolism
atl2	2	3.26647	0.014688	genetic information processing	Ubiquitin system
PURA	5	1.50984	0.0147252	genetic information processing	Transcription factors
accA	3	4.25385	0.0148275	metabolism	Carbohydrate metabolism
Sb03g041530	1	49.4012	0.0148857
VAMP713	2	3.14367	0.0150716	genetic information processing	Membrane trafficking
NFXL1	4	1.69945	0.0151885	genetic information processing	Ubiquitin system
cpr6	1	2.7842	0.015226	0	0
Os01g0531300	1	1.54496	0.0153831	0	0
rr16	2	1.62191	0.0153908	genetic information processing	Translation
rpl27a	4	1.77756	0.0154336	genetic information processing	Translation
NUP160	5	3.83004	0.0154936	genetic information processing	Translation
PABN3	3	2.91615	0.0155239	genetic information processing	Translation
BOU	2	4.1141	0.0155904	Enviromental information processing	Signal transduction
MORC1	2	1.85526	0.0156338	genetic information processing	Chromosome and associated proteins
pco103958	3	1.6475	0.0159025
pgk	2	2.56984	0.0159294	metabolism	Carbohydrate metabolism
FIM5	2	2.0595	0.0161413	0	0
c4acd	2	5.75702	0.0162324
ECT1	1	2.4007	0.0164599	signaling and cellular processes	Transporters
TCP2	4	2.11638	0.0165532	genetic information processing	Transcription factors
pco097658	2	4.04811	0.0165897
dl3551w	1	3.31776	0.0166619
iniA	5	4.86186	0.0167044	0	0
EMF2	2	3.36011	0.0167932	metabolism	Metabolism of cofactors and vitamins
glu2	10	3.1273	0.0168311	Enviromental information processing	Signal transduction
TPS11	14	1.76001	0.016977	Metabolism	Metabolism of terpenoids and polyketides
At2g20760	1	2.14971	0.0170167	genetic information processing	Chromosome and associated proteins
MEFG1	1	5.3919	0.0170821	genetic information processing	Translation factors
hak1	2	1.72809	0.017156	Cellular Processes	Cell growth and death
SH3P3	1	3.26867	0.0171685	signaling and cellular processes	Signal transduction
ACT	9	1.63151	0.0172519	metabolism	Carbohydrate metabolism
dapA	1	2.19066	0.0173384	metabolism	Amino acid metabolism
SPPA	3	2.18416	0.0175051	genetic information processing	Ubiquitin system
SYP124	6	3.61197	0.0176508	genetic information processing	Membrane trafficking
ACO3	6	2.23547	0.017955	genetic information processing	Messenger RNA biogenesis
cbbT	24	1.95097	0.0181657	metabolism	Carbohydrate metabolism
M7J2.20	3	2.4784	0.0184168
hspB	2	4.62317	0.0184511	Enviromental information processing	Signal transduction
MMT1	10	1.81831	0.0184632	metabolism	Metabolism of other amino acids
GRV2	7	2.98613	0.0184635	genetic information processing	Spliceosome
STY2	6	1.50385	0.0186016	genetic information processing	Chromosome and associated proteins
SRC	11	2.8484	0.0192871	Enviromental information processing	Signal transduction
NLP7	2	475.244	0.0192904	genetic information processing	Ubiquitin system
RCOM_1064700	5	3.51791	0.0197971
HPA	3	2.8468	0.0198804	metabolism	Amino acid metabolism
hsr203J	6	2.30993	0.0200716	metabolism	Carbohydrate metabolism
At2g40960	2	1.79242	0.0201419	metabolism	Nucleotide metabolism
FRS4	3	2.10379	0.0201691	genetic information processing	Transcription
At2g35900	2	4.30463	0.0202278
At5g60980	1	2.29692	0.0203194	Metabolism	Transport and catabolism
Ccrd_015906	2	1.65141	0.0203392
rbcL	1	1.67329	0.0203999	metabolism	Carbohydrate metabolism
EIF5A1	1	2.33308	0.0204133	genetic information processing	Translation factors
AlNc14C2G263	2	32.5006	0.0205816
ARK2	5	1.98863	0.020583	genetic information processing	Ubiquitin system
NLP3	3	2.81838	0.0205944	Enviromental information processing	signaling molecules and interaction
lars	2	1.83223	0.020679	genetic information processing	Translation
P4H4	1	3.45113	0.0207163
Sb04g002870	2	2.14569	0.0207842	0	0
GRDP1	32	1.52615	0.0209681	0	0
chit5	2	2.54178	0.0212672	signaling and cellular processes	lectins
PSRP5	2	2.37118	0.0212922	genetic information processing	Ribosome biogenesis
F383_09839	6	2.62452	0.021331
SKIP32	2	1.64397	0.0215723	0	0
ATSIK	6	1.98325	0.0218123	metabolism	Protein kinases
CYT1	1	2.48546	0.0218975	metabolism	Energy metabolism
mago	2	1.85028	0.0223392	genetic information processing	Transcription
eIF4E	3	2.14288	0.0226539	genetic information processing	Messenger RNA biogenesis
BSD5	4	1.92157	0.0228481	0	0
GRDP2	4	1.81989	0.0228702	0	0
CLC1	6	1.76561	0.0228776	signaling and cellular processes	Ion channels
SMBP2	2	5.37073	0.0231929	genetic information processing	Ribosome biogenesis
NBP35	5	1.51109	0.0233024	0	0
ANP1	2	2.24972	0.0237339	metabolism	Glycan biosynthesis and metabolism
HDMA1501	6	2.82678	0.0237568	0	0
At3g21100	4	1.80728	0.023826	genetic information processing	RNA binding
c18	3	1.95731	0.0238287	0	0
lyk1	2	4.48954	0.0244885	metabolism	Protein kinases
RPL8A	9	1.82556	0.0247252	genetic information processing	Translation
RPL35	1	4.63137	0.0247842	genetic information processing	Translation
PLE	1	2.23806	0.0250096	signaling and cellular processes	G protein-coupled receptors
CYP3	4	1.781	0.0251109	metabolism	Messenger RNA biogenesis
MES11	2	2.43077	0.0252646	0	0
stk25a	1	2.56147	0.0253012	genetic information processing	Membrane trafficking
ap1	4	1.50889	0.0256748	metabolism	Biosynthesis of nucleotide sugars
IP5P15	3	3.27472	0.0258399	genetic information processing	Transcription
SEC5A	19	1.56619	0.0258524	genetic information processing	Membrane trafficking
p69RF	2	1.87229	0.0260465
RPL23A	2	1.7947	0.0262335	genetic information processing	Translation
cbbT	5	2.07569	0.0264446	metabolism	Carbohydrate metabolism
NTH1	3	1.62245	0.0264484	genetic information processing	Replication and repair
NP39	1	2.06643	0.0264496	Metabolism	Transport and catabolism
GC2	1	2.26265	0.0264744	genetic information processing	Translation factors
eIF4E	2	1.99816	0.0268493	genetic information processing	Messenger RNA biogenesis
18615	4	2.31675	0.0271635	signaling and cellular processes	Cytoskeleton proteins
HISN1B	1	1.85324	0.0274625
gnd	6	1.55893	0.0274739	metabolism	Carbohydrate metabolism
RPL19B	2	5.70974	0.0275599	genetic information processing	Translation
RQCD1	2	2.29516	0.0275906	genetic information processing	RNA degradation
ACA4	4	3.26537	0.0276985	genetic information processing	Ribosome biogenesis
rps2402	4	1.8051	0.0280533	genetic information processing	Translation
adck1	2	2.62477	0.0284174	metabolism	Protein kinases
ARF2	3	3.47961	0.028803	metabolism	Metabolism of terpenoids and polyketides
hisD	7	1.69215	0.0288202	metabolism	Amino acid metabolism
HSF8	1	2.31059	0.0288671		Heat shock protein
39661	6	2.57455	0.0290555	0	0
FDH1	8	2.2567	0.0290596	metabolism	Carbohydrate metabolism
POPTR_0010s21060g	2	3.77957	0.0293179
PITHD1	1	2.00332	0.0294568	metabolism	Metabolism of terpenoids and polyketides
LRS1	3	1.56531	0.0295227	signaling and cellular processes	Cytoskeleton proteins
EXO70A1	7	1.53243	0.0297674	genetic information processing	Membrane trafficking
BCHB	6	2.34132	0.030091	genetic information processing	Ubiquitin system
NRPB3	4	1.58535	0.0301109	genetic information processing	Transcription
GBA2	6	1.74053	0.0305979	metabolism	Messenger RNA biogenesis
T1B9.10	1	1.57971	0.0311639
NOP58	5	9.71812	0.0312163	genetic information processing	Translation
COPZ2	1	1.50751	0.0312252	genetic information processing	Membrane trafficking
RH20	4	18.2461	0.0312388	genetic information processing	Transcription
ltp	2	5.82086	0.0314728	Organismal system	Transporters
At4g34150	2	2.19732	0.0316739	signaling and cellular processes	signaling molecules and interaction
SOEP	4	2.11639	0.0317756	genetic information processing	Mitochondrial biogenesis
gloA	8	1.71496	0.0321682	metabolism	Carbohydrate metabolism
TPR3	3	1.82392	0.032232	Enviromental information processing	Signal transduction
ALAAT2	2	1.70651	0.0323524	metabolism	Energy metabolism
PWP2	5	19.3064	0.0323723	genetic information processing	Translation
p450	1	4.15114	0.0324258	metabolism	Xenobiotics biodegradation
exg1	3	2.41667	0.0325963	metabolism	Carbohydrate metabolism
ATL5	4	5.40335	0.0327579	metabolism	Peptides and inhibitors
At2g37160	6	1.97124	0.0328963	signaling and cellular processes	Domain containing proteins
LACS1	12	1.61335	0.0330806	metabolism	Messenger RNA biogenesis
AAO4	7	1.74685	0.0331515	metabolism	Amino acid metabolism
AP2A	2	2.2329	0.0333318	signaling and cellular processes	GTP-binding proteins
APS1	5	2.53747	0.033499	metabolism	Protein phosphatases and associated proteins
EXL2	2	4.02549	0.033528	genetic information processing	DNA repair and recombination proteins
At4g27620	1	13.6811	0.0337587	Organismal system	Transporters
CNOT4	6	2.39457	0.0338808	genetic information processing	Transcription
4CLL7	2	1.94065	0.033885	metabolism	Metabolism of cofactors and vitamins
TIF3B1	32	1.89201	0.0341334	genetic information processing	Translation factors
ACBP	1	14.5917	0.034512	Organismal system	Endocrine system
YPTV2	3	1.62705	0.0345172	signaling and cellular processes	GTP-binding proteins
SPI	4	2.62806	0.0345308
Sb09g025190	2	1.51131	0.0346979	0	0
hdc	1	2.32644	0.034729	metabolism	Amino acid metabolism
PROSC	2	5.9894	0.0350522	metabolism	metabolism
PLP1	5	1.61796	0.0350595	genetic information processing	Translation
VAC14	3	2.25306	0.0354379		vacuole morphology
NDB2	5	1.50967	0.0356265	metabolism	Energy metabolism
PP2C	4	2.1503	0.0361156	Enviromental information processing	Signal transduction
arp	3	10.2547	0.0363984	Cellular Processes	Transport and catabolism
RPS8	7	1.66456	0.0367532	genetic information processing	Translation
ENO1	7	3.12351	0.0369142	metabolism	Carbohydrate metabolism
rps8	8	1.63113	0.0369504	genetic information processing	Translation
PURKE	5	3.57447	0.037023
ACR3	2	1.57901	0.0373856	signaling and cellular processes	Transporters
RPS17	4	1.88193	0.0374435	genetic information processing	Translation
ZOP1	1	3.21576	0.0389423		Zinc finger protein
ARP2	9	1.69422	0.0392936	Enviromental information processing	Signal transduction
At4g16230	1	1.82072	0.039338	metabolism	metabolism
MTR_0050s0010	12	3.33812	0.0395331
BHLH66	1	1.77566	0.039626	genetic information processing	Transcription factors
an34	2	2.17749	0.0399318	genetic information processing	Transcription factors
PYM	1	6.57737	0.0399817	genetic information processing	Translation factors
MED32	1	6.42203	0.0402159	genetic information processing	Transcription machinery
SRC2	2	6.43418	0.0403997	Organismal system	Immune system
At4g00740	5	1.68114	0.0404524	metabolism	metabolism
CLC2	2	3.17501	0.0407075	signaling and cellular processes	lectins
PUX8	1	16.1831	0.0411169	genetic information processing	Ubiquitin system
DYNLL2	1	4.82934	0.0411583	Cellular Processes	cell motility
At2g30105	7	1.68683	0.0413496	genetic information processing	Ubiquitin system
DME2	4	2.0191	0.0414225	0	0
PBG1	1	155.158	0.0421205	signaling and cellular processes	CD molecules
hspD	16	1.58875	0.0428581	genetic information processing	RNA degradation
GEM1	2	1.99034	0.0429117	genetic information processing	Mitochondrial biogenesis
GRXS7	3	3.07873	0.0430123	genetic information processing	Chaperones and folding catalysts
pdb1	3	2.05042	0.0431684	metabolism	Carbohydrate metabolism
casK	15	2.28174	0.043938	metabolism	Protein kinases
ANX1	1	2.68123	0.0441411	Cellular Processes	Transport and catabolism
DGK1	3	2.29469	0.0441867	metabolism	Lipid metabolism
shm2	3	2.87639	0.0441959	metabolism	Carbohydrate metabolism
gt2	1	3.06124	0.0444445	Enviromental information processing	Signal transduction
TCM_002874	4	1.61317	0.0446389	0	0
hagh	1	14.9798	0.0453006	metabolism	Carbohydrate metabolism
TPIP1	3	2.38687	0.0453228	Organismal system	Immune system
RPS4	2	2.12192	0.0453362	genetic information processing	Translation
NCDN	4	1.50315	0.0454453	Organismal system	Nervous system
RPL23A	9	1.78768	0.0454851	genetic information processing	Translation
CYP9	3	1.66555	0.0459506	metabolism	Metabolism of terpenoids and polyketides
aatA	7	1.9289	0.0462275	metabolism	Carbohydrate metabolism
PAD1	6	1.80349	0.0470705	genetic information processing	Ubiquitin system
eas	2	2.24472	0.0471184	0	0
RPS20	2	1.61781	0.0479031	genetic information processing	Translation
RPS10A	6	1.68553	0.0479223	genetic information processing	Translation
CHLI	2	2.46028	0.0481764	metabolism	Metabolism of cofactors and vitamins
icd	4	1.64851	0.0482065
ADK1	4	3.37075	0.0486022	metabolism	Metabolism of cofactors and vitamins
yrdc	2	2.25517	0.0492257	genetic information processing	Ribosome biogenesis
HSP70	3	1.53192	0.04932		Heat shock protein
GLYR1	7	1.65049	0.0496211		nuclear factors
