# Supplementary material for: A phosphorylation-driven ubiquitination switch fine-tunes Alfin-like 7–induced ROS signaling in plant immunity
Source: Sci Adv. 2025 Jun 13;11(24):eadw7554. doi: 10.1126/sciadv.adw7554 (PMC12164958; doi:10.1126/sciadv.adw7554)
Supplement: Supplementary file 2 — Data S1 to S9 [file sciadv.adw7554_data_s1_to_s9.zip › adw7554_data_s7.xlsx]

## Sheet: full list
						Set 1. List of total Peptide Enrichment of UBR7 and Citrine Proximal Proteins
Normalized TMT Intensity UBR_1	Normalized TMT Intensity UBR_2	Normalized TMT Intensity UBR_3	Normalized TMT Intensity Citrine_1	Normalized TMT Intensity Citrine_2	Normalized TMT Intensity Citrine_3	Log2 Normalized TMT Intensity UBR_1	Log2 Normalized TMT Intensity UBR_2	Log2 Normalized TMT Intensity UBR_3	Log2 Normalized TMT Intensity Citrine_1	Log2 Normalized TMT Intensity Citrine_2	Log2 Normalized TMT Intensity Citrine_3	Fold Enrichment (UBR/Citrine)	Student's T-test p-value UBR_Citrine	Student's T-test q-value UBR_Citrine	Peptides	Razor + unique peptides	Unique peptides	Sequence coverage [%]	Unique + razor sequence coverage [%]	Unique sequence coverage [%]	Mol. weight [kDa]	Q-value	Score	Intensity	MS/MS count	Student's T-test Difference UBR_Citrine	Student's T-test Test statistic UBR_Citrine	Protein IDs	Majority protein IDs	Fasta headers
1313000	962249	1.57682e+06	108235	106283	112106	20.3244	19.876	20.5886	16.7238	16.6975	16.7745	11.7936	7.2215e-05	0.000989691	24	24	24	54.1	54.1	54.1	46.296	0	323.31	62092000000	304	3.53107	16.8794	Niben101Scf00410_276435-283824	Niben101Scf00410_276435-283824	UBR7 protein
716.45	549.977	760.296	71.3781	30.7721	165.573	9.48472	9.10323	9.57042	6.15741	4.94355	7.37132	7.57022	0.0107142	0.0111675	10	1	1	40	8.1	8.1	23.382	0	14.064	10045000	1	3.22869	4.51315	Niben101Scf13379_39804-43714;Niben101Scf06848_1043366-1047179	Niben101Scf13379_39804-43714;Niben101Scf06848_1043366-1047179	Ribosomal protein S5;40S ribosomal protein S5-1
23119	156058	34162.5	14283.3	12640.9	10240.9	14.4968	17.2517	15.0601	13.802	13.6258	13.3221	5.74032	0.0767694	0.0568755	4	4	4	12.3	12.3	12.3	42.948	0	36.282	758400000	21	2.01958	2.37062	Niben101Scf00506_367005-374858;Niben101Scf01036_288905-293407	Niben101Scf00506_367005-374858;Niben101Scf01036_288905-293407	Protochlorophyllide reductase A, chloroplastic;Protochlorophyllide reductase, chloroplastic
1333.9	799.322	1310.07	305.365	251.017	120.834	10.3814	9.64263	10.3554	8.25439	7.97164	6.91688	5.08449	0.00701104	0.00744356	3	3	3	10.6	10.6	10.6	36.241	0	17.629	5889700	3	2.4122	5.09417	Niben101Scf02340_834977-837939	Niben101Scf02340_834977-837939	Caffeoylshikimate esterase
7095.4	17700.2	7571.11	2127.75	3004.82	2993.29	12.7927	14.1115	12.8863	11.0551	11.5531	11.5475	3.98318	0.0146033	0.0132158	1	1	1	1.2	1.2	1.2	63.12	0.00063191	7.4433	58426000	7	1.87825	4.12077	Nbv0.5scaffold1338_112556-122373;Niben101Scf01146_1362512-1373200;Niben101Scf02893_175007-186371	Nbv0.5scaffold1338_112556-122373;Niben101Scf01146_1362512-1373200;Niben101Scf02893_175007-186371	Dihydroxy-acid dehydratase, chloroplastic;Dihydroxy-acid dehydratase, chloroplastic;Dihydroxy-acid dehydratase
27179	25418	30599.3	6583.82	6835.12	8049.45	14.7302	14.6336	14.9012	12.6847	12.7387	12.9747	3.8753	7.90188e-05	0.000969697	2	2	2	8.1	8.1	8.1	15.406	0	27.2	3295800000	6	1.95562	16.4993	Niben101Scf01397_85164-87868;Niben101Scf09523_173122-175565;Niben044Scf00007322Ctg000_133-2576;Niben101Scf00528_86464-89036;Niben101Scf01094_110332-115260	Niben101Scf01397_85164-87868;Niben101Scf09523_173122-175565;Niben044Scf00007322Ctg000_133-2576;Niben101Scf00528_86464-89036;Niben101Scf01094_110332-115260	Histone H3.3;Histone H3.2;Histone H3.2;Histone H3;Histone H3
4902.2	2867.95	4382.44	1091.73	851.816	1223.47	12.2592	11.4858	12.0975	10.0924	9.7344	10.2568	3.83724	0.00241797	0.00314387	1	1	1	8.9	8.9	8.9	19.35	0.00069061	10.317	45801000	1	1.91966	6.81892	Niben101Scf00648_2698-5204	Niben101Scf00648_2698-5204	SLF-interacting SKP1-like protein 3
7265.2	7177.66	7198.97	2033.52	1869.09	1872.96	12.8268	12.8093	12.8136	10.9898	10.8681	10.8711	3.74713	1.20579e-06	0	1	1	1	1.2	1.2	1.2	73.516	0	13.363	56955000	1	1.90689	47.1949	Nbv0.5scaffold6508_9566-25061	Nbv0.5scaffold6508_9566-25061	Long chain acyl-CoA synthetase 4
110140	76941	152478	31694.3	29716.7	31296.4	16.749	16.2315	17.2182	14.9519	14.859	14.9337	3.6627	0.00315456	0.00433904	13	13	6	33.3	33.3	16.3	49.764	0	140.42	1937900000	42	1.81802	6.3481	Niben101Scf02608_304150-311424	Niben101Scf02608_304150-311424	Putative uncharacterized protein At4g37210
5222	25144.5	7012.62	3291.66	3700.43	3255.19	12.3504	14.618	12.7757	11.6846	11.8535	11.6685	3.64771	0.0962749	0.073879	2	2	1	1.1	1.1	0.5	209.37	0	11.84	308220000	4	1.51249	2.16568	Niben044Scf00028161Ctg009_6734-17066;Niben101Scf04331_749218-761113	Niben044Scf00028161Ctg009_6734-17066;Niben101Scf04331_749218-761113	Kinase interacting family protein, putative;Kinase interacting family protein, putative
4220.5	15127.3	5040.86	2168.42	2346.8	2228.82	12.0432	13.8849	12.2995	11.0824	11.1965	11.1221	3.61633	0.0493785	0.0365977	3	3	3	6.1	6.1	6.1	51.609	0	18.373	130800000	3	1.60885	2.78868	Niben101Scf01660_54304-57716;Niben044Scf00017657Ctg007_6289-9897	Niben101Scf01660_54304-57716;Niben044Scf00017657Ctg007_6289-9897	Glycosyltransferase;Glycosyltransferase
276.64	420.148	719.809	163.999	97.458	130.913	8.11187	8.71475	9.49147	7.35755	6.60671	7.03246	3.61036	0.0175205	0.0148376	1	1	1	5.6	5.6	5.6	33.529	0.0080754	6.1662	6124100	1	1.77379	3.90141	Niben101Scf03732_627223-632950	Niben101Scf03732_627223-632950	AUGMIN subunit 1
1075.3	1279.5	1068.61	95.0171	491.659	372.514	10.0705	10.3214	10.0615	6.57012	8.94152	8.54115	3.56906	0.044491	0.0342714	1	1	1	2.9	2.9	2.9	75.238	0.00066247	8.2681	20002000	2	2.13354	2.89161	Niben101Scf02420_668888-676566;Niben044Scf00010695Ctg006_4219-11724	Niben101Scf02420_668888-676566;Niben044Scf00010695Ctg006_4219-11724	DEAD-box ATP-dependent RNA helicase 7;DEAD-box ATP-dependent RNA helicase 7
68514	53630	81975.6	18911	18909	19998.4	16.0641	15.7108	16.3229	14.2069	14.2068	14.2876	3.53036	0.000556733	0.00208633	12	12	5	22.2	22.2	10.4	67.165	0	150.54	793580000	18	1.79882	10.0244	Niben101Scf05226_773924-791379;Niben101Scf05047_403863-413505	Niben101Scf05226_773924-791379;Niben101Scf05047_403863-413505	6-phosphofructokinase, pyrophosphate dependent;Pyrophosphate--fructose 6-phosphate 1-phosphotransferase subunit alpha
713950	518896	845242	196922	201811	203539	19.4455	18.9851	19.689	17.5873	17.6227	17.6349	3.45041	0.00105128	0.00333504	30	30	4	57.4	57.4	9.4	67.294	0	323.31	42358000000	207	1.75823	8.49852	Nbv0.3scaffold28955_833-9395	Nbv0.3scaffold28955_833-9395	Methylenetetrahydrofolate reductase
4824.7	4842.33	4705.59	1284.13	1518.73	1477.07	12.2362	12.2415	12.2002	10.3266	10.5686	10.5285	3.35815	2.10372e-05	0.00309677	6	1	1	17.4	3.9	3.9	44.959	0.00064537	7.667	76648000	2	1.75138	23.0373	Niben101Scf01734_163492-181752	Niben101Scf01734_163492-181752	C-terminal, putative
532.82	910.927	767.126	266.692	201.567	205.089	9.05751	9.83119	9.58332	8.05903	7.65512	7.68011	3.2834	0.0029933	0.0039488	1	1	1	6.9	6.9	6.9	39.179	0.002051	6.761	6926000	1	1.69259	6.43873	Niben101Scf37733_1991-5195	Niben101Scf37733_1991-5195	Phosphoadenosine phosphosulfate reductase
40309	42886.2	40148.8	11706.4	15033.1	11292.2	15.2988	15.3882	15.2931	13.515	13.8758	13.463	3.2432	0.000214225	0.0024918	4	4	4	18.2	18.2	18.2	21.033	0	39.636	703170000	9	1.70874	12.8073	Nbv0.3scaffold58139_163-12462;Niben101Scf02373_435812-443554;Niben101Scf02373_356855-364558	Nbv0.3scaffold58139_163-12462;Niben101Scf02373_435812-443554;Niben101Scf02373_356855-364558	Arginine/serine-rich splicing factor SC26 transcript III;Putative arginine/serine-rich splicing factor;Arginine/serine-rich splicing factor SC26 transcript III
21749	13289.6	23330	6575.44	6179.32	5742.53	14.4087	13.698	14.5099	12.6829	12.5932	12.4875	3.15552	0.00347538	0.00414562	3	3	3	12.6	12.6	12.6	47.247	0	60.056	168360000	3	1.61766	6.18367	Niben044Scf00043266Ctg001_64966-71324;Nbv0.5scaffold6735_71341-77660	Niben044Scf00043266Ctg001_64966-71324;Nbv0.5scaffold6735_71341-77660	PRP18;PRP18
19736	14840.2	18419.4	5439.53	5679.08	5695.59	14.2685	13.8572	14.1689	12.4093	12.4714	12.4756	3.15184	0.000196505	0.00187571	2	1	1	8.8	5.6	5.6	24.842	0.00063391	7.4801	58604000	2	1.64612	13.0924	Niben101Scf00783_257048-266258	Niben101Scf00783_257048-266258	Polyadenylate-binding protein 2
72947	58992.6	73301	21085.6	22889	21748.3	16.1546	15.8483	16.1615	14.364	14.4824	14.4086	3.12282	0.000114285	0.000732824	29	3	3	55.6	7.6	7.6	67.129	0	108.87	12159000000	20	1.63647	15.0266	Niben101Scf05848_394523-406573	Niben101Scf05848_394523-406573	Methylenetetrahydrofolate reductase
153830	98426.8	155729	43266.8	43961.2	43567.1	17.231	16.5868	17.2487	15.401	15.4239	15.4109	3.11928	0.00178673	0.00311741	26	26	26	30.7	30.7	30.7	98.345	0	208.59	1979400000	51	1.61019	7.39124	Niben101Scf25794_15292-39244	Niben101Scf25794_15292-39244	ATP-dependent protease La
3220.5	11135.1	3647.11	1202.14	2539.45	2032.53	11.6531	13.4428	11.8325	10.2314	11.3103	10.9891	3.11782	0.0880656	0.0670689	8	1	1	13.1	1.3	1.3	67.36	0	18.728	207880000	3	1.46589	2.24568	Niben101Scf24096_76292-84952	Niben101Scf24096_76292-84952	6-phosphofructokinase, pyrophosphate dependent
470.87	1017.21	524.237	149.815	293.701	208.028	8.87918	9.99041	9.03407	7.22704	8.19821	7.70063	3.08854	0.0234408	0.0194734	1	1	1	1.8	1.8	1.8	82.784	0	12.917	12709000	1	1.5926	3.5669	Niben101Scf00530_409762-414317	Niben101Scf00530_409762-414317	BnaC09g29390D protein
2161	2129.79	2058.06	693.496	843.421	576.061	11.0775	11.0565	11.0071	9.43774	9.72011	9.17008	3.00469	0.000558321	0.00207143	2	2	2	3.4	3.4	3.4	110.27	0	12.969	15787000	2	1.60437	10.017	Nbv0.3scaffold33772_12302-20699;Niben044Scf00024707Ctg001_1-7641	Nbv0.3scaffold33772_12302-20699;Niben044Scf00024707Ctg001_1-7641	Putative uncharacterized protein Sb02g022610;Putative uncharacterized protein Sb02g022610
258590	198073	314394	84806.5	84686.5	87995.2	17.9803	17.5957	18.2622	16.3719	16.3698	16.4251	2.99453	0.00130795	0.00301155	26	21	21	46.2	36.8	36.8	67.538	0	323.31	12293000000	75	1.55711	8.02553	Niben101Scf24238_20609-29754	Niben101Scf24238_20609-29754	Methylenetetrahydrofolate reductase 2
4222.8	2707.46	4260.14	1194.62	1107.68	1475.08	12.044	11.4027	12.0567	10.2223	10.1133	10.5266	2.96247	0.00340538	0.00416418	1	1	1	1.1	1.1	1.1	91.719	0.00063816	7.5306	59940000	1	1.54705	6.21791	Niben044Scf00020899Ctg003_1-6240;Niben101Scf01175_515010-524152	Niben044Scf00020899Ctg003_1-6240;Niben101Scf01175_515010-524152	Protein SPA1-RELATED 3;Protein SPA1-RELATED 3
33445	23633.6	37411.5	10098.9	10753.2	11585.3	15.0295	14.5285	15.1912	13.3019	13.3925	13.5	2.91301	0.00185681	0.00304348	10	10	4	31	31	11.6	39.521	0	65.687	270230000	11	1.51829	7.31619	Niben101Scf03565_558165-566292	Niben101Scf03565_558165-566292	Probable carboxylesterase 18
25024	18059.3	26875.7	8043.87	7304.86	8888.41	14.611	14.1405	14.714	12.9737	12.8346	13.1177	2.88644	0.00147313	0.00337719	5	5	5	5.3	5.3	5.3	116.31	0	50.316	229070000	9	1.51316	7.77816	Nbv0.5scaffold5_439567-468689;Niben101Scf04418_947256-974343	Nbv0.5scaffold5_439567-468689	Putative ATP-dependent RNA helicase DHX36
78366	60441.6	64523.9	23276	23033.9	24183.6	16.2579	15.8833	15.9776	14.5066	14.4915	14.5617	2.8844	0.000186462	0.00126437	9	9	9	38.7	38.7	38.7	22.181	0	66.717	2094100000	20	1.51966	13.2685	Niben101Scf18771_20877-23473	Niben101Scf18771_20877-23473	Putative uncharacterized protein Sb03g039990
57119	43434.2	54434.4	18583.1	18225.9	18274.2	15.8017	15.4065	15.7322	14.1817	14.1537	14.1575	2.8137	0.000264142	0.00235052	8	8	3	12.5	12.5	6	76.925	0	52.952	551110000	14	1.48251	12.1403	Niben101Scf14323_95290-110210;Niben101Scf04968_930-25623;Niben101Scf02972_127950-138780	Niben101Scf14323_95290-110210	Long chain acyl-CoA synthetase 4
178.27	320.196	363.292	180.668	66.7425	59.2752	7.47792	8.32281	8.50499	7.4972	6.06053	5.88936	2.8099	0.0541414	0.0403496	1	1	1	0.8	0.8	0.8	121.45	0.0080797	6.169	13963000	1	1.61954	2.69916	Nbv0.5scaffold2394_234981-242347;Nbv0.3scaffold73858_49-7415	Nbv0.5scaffold2394_234981-242347;Nbv0.3scaffold73858_49-7415	Methyltransferase-like protein 1;N6-adenosine-methyltransferase subunit METTL14
13022	7920.9	11184.9	4181.75	3680.84	3590.11	13.6687	12.9514	13.4493	12.0299	11.8458	11.8098	2.80526	0.00279773	0.00403268	2	2	2	10.4	10.4	10.4	20.288	0	16.86	158320000	3	1.46128	6.55706	Niben101Scf03918_118036-121986	Niben101Scf03918_118036-121986	Transcription initiation factor TFIID subunit 9
63173	52224.1	56328.4	20509.2	20615.2	20201.1	15.947	15.6724	15.7816	14.324	14.3314	14.3021	2.80023	5.08411e-05	0.00141176	9	9	9	36.3	36.3	36.3	29.618	0	128.98	1632900000	20	1.48116	18.4446	Niben101Scf14679_64392-67219	Niben101Scf14679_64392-67219	Short chain alcohol dehydrogenase, putative
916.03	507.726	995.603	303.553	211.067	358.343	9.83925	8.98791	9.95943	8.24581	7.72156	8.4852	2.77143	0.0190646	0.0159375	1	1	1	4.8	4.8	4.8	33.241	0.0050125	6.3811	13874000	1	1.44467	3.80238	Niben101Scf01128_13967-17264	Niben101Scf01128_13967-17264	Cotton fiber expressed protein
122310	84349.6	132884	40949	41630.8	40536.7	16.9002	16.3641	17.0198	15.3215	15.3454	15.3069	2.7579	0.00206182	0.00293333	10	10	9	38.4	38.4	38.4	21.477	0	94.149	1736400000	26	1.43675	7.1153	Niben101Scf09828_43459-48436;Nbv0.5scaffold1112_118096-122367	Niben101Scf09828_43459-48436;Nbv0.5scaffold1112_118096-122367	Temperature-induced lipocalin-1;Temperature-induced lipocalin
808.64	310.406	926.259	363.464	120.633	261.671	9.65935	8.27801	9.85527	8.50567	6.91448	8.03161	2.74255	0.102115	0.078584	1	1	1	2.8	2.8	2.8	36.203	0.0095719	6.0898	3976300	1	1.44696	2.11326	Niben101Scf04331_359168-392306	Niben101Scf04331_359168-392306	Heat shock protein 70-interacting protein
83960	64096.9	81477	27974.5	28306.1	27476.3	16.3574	15.968	16.3141	14.7718	14.7888	14.7459	2.74048	0.000309236	0.00216114	10	10	8	21.5	21.5	18.6	63.977	0	102.7	1201600000	18	1.44431	11.6605	Niben101Scf01338_536846-545633;Niben044Scf00030095Ctg003_7408-14060;Niben101Scf00725_790019-802846	Niben101Scf01338_536846-545633;Niben044Scf00030095Ctg003_7408-14060	Protein decapping 5;Protein LSM14 B
229010	163071	216291	76242.8	80144.7	66399.7	17.8051	17.3151	17.7226	16.2183	16.2903	16.0189	2.73073	0.00111377	0.00325187	14	14	5	52.5	52.5	24.7	25.567	0	139.29	3781100000	43	1.43843	8.37108	Niben101Scf00897_338585-350294	Niben101Scf00897_338585-350294	Glutathione S-transferase U21
41138	32084.8	41251.8	14546.8	13486.8	14110.2	15.3282	14.9696	15.3322	13.8284	13.7193	13.7844	2.71628	0.000323709	0.00266055	8	8	6	14.8	14.8	11	58.939	0	91.944	549370000	13	1.43261	11.5246	Niben101Scf00893_178370-183440	Niben101Scf00893_178370-183440	Bifunctional dihydrofolate reductase-thymidylate synthase
7750.5	5245.7	7978.05	2953.41	2451.41	2341.67	12.9201	12.3569	12.9618	11.5282	11.2594	11.1933	2.70759	0.00298616	0.00396148	2	2	2	1.2	1.2	1.2	134.25	0	11.665	28280000	2	1.41931	6.44288	Nbv0.5scaffold159_515230-543548;Niben101Scf05881_295428-330610;Niben044Scf00009035Ctg004_24044-39227;Nbv0.5scaffold4470_120983-137644	Nbv0.5scaffold159_515230-543548;Niben101Scf05881_295428-330610;Niben044Scf00009035Ctg004_24044-39227;Nbv0.5scaffold4470_120983-137644	Mediator of RNA polymerase II transcription subunit 16;Mediator of RNA polymerase II transcription subunit 16;BnaA09g20140D protein;BnaA09g20140D protein
2898.8	1918.23	2425.95	996.927	1024.73	653.918	11.5012	10.9056	11.2443	9.96134	10.001	9.35296	2.70707	0.00599623	0.00662651	1	1	1	3.5	3.5	3.5	34.896	0.00063613	7.4998	137920000	1	1.44526	5.32231	Niben101Scf03733_99603-107605;Nbv0.3scaffold19633_14576-21633	Niben101Scf03733_99603-107605;Nbv0.3scaffold19633_14576-21633	COP9 signalosome complex subunit 6a;COP9 signalosome complex subunit 6a
43037	32379.6	45690	15449	15367.4	14712.6	15.3933	14.9828	15.4796	13.9152	13.9076	13.8448	2.65998	0.000838745	0.00233523	6	6	6	18.5	18.5	18.5	31.601	0	43.837	957410000	9	1.39603	9.01417	Niben101Scf07109_92989-108041;Niben101Scf05710_223034-230112	Niben101Scf07109_92989-108041;Niben101Scf05710_223034-230112	Ascorbate peroxidase;Ascorbate peroxidase
16559	12914.4	16731.6	5790.38	5798.19	5886.52	14.0153	13.6567	14.0303	12.4994	12.5014	12.5232	2.64405	0.000339678	0.00255507	3	3	2	17.1	17.1	13.9	24.813	0	24.062	79418000	4	1.39276	11.3832	Nbv0.3scaffold16710_29519-37628	Nbv0.3scaffold16710_29519-37628	Polyadenylate-binding protein 2
29396	23394.8	32982	10893	10415.9	11182.7	14.8433	14.5139	15.0094	13.4111	13.3465	13.449	2.63985	0.000735036	0.0025061	6	6	6	12.6	12.6	12.6	47.991	0	37.592	215890000	7	1.38668	9.3287	Niben101Scf11361_159346-162611;Niben101Scf04703_845380-848713	Niben101Scf11361_159346-162611;Niben101Scf04703_845380-848713	Putative uncharacterized protein At2g45260;Putative uncharacterized protein At2g45260
19149	18383.7	20711.6	7246.93	7478.5	7386.81	14.225	14.1661	14.3382	12.8232	12.8685	12.8507	2.63403	1.16088e-05	0.00505263	10	10	2	8.7	8.7	1.1	134.52	0	83.231	234240000	13	1.39561	26.7505	Nbv0.3scaffold31408_6531-15719	Nbv0.3scaffold31408_6531-15719	Splicing factor 3B subunit 3
20775	15283.2	21797.1	7381.54	7618.41	7152.6	14.3426	13.8997	14.4118	12.8497	12.8953	12.8042	2.61167	0.00109101	0.00329293	2	2	2	11.8	11.8	11.8	19.71	0	13.401	139810000	3	1.36828	8.41645	Niben101Scf05222_299490-304336;Niben101Scf02897_366297-371188;Niben101Scf00784_584-4714	Niben101Scf05222_299490-304336;Niben101Scf02897_366297-371188;Niben101Scf00784_584-4714	BnaC06g14260D protein;BnaC06g14260D protein;BnaC06g14260D protein
6989.6	4208.08	8014.6	2386.95	2614.93	2375.46	12.771	12.0389	12.9684	11.221	11.3526	11.214	2.60423	0.00968613	0.00975228	1	1	1	3.3	3.3	3.3	30.001	0.0050519	6.4211	18113000	2	1.33028	4.64659	Nbv0.3scaffold41002_1709-7267;Niben101Scf01841_437708-443919;Niben101Scf01841_445490-451869;Niben101Scf01841_438064-443992;Niben101Scf00713_306959-320015	Nbv0.3scaffold41002_1709-7267;Niben101Scf01841_437708-443919;Niben101Scf01841_445490-451869;Niben101Scf01841_438064-443992;Niben101Scf00713_306959-320015	Short-chain dehydrogenase TIC 32, chloroplastic;Short-chain dehydrogenase TIC 32, chloroplastic;Retinol dehydrogenase 12;Retinol dehydrogenase 13 (All-trans/9-cis);Retinol dehydrogenase 14
16153	12817	17836.8	6553.39	5775.3	5736.8	13.9795	13.6458	14.1226	12.678	12.4957	12.486	2.59095	0.000910724	0.00324932	8	1	1	24.5	2.3	2.3	35.694	0.00063171	7.4433	124310000	3	1.36271	8.82296	Niben101Scf01486_525204-532862	Niben101Scf01486_525204-532862	Expressed protein
99086	76810.5	95718.9	37545.7	33168.6	34481.8	16.5964	16.229	16.5465	15.1964	15.0175	15.0735	2.58199	0.000423728	0.00229249	11	11	11	19.8	19.8	19.8	53.582	0	121.27	1840700000	21	1.3615	10.755	Niben101Scf02807_313261-316700	Niben101Scf02807_313261-316700	Glycosyltransferase
6538.9	15837	6092.47	3650.24	3906.07	3589.52	12.6748	13.951	12.5728	11.8338	11.9315	11.8096	2.55418	0.053271	0.039983	3	3	3	10.4	10.4	10.4	18.7	0	17.833	243640000	4	1.20793	2.71482	Niben101Scf13002_326374-329870;Nbv0.5scaffold5589_15575-18967;Niben101Scf03293_163706-167038;Niben101Scf00015_178114-184250	Niben101Scf13002_326374-329870;Nbv0.5scaffold5589_15575-18967;Niben101Scf03293_163706-167038;Niben101Scf00015_178114-184250	60S ribosomal protein L21-1;60S ribosomal protein L21;60S ribosomal protein L21-1;60S ribosomal protein L21-1
52016	41039.1	55383.5	19995.1	18938.4	19205	15.6667	15.3247	15.7572	14.2874	14.209	14.2292	2.55319	0.000556582	0.00209386	12	12	12	7	7	7	226.01	0	87.546	610610000	18	1.34099	10.0251	Niben044Scf00012575Ctg002_12500-20682;Niben101Scf03064_288300-296574	Niben044Scf00012575Ctg002_12500-20682;Niben101Scf03064_288300-296574	Nuclear pore complex protein TPRa;Nuclear pore complex protein TPRa
22079	15711.7	23993.3	7792.55	8348.83	8125.85	14.4304	13.9396	14.5503	12.9279	13.0274	12.9883	2.54598	0.00217914	0.0028361	5	5	5	13.8	13.8	13.8	45.696	0	44.073	291060000	9	1.32558	7.01111	Niben101Scf06761_47474-54902;Niben101Scf01213_136219-144096;Niben044Scf00018084Ctg007_1372-8916;Niben101Scf15373_5696-12350;Niben101Scf21935_3674-55656;Nbv0.3scaffold23783_2089-18797;Niben101Scf03445_88447-91230;Niben101Scf00650_638816-643186;Niben044Scf00029951Ctg005_1-14619;Niben101Scf02465_83174-99320;Nbv0.3scaffold52886_1178-8420;Nbv0.3scaffold83711_1-6475;Niben101Scf01078_77832-89290;Niben10…	Niben101Scf06761_47474-54902;Niben101Scf01213_136219-144096;Niben044Scf00018084Ctg007_1372-8916;Niben101Scf15373_5696-12350	Homeobox protein knotted-1-like 3;Homeobox protein knotted-1-like 3;Homeobox protein knotted-1-like 3;Homeobox protein knotted-1-like LET12
45988	38280.8	43088	16886.1	16905.7	16283.3	15.489	15.2243	15.395	14.0435	14.0452	13.9911	2.54331	7.19107e-05	0.00101053	17	17	2	9.1	9.1	1.5	223.01	0	119.26	599930000	23	1.34281	16.8975	Nbv0.5scaffold2851_3689-35642	Nbv0.5scaffold2851_3689-35642	Protein MOR1
39003	33612.7	40536.1	15206.3	14644.2	14654.6	15.2513	15.0367	15.3069	13.8924	13.838	13.8391	2.54245	9.11053e-05	0.000888889	9	9	8	27.2	27.2	24.9	34.254	0	107.75	887140000	11	1.34182	15.9153	Niben101Scf01374_131119-135283;Nbv0.5scaffold5168_51616-63703;Niben044Scf00041863Ctg001_1-4336;Niben101Scf04494_103474-110165	Niben101Scf01374_131119-135283;Nbv0.5scaffold5168_51616-63703	Hydroxyphenylpyruvate reductase;Hydroxyphenylpyruvate reductase
5392.7	5376.13	6049.27	2347	2052.77	2216.34	12.3968	12.3924	12.5625	11.1966	11.0033	11.114	2.54199	7.02604e-05	0.00104348	2	2	2	3	3	3	35.222	0	11.794	45106000	2	1.34592	16.997	Niben101Scf01739_941595-951096;Niben101Scf03525_70380-79870	Niben101Scf01739_941595-951096;Niben101Scf03525_70380-79870	Choline-phosphate cytidylyltransferase B;Choline-phosphate cytidylyltransferase 1
6156.5	3622.96	5537.05	1910.22	2052.77	2122.15	12.5879	11.823	12.4349	10.8995	11.0033	11.0513	2.51703	0.00550085	0.00610697	2	2	2	16.4	16.4	16.4	14.004	0.00069955	10.794	586770000	2	1.29718	5.45155	Niben101Scf05449_57106-60513;Nbv0.5scaffold2591_116916-120101;Niben101Scf01146_418340-422041;Niben101Scf00551_654997-658113	Niben101Scf05449_57106-60513;Nbv0.5scaffold2591_116916-120101;Niben101Scf01146_418340-422041;Niben101Scf00551_654997-658113	AT4g29480/F17A13_300;AT4g29480/F17A13_300;Copia-like retroelement pol polyprotein;AT4g29480/F17A13_300
13525	11123.2	12097	4749.28	4961.8	5024.13	13.7233	13.4413	13.5624	12.2135	12.2767	12.2947	2.4937	0.0001037	0.000780488	6	4	4	17	13.3	13.3	47.786	0	49.211	529390000	7	1.31406	15.4016	Niben101Scf00570_204104-210477	Niben101Scf00570_204104-210477	Protein LSM14 B
6345.7	4875.69	5363.9	2282.92	2283.73	2099.53	12.6316	12.2514	12.3891	11.1567	11.1572	11.0358	2.48798	0.000380225	0.00242678	8	2	2	51.8	11.3	11.3	19.763	0.00035361	11.027	17938000	2	1.30744	11.0586	Niben101Scf04737_40189-46021	Niben101Scf04737_40189-46021	ATP synthase subunit D
3418.4	9792.72	2975.16	2136.13	1866.29	2553.54	11.7391	13.2575	11.5388	11.0608	10.866	11.3183	2.46894	0.120882	0.0978245	3	3	3	10.2	10.2	10.2	44.577	0	18.451	155660000	4	1.09678	1.96484	Niben101Scf10390_43569-56591;Nbv0.3scaffold322_129476-137593;Niben101Scf14210_124631-132800	Niben101Scf10390_43569-56591;Nbv0.3scaffold322_129476-137593;Niben101Scf14210_124631-132800	Pyruvate dehydrogenase E1 component subunit beta;Pyruvate dehydrogenase E1 component beta subunit;Pyruvate dehydrogenase E1 component beta subunit
9913.8	10404.2	9328.6	4589.82	3471.69	4009.52	13.2752	13.3449	13.1874	12.1642	11.7614	11.9692	2.45601	0.000475187	0.00219697	3	3	3	11.3	11.3	11.3	42.531	0	20.482	87554000	5	1.30423	10.4423	Niben101Scf07372_14513-22448;Nbv0.3scaffold35381_1432-7293	Niben101Scf07372_14513-22448;Nbv0.3scaffold35381_1432-7293	Bifunctional riboflavin kinase/FMN phosphatase;Bifunctional riboflavin kinase/FMN phosphatase
3952.3	2784.86	3509.86	1491.49	1366.19	1321.32	11.9485	11.4434	11.7772	10.5425	10.4159	10.3678	2.45203	0.00123414	0.00309005	3	3	1	7.8	7.8	2.9	37.27	0	19.434	87996000	3	1.28094	8.14891	Niben101Scf05552_220670-236999	Niben101Scf05552_220670-236999	Fructokinase
1936.3	2501.91	2350.89	1074.54	693.7	1039	10.9191	11.2888	11.199	10.0695	9.43817	10.021	2.41842	0.00503468	0.00554615	4	1	1	6	2.3	2.3	69.157	0.00093604	7.2884	7881000	1	1.29274	5.58689	Niben101Scf08050_13743-18185	Niben101Scf08050_13743-18185	BTB/POZ domain-containing protein At1g67900
1151.2	1124.35	1258.25	506.433	515.846	448.887	10.1689	10.1349	10.2972	8.98423	9.0108	8.81021	2.40204	9.33806e-05	0.000872727	1	1	1	2.6	2.6	2.6	59.839	0.0018121	6.9904	7719200	1	1.26525	15.8162	Niben101Scf10058_42832-58966;Niben101Scf10058_40989-58885	Niben101Scf10058_42832-58966;Niben101Scf10058_40989-58885	Carotenoid cleavage oxygenase;Carotenoid cleavage oxygenase
50683	33935.3	54244.5	20549.3	17400.8	20166.6	15.6292	15.0505	15.7272	14.3268	14.0869	14.2997	2.38938	0.00537127	0.00585714	11	11	11	8.3	8.3	8.3	163.29	0	78.984	617540000	18	1.23118	5.48772	Niben101Scf11161_127311-193816;Nbv0.5scaffold4020_18344-60705	Niben101Scf11161_127311-193816;Nbv0.5scaffold4020_18344-60705	DExH-box ATP-dependent RNA helicase DExH7, chloroplastic;Putative ATP-dependent RNA helicase DHX57
776.28	1131.38	868.622	507.357	410.582	246.729	9.60043	10.1439	9.76258	8.98686	8.68153	7.94678	2.38375	0.020367	0.0169846	2	1	1	10.9	6.9	6.9	22.337	0.00065811	8.1082	20809000	1	1.29724	3.72604	Niben101Scf00944_756107-761486	Niben101Scf00944_756107-761486	Glycolipid transfer protein 1
5222.9	3979.08	5668.18	2047.06	2123.37	2080.72	12.3506	11.9582	12.4687	10.9993	11.0521	11.0229	2.37879	0.00134829	0.00352403	2	2	2	5.8	5.8	5.8	34.654	0	11.484	38852000	3	1.23439	7.96168	Niben101Scf09846_128279-136878	Niben101Scf09846_128279-136878	Putative quinone-oxidoreductase homolog, chloroplastic
2698.3	2976.26	2603.56	1233.07	1050.28	1202.97	11.3978	11.5393	11.3463	10.268	10.0366	10.2324	2.37446	0.000172242	0.00130178	7	1	1	13.1	2	2	68.145	1	-2	37777000	1	1.2488	13.5393	Niben101Scf06200_206564-215751	Niben101Scf06200_206564-215751	MACPF domain-containing protein NSL1
705.96	1774.26	695.676	490.387	306.573	540.989	9.46344	10.793	9.44227	8.93778	8.26009	9.07945	2.3737	0.0904457	0.0688138	1	1	1	0.9	0.9	0.9	103.75	0.0042686	6.4964	7851600	1	1.14046	2.22165	Niben101Scf03985_333930-343029;Niben044Scf00011644Ctg007_2487-9428	Niben101Scf03985_333930-343029;Niben044Scf00011644Ctg007_2487-9428	Uncharacterized protein At5g05190 family;Uncharacterized protein At5g05190 family
3427.4	3357.45	3450.4	1592.23	1425.17	1309.94	11.7429	11.7132	11.7525	10.6368	10.4769	10.3553	2.36525	0.000111229	0.00075	2	1	1	34.9	19.8	19.8	9.575	0.00067476	8.9128	32554000	4	1.24652	15.1303	Niben101Scf01808_84115-86635;Niben044Scf00020875Ctg009_23439-26433	Niben101Scf01808_84115-86635;Niben044Scf00020875Ctg009_23439-26433	40S ribosomal protein S27-2;40S ribosomal protein S27-2
322.66	321.653	258.862	206.309	110.151	66.0214	8.33387	8.32936	8.01604	7.68867	6.78333	6.04486	2.36136	0.0463987	0.0351717	20	1	1	19.7	2	2	117.28	0.00068658	9.9173	13510000	1	1.38747	2.84994	Niben044Scf00015734Ctg029_40171-62094	Niben044Scf00015734Ctg029_40171-62094	Synaptojanin, N-terminal
2645	2991.08	3419.3	1394.9	980.607	1460.17	11.369	11.5465	11.7395	10.4459	9.93753	10.5119	2.36083	0.00400528	0.00505964	2	2	2	4.8	4.8	4.8	66.153	0	11.508	36446000	2	1.2532	5.94923	Niben101Scf01529_449380-457157;Niben044Scf00003675Ctg002_12508-20238	Niben101Scf01529_449380-457157;Niben044Scf00003675Ctg002_12508-20238	External alternative NAD(P)H-ubiquinone oxidoreductase B2, mitochondrial;External alternative NAD(P)H-ubiquinone oxidoreductase B2, mitochondrial
20330	13392.9	17966.6	7755.31	7515.09	6649.45	14.3113	13.7092	14.133	12.921	12.8756	12.699	2.35811	0.00308832	0.00425827	2	2	1	4.6	4.6	2	51.04	0	14.218	83683000	3	1.21932	6.38462	Niben101Scf15007_45229-48590;Niben044Scf00061802Ctg001_167-3620	Niben101Scf15007_45229-48590;Niben044Scf00061802Ctg001_167-3620	Malonyltransferase;Chloramphenicol acetyltransferase-like domain-containing protein
25764	24334.9	33272.2	13321	11158.6	10993.2	14.6531	14.5707	15.022	13.7014	13.4459	13.4243	2.35029	0.00175212	0.00315574	6	6	6	7.7	7.7	7.7	69.805	0	35.822	685930000	8	1.22475	7.42966	Niben101Scf06222_119205-127471;Niben044Scf00015198Ctg004_4099-12762;Niben044Scf00020271Ctg000_876-6872	Niben101Scf06222_119205-127471;Niben044Scf00015198Ctg004_4099-12762;Niben044Scf00020271Ctg000_876-6872	Calmodulin-binding protein;Calmodulin-binding protein;Calmodulin-binding protein 60 B
11357	11204.5	8949.26	5233.03	3763.72	4475.21	13.4713	13.4518	13.1275	12.3534	11.8779	12.1277	2.33899	0.00224315	0.0028	2	2	2	10.4	10.4	10.4	29.582	0	99.601	179770000	3	1.23051	6.95714	Niben101Scf08390_351606-355409	Niben101Scf08390_351606-355409	Short chain alcohol dehydrogenase, putative
1251.8	1521.46	1137.91	701.308	387.837	588.292	10.2898	10.5712	10.1522	9.4539	8.59931	9.20039	2.33163	0.0112753	0.011423	1	1	1	5.5	5.5	5.5	29.488	0.0018282	7.0661	5421800	1	1.2532	4.44671	Niben044Scf00028155Ctg006_694-5506;Niben101Scf07365_182287-204574;Nbv0.3scaffold57448_1-10262	Niben044Scf00028155Ctg006_694-5506;Niben101Scf07365_182287-204574;Nbv0.3scaffold57448_1-10262	Fatty acid amide hydrolase;Fatty acid amide hydrolase;Fatty acid amide hydrolase
2148.7	2513.86	2384.38	1090.15	900.964	1031.8	11.0693	11.2957	11.2194	10.0903	9.81533	10.0109	2.33117	0.000315212	0.00212093	4	1	1	3.7	1.4	1.4	97.376	0.00065232	7.9536	146210000	1	1.22258	11.6034	Niben101Scf00463_57748-64098	Niben101Scf00463_57748-64098	Probable alpha,alpha-trehalose-phosphate synthase [UDP-forming] 7
8341.7	5285.09	7819.96	3125.61	3271.44	2835.49	13.0261	12.3677	12.9329	11.6099	11.6757	11.4694	2.32295	0.00515667	0.00563914	2	2	2	3.6	3.6	3.6	75.361	0	13.9	66149000	2	1.19059	5.55003	Niben101Scf05402_184671-195661	Niben101Scf05402_184671-195661	H/ACA ribonucleoprotein complex non-core subunit NAF1
1238.6	612.157	1429.43	444.224	451.91	517.392	10.2745	9.25776	10.4812	8.79514	8.81989	9.01511	2.32057	0.0426665	0.0329955	1	1	1	2.8	2.8	2.8	36.149	0.0095745	6.0898	8698900	1	1.12777	2.93346	Niben044Scf00010174Ctg000_1-12897	Niben044Scf00010174Ctg000_1-12897	Heat shock protein 70-interacting protein
6950.4	9623.34	8089.44	3342.28	3545.88	3751.95	12.7629	13.2323	12.9818	11.7066	11.7919	11.8734	2.31794	0.00112456	0.00323573	24	4	0	42.6	10.5	0	65.635	0	35.317	223000000	8	1.20168	8.34998	Niben101Scf03905_143316-150067;Niben044Scf00043817Ctg001_159-7122	Niben101Scf03905_143316-150067;Niben044Scf00043817Ctg001_159-7122	ATP-citrate (pro-S-)-lyase;ATP-citrate (pro-S-)-lyase
3082.1	6023.58	4496.12	2104.62	1942.2	1823.82	11.5897	12.5564	12.1345	11.0394	10.9235	10.8328	2.31692	0.0153497	0.0135722	1	1	1	2	2	2	64.743	0.0018382	7.1134	56039000	2	1.16167	4.05992	Niben101Scf02804_31923-39899	Niben101Scf02804_31923-39899	Zeta-carotene desaturase, chloroplastic/chromoplastic
2111.5	2154.26	2203.49	922.675	917.323	964.068	11.0441	11.073	11.1056	9.84968	9.84129	9.91299	2.3071	1.93611e-06	0.0192	3	1	1	9.8	3.6	3.6	35.022	0.0039909	6.509	23268000	1	1.20622	41.9174	Niben044Scf00011481Ctg019_538-5775;Niben101Scf04444_920163-928360;Niben101Scf04739_159558-165435	Niben044Scf00011481Ctg019_538-5775;Niben101Scf04444_920163-928360;Niben101Scf04739_159558-165435	Farnesyl pyrophosphate synthase1;Farnesyl diphosphate synthase;Farnesyl pyrophosphate synthase
960.29	2009.87	1075.6	579.447	640.641	540.813	9.90733	10.9729	10.0709	9.17853	9.32337	9.07898	2.29755	0.0294965	0.0221018	1	1	1	1.5	1.5	1.5	65.682	0.0050321	6.4063	7014500	1	1.12341	3.31571	Nbv0.3scaffold40856_55-8383;Niben101Scf04124_440754-449107	Nbv0.3scaffold40856_55-8383;Niben101Scf04124_440754-449107	Phosphatidate cytidylyltransferase;Phosphatidate cytidylyltransferase
3164.1	6930.11	2531.88	1675.44	1375.09	2455.75	11.6276	12.7587	11.306	10.7103	10.4253	11.262	2.29303	0.0950067	0.0725771	1	1	1	2.2	2.2	2.2	45.988	0.00064683	7.7245	23054000	1	1.09822	2.17753	Niben044Scf00006643Ctg011_1756-7578;Niben101Scf00911_357883-364155;Nbv0.3scaffold6112_18692-24348;Niben101Scf01284_193019-207173	Niben044Scf00006643Ctg011_1756-7578;Niben101Scf00911_357883-364155;Nbv0.3scaffold6112_18692-24348;Niben101Scf01284_193019-207173	Sucrose-phosphatase 1;Sucrose-phosphatase 2;Sucrose-phosphatase 2;Sucrose-phosphatase 1
15983	9940.08	18901.6	6759.24	6101.55	6733.12	13.9642	13.279	14.2062	12.7226	12.575	12.7171	2.28768	0.0153174	0.0135841	3	3	3	4.4	4.4	4.4	73.679	0	17.244	246160000	5	1.14495	4.06248	Niben101Scf20077_124130-134752;Niben044Scf00007942Ctg018_2672-7085;Nbv0.5scaffold1588_106573-116395;Niben101Scf08308_113772-117595;Niben044Scf00024841Ctg002_8872-17395;Niben101Scf09596_189561-197545;Niben101Scf02829_921379-926208;Niben101Scf09547_121768-127150;Nbv0.3scaffold71266_8833-14221	Niben101Scf20077_124130-134752;Niben044Scf00007942Ctg018_2672-7085;Nbv0.5scaffold1588_106573-116395	Type IV inositol polyphosphate 5-phosphatase 3;Type I inositol-1,4,5-trisphosphate 5-phosphatase 1;Type I inositol polyphosphate 5-phosphatase 1
2437.4	1728.36	2152.87	847.922	995.459	919.329	11.2511	10.7552	11.0721	9.72779	9.95922	9.84444	2.28711	0.00177359	0.00313646	2	2	2	24.7	24.7	24.7	16.734	0	12.147	29282000	2	1.18231	7.40571	Nbv0.3scaffold16577_2418-4867;Niben101Scf10329_388615-391064	Nbv0.3scaffold16577_2418-4867;Niben101Scf10329_388615-391064	;
12368	13863.8	12764.7	6091.83	5763.17	5246.06	13.5943	13.759	13.6399	12.5727	12.4926	12.357	2.28035	0.000117814	0.000716418	4	4	4	6	6	6	88.733	0	27.615	186800000	6	1.1903	14.9111	Nbv0.3scaffold26608_16496-27103;Niben044Scf00011335Ctg004_13705-24184;Niben101Scf07474_36027-56329;Nbv0.5scaffold6181_34923-54861;Nbv0.3scaffold62127_2920-11321	Nbv0.3scaffold26608_16496-27103;Niben044Scf00011335Ctg004_13705-24184;Niben101Scf07474_36027-56329;Nbv0.5scaffold6181_34923-54861;Nbv0.3scaffold62127_2920-11321	Transcriptional corepressor SEUSS;Transcriptional corepressor SEUSS;Transcriptional corepressor SEUSS;Transcriptional corepressor SEUSS;Transcriptional corepressor SEUSS
18050	14172.9	16680.3	7579.88	7035.16	6984.96	14.1397	13.7909	14.0259	12.888	12.7804	12.77	2.26404	0.000429479	0.00226562	2	2	2	15.6	15.6	15.6	25.578	0	13.632	74423000	2	1.17268	10.7178	Niben101Scf04926_83526-110129;Nbv0.3scaffold4939_47226-64561;Niben101Scf04926_60563-64209;Niben044Scf00019490Ctg000_109-3839;Nbv0.5scaffold1168_483966-491350;Niben101Scf00163_1076744-1079766	Niben101Scf04926_83526-110129;Nbv0.3scaffold4939_47226-64561;Niben101Scf04926_60563-64209;Niben044Scf00019490Ctg000_109-3839;Nbv0.5scaffold1168_483966-491350;Niben101Scf00163_1076744-1079766	Polyadenylate-binding protein 2;Polyadenylate-binding protein 1;Polyadenylate-binding protein 2;Polyadenylate-binding protein 2;Polyadenylate-binding protein 2;Polyadenylate-binding protein 2
1417.8	1316.17	1627.12	704.666	522.72	701.625	10.4694	10.3621	10.6681	9.46079	9.02989	9.45456	2.26079	0.00215234	0.00286778	1	1	1	1.4	1.4	1.4	135.28	0.00035638	11.184	46784000	2	1.18481	7.03429	Niben101Scf08446_160242-172202	Niben101Scf08446_160242-172202	DNA-directed RNA polymerase II subunit 2
3879.8	3959.43	3782.93	1926.55	1606.12	1658.96	11.9218	11.9511	11.8853	10.9118	10.6494	10.6961	2.23863	0.000148761	0.00141026	3	3	3	2.4	2.4	2.4	194.13	0	24.573	45014000	5	1.16697	14.0535	Nbv0.3scaffold1917_1757-9929	Nbv0.3scaffold1917_1757-9929
1901.1	4518.05	1717.34	1088.87	1442.1	1104.09	10.8926	12.1415	10.746	10.0886	10.494	10.1086	2.23834	0.0897444	0.0683127	1	1	1	1	1	1	128.03	0.0025818	6.5635	10399000	1	1.02962	2.22866	Niben101Scf00955_377066-420806;Niben044Scf00010599Ctg000_1-43174	Niben101Scf00955_377066-420806;Niben044Scf00010599Ctg000_1-43174	Plasmalemma Na+/H+ antiporter;Plasmalemma Na+/H+ antiporter
18126	12242.8	14009.5	6754.3	7126.78	5990.7	14.1458	13.5797	13.7741	12.7216	12.799	12.5485	2.23323	0.00326661	0.00426606	3	3	3	11.4	11.4	11.4	24.939	0	28.22	314540000	5	1.14347	6.28843	Niben101Scf00152_2515946-2522425;Nbv0.3scaffold44264_9290-14704;Niben101Scf09962_13294-28079;Niben101Scf04717_331091-338517	Niben101Scf00152_2515946-2522425;Nbv0.3scaffold44264_9290-14704	Cytokinin riboside 5-monophosphate phosphoribohydrolase LOG1;Cytokinin riboside 5-monophosphate phosphoribohydrolase LOG7
11781	11636.4	13244.7	5617.11	4889.33	5917.08	13.5242	13.5064	13.6931	12.4556	12.2554	12.5307	2.2323	0.000332948	0.00258929	7	7	4	16.3	16.3	10.8	83.199	0	51.346	495880000	8	1.16065	11.4418	Niben101Scf00920_636456-645192	Niben101Scf00920_636456-645192	Transcriptional corepressor LEUNIG_HOMOLOG
5280.7	6619.97	4941.25	2586.08	2564.7	2401.83	12.3665	12.6926	12.2707	11.3366	11.3246	11.2299	2.22995	0.000970437	0.00318817	7	1	0	8.3	1.5	0	98.24	0.00066335	8.3116	57127000	2	1.14625	8.67803	Niben101Scf03213_242773-247352	Niben101Scf03213_242773-247352	Septin and tuftelin-interacting protein 1 homolog 1
9993.5	13524.2	9471.08	5511.42	4805.24	4514.73	13.2868	13.7233	13.2093	12.4282	12.2304	12.1404	2.22425	0.00325664	0.00428571	1	1	1	2.2	2.2	2.2	54.741	0.003992	6.5113	31439000	2	1.1401	6.29363	Niben101Scf00074_98981-104652	Niben101Scf00074_98981-104652	Serine/threonine-protein kinase STN8, chloroplastic
8334.3	16430.7	7890.88	5141.3	4818.37	4796.46	13.0249	14.0041	12.946	12.3279	12.2343	12.2278	2.21304	0.0360302	0.0267164	4	4	4	14.1	14.1	14.1	34.127	0	24.542	396580000	5	1.06164	3.10545	Niben044Scf00027169Ctg004_1-4895;Niben101Scf09157_90466-95894;Niben101Scf10158_271683-282786	Niben044Scf00027169Ctg004_1-4895;Niben101Scf09157_90466-95894;Niben101Scf10158_271683-282786	LL-diaminopimelate aminotransferase;LL-diaminopimelate aminotransferase;LL-diaminopimelate aminotransferase, chloroplastic
1432.9	1732.42	1710.03	891.743	711.91	606.791	10.4847	10.7586	10.7398	9.80048	9.47555	9.24506	2.2056	0.00328098	0.00424658	1	1	1	3.8	3.8	3.8	35.575	0.0050491	6.4161	27969000	1	1.154	6.28095	Niben044Scf00007385Ctg005_682-6749;Niben101Scf00337_362828-368841	Niben044Scf00007385Ctg005_682-6749;Niben101Scf00337_362828-368841	MPB2C-like protein;MPB2C-like protein
1615.3	1823.38	1755.09	821.357	860.497	680.585	10.6576	10.8324	10.7773	9.68187	9.74903	9.41063	2.19848	0.000589182	0.00199313	1	1	1	2.5	2.5	2.5	45.462	0.0057346	6.2704	15409000	1	1.14193	9.87871	Niben101Scf03340_239092-256987	Niben101Scf03340_239092-256987	Lariat debranching enzyme
1852.2	1297.54	1691.81	583.392	717.643	915.802	10.855	10.3416	10.7244	9.18832	9.48712	9.83889	2.18399	0.00950708	0.00943673	2	2	2	6.6	6.6	6.6	30.368	0	11.786	6890500	2	1.13553	4.67159	Niben101Scf00425_291244-296797	Niben101Scf00425_291244-296797	5-formyltetrahydrofolate cyclo-ligase, mitochondrial
1211.9	1428.89	1481.14	537.265	635.016	719.235	10.2431	10.4807	10.5325	9.06949	9.31065	9.49032	2.17917	0.00171343	0.00322176	1	1	1	2.7	2.7	2.7	40.84	0.0054825	6.2859	14934000	1	1.12859	7.47373	Niben044Scf00004071Ctg001_1-5897;Nbv0.3scaffold39781_1-9713;Niben101Scf13527_62670-73162	Niben044Scf00004071Ctg001_1-5897;Nbv0.3scaffold39781_1-9713;Niben101Scf13527_62670-73162	BnaC09g16070D protein;BnaC09g16070D protein;Mediator of RNA polymerase II transcription subunit 8
594.33	1093.26	677.064	307.176	383.862	394.678	9.21512	10.0944	9.40315	8.26292	8.58445	8.62453	2.17797	0.0205672	0.0172428	1	1	1	2.9	2.9	2.9	53.168	0.0020759	6.8502	1960200	1	1.08026	3.71483	Niben101Scf00421_96494-107015	Niben101Scf00421_96494-107015	Monodehydroascorbate reductase 5, mitochondrial
12168	12679	16603.9	5027.24	7619.13	6386.74	13.5708	13.6302	14.0192	12.2956	12.8954	12.6409	2.17783	0.00722379	0.00733483	1	1	1	2.3	2.3	2.3	42.622	0.0098169	6.0786	29075000	2	1.12945	5.05144	Niben101Scf05385_378292-384792	Niben101Scf05385_378292-384792	S-(hydroxymethyl)glutathione dehydrogenase
63864	40662.3	64355.9	25537.9	26554.7	25663.9	15.9627	15.3114	15.9738	14.6403	14.6967	14.6474	2.17194	0.00775233	0.00774863	9	9	9	33.7	33.7	33.7	28.574	0	56.467	1355800000	16	1.08781	4.95161	Niben101Scf07459_126085-132534;Niben101Scf04895_36267-42144	Niben101Scf07459_126085-132534	Phosphomannomutase
1047.7	749.812	628.285	317.215	394.682	407.622	10.033	9.55039	9.29528	8.30932	8.62455	8.67109	2.16682	0.0111089	0.0114185	2	2	1	6.7	6.7	3.6	25.691	0.00068918	10.169	24580000	1	1.09124	4.46599	Niben101Scf02325_162475-165235	Niben101Scf02325_162475-165235	Tau class glutathione S-transferase
9362.7	5294.15	8507.4	3865.41	3276.89	3583.28	13.1927	12.3702	13.0545	11.9164	11.6781	11.8071	2.15972	0.0152375	0.013443	2	2	2	4.2	4.2	4.2	58.833	0	12.932	134070000	2	1.07194	4.06883	Niben101Scf05956_108163-116145;Niben101Scf02705_317248-325567;Niben101Scf00428_1809858-1818806;Niben101Scf03852_21978-30326;Niben101Scf16530_16447-26754;Niben101Scf15496_278151-285043	Niben101Scf05956_108163-116145;Niben101Scf02705_317248-325567;Niben101Scf00428_1809858-1818806;Niben101Scf03852_21978-30326;Niben101Scf16530_16447-26754;Niben101Scf15496_278151-285043	GATA transcription factor 26;BnaA01g08480D protein;GATA transcription factor 26;GATA transcription factor 26;GATA transcription factor 26;GATA transcription factor 26
23322	22413.2	24634.8	11647.6	10621.9	10517.8	14.5094	14.4521	14.5884	13.5077	13.3748	13.3605	2.14626	5.62914e-05	0.0012973	9	9	9	16.8	16.8	16.8	59.647	0	58.415	262850000	10	1.10228	17.9763	Niben101Scf13057_13493-17895	Niben101Scf13057_13493-17895	SWI/SNF complex component SNF12 homolog
3203.6	3321.38	3192.16	1424.83	1479.56	1652.94	11.6455	11.6976	11.6403	10.4766	10.531	10.6908	2.1322	8.13047e-05	0.000941176	2	2	2	10.2	10.2	10.2	38.26	0	17.821	60624000	2	1.09501	16.3806	Niben101Scf01451_747791-756859;Nbv0.5scaffold650_452457-458514	Niben101Scf01451_747791-756859;Nbv0.5scaffold650_452457-458514	Ubiquitin carboxyl-terminal hydrolase 2;Ubiquitin carboxyl-terminal hydrolase 2
1712.7	1096.23	1975.04	697.205	724.89	822.43	10.7421	10.0983	10.9477	9.44544	9.50162	9.68375	2.13139	0.0166735	0.014461	1	1	1	10.5	10.5	10.5	16.096	0.00067431	8.897	18910000	1	1.05242	3.9603	Niben101Scf02626_70943-77378;Nbv0.3scaffold2722_28016-34081	Niben101Scf02626_70943-77378;Nbv0.3scaffold2722_28016-34081	BnaC01g22270D protein;Predicted protein
3059.9	3205.86	3415.05	1326.09	1553.89	1666.82	11.5793	11.6465	11.7377	10.373	10.6017	10.7029	2.12915	0.000529172	0.00213235	3	3	3	5.7	5.7	5.7	73.039	0	19.537	62766000	3	1.09531	10.1566	Niben101Scf04994_50420-71429;Nbv0.3scaffold39635_6199-19594;Niben101Scf01490_7112-13123;Niben101Scf03050_361233-365132;Niben101Scf01701_1351988-1355818;Niben101Scf38556_33242-42464;Nbv0.3scaffold11520_30261-37895;Niben044Scf00006998Ctg010_2358-9049;Niben101Scf07346_193487-201772;Niben101Scf08488_446559-454580;Niben101Scf02029_225601-235415;Niben101Scf01189_154970-162721;Niben101Scf03302_38624-445…	Niben101Scf04994_50420-71429;Nbv0.3scaffold39635_6199-19594	BEL1-like homeodomain protein 2;BEL1-like homeodomain protein 2
2460.4	1802.21	2409.58	1109.63	987.997	1037.53	11.2647	10.8155	11.2346	10.1159	9.94836	10.0189	2.12818	0.00213818	0.0028839	1	1	1	3.1	3.1	3.1	36.506	0.0020655	6.8143	19232000	1	1.07721	7.04668	Niben101Scf04820_131478-136108	Niben101Scf04820_131478-136108	Caffeoylshikimate esterase
4695.3	3329.68	3701.33	1659.83	1942.42	1929.16	12.197	11.7012	11.8538	10.6968	10.9236	10.9138	2.11995	0.00283986	0.0040261	2	2	2	4.7	4.7	4.7	63.955	0	12.393	54928000	2	1.07259	6.53073	Niben101Scf02114_257632-274132	Niben101Scf02114_257632-274132	MACPF domain-containing protein At1g14780
42473	36418.4	54571.8	21611.2	20311.7	21449.3	15.3743	15.1524	15.7359	14.3995	14.31	14.3886	2.10602	0.00361118	0.00434543	9	9	9	20.9	20.9	20.9	52.275	0	86.962	748800000	14	1.05478	6.11959	Niben101Scf17514_159229-168874	Niben101Scf17514_159229-168874	AT4g00830/A_TM018A10_14
4970.5	6163.32	5158.36	2732.15	2660.35	2361.5	12.2792	12.5895	12.3327	11.4158	11.3774	11.2055	2.10113	0.000763209	0.00245373	4	3	3	6.4	4.9	4.9	59.215	0	19.056	56699000	4	1.06755	9.23805	Niben101Scf08806_304421-340009;Niben101Scf14935_46451-55046;Niben101Scf07152_169454-175692;Niben101Scf02502_647339-657711;Nbv0.3scaffold2048_69882-78728;Niben101Scf05800_346104-351156;Niben101Scf00600_68820-73858;Nbv0.5scaffold3521_97622-103993	Niben101Scf08806_304421-340009;Niben101Scf14935_46451-55046;Niben101Scf07152_169454-175692;Niben101Scf02502_647339-657711;Nbv0.3scaffold2048_69882-78728;Niben101Scf05800_346104-351156;Niben101Scf00600_68820-73858;Nbv0.5scaffold3521_97622-103993	Serine/threonine protein phosphatase 2A 59 kDa regulatory subunit B eta isoform;Serine/threonine protein phosphatase 2A 57 kDa regulatory subunit B iota isoform;Putative uncharacterized protein Sb06g020625;Serine/threonine protein phosphatase 2A 57 k
588.88	760.195	626.878	301.083	355.987	288.236	9.20183	9.57023	9.29204	8.23402	8.47568	8.17111	2.09028	0.00183598	0.00306773	1	1	1	3.9	3.9	3.9	29.276	0.0042541	6.4825	19235000	1	1.0611	7.33813	Niben101Scf14778_31038-35121	Niben101Scf14778_31038-35121	Predicted protein
10094	10426.2	10571.1	5087.1	5175.4	4621.77	13.3012	13.3479	13.3678	12.3126	12.3375	12.1742	2.08887	4.0507e-05	0.00171429	3	3	2	8.4	8.4	6.1	47.185	0	23.503	123550000	5	1.06422	19.5329	Niben101Scf01521_798236-804926;Nbv0.3scaffold36224_13686-20166	Niben101Scf01521_798236-804926;Nbv0.3scaffold36224_13686-20166	Putative uncharacterized protein At1g27090;Putative uncharacterized protein At1g27090
830.83	1662.55	1124.82	691.169	537.307	504.206	9.69841	10.6992	10.1355	9.43289	9.0696	8.97787	2.08821	0.0339424	0.0256083	24	1	1	30.8	1.8	1.8	107.92	0	11.45	34522000	1	1.01757	3.1674	Nbv0.5scaffold886_310895-317083;Niben044Scf00032591Ctg023_7568-13757;REV__Nbv0.3scaffold1369_58791-66156	Nbv0.5scaffold886_310895-317083;Niben044Scf00032591Ctg023_7568-13757	Protein CHUP1, chloroplastic;Chloroplast unusual positioning 1A
7594.4	5437.19	7549.83	2579.14	3929.67	3376.41	12.8907	12.4086	12.8822	11.3327	11.9402	11.7213	2.08204	0.0112213	0.0114565	2	2	2	3.5	3.5	3.5	62.232	0	15.983	31306000	2	1.06249	4.45294	Niben101Scf01695_3406-11387;Niben101Scf02852_47168-57451	Niben101Scf01695_3406-11387;Niben101Scf02852_47168-57451	OBERON-like protein;Protein OBERON 2
3526.7	5392.22	3008.54	1817.21	1916.59	1996.68	11.7841	12.3967	11.5549	10.8275	10.9043	10.9634	2.08141	0.0163345	0.0138859	2	2	2	4.8	4.8	4.8	72.634	0.00035311	11	20807000	2	1.01347	3.98488	Nbv0.5scaffold4106_73284-93581;Niben101Scf01768_197469-230374;Niben101Scf02908_291483-321649	Nbv0.5scaffold4106_73284-93581;Niben101Scf01768_197469-230374;Niben101Scf02908_291483-321649	Transportin-1;Transportin-1;Transportin-1
6066.4	14368.5	5694.69	3915.1	4112.78	4535.96	12.5666	13.8106	12.4754	11.9348	12.0059	12.1472	2.07975	0.101603	0.0781498	2	2	2	5.5	5.5	5.5	27.068	0.00069348	10.571	39612000	2	0.921575	2.11771	Niben101Scf07402_34732-40691;Niben044Scf00016456Ctg006_7707-10065;Niben101Scf03546_227281-232262	Niben101Scf07402_34732-40691;Niben044Scf00016456Ctg006_7707-10065;Niben101Scf03546_227281-232262	Dehydrogenase/reductase SDR family member 4;Dehydrogenase/reductase SDR family member 4;Dehydrogenase/reductase SDR family member 4
4973.8	3337.98	5119.08	2311.27	2015.6	2132.88	12.2801	11.7048	12.3217	11.1745	10.977	11.0586	2.07916	0.0075835	0.00771366	4	3	2	7.6	6	3.8	60.699	0	16.983	31207000	2	1.03217	4.98257	Niben101Scf00090_396558-404559;Niben101Scf30081_47801-57901	Niben101Scf00090_396558-404559;Niben101Scf30081_47801-57901	Serine/threonine-protein kinase CBK1;Serine/threonine-protein kinase CBK1
72731	53650.3	74862.3	33851.7	30267	32859.7	16.1503	15.7113	16.1919	15.0469	14.8855	15.004	2.07514	0.00297801	0.00396785	10	10	3	32.3	32.3	10	35.651	0	79.818	910780000	19	1.03903	6.44764	Niben101Scf34386_23630-30767	Niben101Scf34386_23630-30767	Expressed protein
10070	17956	10210.5	6942.4	5664.52	5860	13.2978	14.1322	13.3178	12.7612	12.4677	12.5167	2.07054	0.025888	0.020516	3	3	3	9.3	9.3	9.3	38.073	0	17.915	233060000	5	1.00069	3.45702	Niben101Scf10450_8060-13672;Niben101Scf03573_127532-132712;Niben101Scf16915_56395-60820;Nbv0.3scaffold54015_7197-12868	Niben101Scf10450_8060-13672;Niben101Scf03573_127532-132712	2-methyl-6-phytyl-1,4-hydroquinone methyltransferase, chloroplastic;MPBQ/MSBQ methyltransferase
225660	202867	234598	107755	103047	109763	17.7838	17.6302	17.8398	16.7174	16.653	16.744	2.06861	0.000105565	0.000761905	28	28	8	47.6	47.6	16.4	65.771	0	323.31	6337300000	80	1.04647	15.3322	Niben044Scf00022234Ctg007_289-7048;Nbv0.3scaffold9033_6049-12462	Niben044Scf00022234Ctg007_289-7048;Nbv0.3scaffold9033_6049-12462	ATP-citrate (pro-S-)-lyase;ATP-citrate (pro-S-)-lyase
606.5	479.736	1039.94	371.991	224.699	431.322	9.24436	8.9061	10.0223	8.53913	7.81185	8.75262	2.06824	0.0789184	0.0584004	1	1	1	1.6	1.6	1.6	51.182	1	-2	7757000	1	1.02305	2.34531	Nbv0.3scaffold18731_1-8974;Niben101Scf02538_50268-64365	Nbv0.3scaffold18731_1-8974;Niben101Scf02538_50268-64365	Kinetochore Nuf2-like protein;Nuf2 domain-containing protein
70504	53953.5	29412.3	19684.4	19444.2	35450.1	16.1054	15.7194	14.8441	14.2648	14.2471	15.1135	2.06319	0.0970732	0.0744598	4	4	4	13.8	13.8	13.8	41.772	0	59.438	979390000	14	1.01455	2.15831	Niben101Scf01971_135395-145501	Niben101Scf01971_135395-145501	KTI-C protein
21550	16897.4	23117.2	10351.6	9775.22	9719.29	14.3954	14.0445	14.4967	13.3376	13.2549	13.2466	2.06273	0.00180367	0.00310484	5	5	3	15.3	15.3	9.7	51.563	0	42.717	316850000	7	1.03249	7.37277	Niben101Scf15360_45141-54318;Niben044Scf00039201Ctg001_1-3650	Niben101Scf15360_45141-54318	La protein 1
732.54	839.245	585.289	417.703	410.352	219.555	9.51676	9.71295	9.19301	8.70633	8.68072	7.77843	2.05904	0.0333188	0.0250426	1	1	1	4	4	4	22.039	0.0049945	6.3613	7431600	1	1.08574	3.18677	Niben101Scf02164_542781-548870	Niben101Scf02164_542781-548870	BnaAnng35590D protein
14199	13396.3	16466.5	7142.25	6595.26	7712.99	13.7935	13.7096	14.0072	12.8022	12.6872	12.9131	2.05411	0.000709163	0.00216615	11	2	2	20.6	3.1	3.1	53.072	0	15.074	106030000	2	1.03595	9.41583	Niben101Scf09554_54814-58253;Nbv0.3scaffold1712_40655-44094;Niben101Scf11806_33929-37368;Niben101Scf08721_123274-126713	Niben101Scf09554_54814-58253;Nbv0.3scaffold1712_40655-44094	UDP-glucose 6-dehydrogenase 2;UDP-glucose 6-dehydrogenase 2
1491.6	1421.44	1230.1	642.686	662.345	713.953	10.5427	10.4731	10.2646	9.32797	9.37144	9.47968	2.05209	0.000404085	0.00235772	1	1	1	4.2	4.2	4.2	28.934	0.0050195	6.3909	17464000	1	1.03375	10.887	Niben101Scf01316_53964-61943	Niben101Scf01316_53964-61943	UPF0308 protein, chloroplastic
8483.5	8828.94	7085.83	4080.08	4269.7	3580.42	13.0504	13.108	12.7907	11.9944	12.0599	11.8059	2.04509	0.00114093	0.00319608	5	5	5	9.2	9.2	9.2	51.399	0	30.881	227360000	6	1.02966	8.31843	Niben101Scf05415_61553-65549	Niben101Scf05415_61553-65549	UDP-glycosyltransferase 74F2
60380	42709.2	59946.1	28173.6	26007.2	25943.1	15.8818	15.3823	15.8714	14.7821	14.6666	14.6631	2.03479	0.00400154	0.00506667	8	8	8	17.3	17.3	17.3	49.427	0	90.111	882700000	16	1.00789	5.95075	Niben101Scf14591_15174-32777;Niben044Scf00036252Ctg002_664-4669;Nbv0.5scaffold2238_337613-346810;Niben101Scf04329_549086-559882;Niben101Scf04329_555745-558073	Niben101Scf14591_15174-32777;Niben044Scf00036252Ctg002_664-4669;Nbv0.5scaffold2238_337613-346810;Niben101Scf04329_549086-559882	BnaA09g33060D protein;Heterogeneous nuclear ribonucleoprotein Q;Heterogeneous nuclear ribonucleoprotein Q;Heterogeneous nuclear ribonucleoprotein Q
19214	16028.4	18765.2	9108.61	8831.7	8609.25	14.2299	13.9683	14.1958	13.153	13.1085	13.0717	2.03422	0.000281071	0.00228	4	4	4	6.8	6.8	6.8	53.081	0	23.219	140080000	4	1.02028	11.949	Niben044Scf00012839Ctg003_2400-5837;Niben101Scf06668_324019-350506;Niben101Scf04673_295991-304841	Niben044Scf00012839Ctg003_2400-5837;Niben101Scf06668_324019-350506;Niben101Scf04673_295991-304841	Crooked neck-like protein 1;Crooked neck protein;Protein crooked neck
4113.2	3823.42	4206.79	2002.88	1893.91	2074.18	12.0061	11.9007	12.0385	10.9679	10.8872	11.0183	2.03374	5.44571e-05	0.00133333	3	3	3	9.4	9.4	9.4	34.478	0	16.737	123890000	4	1.02395	18.1273	Nbv0.3scaffold14818_1743-10312;Niben101Scf11767_326894-335544;Niben044Scf00007081Ctg010_1-6490;Niben101Scf02971_14146-22694;Nbv0.5scaffold589_331407-339608;Niben101Scf08459_118301-137994;Niben101Scf04099_875535-884030	Nbv0.3scaffold14818_1743-10312;Niben101Scf11767_326894-335544;Niben044Scf00007081Ctg010_1-6490;Niben101Scf02971_14146-22694;Nbv0.5scaffold589_331407-339608	Putative uncharacterized protein c18;Putative uncharacterized protein c18;Ataxin-2, C-terminal;Putative uncharacterized protein c18;Putative uncharacterized protein c18
20681	19251.8	19322.7	10537.1	9351.17	9282.91	14.336	14.2327	14.238	13.3632	13.1909	13.1804	2.0313	0.000114056	0.000738462	5	5	5	9.9	9.9	9.9	49.939	0	33.391	158290000	5	1.02408	15.0343	Nbv0.3scaffold17747_19757-28471;Niben101Scf00481_290961-299871	Nbv0.3scaffold17747_19757-28471;Niben101Scf00481_290961-299871	TGACG-sequence-specific DNA-binding protein TGA-2.1;TGACG-sequence-specific DNA-binding protein TGA-2.1
19673	14342.3	19219.1	9448.72	8713.32	8051.65	14.2639	13.808	14.2302	13.2059	13.089	12.9751	2.03078	0.00329587	0.00423369	14	5	5	47.9	18.4	18.4	29.172	0	31.728	1167300000	7	1.01073	6.27325	Niben101Scf00215_1112926-1115708	Niben101Scf00215_1112926-1115708	V-type proton ATPase subunit D
13480	26195.5	13803.3	10245.7	8234.74	7854.77	13.7185	14.677	13.7527	13.3227	13.0075	12.9393	2.0307	0.0458954	0.0350622	3	3	1	8.9	8.9	3.5	47.296	0	113.13	248800000	5	0.959569	2.86074	Niben101Scf10305_145510-150006	Niben101Scf10305_145510-150006	Putative desaturase-like protein
51406	50557.4	56569.5	26805.3	24948.2	26543.3	15.6496	15.6256	15.7877	14.7102	14.6067	14.6961	2.02477	7.12168e-05	0.00103226	5	5	5	17.9	17.9	17.9	39.013	0	119.84	1479700000	19	1.0167	16.9389	Niben101Scf02104_5542-8664	Niben101Scf02104_5542-8664	Photosystem II protein D1
39186	26679.9	42045	17426	17605.3	18274.9	15.2581	14.7035	15.3597	14.089	14.1037	14.1576	2.02436	0.00845343	0.00871186	4	4	4	12.3	12.3	12.3	50.887	0	38.515	548660000	4	0.990304	4.83128	Niben101Scf00332_910863-916464	Niben101Scf00332_910863-916464	Microfibrillar-associated protein 1
5777.2	7156.23	5279.35	2710.96	3178.31	3110.47	12.4962	12.805	12.3661	11.4046	11.634	11.6029	2.0237	0.00246431	0.00352364	2	2	2	10.5	10.5	10.5	27.515	0	15.309	63615000	3	1.00858	6.78435	Niben101Scf01101_549527-553977	Niben101Scf01101_549527-553977	Clathrin light chain protein
817.13	766.759	662.194	371.419	402.646	337.185	9.67442	9.58263	9.37111	8.5369	8.65337	8.3974	2.02122	0.000956855	0.00319677	2	2	2	2.5	2.5	2.5	96.608	0	13.894	19135000	2	1.0135	8.71	Niben101Scf07089_281238-293930	Niben101Scf07089_281238-293930	Nuclear pore complex protein NUP93A
7321.2	7777.43	7101.43	4038.98	3671.73	3276.57	12.8379	12.9251	12.7939	11.9798	11.8422	11.678	2.02052	0.000434842	0.00223938	1	1	1	2.2	2.2	2.2	59.008	0.0052457	6.3315	45671000	3	1.01895	10.6836	Nbv0.5scaffold4391_138410-142023;Niben101Scf03224_1154925-1158520;Nbv0.3scaffold107127_226-3230	Nbv0.5scaffold4391_138410-142023;Niben101Scf03224_1154925-1158520;Nbv0.3scaffold107127_226-3230	Pentatricopeptide repeat-containing protein At1g52640, mitochondrial;Pentatricopeptide repeat-containing protein At1g52640, mitochondrial;Pentatricopeptide repeat-containing protein At1g52640, mitochondrial
40672	31550.4	39378.6	18830.9	18439.7	17978.1	15.3117	14.9454	15.2651	14.2008	14.1705	14.134	2.01998	0.000998646	0.00345889	40	5	4	47.5	8.9	7.3	93.948	0	70.288	1902700000	19	1.00565	8.61335	Niben101Scf02465_118965-126708;Niben101Scf01993_945735-951695;Niben101Scf00472_259199-266265	Niben101Scf02465_118965-126708	Phospholipase D
6917.3	5310.66	8501.29	3299.89	3292.68	3676.87	12.756	12.3747	13.0535	11.6882	11.6851	11.8443	2.01854	0.00826271	0.00866524	2	2	2	9	9	9	25.25	0	14.146	27517000	3	0.988874	4.86277	Niben101Scf01684_191344-195455	Niben101Scf01684_191344-195455
15106	13488.6	18326.6	7819.75	8436.36	7003.47	13.8828	13.7195	14.1616	12.9329	13.0424	12.7738	2.01729	0.00263504	0.00379898	5	5	5	11.5	11.5	11.5	50.371	0	33.131	181230000	10	1.00492	6.66353	Niben101Scf05519_90434-96486;Nbv0.3scaffold10143_28025-31678	Niben101Scf05519_90434-96486;Nbv0.3scaffold10143_28025-31678	BnaC04g24810D protein;UBP1-associated protein 2B
11666	7816.47	12673.1	5548.87	5301.53	5102.96	13.51	12.9323	13.6295	12.438	12.3722	12.3171	2.0156	0.0108169	0.0112681	2	2	2	3.3	3.3	3.3	69.711	0	13.506	55073000	3	0.981504	4.50068	Nbv0.5scaffold1298_293076-299688;Niben101Scf04182_337703-346149;Niben101Scf02451_1097377-1109956	Nbv0.5scaffold1298_293076-299688;Niben101Scf04182_337703-346149;Niben101Scf02451_1097377-1109956	Protein INVOLVED IN DE NOVO 2;Protein INVOLVED IN DE NOVO 2;Protein INVOLVED IN DE NOVO 2
8201.5	7257.26	8906.16	4203.88	4267.04	3639.55	13.0017	12.8252	13.1206	12.0375	12.059	11.8295	2.01189	0.000869135	0.00298315	4	4	4	8.7	8.7	8.7	48.452	0	32.345	210650000	5	1.00713	8.93105	Niben101Scf01062_96839-102858	Niben101Scf01062_96839-102858	Hydroxycinnamoyl CoA quinate transferase
23789	30989	25241.4	13062.5	13480.4	13274.2	14.538	14.9195	14.6235	13.6731	13.7186	13.6963	2.00967	0.00101481	0.00339583	7	7	7	20.2	20.2	20.2	55.166	0	64.032	600420000	12	0.99764	8.57731	Niben101Scf01171_339957-344758;Niben101Scf07161_16736-21509;Niben044Scf00012020Ctg001_1947-6866	Niben101Scf01171_339957-344758;Niben101Scf07161_16736-21509;Niben044Scf00012020Ctg001_1947-6866	Serine hydroxymethyltransferase 2;Serine hydroxymethyltransferase 4;Serine hydroxymethyltransferase 4
178180	116000	211305	87684.9	79836.2	84424.8	17.443	16.8238	17.689	16.42	16.2848	16.3654	2.00632	0.0209435	0.0173732	24	24	23	31.2	31.2	30.4	93.432	0	234.96	4259100000	37	0.961843	3.69409	Niben101Scf01048_60669-68371;Niben044Scf00020059Ctg007_7313-15098	Niben101Scf01048_60669-68371;Niben044Scf00020059Ctg007_7313-15098	Glycine-rich domain-containing protein 1;Glycine-rich domain-containing protein 1
692.82	794.588	954.538	391.303	419.457	409.165	9.43634	9.63406	9.89866	8.61214	8.71238	8.67654	2.00172	0.00195552	0.00300195	2	1	1	9.9	6.2	6.2	30.357	0.0023317	6.6726	15434000	1	0.989332	7.21621	Niben044Scf00020760Ctg002_1141-4397	Niben044Scf00020760Ctg002_1141-4397	Putative uncharacterized protein At1g27090
799.68	960.132	554.763	379.56	442.862	345.611	9.64328	9.90709	9.11573	8.56818	8.79071	8.43301	1.9816	0.0198094	0.0166265	1	1	1	5.1	5.1	5.1	18.375	0.0080863	6.1752	20000000	1	0.958063	3.75799	Niben101Scf04170_268079-279190;Niben101Scf01523_40805-50622;Nbv0.3scaffold82803_1-6633;Nbv0.3scaffold14583_1657-10347	Niben101Scf04170_268079-279190;Niben101Scf01523_40805-50622;Nbv0.3scaffold82803_1-6633;Nbv0.3scaffold14583_1657-10347	At5g42000;At5g42000;At5g42000;At5g42000
14542	12103.1	12993.8	5490.58	7413.92	7159.65	13.8279	13.5631	13.6655	12.4227	12.856	12.8057	1.97561	0.00322828	0.00429892	2	2	2	12.6	12.6	12.6	20.132	0	25.097	91741000	5	0.990707	6.30855	Niben101Scf01498_180893-233571;Niben101Scf01498_222908-235281;Niben101Scf01498_222955-235304;Niben101Scf01289_585128-600404;Niben101Scf08531_102570-157230	Niben101Scf01498_180893-233571;Niben101Scf01498_222908-235281;Niben101Scf01498_222955-235304;Niben101Scf01289_585128-600404;Niben101Scf08531_102570-157230	Nuclear cap-binding protein subunit 2;Nuclear cap-binding protein subunit 2;Nuclear cap-binding protein subunit 2;Nuclear cap-binding protein subunit 2;Nuclear cap-binding protein subunit 2
1528.3	1913.91	2074.97	670.368	1094.47	1029.82	10.5777	10.9023	11.0189	9.38881	10.096	10.0082	1.97419	0.0179562	0.0149003	10	2	2	31.9	13.5	13.5	27.652	0	22.46	65422000	3	1.00196	3.87244	Niben101Scf12165_24403-29056	Niben101Scf12165_24403-29056	Biotin carboxyl carrier protein of acetyl-CoA carboxylase 2, chloroplastic
2119.8	1517.65	2029.7	816.488	991.011	1067.43	11.0497	10.5676	10.987	9.67329	9.95276	10.0599	1.97123	0.0069151	0.00721699	6	1	1	18.6	6.4	6.4	23.618	0.00065381	7.978	38983000	1	0.972802	5.11396	Niben044Scf00012370Ctg005_13518-25428	Niben044Scf00012370Ctg005_13518-25428	5-3 exoribonuclease 2
857.04	890.601	658.146	403.862	374.334	445.53	9.74322	9.79864	9.36226	8.65772	8.54818	8.79938	1.96595	0.00339217	0.0041704	2	1	1	3.8	1.9	1.9	51.805	0.0045262	6.4654	28369000	1	0.96628	6.22447	Niben101Scf05948_716401-722921	Niben101Scf05948_716401-722921	Protein transport protein Sec61 subunit alpha
104980	71370	130222	52429.8	51222.3	52537.8	16.6797	16.123	16.9906	15.6781	15.6445	15.6811	1.96282	0.0215734	0.0181148	16	16	3	28.2	28.2	5.7	65.918	0	224.66	3655600000	34	0.929915	3.66036	Niben101Scf02732_153027-164011;Niben101Scf18268_7170-25797	Niben101Scf02732_153027-164011	tRNA (Guanine(26)-N(2))-dimethyltransferase
44709	33314.5	45579.8	20635.2	20018.2	22445.5	15.4483	15.0239	15.4761	14.3328	14.289	14.4541	1.95888	0.00344303	0.00415179	11	11	11	28.9	28.9	28.9	50.776	0	74.923	485530000	16	0.957421	6.19939	Niben101Scf00313_748013-752182	Niben101Scf00313_748013-752182	Benzyl alcohol O-benzoyltransferase
37357	41910.6	38067.2	20924.5	19558.3	19441.5	15.1891	15.355	15.2163	14.3529	14.2555	14.2469	1.95805	9.57548e-05	0.000849558	9	9	3	51.8	51.8	11.3	19.793	0	66.082	700750000	20	0.968374	15.7159	Niben101Scf04184_65735-75782	Niben101Scf04184_65735-75782	ATP synthase subunit D
14060	15721	14478.7	7607.09	7442.62	7561.65	13.7793	13.9404	13.8216	12.8931	12.8616	12.8845	1.95741	3.92309e-05	0.00177778	7	7	7	10.3	10.3	10.3	92.015	0	46.702	249380000	12	0.967383	19.6912	Niben101Scf05437_115446-121165	Niben101Scf05437_115446-121165	Phox/Bem1p
1469.2	1566.34	1098.86	692.042	754.02	670.146	10.5208	10.6132	10.1018	9.43472	9.55846	9.38833	1.95368	0.00452259	0.0053174	3	1	1	8.9	4.7	4.7	47.829	0.0006805	9.4275	15632000	3	0.951427	5.75448	Niben044Scf00055939Ctg003_3871-8615	Niben044Scf00055939Ctg003_3871-8615	Probable UDP-arabinopyranose mutase 5
31991	26856.1	29690.5	15157.6	15884.7	14288	14.9654	14.713	14.8577	13.8878	13.9553	13.8025	1.95316	0.000352649	0.00251082	5	3	3	16.7	12.7	12.7	25.71	0	19.3	837230000	6	0.963476	11.2744	Niben101Scf04174_168197-171856	Niben101Scf04174_168197-171856	Probable glutathione S-transferase parC
77820	105321	77565.8	42243.6	47583.1	43766.9	16.2478	16.6844	16.2431	15.3664	15.5382	15.4176	1.95149	0.003569	0.00440294	10	10	1	40	40	8.1	23.366	0	173.25	2099100000	53	0.951084	6.13918	Niben101Scf00749_436970-441209	Niben101Scf00749_436970-441209	40S ribosomal protein S5
1928.3	1891.38	2019.88	1000.51	944.588	1056.34	10.9131	10.8852	10.9801	9.96652	9.88354	10.0449	1.94559	6.03363e-05	0.0012	1	1	1	8.5	8.5	8.5	12.759	0.0045185	6.4555	39574000	1	0.961159	17.6639	Niben101Scf09554_134349-138394	Niben101Scf09554_134349-138394	Membrane-anchored ubiquitin-fold protein 1
54122	98384.5	56189.8	34972.3	39534.2	32942	15.7239	16.5861	15.778	15.0939	15.2708	15.0076	1.94229	0.0352489	0.0261722	11	11	11	19.7	19.7	19.7	77.438	0	106.47	1037400000	28	0.905238	3.12813	Niben101Scf05442_364301-372955;Niben101Scf12881_1229-6780;Niben101Scf04090_192912-199357;Niben044Scf00004018Ctg000_4718-11274;Niben101Scf04375_264067-271551;Niben101Scf03712_166303-171777;Niben044Scf00008842Ctg003_1-5723	Niben101Scf05442_364301-372955;Niben101Scf12881_1229-6780;Niben101Scf04090_192912-199357;Niben044Scf00004018Ctg000_4718-11274;Niben101Scf04375_264067-271551	Phenylalanine ammonia-lyase;Phenylalanine ammonia-lyase;Phenylalanine ammonia-lyase;Phenylalanine ammonia-lyase;Phenylalanine ammonia-lyase
3795.4	8205.88	3811.85	2368.91	2753.33	3026.06	11.89	13.0024	11.8963	11.21	11.427	11.5632	1.94067	0.0878236	0.0670202	15	1	0	20.7	3	0	73.569	0	25.906	55981000	2	0.862853	2.24816	Nbv0.5scaffold8027_43014-48505	Nbv0.5scaffold8027_43014-48505	78 kDa glucose-regulated protein
16287	23939.3	15850.1	10053.8	9203.37	9640.68	13.9914	14.5471	13.9522	13.2955	13.1679	13.2349	1.94051	0.00891223	0.00897587	2	2	2	24.7	24.7	24.7	9.9346	0	14.216	551220000	5	0.930805	4.75893	Niben101Scf03713_70734-73851	Niben101Scf03713_70734-73851	30S ribosomal protein S16, chloroplastic
1239.9	1122.82	1582.06	752.475	514.756	766.964	10.276	10.1329	10.6276	9.5555	9.00774	9.58301	1.93923	0.0155253	0.0136214	1	1	1	4.1	4.1	4.1	26.999	0.0018416	7.125	9810200	1	0.963416	4.04613	Niben101Scf09089_118371-123120	Niben101Scf09089_118371-123120
21117	13010.9	22900.1	10205.6	9478.17	9741.33	14.3661	13.6674	14.4831	13.3171	13.2104	13.2499	1.93808	0.0235992	0.0194137	8	8	8	13.6	13.6	13.6	65.922	0	103.25	338580000	9	0.913086	3.55938	Niben101Scf00991_290578-299061;Nbv0.3scaffold16773_12688-16421;Niben101Scf00853_265067-272534	Niben101Scf00991_290578-299061	Peptidyl-prolyl cis-trans isomerase CYP65
5971.3	14503.2	6241.94	4788.59	4871.46	4145.79	12.5438	13.8241	12.6078	12.2254	12.2501	12.0174	1.93515	0.122043	0.0989267	5	3	3	5.8	4.1	4.1	114	0	22.278	273990000	10	0.827577	1.9565	Niben101Scf01269_898736-908438	Niben101Scf01269_898736-908438	Aconitate hydratase
3990.7	4561.32	4172.64	1963.28	2262.13	2358.64	11.9624	12.1552	12.0267	10.939	11.1435	11.2037	1.93265	0.000629862	0.00233887	3	1	1	17.2	6.9	6.9	24.11	0.0020704	6.8401	14049000	2	0.952718	9.70959	Niben101Scf00781_373451-377311	Niben101Scf00781_373451-377311	60S ribosomal protein L15
37253	36840.2	31094.6	17287.8	18406	18756.8	15.1851	15.169	14.9244	14.0775	14.1679	14.1951	1.9318	0.000494706	0.00218045	6	6	6	21.6	21.6	21.6	34.946	0	71.924	733390000	11	0.945985	10.3346	Niben101Scf00574_1096097-1104423	Niben101Scf00574_1096097-1104423	26S proteasome non-ATPase regulatory subunit 7 homolog A
47886	34292.7	42127.9	21057	21058.6	22235.4	15.5473	15.0656	15.3625	14.362	14.3621	14.4406	1.9317	0.00278595	0.00403928	7	7	2	20.7	20.7	7.5	46.092	0	64.991	561420000	17	0.936906	6.56451	Nbv0.5scaffold182_433887-452045;Niben044Scf00030314Ctg001_5298-8666	Nbv0.5scaffold182_433887-452045;Niben044Scf00030314Ctg001_5298-8666	C-terminal, putative;
5373.7	3953.67	5530.06	2625.54	2537.94	2536.12	12.3917	11.949	12.4331	11.3584	11.3094	11.3084	1.92964	0.00391838	0.00498876	2	2	2	21.5	21.5	21.5	8.9984	0.00035625	11.184	61793000	2	0.932503	5.98497	Niben044Scf00025339Ctg004_4337-6869;Niben101Scf03175_199728-206442	Niben044Scf00025339Ctg004_4337-6869;Niben101Scf03175_199728-206442	Predicted protein;Putative uncharacterized protein At4g38495
12925	20961.6	12299.9	8618.84	7605.5	7743.11	13.6579	14.3555	13.5864	13.0733	12.8928	12.9187	1.92705	0.0228522	0.0191008	4	4	4	15.2	15.2	15.2	32.428	0	82.199	321430000	4	0.904968	3.59537	Niben101Scf07365_108829-114075;Niben101Scf00297_42565-47700	Niben101Scf07365_108829-114075;Niben101Scf00297_42565-47700	Inorganic pyrophosphatase;Soluble inorganic pyrophosphatase 6, chloroplastic
1776.2	1615.72	1317.71	555.173	1001.84	887.812	10.7946	10.658	10.3638	9.11679	9.96844	9.79411	1.92636	0.0276445	0.0216776	1	1	1	2.2	2.2	2.2	51.274	0.0031528	6.5596	7695100	1	0.979002	3.3855	Niben101Scf00788_124588-129067;Niben101Scf00788_192997-196866	Niben101Scf00788_124588-129067;Niben101Scf00788_192997-196866	UDP-glycosyltransferase 74G1;UDP-glycosyltransferase 74F2
1943.9	2120.64	2318.05	1325.66	1011.03	985.226	10.9247	11.0503	11.1787	10.3725	9.98161	9.94431	1.92136	0.00359385	0.00436443	2	2	2	7.4	7.4	7.4	49.755	0	12.057	16825000	2	0.951769	6.12761	Niben101Scf09078_158975-166494;Niben101Scf06412_401018-417647	Niben101Scf09078_158975-166494;Niben101Scf06412_401018-417647	SWR1-complex protein 4;SWR1-complex protein 4
9713	14077.2	11779.5	6580.16	5904.3	6102.73	13.2457	13.7811	13.524	12.6839	12.5275	12.5752	1.91367	0.00465257	0.00528232	3	3	3	4.8	4.8	4.8	87.873	0	25.66	64794000	4	0.921357	5.70981	Niben101Scf03455_553628-561795;Niben044Scf00041069Ctg015_1-7077	Niben101Scf03455_553628-561795;Niben044Scf00041069Ctg015_1-7077	DNA replication licensing factor MCM3 homolog 1;DNA replication licensing factor MCM3 homolog 1
13007	28049.4	13285.1	9237.49	9977.55	9213.12	13.667	14.7757	13.6975	13.1733	13.2845	13.1695	1.91154	0.0842825	0.0633666	2	2	2	35.1	35.1	35.1	11.34	0	65.267	894210000	9	0.837658	2.28541	Nbv0.5scaffold3282_191163-213361;Niben101Scf03113_180548-184355;Nbv0.5scaffold79597_1-484;Niben101Scf06081_206806-212332;Niben101Scf00085_90978-95014;Niben044Scf00000941Ctg003_1-3960;Nbv0.3scaffold6345_15548-19691;Niben101Scf11937_233018-236727;Niben044Scf00005878Ctg017_18726-22013	Nbv0.5scaffold3282_191163-213361;Niben101Scf03113_180548-184355;Nbv0.5scaffold79597_1-484;Niben101Scf06081_206806-212332;Niben101Scf00085_90978-95014;Niben044Scf00000941Ctg003_1-3960;Nbv0.3scaffold6345_15548-19691;Niben101Scf11937_233018-236727;Niben044Scf00005878Ctg017_18726-22013	60S acidic ribosomal protein P2;60S acidic ribosomal protein P2;60S acidic ribosomal protein P2;60S acidic ribosomal protein P2;60S acidic ribosomal protein P2-4;60S acidic ribosomal protein P2-4;Ribosomal protein P2;Ribosomal protein P2;60S acidi
33888	31409.9	26594.2	14800.3	16622.3	16843.1	15.0485	14.9389	14.6988	13.8533	14.0208	14.0399	1.90388	0.00148493	0.00336245	5	5	1	52.7	52.7	14.3	12.118	0	47.416	1206500000	11	0.924066	7.76181	Nbv0.3scaffold34717_1-3790	Nbv0.3scaffold34717_1-3790	Cytochrome c
42338	100163	50096.6	40159.9	32964.1	28141.1	15.3697	16.612	15.6124	15.2935	15.0086	14.7804	1.90191	0.109512	0.0864047	10	6	1	18.3	12.1	4	65.983	0	83.942	555050000	79	0.837203	2.05143	Niben101Scf01374_613956-619853	Niben101Scf01374_613956-619853	60 kDa chaperonin
10761	8016.51	11389	4845.94	5430.68	5591.86	13.3935	12.9688	13.4754	12.2426	12.4069	12.4491	1.90103	0.00570508	0.00632924	3	3	1	8.1	8.1	3.6	39.238	0	18.912	71294000	3	0.913013	5.39661	Niben101Scf00478_667314-688324;Niben044Scf00012569Ctg007_2073-12587;Nbv0.3scaffold24042_1-15197	Niben101Scf00478_667314-688324;Niben044Scf00012569Ctg007_2073-12587;Nbv0.3scaffold24042_1-15197	Protein phosphatase 2C;Protein phosphatase 2C;Protein phosphatase 2C
2953.2	6795.45	3152.45	1987.91	2459.66	2339.39	11.5281	12.7303	11.6223	10.957	11.2642	11.1919	1.90086	0.107018	0.083918	1	1	1	1.4	1.4	1.4	82.445	0.0095974	6.1036	39708000	1	0.822492	2.07175	Niben101Scf03221_116948-125347	Niben101Scf03221_116948-125347	Dolichyl-diphosphooligosaccharide--protein glycosyltransferase subunit STT3B
2124.3	4615.78	2406.2	1534.09	1589.91	1696.58	11.0528	12.1724	11.2325	10.5832	10.6347	10.7284	1.89734	0.0748718	0.0558319	1	1	1	2.5	2.5	2.5	57.041	0	23.614	86200000	2	0.837121	2.39363	Niben101Scf01463_625289-638110;Niben101Scf03939_217068-226070;Niben101Scf02237_281288-295596;Niben101Scf14028_198233-204186	Niben101Scf01463_625289-638110;Niben101Scf03939_217068-226070;Niben101Scf02237_281288-295596;Niben101Scf14028_198233-204186	Nucleobase-ascorbate transporter 6;Nucleobase-ascorbate transporter 6;Nucleobase-ascorbate transporter 6;Nucleobase-ascorbate transporter 7
21249	15832	19079.4	10280	9377.72	9946.29	14.3751	13.9505	14.2197	13.3276	13.195	13.2799	1.89705	0.0021497	0.00287313	3	3	0	6.3	6.3	0	55.51	0	19.783	92703000	3	0.914289	7.03659	Nbv0.5scaffold1354_274495-302562	Nbv0.5scaffold1354_274495-302562	Regulation of nuclear pre-mRNA domain-containing protein 1B
22285	18140.6	23516.5	11894	10798.4	11042.4	14.4438	14.1469	14.5214	13.5379	13.3985	13.4308	1.89544	0.00167219	0.00324211	6	6	4	15.1	15.1	10.9	52.004	0	40.429	742100000	10	0.914959	7.52209	Niben101Scf02669_551013-570546	Niben101Scf02669_551013-570546	Double-stranded RNA-binding protein 2
2094.7	1634.94	2692.04	1101.04	1291.21	995.878	11.0325	10.675	11.3945	10.1046	10.3345	9.95983	1.89535	0.0184486	0.0154053	1	1	1	4.7	4.7	4.7	39.643	0	11.636	20341000	2	0.901018	3.8407	Nbv0.5scaffold2215_307323-311871;Niben101Scf02002_469055-474300	Nbv0.5scaffold2215_307323-311871;Niben101Scf02002_469055-474300	BnaA08g10220D protein;SWIB complex BAF60b domain-containing protein, putative isoform 1
158190	237801	138088	99077	89400.5	93431.5	17.2713	17.8594	17.0752	16.5963	16.448	16.5116	1.89451	0.0210479	0.0176165	24	24	1	32	32	1.6	75.319	0	217.99	5961300000	71	0.883349	3.68842	Niben101Scf00117_343718-350055	Niben101Scf00117_343718-350055	Stromal 70 kDa heat shock-related protein, chloroplastic
901.57	854.523	614.179	432.797	427.285	391.225	9.8163	9.73898	9.26252	8.75755	8.73906	8.61186	1.89424	0.00727003	0.00731019	8	1	1	12.1	0.8	0.8	97.936	1	-2	1974300	1	0.90311	5.04235	Niben044Scf00011300Ctg000_2367-9813;Niben101Scf07227_257238-264464	Niben044Scf00011300Ctg000_2367-9813;Niben101Scf07227_257238-264464	BnaA08g18640D protein;U4/U6 small nuclear ribonucleoprotein PRP3
4684.4	5706.59	3392.47	2323.44	2235.23	2734.4	12.1936	12.4784	11.7281	11.1821	11.1262	11.417	1.88994	0.0195025	0.0162073	2	2	2	8.5	8.5	8.5	38.83	0	13.054	65851000	3	0.891638	3.77603	Nbv0.5scaffold1020_356875-365827;Nbv0.3scaffold14812_27843-36795;Niben101Scf08272_22745-41601	Nbv0.5scaffold1020_356875-365827;Nbv0.3scaffold14812_27843-36795;Niben101Scf08272_22745-41601	Actin-related protein 7;Actin-related protein 7;Actin-related protein 7
755.4	560.759	898.232	258.415	355.234	560.758	9.5611	9.13124	9.81094	8.01355	8.47263	9.13124	1.88554	0.0646896	0.0474809	2	1	1	19.4	12.8	12.8	21.177	0.00064309	7.6073	16485000	2	0.961957	2.52964	Niben044Scf00013961Ctg001_1-5192	Niben044Scf00013961Ctg001_1-5192	Mediator of RNA polymerase II transcription subunit 10b
299.89	283.28	470.079	187.857	164.774	209.277	8.22829	8.14608	8.87676	7.55349	7.36434	7.70927	1.87442	0.0254596	0.020033	1	1	1	2.9	2.9	2.9	56.889	0.0020576	6.7989	4860000	1	0.874676	3.47534	Niben044Scf00010738Ctg005_972-10485;Niben101Scf14233_50096-73638	Niben044Scf00010738Ctg005_972-10485;Niben101Scf14233_50096-73638	Protein BONZAI 2;Protein BONZAI 2
4036.9	4186.23	4052.52	2272.03	2117.56	2163.59	11.979	12.0314	11.9846	11.1498	11.0482	11.0792	1.87324	1.2272e-05	0.00457143	2	2	2	9.4	9.4	9.4	34.657	0	28.265	58803000	3	0.90597	26.3798	Niben101Scf09846_162665-166243;Nbv0.3scaffold5076_4742-8617;Niben101Scf09846_155345-159813	Niben101Scf09846_162665-166243;Nbv0.3scaffold5076_4742-8617;Niben101Scf09846_155345-159813	Quinone-oxidoreductase-like protein;Putative quinone-oxidoreductase homolog, chloroplastic;Quinone-oxidoreductase-like protein
12413	10079.8	12075.2	6236.83	5742.44	6481.88	13.5996	13.2992	13.5598	12.6066	12.4875	12.6622	1.87247	0.00110488	0.00326	4	3	3	15.8	10.3	10.3	21.365	0	17.882	234690000	4	0.900755	8.38866	Niben101Scf01511_285066-288258;Niben101Scf00916_152022-156657	Niben101Scf01511_285066-288258;Niben101Scf00916_152022-156657	Temperature-induced lipocalin-1;Temperature-induced lipocalin
3575.1	3104.48	4016.3	1977.96	2003.69	1732.5	11.8038	11.6001	11.9717	10.9498	10.9684	10.7586	1.87182	0.00207357	0.00291667	2	2	2	3.8	3.8	3.8	54.525	0.00070472	10.929	10487000	2	0.899559	7.10454	Niben101Scf09703_41484-50883;Niben101Scf03070_784193-792468	Niben101Scf09703_41484-50883;Niben101Scf03070_784193-792468	Galactokinase;Galactokinase
18066	15148.5	17884.8	8918.86	8617.17	9850.05	14.141	13.8869	14.1264	13.1226	13.073	13.2659	1.86589	0.000874296	0.00297479	3	3	3	10.8	10.8	10.8	32.833	0	21.672	175340000	8	0.897588	8.91729	Niben101Scf09075_425358-429072;Niben101Scf02990_637140-640620;Niben101Scf02990_518438-521944	Niben101Scf09075_425358-429072	Xyloglucan endotransglucosylase/hydrolase
4530.8	9723.27	5042.82	3683.97	3033.66	3627.73	12.1456	13.2472	12.3	11.847	11.5668	11.8248	1.86527	0.0830977	0.0625562	2	2	2	5.5	5.5	5.5	58.639	0	14.271	85438000	3	0.818017	2.29826	Niben101Scf06394_396790-400849	Niben101Scf06394_396790-400849	Octicosapeptide/Phox/Bem1p family protein, putative
9605.6	5487.58	9837.11	4288.51	4544	4554.18	13.2297	12.422	13.264	12.0663	12.1497	12.153	1.86232	0.0373299	0.0277544	4	1	1	3.9	1	1	121.37	0	11.766	127010000	3	0.848883	3.06898	Niben101Scf05912_265448-270813	Niben101Scf05912_265448-270813	NF-X1-type zinc finger protein NFXL1
2619.5	1291.61	2783.8	1186.68	1342.01	1070.66	11.3551	10.3349	11.4428	10.2127	10.3902	10.0643	1.86003	0.089175	0.0677116	1	1	1	1.8	1.8	1.8	63.646	0.0042529	6.4797	14833000	1	0.821895	2.23439	Niben044Scf00013654Ctg013_5213-16762;Nbv0.5scaffold310_667183-686293;Niben101Scf07736_49282-60002	Niben044Scf00013654Ctg013_5213-16762;Nbv0.5scaffold310_667183-686293;Niben101Scf07736_49282-60002	MAC/Perforin domain-containing protein isoform 2;MACPF domain-containing protein At4g24290;MAC/Perforin domain-containing protein isoform 2
28469	25328.3	27155	14380	14473.4	14687.7	14.7971	14.6285	14.7289	13.8118	13.8211	13.8423	1.85922	5.68509e-05	0.00128	4	4	4	25.9	25.9	25.9	18.421	0	48.456	646930000	19	0.893095	17.9315	Niben101Scf08206_212655-217791;Nbv0.3scaffold48421_4287-9423;Nbv0.5scaffold8202_23412-27704	Niben101Scf08206_212655-217791;Nbv0.3scaffold48421_4287-9423;Nbv0.5scaffold8202_23412-27704	GRF1-interacting factor 2;AtGIF1;AtGIF1
19129	36779.2	17914.2	16737.2	11823	11186.4	14.2235	15.1666	14.1288	14.0308	13.5293	13.4495	1.85733	0.091306	0.0693617	7	7	7	19	19	19	41.117	0	77.975	437220000	23	0.836456	2.21314	Niben101Scf03253_288423-296352;Niben044Scf00023827Ctg007_374-2895;Niben044Scf00005727Ctg001_6280-9858	Niben101Scf03253_288423-296352;Niben044Scf00023827Ctg007_374-2895	DUF3411 domain protein;DUF3411 domain protein
7940.8	7061.63	9404.86	4263.09	3993.6	4885.28	12.9551	12.7858	13.1992	12.0577	11.9635	12.2542	1.8572	0.00382374	0.00470739	3	3	3	6.8	6.8	6.8	54.806	0	19.573	62370000	3	0.88822	6.02502	Niben101Scf04731_343089-346913;Nbv0.5scaffold569_516177-520031;Niben101Scf06087_607375-611229	Niben101Scf04731_343089-346913;Nbv0.5scaffold569_516177-520031;Niben101Scf06087_607375-611229	Duplicated homeodomain-like superfamily protein, putative;Trihelix transcription factor GT-2;BnaC02g23790D protein
610.91	705.341	541.987	291.753	311.337	398.564	9.25482	9.46218	9.08211	8.1886	8.28233	8.63867	1.85517	0.00696895	0.007184	3	1	1	5.3	2.3	2.3	56.264	0.00063898	7.5521	18313000	1	0.8965	5.10281	Nbv0.5scaffold1620_122679-137258	Nbv0.5scaffold1620_122679-137258	Phenylalanyl-tRNA synthetase alpha chain
76781	66229.4	63238.7	36895.5	40584.7	33800.1	16.2285	16.0152	15.9485	15.1712	15.3087	15.0447	1.85342	0.00144456	0.00339956	12	4	1	24.3	7.5	1.9	43.739	0	39.085	605570000	14	0.889208	7.81842	Niben101Scf04174_178921-186313;Nbv0.5scaffold765_131904-139056	Niben101Scf04174_178921-186313;Nbv0.5scaffold765_131904-139056	Tau class glutathione S-transferase;Tau class glutathione S-transferase
4443.2	8376.61	4791.78	3354.74	3288.73	2859.07	12.1174	13.0321	12.2264	11.712	11.6833	11.4813	1.85336	0.0487846	0.0362613	3	3	3	6.5	6.5	6.5	46.298	0	17.572	45689000	3	0.833083	2.80054	Nbv0.3scaffold20951_8630-17389;Niben101Scf01985_357385-365200;Niben101Scf01642_132314-140011	Nbv0.3scaffold20951_8630-17389;Niben101Scf01985_357385-365200;Niben101Scf01642_132314-140011	RNA-binding protein BRN2;RNA-binding protein BRN1;RNA-binding protein BRN1
13440	14224.5	12131.9	7365.08	7233.11	6914.73	13.7142	13.7961	13.5665	12.8465	12.8204	12.7555	1.84989	0.000257655	0.00236269	1	1	1	8.3	8.3	8.3	15.628	0.005487	6.2921	130230000	7	0.88484	12.2177	Niben101Scf01061_1505-4970	Niben101Scf01061_1505-4970	Ribosomal protein 49
4496.6	7523.02	4966.89	2962.79	2995.7	3232.05	12.1346	12.8771	12.2781	11.5327	11.5487	11.6582	1.84826	0.0211389	0.0177917	4	2	2	20.4	12	12	23.545	0	17.502	61050000	2	0.850063	3.6835	Niben101Scf01738_469015-473532;Niben044Scf00006897Ctg002_19206-22304;Niben101Scf06223_96401-138349;Niben044Scf00041417Ctg008_7554-9746	Niben101Scf01738_469015-473532;Niben044Scf00006897Ctg002_19206-22304;Niben101Scf06223_96401-138349;Niben044Scf00041417Ctg008_7554-9746	Proteasome subunit alpha type-4;Proteasome subunit alpha type-4;Proteasome subunit alpha type-4;Proteasome subunit alpha type-4
33288	23017.9	32034	15787.7	14915.4	17134.7	15.0227	14.4905	14.9673	13.9465	13.8645	14.0646	1.84665	0.0082774	0.00865598	5	5	4	9.1	9.1	7.8	72.655	0	36.155	315760000	6	0.868278	4.86032	Niben101Scf14741_27660-36114;Niben044Scf00015285Ctg007_5783-14062;Niben101Scf02829_343332-358556;Niben101Scf00735_6280-14623	Niben101Scf14741_27660-36114;Niben044Scf00015285Ctg007_5783-14062	Serine/threonine-protein kinase Nek5;Serine/threonine-protein kinase Nek5
3021.4	2345.49	3029.93	1486.91	1385.78	1676.6	11.561	11.1957	11.5651	10.5381	10.4365	10.7113	1.84575	0.00387914	0.00485714	1	1	1	2.8	2.8	2.8	47.916	0	12.291	27624000	1	0.878615	6.00143	Niben101Scf06467_381991-394365	Niben101Scf06467_381991-394365	Protein salt tolerance 32
9213.3	7528.95	9401.59	4601.78	4733.63	4858.62	13.1695	12.8782	13.1987	12.168	12.2087	12.2463	1.84189	0.00112651	0.00322772	4	4	4	1.9	1.9	1.9	349.36	0	32.123	103550000	6	0.874462	8.3462	Niben101Scf01749_258043-288608;Nbv0.3scaffold12742_12259-42048;Niben044Scf00012511Ctg002_1747-24721	Niben101Scf01749_258043-288608;Nbv0.3scaffold12742_12259-42048;Niben044Scf00012511Ctg002_1747-24721	Chromatin structure-remodeling complex subunit snf21;Chromatin structure-remodeling complex subunit snf21;Chromatin structure-remodeling complex subunit snf21
420.15	832.436	463.806	381.772	300.883	251.805	8.71476	9.7012	8.85738	8.57657	8.23306	7.97616	1.83677	0.0789172	0.0584317	1	1	1	6.1	6.1	6.1	38.331	0.00067385	8.8874	11214000	1	0.82918	2.34533	Nbv0.3scaffold22095_1444-11757;Niben101Scf02192_147782-160995	Nbv0.3scaffold22095_1444-11757;Niben101Scf02192_147782-160995	Syntaxin-32;Syntaxin-32
2211.1	3516.93	2633.46	1528.08	1509.4	1514.97	11.1105	11.7801	11.3627	10.5775	10.5598	10.5651	1.8367	0.0121191	0.0114687	2	2	2	3	3	3	82.497	0.00035804	11.245	25312000	2	0.850349	4.35399	Niben101Scf13523_31217-36088;Nbv0.5scaffold7789_4949-9740	Niben101Scf13523_31217-36088;Nbv0.5scaffold7789_4949-9740	Conserved oligomeric Golgi complex subunit 4;Conserved oligomeric Golgi complex subunit 4
10332	6645.21	8774.37	4712.19	4527.06	4783.24	13.3348	12.6981	13.0991	12.2022	12.1444	12.2238	1.83645	0.0103594	0.0106807	4	2	2	28.1	11.6	11.6	27.38	0	12.44	84992000	2	0.853899	4.55738	Niben101Scf02340_1033478-1045555;Niben101Scf06588_347499-356403	Niben101Scf02340_1033478-1045555;Niben101Scf06588_347499-356403	Glucose-induced degradation protein 8 homolog;Putative uncharacterized protein AT4g09300
115560	77928.4	106150	55563.9	53197.6	54455.2	16.8183	16.2499	16.6958	15.7619	15.6991	15.7328	1.83583	0.00785432	0.00798039	15	15	8	15	15	9.6	111.73	0	121.69	1549100000	28	0.856726	4.9333	Niben101Scf03565_650526-677571;Niben101Scf04487_70511-86838;Niben044Scf00007006Ctg003_2261-10581;Niben044Scf00012369Ctg011_2713-8620;Niben101Scf07590_410909-450737	Niben101Scf03565_650526-677571	5-3 exoribonuclease 4
3855.2	2625.99	2618.07	1379.14	2092.01	1493.6	11.9126	11.3586	11.3543	10.4296	11.0307	10.5446	1.83277	0.0287669	0.0218702	13	4	4	47.2	18	18	34.113	0	57.368	108940000	4	0.873572	3.34257	Niben101Scf02172_207085-212336	Niben101Scf02172_207085-212336	SNAP25 homologous protein SNAP33
136600	99959.7	149543	71867.8	69956.9	69001.1	17.0596	16.6091	17.1902	16.1331	16.0942	16.0743	1.83138	0.00852686	0.00870265	21	21	11	45.7	45.7	24.9	54.603	0	187.7	3193400000	51	0.85243	4.81938	Niben101Scf06091_575750-595739;Nbv0.3scaffold19013_28111-38586;Niben101Scf02819_491501-495038	Niben101Scf06091_575750-595739;Nbv0.3scaffold19013_28111-38586	Signal recognition particle 54 kDa protein;Signal recognition particle 54 kDa protein
3042.9	4588.68	3130.73	1942.37	1965.59	1972.73	11.5712	12.1639	11.6123	10.9236	10.9407	10.946	1.83011	0.0114816	0.0113566	13	1	1	12.4	1.4	1.4	81.136	1	-2	327050000	2	0.845684	4.42329	Niben101Scf01027_55267-62767	Niben101Scf01027_55267-62767	Heat shock protein 83
10005	11275.6	11645.3	6452.5	5672.55	5871.9	13.2884	13.4609	13.5075	12.6556	12.4698	12.5196	1.82953	0.000554026	0.00210145	3	3	3	6.3	6.3	6.3	55.334	0	19.628	85093000	4	0.870595	10.037	Niben101Scf00690_368229-373947;Niben101Scf00690_370366-391133	Niben101Scf00690_368229-373947;Niben101Scf00690_370366-391133	Putative uncharacterized protein Sb01g049305;F6N15.2 protein
32453	26912	36022.7	17456.1	17512	17234.7	14.9861	14.716	15.1366	14.0914	14.0961	14.073	1.82725	0.00222511	0.00281022	18	8	8	41.4	20.7	20.7	55.196	0	58.269	381360000	10	0.859373	6.97216	Niben101Scf04562_91798-98606	Niben101Scf04562_91798-98606	Signal recognition particle 54 kDa protein
3432.4	2148.08	4106.63	1992.57	1711.16	1621.72	11.745	11.0688	12.0037	10.9604	10.7408	10.6633	1.81902	0.049066	0.0365411	1	1	1	2.1	2.1	2.1	87.362	1	-2	381160000	1	0.817698	2.7949	Niben101Scf03903_223190-227517	Niben101Scf03903_223190-227517	Pentatricopeptide repeat-containing protein At3g58590
3115.8	2676.04	3223.14	1772.89	1729.39	1458.41	11.6054	11.3859	11.6542	10.7919	10.7561	10.5102	1.81729	0.00205038	0.00294455	1	1	1	0.7	0.7	0.7	203.81	0.00065638	8.054	111710000	2	0.86247	7.12584	Niben044Scf00031781Ctg000_1-13026;Niben101Scf07327_289421-302518	Niben044Scf00031781Ctg000_1-13026;Niben101Scf07327_289421-302518	Chromatin complex subunit A;ATP-dependent helicase BRM
3046.4	3756.6	3384.5	1922.47	1868.37	1815.44	11.5729	11.8752	11.7247	10.9087	10.8676	10.8261	1.81716	0.000693619	0.00219315	5	1	1	9.4	2.1	2.1	67.814	0.0054795	6.2844	24579000	2	0.856805	9.47009	Niben044Scf00009404Ctg003_3893-9762	Niben044Scf00009404Ctg003_3893-9762	BTB/POZ domain-containing protein At5g67385
37513	60451.8	39164.7	24663.6	24871.4	26090	15.1951	15.8835	15.2573	14.5901	14.6022	14.6712	1.81328	0.0203987	0.0171525	9	9	9	22.4	22.4	22.4	51.295	0	141.01	1344300000	23	0.82412	3.72426	Niben101Scf06249_291838-295165;Niben101Scf08918_213006-216364	Niben101Scf06249_291838-295165	Geranylgeranyl diphosphate reductase, chloroplastic
8406.5	10419.4	8659.71	5093.47	5381.1	4724.62	13.0373	13.347	13.0801	12.3144	12.3937	12.206	1.80836	0.00156857	0.00329764	4	4	3	7.6	7.6	6.2	62.898	0	27.342	68117000	5	0.850093	7.65037	Niben101Scf01037_186793-194857;Niben044Scf00016621Ctg001_1-12610	Niben101Scf01037_186793-194857;Niben044Scf00016621Ctg001_1-12610	Serine/threonine protein phosphatase 2A 59 kDa regulatory subunit B gamma isoform;Serine/threonine protein phosphatase 2A 59 kDa regulatory subunit B gamma isoform
10949	6043.65	11102	5322.03	5282.3	4961.69	13.4185	12.5612	13.4385	12.3778	12.3669	12.2766	1.80487	0.0515743	0.0384871	14	1	1	23.9	1.2	1.2	65.197	1	-2	247500000	1	0.798975	2.74622	Niben044Scf00039750Ctg019_5110-14357	Niben044Scf00039750Ctg019_5110-14357	Putative tRNA (Guanine(26)-N(2))-dimethyltransferase
4454.2	5080.64	3849.38	2546.99	2462.03	2410.13	12.121	12.3108	11.9104	11.3146	11.2656	11.2349	1.80401	0.00203266	0.00295019	2	2	2	5.5	5.5	5.5	47.891	0	19.389	48070000	2	0.84235	7.14233	Niben101Scf00851_271688-285327	Niben101Scf00851_271688-285327	Protein CLP1 homolog
2976.1	1672.97	3139.35	1417.52	1220.75	1679.61	11.5392	10.7082	11.6163	10.4692	10.2536	10.7139	1.80376	0.0646116	0.0472403	1	1	1	1.8	1.8	1.8	56.982	0.0088188	6.1283	15459000	1	0.809011	2.53077	Niben101Scf01042_260848-266761;Niben044Scf00023656Ctg004_17699-23588	Niben101Scf01042_260848-266761;Niben044Scf00023656Ctg004_17699-23588	BnaC03g59630D protein;BnaC03g59630D protein
30513	25175.8	33339.9	16683.5	16684.7	15995.3	14.8971	14.6197	15.025	14.0261	14.0262	13.9654	1.80353	0.002269	0.00299819	7	5	4	10.4	7.9	6.4	92.739	0	52.199	475450000	19	0.841371	6.93588	Niben101Scf08407_135319-146379;Niben044Scf00022206Ctg005_7922-10812	Niben101Scf08407_135319-146379	Phosphoinositide phosphatase SAC2
20533	21940.7	20436.6	11523.8	12033.2	11334.8	14.3257	14.4213	14.3189	13.4923	13.5547	13.4685	1.80301	3.48385e-05	0.00192	5	5	1	32.2	32.2	5.9	17.523	0	55.574	499080000	11	0.850107	20.2896	Niben101Scf03203_723010-726540	Niben101Scf03203_723010-726540	40S ribosomal protein S18
33535	24654.1	32250	16556	16871.3	16733.6	15.0334	14.5895	14.977	14.0151	14.0423	14.0305	1.80298	0.00389922	0.00483662	8	8	2	9.7	9.7	2.8	93.509	0	53.013	818370000	13	0.837373	5.99299	Niben101Scf07974_385018-399462;Nbv0.3scaffold14721_9188-23430	Niben101Scf07974_385018-399462;Nbv0.3scaffold14721_9188-23430	Transcriptional corepressor LEUNIG_HOMOLOG;Os01g0607600 protein
10081	7473.73	11372.6	5989.08	5293.28	4762.23	13.2994	12.8676	13.4733	12.5481	12.3699	12.2174	1.80293	0.0149001	0.0133333	2	2	2	3.9	3.9	3.9	68.325	0	16.054	49408000	2	0.834916	4.09614	Niben101Scf01272_127990-145983	Niben101Scf01272_127990-145983	Zinc-binding alcohol dehydrogenase domain-containing protein 2
18881	15687.1	19135.1	9659.23	9793.87	10357	14.2047	13.9373	14.2239	13.2377	13.2577	13.3383	1.80151	0.000978618	0.00317112	13	3	3	16.9	3.2	3.2	84.242	0	19.051	201060000	7	0.844068	8.65903	Niben044Scf00002677Ctg047_1523-5915;Nbv0.3scaffold66230_6589-10230;Niben101Scf05368_249698-253995	Niben044Scf00002677Ctg047_1523-5915	Scarecrow-like protein 14
18005	20817.7	19384.9	10862.2	9903.65	11552.9	14.1361	14.3455	14.2426	13.407	13.2737	13.496	1.80105	0.000658149	0.00222785	9	9	7	24.2	24.2	19	54.614	0	101.53	525590000	13	0.849178	9.59978	Niben101Scf01146_652473-670008;Niben044Scf00020748Ctg001_2652-16771	Niben101Scf01146_652473-670008;Niben044Scf00020748Ctg001_2652-16771	Probable mitochondrial-processing peptidase subunit alpha-1, mitochondrial;Mitochondrial processing peptidase
1930.3	2492.6	2122.32	1181.81	1156.68	1295.83	10.9146	11.2834	11.0514	10.2068	10.1758	10.3397	1.80095	0.00208863	0.00290566	2	2	2	6.8	6.8	6.8	43.973	0.00070398	10.918	29873000	2	0.842419	7.09085	Nbv0.5scaffold924_352871-366848;Niben101Scf03809_272025-279490	Nbv0.5scaffold924_352871-366848;Niben101Scf03809_272025-279490	Uncharacterized Rho GTPase-activating protein At5g61530;Uncharacterized Rho GTPase-activating protein At5g61530
26719	35769.7	27780.1	18101.2	16310.9	15854.3	14.7056	15.1265	14.7618	14.1438	13.9936	13.9526	1.79581	0.00442413	0.00506309	7	7	7	12.7	12.7	12.7	65.582	0	46.581	828980000	9	0.834621	5.78937	Nbv0.3scaffold9950_46456-49572;Niben101Scf04899_617551-621278	Nbv0.3scaffold9950_46456-49572;Niben101Scf04899_617551-621278	Eukaryotic translation initiation factor 3 subunit D;Eukaryotic translation initiation factor 3 subunit 7
2400.8	1919.59	2799.73	1267.73	1445.98	1265.12	11.2293	10.9066	11.4511	10.308	10.4978	10.3051	1.7895	0.00838803	0.00873964	14	2	2	24.3	4	4	70.173	0	15.355	100920000	3	0.825342	4.84198	Niben101Scf01881_124942-194781;Nbv0.5scaffold438_499412-538004	Niben101Scf01881_124942-194781;Nbv0.5scaffold438_499412-538004	Malic enzyme;Malic enzyme
5815.3	4123.65	8057.04	3437.58	3291.17	3335.71	12.5056	12.0097	12.976	11.7472	11.6844	11.7038	1.78807	0.0483774	0.0359466	1	1	1	2.5	2.5	2.5	58.296	0.00065509	8.0195	72748000	3	0.785345	2.80877	Niben101Scf10465_26403-41423;Nbv0.5scaffold1703_379868-394806	Niben101Scf10465_26403-41423;Nbv0.5scaffold1703_379868-394806	;
1871.5	1375.45	1723.56	890.167	975.082	915.655	10.87	10.4257	10.7512	9.79793	9.92938	9.83866	1.78737	0.0039386	0.00497479	1	1	1	6	6	6	26.187	0.00206	6.8056	12425000	1	0.826958	5.97657	Niben101Scf18643_14425-23343	Niben101Scf18643_14425-23343	DUF3223 family protein
4168.5	8025.66	4390.29	3527.16	2809.01	2946.94	12.0253	12.9704	12.1001	11.7843	11.4558	11.525	1.78652	0.0717886	0.0538262	2	2	2	6	6	6	33.801	0.00035336	11.024	165880000	2	0.776894	2.43248	Niben101Scf01962_164960-171998;Niben044Scf00000955Ctg007_45212-47104	Niben101Scf01962_164960-171998;Niben044Scf00000955Ctg007_45212-47104	Glyoxalase I;Glyoxalase I
9241.7	12411.3	9504.8	5669.02	6237.44	5555.49	13.1739	13.5994	13.2144	12.4689	12.6067	12.4397	1.78433	0.00473298	0.00524771	8	3	3	14.8	6.4	6.4	57.459	0	19.431	264700000	8	0.824144	5.68294	Niben101Scf08653_59985-73665	Niben101Scf08653_59985-73665	Ef1alpha-like factor
78501	54627.7	85822.5	39721	40640.6	42579.7	16.2604	15.7373	16.3891	15.2776	15.3106	15.3779	1.78094	0.0160603	0.0138715	17	17	17	17.9	17.9	17.9	109.45	0	117.5	1061400000	23	0.806902	4.00522	Nbv0.5scaffold6556_13081-18188;Niben044Scf00019655Ctg005_3825-9027;Niben101Scf10388_12253-17425	Nbv0.5scaffold6556_13081-18188;Niben044Scf00019655Ctg005_3825-9027;Niben101Scf10388_12253-17425	;;
9690.4	20229.1	10473.4	9857.57	6620.08	6225.71	13.2423	14.3041	13.3544	13.267	12.6926	12.604	1.77916	0.120365	0.0973761	5	5	5	3	3	3	266	0	31.964	198250000	7	0.779084	1.96858	Niben101Scf00397_252141-290047	Niben101Scf00397_252141-290047	CCR4-NOT transcription complex subunit 1
7240.9	7489.91	8012.2	4145.88	4165.01	4481.89	12.8219	12.8707	12.968	12.0175	12.0241	12.1299	1.7778	0.000123295	0.000695652	4	4	2	27.5	27.5	11.1	27.708	0	41.224	216730000	7	0.829736	14.74	Niben101Scf00180_577804-591420;Niben101Scf00742_11777-18645;Niben044Scf00004113Ctg003_5270-9817	Niben101Scf00180_577804-591420;Niben101Scf00742_11777-18645	Glucose-induced degradation protein 8 homolog;Glucose-induced degradation protein 8 homolog
1078.9	1068.53	1013.3	703.298	477.51	597.343	10.0754	10.0614	9.98484	9.45799	8.89939	9.22242	1.77754	0.00671823	0.0069383	1	1	1	8.3	8.3	8.3	18.971	0.0020686	6.8329	18374000	1	0.847271	5.15564	Niben101Scf00449_603497-610238	Niben101Scf00449_603497-610238	Ubiquitin-conjugating enzyme E2 13
1927.1	2491.58	2104.32	1319.93	1238.33	1114.74	10.9122	11.2828	11.0391	10.3662	10.2742	10.1225	1.77593	0.0031674	0.0043323	3	2	2	16.6	12.4	12.4	35.12	0	15.182	89976000	2	0.82376	6.34114	Nbv0.3scaffold82647_1-6069	Nbv0.3scaffold82647_1-6069	BnaA01g21580D protein
932.21	1445.74	1027.77	905.276	563.079	449.644	9.86451	10.4976	10.0053	9.82221	9.1372	8.81264	1.77566	0.0709606	0.0533556	1	1	1	2.7	2.7	2.7	68.286	0.0023412	6.7365	17934000	2	0.865119	2.44323	Nbv0.5scaffold3404_294276-311441;Niben101Scf00878_296317-315353	Nbv0.5scaffold3404_294276-311441;Niben101Scf00878_296317-315353	Elongation factor G-1, mitochondrial;Elongation factor G-1, mitochondrial
15385	13284.5	17823.7	8822.91	8529.64	8835.52	13.9092	13.6975	14.1215	13.107	13.0583	13.1091	1.77536	0.00269852	0.00391333	6	6	6	17.3	17.3	17.3	53.677	0	51.217	341970000	8	0.817931	6.62105	Nbv0.3scaffold2498_76061-81798;Niben101Scf03888_33158-39392	Nbv0.3scaffold2498_76061-81798;Niben101Scf03888_33158-39392	Selenium-binding protein 1-like protein;Selenium binding protein
2697.5	3312.06	2223.13	1737.66	1575.63	1325.29	11.3974	11.6935	11.1184	10.7629	10.6217	10.3721	1.77483	0.0154014	0.0135483	2	2	2	2.5	2.5	2.5	103.06	0	12.344	76041000	2	0.817521	4.05584	Niben101Scf16416_337942-346326;Niben044Scf00045823Ctg007_1-6595;Niben044Scf00016243Ctg019_31414-38441	Niben101Scf16416_337942-346326;Niben044Scf00045823Ctg007_1-6595;Niben044Scf00016243Ctg019_31414-38441	Eukaryotic translation initiation factor 3 subunit C;Eukaryotic translation initiation factor 3 subunit C;Eukaryotic translation initiation factor 3 subunit C
4845.1	4553.45	5586.36	2981.12	2646.64	2820.14	12.2423	12.1527	12.4477	11.5416	11.3699	11.4616	1.7738	0.001206	0.00311962	2	2	2	4	4	4	75.561	0	19.792	54287000	2	0.823205	8.19837	Niben101Scf09475_41642-69172;Nbv0.5scaffold885_455230-479270;Niben101Scf06132_36349-61887;Nbv0.3scaffold31221_141-13667	Niben101Scf09475_41642-69172;Nbv0.5scaffold885_455230-479270;Niben101Scf06132_36349-61887;Nbv0.3scaffold31221_141-13667	Protein MICRORCHIDIA 6;Protein MICRORCHIDIA 6;Protein MICRORCHIDIA 6;BnaC08g36880D protein
27753	22189.7	30158.5	15748.3	15178	14304.9	14.7604	14.4376	14.8803	13.9429	13.8897	13.8042	1.77093	0.00416052	0.00515301	8	8	7	11.4	11.4	10.2	70.843	0	54.215	288550000	11	0.813801	5.88768	Niben101Scf03223_161613-201867;Niben101Scf04007_261746-267860;Niben101Scf05467_504507-507599;Niben101Scf07493_370700-377462;Niben101Scf03751_115873-122163	Niben101Scf03223_161613-201867;Niben101Scf04007_261746-267860	Polyadenylate-binding protein;Polyadenylate-binding protein 4
11142	6937.56	12365.4	6376.31	5675.35	5141.08	13.4437	12.7602	13.594	12.6385	12.4705	12.3279	1.7708	0.0443279	0.0341515	4	2	2	5.7	2.1	2.1	63.357	0	14.042	124190000	2	0.787032	2.89527	Nbv0.5scaffold704_196690-203944	Nbv0.5scaffold704_196690-203944	Bifunctional dihydrofolate reductase-thymidylate synthase
28812	23766.6	32699.5	16282.5	16439.4	15498	14.8144	14.5366	14.997	13.991	14.0049	13.9198	1.76853	0.004018	0.00504564	7	7	6	9.9	9.9	8.6	76.965	0	53.96	597790000	10	0.810773	5.94408	Niben101Scf06506_64447-74713	Niben101Scf06506_64447-74713	Peroxisomal fatty acid beta-oxidation multifunctional protein AIM1
6734.7	5769.26	6148.22	3520.79	3331.21	3695.9	12.7174	12.4942	12.586	11.7817	11.7018	11.8517	1.76833	0.000459337	0.00221374	2	2	2	12.2	12.2	12.2	25.839	0	13.023	50886000	2	0.820766	10.534	Niben044Scf00007373Ctg014_1-8200	Niben044Scf00007373Ctg014_1-8200	SCY1-like protein 2
9110.2	8960.21	8384.34	5920.42	4425.04	4617.14	13.1533	13.1293	13.0335	12.5315	12.1115	12.1728	1.76806	0.00359267	0.00437719	3	2	2	9.3	7.4	7.4	46.411	0.00035474	11.13	66332000	2	0.833442	6.12815	Niben101Scf00073_465639-468954	Niben101Scf00073_465639-468954	Heat stress transcription factor A-4a
12525	10403.3	12365.4	6795.83	6553.79	6629.02	13.6125	13.3448	13.594	12.7304	12.6781	12.6946	1.76657	0.000742484	0.00248338	4	4	4	10.9	10.9	10.9	50.279	0	26.498	308540000	7	0.816058	9.30432	Niben101Scf15067_517812-523767	Niben101Scf15067_517812-523767	COP9 signalosome complex subunit 1
899.22	1419.07	930.656	622.516	593.989	624.701	9.81253	10.4707	9.8621	9.28197	9.21429	9.28702	1.76457	0.0208722	0.0174288	1	1	1	5.6	5.6	5.6	19.709	0.0070499	6.2237	13693000	1	0.78736	3.69799	Niben101Scf16937_83330-89520	Niben101Scf16937_83330-89520	Phosphopantetheine adenylyltransferase
141820	107065	181717	76829.9	78573.4	88627	17.1137	16.7081	17.4713	16.2294	16.2617	16.4355	1.76454	0.0263808	0.020605	21	21	3	23.3	23.3	5.8	102.02	0	322.16	4880300000	50	0.788857	3.43639	Nbv0.5scaffold558_556606-563863;Nbv0.3scaffold70661_1518-6481	Nbv0.5scaffold558_556606-563863	Nitrate reductase [NADH] 2
19824	12512.1	20862.1	10610.1	9869.93	9700.92	14.275	13.611	14.3486	13.3732	13.2688	13.2439	1.76264	0.0301756	0.0227038	2	2	2	8.7	8.7	8.7	25.329	0	14.132	436280000	9	0.782904	3.29141	Niben101Scf06958_249163-253926;Niben044Scf00050910Ctg001_10786-15452	Niben101Scf06958_249163-253926;Niben044Scf00050910Ctg001_10786-15452	Glutathione S-transferase 1;Glutathione S-transferase U17
1253.1	952.764	1343.35	802.454	594.635	621.087	10.2913	9.89597	10.3916	9.64827	9.21586	9.27865	1.75862	0.016048	0.0138836	7	1	1	21.9	2.6	2.6	39.479	0.0018018	6.9415	12407000	1	0.812031	4.00614	Niben101Scf12148_18213-38900	Niben101Scf12148_18213-38900	Probable carboxylesterase 18
24951	30464.7	23034.3	14856.2	14307.7	15480.3	14.6068	14.8948	14.4915	13.8588	13.8045	13.9182	1.75723	0.00294893	0.00397424	4	4	4	17.8	17.8	17.8	33.898	0	55.449	597810000	7	0.803911	6.46472	Niben101Scf04122_68395-73303;Niben101Scf00116_395044-399655	Niben101Scf04122_68395-73303;Niben101Scf00116_395044-399655	Nitric oxide synthase-interacting protein homolog;Nitric oxide synthase-interacting protein homolog
9729.4	9526.79	11637.7	6419.56	5576.48	5615	13.2481	13.2178	13.5065	12.6483	12.4451	12.4551	1.75423	0.00202235	0.00295585	2	2	2	2.3	2.3	2.3	74.019	0	12.852	101950000	3	0.807987	7.15201	Niben101Scf00130_160539-182354;Nbv0.5scaffold7681_1877-18739;Niben101Scf00130_160129-182504	Niben101Scf00130_160539-182354;Nbv0.5scaffold7681_1877-18739;Niben101Scf00130_160129-182504	Transcription initiation factor TFIID subunit 5;Transcription initiation factor TFIID subunit 5;Transcription initiation factor TFIID subunit 5
5483.8	10825.9	5861.84	4336.92	4221.84	4094	12.421	13.4022	12.5171	12.0824	12.0437	11.9993	1.75231	0.0779014	0.0577902	9	3	2	43.1	14.7	11.4	23.147	0	20.214	67684000	3	0.738298	2.35719	Niben101Scf01328_112754-120048	Niben101Scf01328_112754-120048	Ras-related protein RABB1b
576.63	509.572	482.757	149.056	414.363	332.557	9.1715	8.99314	8.91515	7.21971	8.69475	8.37746	1.75112	0.110433	0.0877173	1	1	1	7.4	7.4	7.4	24.131	0.005733	6.2695	3569400	1	0.929293	2.04406	Nbv0.3scaffold63392_7117-9767;Niben101Scf02046_7600-10637;Niben044Scf00010881Ctg018_7027-10224	Nbv0.3scaffold63392_7117-9767;Niben101Scf02046_7600-10637;Niben044Scf00010881Ctg018_7027-10224	Transparent testa glabra 1;WD repeat-containing protein LWD1;WD repeat-containing protein LWD1
6400	8562.17	6220.23	3941.02	4020.87	4139.26	12.6439	13.0638	12.6028	11.9444	11.9733	12.0152	1.75045	0.00597011	0.00664251	3	3	2	15.3	15.3	11.4	22.321	0	18.591	66160000	3	0.792522	5.32879	Niben044Scf00049536Ctg000_20512-26217	Niben044Scf00049536Ctg000_20512-26217	Glycolipid transfer protein 1
1119	565.103	1028.12	420.875	460.197	670.41	10.128	9.14237	10.0058	8.71725	8.84611	9.3889	1.74815	0.105908	0.0828286	2	2	2	1.4	1.4	1.4	173.32	0.00070175	10.877	12780000	2	0.774632	2.08096	Niben101Scf00508_1081499-1095852	Niben101Scf00508_1081499-1095852	Phosphoinositide 3-kinase regulatory subunit 4
4093	2912.49	4719.34	2098.18	2198.2	2411.38	11.9989	11.508	12.2044	11.0349	11.1021	11.2356	1.74795	0.0221835	0.0186755	1	1	1	4.1	4.1	4.1	24.998	0.0050293	6.4003	28068000	1	0.779558	3.6288	Niben101Scf03449_239911-255444;Nbv0.5scaffold3678_159671-167230;Niben101Scf03449_239905-257236	Niben101Scf03449_239911-255444;Nbv0.5scaffold3678_159671-167230;Niben101Scf03449_239905-257236	ATP-binding domain 1 family member B;ATP-binding domain 1 family member B;GPN-loop GTPase 2
651.37	1087.34	728.254	477.262	517.231	419.582	9.34733	10.0866	9.5083	8.89864	9.01467	8.71281	1.74457	0.0328148	0.0246569	5	1	1	26.6	8.4	8.4	22.517	0.0042577	6.4868	9360100	1	0.772033	3.20275	Niben101Scf06078_238635-244336	Niben101Scf06078_238635-244336	Ras-related protein RABD2c
702300	512409	885456	391331	394166	418591	19.4217	18.9669	19.7561	18.578	18.5884	18.6752	1.7442	0.0291881	0.0220718	50	50	4	64.2	64.2	8.9	64.925	0	323.31	89095000000	384	0.767691	3.32697	Niben101Scf09387_331318-338348	Niben101Scf09387_331318-338348	Stress-induced-phosphoprotein 1
876.79	1275.09	588.202	445.542	585.121	541.04	9.77609	10.3164	9.20017	8.79942	9.19259	9.07959	1.74339	0.0969318	0.0742945	1	1	1	8.5	8.5	8.5	18.515	0.0018445	7.1434	30827000	2	0.740348	2.15961	Nbv0.5scaffold2661_1-5238;Niben101Scf01848_156212-162347;Niben101Scf02606_444470-453722;Nbv0.3scaffold1843_19170-26587	Nbv0.5scaffold2661_1-5238;Niben101Scf01848_156212-162347;Niben101Scf02606_444470-453722;Nbv0.3scaffold1843_19170-26587	Proteasome subunit beta type;Proteasome subunit beta type;Proteasome subunit beta type-3-A;Proteasome subunit beta type-3-A
9842.9	8526.6	11946.5	6544.22	5489.09	5400.27	13.2649	13.0578	13.5443	12.676	12.4223	12.3988	1.73894	0.00902248	0.00905538	4	4	4	6.1	6.1	6.1	81.958	0	28.028	86350000	4	0.789916	4.74221	Niben101Scf01789_205180-213363	Niben101Scf01789_205180-213363	DNA replication licensing factor MCM5
1822.4	1241.47	1742.76	905.276	1061.04	800.39	10.8316	10.2778	10.7672	9.82221	10.0513	9.64456	1.73731	0.0202979	0.0169078	3	1	1	4.7	1.6	1.6	61.36	0.0065288	6.2438	15068000	1	0.786196	3.72994	Niben101Scf02280_408811-415208	Niben101Scf02280_408811-415208	At2g40070
75278	138240	70595.4	57162	53440.1	53007.2	16.1999	17.0768	16.1073	15.8028	15.7056	15.6939	1.73653	0.0793953	0.0590315	23	23	3	28.4	28.4	3.6	102.85	0	190.93	2191900000	36	0.727244	2.3398	Niben101Scf05912_177497-185896;Nbv0.3scaffold26700_536-6890	Niben101Scf05912_177497-185896;Nbv0.3scaffold26700_536-6890	ATPase AAA-2 domain protein;ATPase AAA-2 domain protein
426.25	747.763	564.582	386.255	359.883	255.941	8.73556	9.54644	9.14104	8.59341	8.49139	7.99967	1.73499	0.0586779	0.0423668	15	1	0	9	0.8	0	198.99	0.0095643	6.0866	6838800	1	0.779523	2.62197	Niben101Scf04384_395006-427955	Niben101Scf04384_395006-427955	Protein MOR1
6690.2	5752.91	6625.65	4092.18	3769.6	3172.76	12.7078	12.4901	12.6938	11.9986	11.8802	11.6315	1.7281	0.0035441	0.00424815	6	2	2	9.3	3.4	3.4	66.299	0.00070053	10.828	41298000	2	0.793794	6.15087	Niben101Scf11860_47359-53315;Nbv0.3scaffold38698_13694-19286	Niben101Scf11860_47359-53315;Nbv0.3scaffold38698_13694-19286	Asparagine synthetase [glutamine-hydrolyzing];Asparagine synthetase [glutamine-hydrolyzing]
6866.9	6921.55	7757.99	4205.53	4102.81	4171.29	12.7454	12.7569	12.9215	12.0381	12.0024	12.0263	1.72653	0.000169862	0.00130952	3	2	2	3.8	2.2	2.2	98.475	0	12.965	43177000	3	0.785683	13.5873	Niben044Scf00045280Ctg000_1016-9275;Niben101Scf02428_188995-200801;Niben044Scf00039121Ctg012_1598-10268;Niben101Scf00885_2040604-2049623;Nbv0.3scaffold6637_9525-17700;Niben101Scf03540_66045-74827;Niben101Scf02530_935417-946080	Niben044Scf00045280Ctg000_1016-9275;Niben101Scf02428_188995-200801;Niben044Scf00039121Ctg012_1598-10268;Niben101Scf00885_2040604-2049623	Auxin response factor 6;Auxin response factor 6;Auxin response factor 25;Auxin response factor 6
2144.9	3068.15	1946.13	1329.59	1360.24	1460.98	11.0667	11.5831	10.9264	10.3768	10.4096	10.5127	1.72477	0.0204102	0.0171387	3	2	2	7.5	5.6	5.6	58.546	0	11.98	46374000	2	0.759036	3.72361	Niben101Scf07288_595826-607495	Niben101Scf07288_595826-607495	G2/M transition checkpoint protein Sum2
33315	26392	54630.8	21142.9	20668.3	24683.9	15.0239	14.6878	15.7374	14.3679	14.3351	14.5913	1.71949	0.0880022	0.0671037	49	7	6	62.3	14.2	10.9	65.014	0	130.33	2812200000	19	0.718273	2.24633	Nbv0.5scaffold884_47543-55928	Nbv0.5scaffold884_47543-55928	Stress-induced-phosphoprotein 1
7245.1	9871.48	6317.87	4166.65	4884.16	4595.25	12.8228	13.2691	12.6252	12.0247	12.2539	12.1659	1.71731	0.019877	0.016697	2	2	2	2.2	2.2	2.2	78.103	0	11.553	58841000	3	0.757524	3.75406	Niben101Scf00605_175390-186677	Niben101Scf00605_175390-186677	Peroxisomal fatty acid beta-oxidation multifunctional protein AIM1
2089.1	2776.06	2215.39	1363.1	1623.77	1141.7	11.0287	11.4388	11.1133	10.4127	10.6651	10.157	1.71501	0.0153825	0.0135602	7	1	1	50.8	8.6	8.6	21.45	0	11.88	69271000	1	0.782014	4.05733	Niben101Scf06754_33066-38092	Niben101Scf06754_33066-38092	Nascent polypeptide-associated complex subunit alpha
14578	13258.2	15933	9024.83	8467.21	8051.65	13.8315	13.6946	13.9597	13.1397	13.0477	12.9751	1.7135	0.001009	0.00342257	7	7	6	24.2	24.2	21.1	32.823	0	40.336	321360000	9	0.774469	8.59017	Niben101Scf08621_509952-520228;Niben101Scf05102_502174-513411;Nbv0.3scaffold10256_28659-37953	Niben101Scf08621_509952-520228;Niben101Scf05102_502174-513411	Adenylate kinase;Adenylate kinase
11607	11285	12353.4	6989.59	6864.18	6732.9	13.5027	13.4621	13.5926	12.771	12.7449	12.717	1.71205	4.88611e-05	0.00145455	4	1	1	4.8	1.2	1.2	68.146	0.0047753	6.4233	552660000	4	0.774855	18.6304	Niben101Scf01983_406279-412947;Niben044Scf00026059Ctg004_1-6047;Niben101Scf01414_88188-94847;Niben101Scf01892_230799-237850	Niben101Scf01983_406279-412947;Niben044Scf00026059Ctg004_1-6047;Niben101Scf01414_88188-94847;Niben101Scf01892_230799-237850	Mitogen-activated protein kinase 19;Mitogen-activated protein kinase 10;Mitogen-activated protein kinase 10;Mitogen-activated protein kinase 19
3088.8	1953.04	2616.76	1472.51	1578.5	1423.22	11.5928	10.9315	11.3536	10.5241	10.6243	10.4749	1.71171	0.0192592	0.0159113	1	1	1	1.4	1.4	1.4	76.552	1	-2	11194000	1	0.751519	3.79058	Niben101Scf00573_392401-396515	Niben101Scf00573_392401-396515	Zinc finger CCCH domain-containing protein 66
31575	26176.9	35081.1	18357.6	18344.3	17566.7	14.9465	14.676	15.0984	14.1641	14.163	14.1006	1.71062	0.00365282	0.00433913	9	9	7	17.5	17.5	12.4	47.06	0	65.015	1589600000	20	0.764406	6.10054	Niben101Scf08573_150363-161592;Nbv0.5scaffold644_370833-381630	Niben101Scf08573_150363-161592;Nbv0.5scaffold644_370833-381630	Eukaryotic initiation factor 5C CG2922-PF, isoform F;Basic leucine zipper and W2 domain-containing protein 2
14697	14150.9	15302.4	8745.58	8919.24	8147.16	13.8432	13.7886	13.9015	13.0943	13.1227	12.9921	1.71046	0.00011237	0.000744186	6	4	4	15.8	10.7	10.7	47.059	0	33.168	168490000	6	0.774727	15.0912	Niben101Scf04825_258737-268577	Niben101Scf04825_258737-268577	Eukaryotic initiation factor 5C CG2922-PF, isoform F
71868	72169.5	85673	44199	44828.7	45751.2	16.1331	16.1391	16.3865	15.4317	15.4521	15.4815	1.70435	0.000836663	0.00234188	11	11	3	35	35	16.5	27.503	0	113.64	19133000000	68	0.764444	9.02	Nbv0.3scaffold14617_34154-39678;Niben101Scf10532_35723-41568	Nbv0.3scaffold14617_34154-39678;Niben101Scf10532_35723-41568	Biotin carboxyl carrier protein of acetyl-CoA carboxylase 1, chloroplastic;Acetyl-CoA carboxylase, biotin carboxyl carrier protein
739.55	920.073	933.176	571.205	386.051	564.534	9.5305	9.84561	9.86601	9.15786	8.59265	9.14092	1.70378	0.0219023	0.0182222	22	1	1	45	1.7	1.7	51.778	1	-2	18002000	1	0.783562	3.64322	Niben101Scf01556_177307-190341	Niben101Scf01556_177307-190341	UTP-glucose-1-phosphate uridylyltransferase
6456.2	5582.52	8206.18	4254.29	4100.51	3529.5	12.6565	12.4467	13.0025	12.0547	12.0016	11.7852	1.7035	0.0142431	0.0130741	3	3	3	12.1	12.1	12.1	33.958	0	22.281	62594000	3	0.754708	4.15149	Nbv0.5scaffold2536_281367-287953	Nbv0.5scaffold2536_281367-287953	Putative ovule protein
1917.3	2173.99	1997.84	1178.23	1234.1	1164.26	10.9049	11.0861	10.9642	10.2024	10.2692	10.1852	1.7025	0.000205592	0.00185475	1	1	1	6.4	6.4	6.4	24.076	0.0082976	6.1391	14762000	1	0.766127	12.9424	Niben044Scf00016740Ctg005_1-1919;Niben101Scf07247_511088-513830;Niben101Scf06570_476748-479527;Niben044Scf00000028Ctg003_4301-7259;Nbv0.5scaffold1304_330181-332960	Niben044Scf00016740Ctg005_1-1919;Niben101Scf07247_511088-513830;Niben101Scf06570_476748-479527;Niben044Scf00000028Ctg003_4301-7259;Nbv0.5scaffold1304_330181-332960	VQ motif-containing protein 4;VQ motif-containing protein 19;VQ motif-containing protein 4;VQ motif-containing protein 4;VQ motif-containing protein 4
639.68	784.493	624.129	353.611	494.738	355.801	9.32121	9.61562	9.2857	8.46602	8.95052	8.47493	1.70104	0.01529	0.013504	1	1	1	6.7	6.7	6.7	29.166	0.00068353	9.6833	3456300	1	0.777019	4.06465	Niben101Scf02835_7335-11580;Niben044Scf00004531Ctg009_1-8924;Nbv0.3scaffold19521_1-8818	Niben101Scf02835_7335-11580;Niben044Scf00004531Ctg009_1-8924;Nbv0.3scaffold19521_1-8818	G-box-binding factor 4;Basic-leucine zipper;Basic-leucine zipper
10678	8014.31	10445.1	5222.07	5384.05	6543.59	13.3824	12.9684	13.3505	12.3504	12.3945	12.6759	1.69901	0.0105283	0.010993	4	3	3	13	13	13	27.315	0	17.2	100240000	3	0.760171	4.5361	Niben101Scf03114_735174-742448;Niben101Scf02285_153482-161571	Niben101Scf03114_735174-742448;Niben101Scf02285_153482-161571	Putative deSI-like protein-like;Putative deSI-like protein-like
1387.2	1442.7	1532.42	899.619	877	791.575	10.438	10.4946	10.5816	9.81317	9.77643	9.62858	1.69859	0.000401854	0.00237705	2	2	2	10	10	10	19.171	0	11.315	6621700	2	0.765307	10.9025	Niben044Scf00038139Ctg004_485-3190;Niben101Scf12585_60474-67291;Niben044Scf00003332Ctg005_13692-23569;Nbv0.5scaffold971_121752-189781	Niben044Scf00038139Ctg004_485-3190;Niben101Scf12585_60474-67291;Niben044Scf00003332Ctg005_13692-23569;Nbv0.5scaffold971_121752-189781	Microtubule associated protein family protein, putative, expressed;Microtubule-associated protein MAP65-1a;Microtubule-associated protein MAP65-1a;Microtubule-associated protein MAP65-1a
10295	11250.2	8926.35	6072.64	5846.69	6026.11	13.3297	13.4577	13.1238	12.5681	12.5134	12.557	1.69801	0.00154667	0.00331183	3	3	2	9.3	9.3	6.8	44.995	0	26.578	50243000	4	0.757552	7.67882	Niben101Scf14136_130095-138083;Nbv0.5scaffold380_683612-691443	Niben101Scf14136_130095-138083;Nbv0.5scaffold380_683612-691443	Glycine-rich family protein;Putative uncharacterized protein At1g27090
667.83	524.791	572.001	284.822	325.214	431.799	9.38334	9.0356	9.15987	8.15392	8.34525	8.75422	1.69376	0.0191683	0.0159244	3	1	1	13.1	6	6	30.154	0.0015466	7.1936	6231400	1	0.775143	3.79607	Nbv0.3scaffold70394_394-8391	Nbv0.3scaffold70394_394-8391	Eukaryotic translation initiation factor 2 subunit 2
9383.3	17299.6	9665.28	7099.79	7390.25	7002	13.1959	14.0785	13.2386	12.7936	12.8514	12.7736	1.69124	0.0726292	0.0540617	4	4	3	12.7	12.7	7.4	40.715	0	26.334	211010000	6	0.698137	2.4217	Niben101Scf03263_882456-888963	Niben101Scf03263_882456-888963	Alcohol dehydrogenase class-3
10388	8063.6	11358.4	6177.04	5830.69	5637.85	13.3426	12.9772	13.4715	12.5927	12.5094	12.4609	1.68938	0.00830231	0.00864674	9	2	2	11.1	2.6	2.6	84.215	0	11.537	55641000	2	0.742744	4.85616	Niben044Scf00058500Ctg001_2996-12112	Niben044Scf00058500Ctg001_2996-12112	Protein NEDD1
21679	15090.9	23918	12561.3	11523.8	11867.4	14.404	13.8814	14.5458	13.6167	13.4923	13.5347	1.68801	0.023763	0.0193988	5	5	4	9	9	7.5	59.819	0	30.333	242390000	5	0.72916	3.55167	Niben101Scf03222_522700-545490;Nbv0.3scaffold22782_3193-11095	Niben101Scf03222_522700-545490	Serine/threonine-protein kinase
1016.4	929.135	818.665	618.277	516.607	503.574	9.98925	9.85974	9.67713	9.27211	9.01292	8.97606	1.68707	0.00436077	0.00510419	2	2	2	2.8	2.8	2.8	126.01	0	13.468	10142000	2	0.755011	5.81233	Niben101Scf02864_691839-699319;Nbv0.5scaffold7768_48224-55428;Niben044Scf00004629Ctg001_10175-16839	Niben101Scf02864_691839-699319;Nbv0.5scaffold7768_48224-55428;Niben044Scf00004629Ctg001_10175-16839	Heterogeneous nuclear ribonucleoprotein Q;Heterogeneous nuclear ribonucleoprotein Q;Heterogeneous nuclear ribonucleoprotein Q
13035	13519.9	12919.6	7945.78	7696.62	7771.76	13.6701	13.7228	13.6573	12.956	12.91	12.924	1.68593	6.37111e-06	0.0106667	3	3	1	10.2	10.2	4.7	39.449	0	22.827	129830000	5	0.753391	31.0983	Niben044Scf00029252Ctg008_2089-8096	Niben044Scf00029252Ctg008_2089-8096	Farnesyl pyrophosphate synthase
30487	35449.6	34870.6	18854.5	19454.3	21544.1	14.8959	15.1135	15.0897	14.2026	14.2478	14.395	1.68425	0.00113183	0.00321182	11	1	1	72.3	13.5	13.5	17.541	0	39.523	93791000	58	0.751229	8.3359	Niben101Scf07614_392905-397371;Niben101Scf01413_47215-70983	Niben101Scf07614_392905-397371	SKP1-like protein 13
2107.5	2139.95	3282.82	1311.84	1367.05	1792.37	11.0413	11.0634	11.6807	10.3574	10.4169	10.8077	1.68415	0.0438282	0.0338708	2	2	1	19.5	19.5	12.8	20.971	0	19.452	20299000	3	0.734506	2.90657	Niben101Scf02480_48882-54522	Niben101Scf02480_48882-54522	Mediator of RNA polymerase II transcription subunit 10b
3930	4397.19	3722.93	2721.84	2270.17	2164.54	11.9403	12.1024	11.8622	11.4104	11.1486	11.0799	1.68379	0.00356961	0.00439648	2	2	2	5.7	5.7	5.7	52.923	0	20.297	41748000	2	0.755368	6.13889	Niben101Scf04395_92840-103956	Niben101Scf04395_92840-103956	Transcription factor VOZ2
8263.4	13305.7	8120.1	6444.55	5946.06	5252.02	13.0125	13.6997	12.9873	12.6539	12.5377	12.3587	1.68281	0.0449747	0.0346378	5	5	5	14	14	14	43.239	0	38.135	149800000	7	0.716439	2.88085	Niben101Scf06218_58774-65507	Niben101Scf06218_58774-65507	Probable magnesium transporter
5814.2	5044.99	6537.82	3722.28	3426.2	3198.48	12.5054	12.3006	12.6746	11.862	11.7424	11.6432	1.68136	0.00402184	0.00503867	2	2	2	3.8	3.8	3.8	56.007	0	11.684	36617000	2	0.744354	5.94252	Niben101Scf05610_156748-164516;Niben101Scf03693_373170-380780;Niben044Scf00011208Ctg001_5460-13457	Niben101Scf05610_156748-164516;Niben101Scf03693_373170-380780;Niben044Scf00011208Ctg001_5460-13457	U1 small nuclear ribonucleoprotein 70 kDa;U1 small nuclear ribonucleoprotein 70 kDa;U1 small nuclear ribonucleoprotein 70 kDa
20957	16001.3	21517.8	11291.1	11089.7	12409.5	14.3551	13.9659	14.3932	13.4629	13.4369	13.5992	1.68082	0.00710712	0.00738462	5	5	5	6.4	6.4	6.4	91.48	0	34.026	182080000	8	0.738436	5.07468	Nbv0.3scaffold2491_59799-78533;Niben101Scf12983_153905-172986;Nbv0.5scaffold2320_223438-246958	Nbv0.3scaffold2491_59799-78533;Niben101Scf12983_153905-172986;Nbv0.5scaffold2320_223438-246958	Dual-specificity tyrosine-(Y)-phosphorylation regulated kinase;At5g35980;At5g35980
6913.6	5350.21	6733.33	3718.91	3932.33	3658.29	12.7552	12.3854	12.7171	11.8607	11.9412	11.8369	1.67975	0.00369317	0.00430172	1	1	1	0.5	0.5	0.5	185.15	0.005496	6.2998	19719000	1	0.73964	6.08233	Niben101Scf03169_9079-23359;Niben044Scf00035059Ctg002_3747-18263	Niben101Scf03169_9079-23359;Niben044Scf00035059Ctg002_3747-18263	Homeobox-DDT domain protein RLT1;Homeobox transcription factor Hox7
21558	20705.9	21274.5	13032.4	12077.7	12770.2	14.3959	14.3377	14.3768	13.6698	13.5601	13.6405	1.67734	3.56269e-05	0.00188235	6	6	6	7.2	7.2	7.2	106.38	0	33.135	117870000	6	0.746718	20.1755	Niben101Scf02182_1636537-1645937;Niben101Scf12289_113659-132371	Niben101Scf02182_1636537-1645937	GBA2
2878.7	5413.65	3251.29	2774.76	2150.92	1957.23	11.4912	12.4024	11.6668	11.4382	11.0707	10.9346	1.67715	0.0900408	0.0684853	1	1	1	1.8	1.8	1.8	105.28	0.00063939	7.5558	42395000	1	0.705634	2.22569	Niben101Scf08478_30128-50271	Niben101Scf08478_30128-50271	BnaA01g23470D protein
10446	8922.1	10583.7	6246.28	5555.74	6075.55	13.3507	13.1232	13.3696	12.6088	12.4398	12.5688	1.67538	0.00140265	0.00345291	4	4	4	7.2	7.2	7.2	72.67	0	25.194	172180000	5	0.742014	7.87929	Niben101Scf07253_1-2885;Niben044Scf00027428Ctg000_2446-6249;Nbv0.3scaffold24983_25017-28976;Nbv0.5scaffold4291_71586-75718	Niben101Scf07253_1-2885;Niben044Scf00027428Ctg000_2446-6249;Nbv0.3scaffold24983_25017-28976;Nbv0.5scaffold4291_71586-75718	DEAD-box ATP-dependent RNA helicase 21;DEAD-box ATP-dependent RNA helicase 21;DEAD-box ATP-dependent RNA helicase 21;DEAD-box ATP-dependent RNA helicase 21
1212.3	1207.68	1689.2	818.708	742.325	893.102	10.2435	10.238	10.7221	9.67721	9.53591	9.80268	1.67439	0.0148874	0.0133453	1	1	1	5.3	5.3	5.3	47.723	0	25.415	17635000	1	0.729294	4.09718	Nbv0.3scaffold69644_1-5591;Niben101Scf04396_431924-438168;Niben101Scf09234_45935-51911	Nbv0.3scaffold69644_1-5591;Niben101Scf04396_431924-438168;Niben101Scf09234_45935-51911	BnaC06g06470D protein;BnaC06g06470D protein;BnaC06g06470D protein
3137.8	5466.49	3254.78	2381.15	2412.09	2292.66	11.6155	12.4164	11.6684	11.2174	11.2361	11.1628	1.67361	0.0554282	0.0410539	3	3	3	4.5	4.5	4.5	98.114	0	24.006	64095000	4	0.694654	2.67653	Niben101Scf04778_278636-288745;Nbv0.5scaffold3444_28332-42141;Niben101Scf00988_612805-641245	Niben101Scf04778_278636-288745;Nbv0.5scaffold3444_28332-42141;Niben101Scf00988_612805-641245	Coatomer subunit gamma;Coatomer subunit gamma;Coatomer subunit gamma
13079	11158.8	12561.8	7691.58	7452.67	6845.96	13.675	13.4459	13.6167	12.9091	12.8635	12.741	1.67345	0.00095656	0.00320541	3	3	2	6.5	6.5	4.7	48.32	0	24.925	103880000	4	0.741321	8.7107	Niben101Scf10970_104970-109761	Niben101Scf10970_104970-109761	Probable receptor-like protein kinase At5g47070
5639.5	8196.22	5483.15	3745.62	3597.26	4232.92	12.4613	13.0007	12.4208	11.871	11.8127	12.0474	1.6689	0.0229654	0.0191625	2	2	2	9.6	9.6	9.6	28.011	0	14.241	140270000	3	0.717258	3.58983	Nbv0.3scaffold21921_2356-11881	Nbv0.3scaffold21921_2356-11881	Multiple organellar RNA editing factor 3, mitochondrial
4209.3	6298.83	4216.83	2901.42	3247.04	2686.58	12.0394	12.6209	12.0419	11.5025	11.6649	11.3916	1.66665	0.0268506	0.0208943	3	3	3	10.8	10.8	10.8	39.805	0	17.984	27045000	3	0.714388	3.41714	Niben101Scf02090_463751-479635	Niben101Scf02090_463751-479635	Uncharacterized oxidoreductase At4g09670
26448	21630.7	29683.9	16105.6	15821.6	14825.8	14.6909	14.4008	14.8574	13.9753	13.9496	13.8558	1.66327	0.00639375	0.00663357	8	7	2	15.8	14.5	5.8	72.509	0	56.052	497240000	10	0.722784	5.22769	Nbv0.3scaffold29224_6090-14835	Nbv0.3scaffold29224_6090-14835	Polyadenylate-binding protein 8
366.04	409.392	463.152	325.156	203.648	216.131	8.51586	8.67734	8.85534	8.34499	7.66993	7.75576	1.66267	0.031415	0.0236551	5	1	1	21.1	5.1	5.1	47.96	0.00064914	7.8401	15232000	2	0.759284	3.24868	Niben101Scf19623_59284-65452	Niben101Scf19623_59284-65452	BnaC03g57060D protein
801.1	1082.85	895.45	744.885	438.292	488.602	9.64584	10.0806	9.80647	9.54087	8.77575	8.93252	1.66254	0.0456591	0.0349714	2	2	2	2	2	2	107.16	0	12.413	10234000	2	0.761261	2.86585	Niben101Scf17164_114964-133927	Niben101Scf17164_114964-133927	Polyribonucleotide nucleotidyltransferase 2, mitochondrial
1525.5	1193.79	1434.77	847.062	943.44	708.34	10.5751	10.2213	10.4866	9.72632	9.88179	9.4683	1.6624	0.0102137	0.0106111	1	1	1	0.6	0.6	0.6	223.9	0	17.104	34260000	1	0.735534	4.57608	Niben101Scf00672_442202-473562;Nbv0.5scaffold4669_92618-126877	Niben101Scf00672_442202-473562;Nbv0.5scaffold4669_92618-126877	Chromatin structure-remodeling complex subunit snf21;Chromatin structure-remodeling complex subunit snf21
2191.3	2391.82	3547.5	1672.5	1484.36	1741.02	11.0976	11.2239	11.7926	10.7078	10.5356	10.7657	1.66002	0.0354117	0.0262514	1	1	1	1.5	1.5	1.5	96.77	0.00066181	8.2525	37679000	1	0.701636	3.12335	Niben101Scf06275_20354-25113	Niben101Scf06275_20354-25113	Probable alpha,alpha-trehalose-phosphate synthase [UDP-forming] 11
23364	44540.2	22748.4	19334.9	18162.8	17136.2	14.512	15.4428	14.4735	14.2389	14.1487	14.0648	1.65927	0.109346	0.086204	12	12	2	19.9	19.9	4.5	76.477	0	82.767	562090000	14	0.65864	2.05277	Niben101Scf02175_297485-302978;Niben044Scf00026134Ctg000_22457-27974	Niben101Scf02175_297485-302978;Niben044Scf00026134Ctg000_22457-27974	ATP-dependent zinc metalloprotease FTSH, chloroplastic;ATP-dependent zinc metalloprotease FTSH, chloroplastic
33795	26954.3	36011.7	19082.9	19732	19549.5	15.0445	14.7182	15.1362	14.22	14.2683	14.2548	1.65788	0.00489698	0.00546494	8	8	8	11.9	11.9	11.9	88.403	0	69.595	400030000	10	0.718616	5.62983	Niben101Scf03856_400203-407899	Niben101Scf03856_400203-407899	AT1G79090 protein
29396	40323.5	28754.4	19720.9	19707.6	20102	14.8433	15.2993	14.8115	14.2674	14.2665	14.295	1.65418	0.0109247	0.0112347	9	9	9	13.5	13.5	13.5	58.966	0	57.647	495800000	18	0.708405	4.48775	Niben101Scf02772_544361-564052;Niben101Scf00894_151296-160628	Niben101Scf02772_544361-564052;Niben101Scf00894_151296-160628	T-complex protein 1 subunit zeta 1;T-complex protein 1 subunit zeta 1
7286.3	5131.37	7561.72	4131.06	4227.15	3745.12	12.831	12.3251	12.8845	12.0123	12.0455	11.8708	1.65074	0.0193793	0.016054	2	2	2	3.4	3.4	3.4	75.092	0	13.822	116830000	3	0.704013	3.78337	Niben101Scf01281_695170-720102;Nbv0.5scaffold1071_408700-425486;Nbv0.3scaffold24383_12386-27032	Niben101Scf01281_695170-720102;Nbv0.5scaffold1071_408700-425486;Nbv0.3scaffold24383_12386-27032	Zinc finger CCCH domain-containing protein 45;Putative ATP-dependent RNA helicase YTHDC2;30-kDa cleavage and polyadenylation specificity factor 30
1527.4	974.106	1634.54	715.12	911.225	880.172	10.5769	9.92793	10.6747	9.48204	9.83166	9.78164	1.65012	0.0548016	0.0407933	1	1	1	12	12	12	11.996	0.0020883	6.899	7925500	1	0.694706	2.68747	Nbv0.3scaffold43914_10318-12617;Niben101Scf08684_449046-450488	Nbv0.3scaffold43914_10318-12617;Niben101Scf08684_449046-450488	30S ribosomal protein S18, chloroplastic;30S ribosomal protein S18, chloroplastic
9354.6	11291.7	9448.39	5998.1	6063.73	6180.38	13.1915	13.463	13.2058	12.5503	12.566	12.5935	1.64973	0.00129593	0.00303256	4	4	4	12.2	12.2	12.2	40.268	0	24.235	67117000	4	0.716844	8.04503	Niben101Scf10050_106372-116332;Niben101Scf00454_188074-198133;Niben044Scf00027122Ctg011_311-10208;Nbv0.5scaffold2156_138733-148683;Nbv0.3scaffold46412_13117-22918	Niben101Scf10050_106372-116332;Niben101Scf00454_188074-198133;Niben044Scf00027122Ctg011_311-10208;Nbv0.5scaffold2156_138733-148683;Nbv0.3scaffold46412_13117-22918	AT5G51180 protein;Putative uncharacterized protein Sb04g033050;Putative uncharacterized protein Sb04g033050;AT5G51180 protein;AT5G51180 protein
29412	28068.8	30712.8	18334.6	17674.2	17523.4	14.8441	14.7767	14.9065	14.1623	14.1093	14.097	1.64749	7.14175e-05	0.00102128	6	6	3	11.8	11.8	6.4	70.386	0	147.28	936560000	13	0.719572	16.9269	Nbv0.3scaffold34259_1-15921	Nbv0.3scaffold34259_1-15921	Molybdopterin biosynthesis protein CNX1
1228.2	1692.96	1613.26	899.977	874.991	979.275	10.2623	10.7253	10.6558	9.81375	9.77312	9.93557	1.64634	0.00969281	0.00974239	7	1	1	11.3	3.2	3.2	69.784	0.00093168	7.2332	26954000	2	0.706995	4.64567	Nbv0.5scaffold637_397824-416108	Nbv0.5scaffold637_397824-416108
4708	5455.31	4674.83	2528.37	3239.58	3265.62	12.2009	12.4134	12.1907	11.304	11.6616	11.6731	1.64255	0.00692514	0.00720046	3	3	3	5.2	5.2	5.2	60.958	0	19.224	39818000	3	0.722105	5.11187	Niben044Scf00014538Ctg002_9303-15921;Nbv0.5scaffold854_222866-227381;Niben101Scf00927_257827-288067	Niben044Scf00014538Ctg002_9303-15921;Nbv0.5scaffold854_222866-227381;Niben101Scf00927_257827-288067	Aspartokinase 2, chloroplastic;Aspartokinase;Aspartokinase 2, chloroplastic
27180	21661.2	26006.2	16122.8	14850.8	14723.7	14.7303	14.4028	14.6666	13.9768	13.8582	13.8459	1.63789	0.00288233	0.00401954	7	7	7	12.6	12.6	12.6	57.799	0	56.246	310760000	7	0.706244	6.50466	Niben101Scf03550_76688-81988;Niben044Scf00022232Ctg001_431-3893	Niben101Scf03550_76688-81988;Niben044Scf00022232Ctg001_431-3893	T-complex protein 1 subunit delta;T-complex protein 1 subunit delta
2428.6	2469.14	2024.46	1652.67	1175.48	1399.86	11.2459	11.2698	10.9833	10.6906	10.199	10.4511	1.63723	0.0130836	0.0122146	2	2	2	7.6	7.6	7.6	53.669	0	11.447	34022000	2	0.719449	4.25711	Niben101Scf05588_1274883-1278747;Nbv0.5scaffold3423_65911-69576	Niben101Scf05588_1274883-1278747;Nbv0.5scaffold3423_65911-69576	NADH dehydrogenase [ubiquinone] flavoprotein 1, mitochondrial;NADH dehydrogenase [ubiquinone] flavoprotein 1, mitochondrial
1701.3	2960.34	1604.32	1507.03	997.54	1324.78	10.7324	11.5315	10.6477	10.5575	9.96223	10.3715	1.6363	0.112349	0.0890593	3	1	1	16.6	5.7	5.7	26.198	0.0020858	6.8941	32273000	1	0.673486	2.02893	Nbv0.3scaffold71344_1-5532	Nbv0.3scaffold71344_1-5532	V-type proton ATPase subunit E
7483.5	5681.44	8272.62	4368.99	4284.05	4452.95	12.8695	12.472	13.0141	12.0931	12.0648	12.1205	1.63571	0.0131405	0.012136	4	4	4	6	6	6	65.207	0	25.334	71990000	4	0.692426	4.25167	Niben044Scf00024156Ctg002_763-6005;Niben101Scf19043_30851-35616	Niben044Scf00024156Ctg002_763-6005;Niben101Scf19043_30851-35616	Regulatory protein NPR3;Regulatory protein NPR3
4773.2	3431.98	4443.21	2379.87	2593.62	2759.31	12.2207	11.7448	12.1174	11.2167	11.3407	11.4301	1.63568	0.0113094	0.0114119	3	1	1	6.8	2	2	55.596	0.0018034	6.9465	17214000	1	0.698483	4.4428	Nbv0.3scaffold7950_33568-39540	Nbv0.3scaffold7950_33568-39540	Heat stress transcription factor A-1b
1361.5	1823.21	1700.11	959.121	1099.86	928.732	10.411	10.8323	10.7314	9.90557	10.1031	9.85912	1.63497	0.00887352	0.00899474	1	1	1	5.3	5.3	5.3	46.515	0.0083088	6.1451	17088000	1	0.70229	4.76485	Nbv0.5scaffold1794_190090-197583;Niben101Scf06727_75161-87653;Niben101Scf06738_74384-84410	Nbv0.5scaffold1794_190090-197583;Niben101Scf06727_75161-87653;Niben101Scf06738_74384-84410	Thioredoxin reductase;Thioredoxin reductase;NADPH-dependent thioredoxin reductase 3
43925	36524.3	44748.5	26573.3	25702.3	24456.2	15.4228	15.1566	15.4496	14.6977	14.6496	14.5779	1.63163	0.00215997	0.00285185	13	13	13	12.4	12.4	12.4	136.07	0	106.99	730510000	21	0.701222	7.02765	Niben101Scf21965_15600-22792	Niben101Scf21965_15600-22792	RNA polymerase II C-terminal domain phosphatase-like 4
4655.8	8381.36	4964.82	3832.4	3523.07	3683.41	12.1848	13.033	12.2775	11.904	11.7826	11.8468	1.63078	0.0732275	0.054463	3	3	3	6	6	6	72.72	0	17.304	50170000	3	0.653943	2.41412	Niben101Scf05032_29504-33501;Nbv0.3scaffold48079_1487-5499;Nbv0.3scaffold61937_4283-9238	Niben101Scf05032_29504-33501;Nbv0.3scaffold48079_1487-5499	Acetolactate synthase;Acetolactate synthase
2960.2	1827.19	3294.38	1497.57	1780.12	1678.51	11.5315	10.8354	11.6858	10.5484	10.7978	10.713	1.63064	0.0707061	0.0531219	2	2	2	6.8	6.8	6.8	34.163	0	12.518	20702000	2	0.664518	2.44657	Niben101Scf08376_62760-67260	Niben101Scf08376_62760-67260	Putative uncharacterized protein Sb01g009680
5942.7	3999.24	5008.78	2854.66	3167.98	3150.43	12.5369	11.9655	12.2902	11.4791	11.6294	11.6213	1.62985	0.0163181	0.0138235	7	1	1	9.5	2.3	2.3	77.346	0	11.954	123590000	1	0.687623	3.98608	Nbv0.3scaffold31611_734-4845	Nbv0.3scaffold31611_734-4845	Histone-lysine N-methyltransferase, H3 lysine-9 specific SUVH1
1931.1	1158.65	2045.63	1038.31	1072.09	1043.48	10.9152	10.1782	10.9983	10.02	10.0662	10.0272	1.62827	0.0649095	0.0474677	1	1	1	0.5	0.5	0.5	227.7	0.0050463	6.4147	13513000	1	0.659444	2.52645	Nbv0.5scaffold1917_13111-24935;Nbv0.3scaffold35175_806-12726	Nbv0.5scaffold1917_13111-24935;Nbv0.3scaffold35175_806-12726	Zinc finger CCCH domain-containing protein 3;Zinc finger CCCH domain-containing protein 3
1409.5	1519.09	1573.11	807.896	998.831	965.39	10.461	10.569	10.6194	9.65803	9.9641	9.91497	1.62392	0.00264632	0.00377327	2	2	2	4.6	4.6	4.6	68.375	0	12.713	35864000	2	0.704091	6.65589	Niben101Scf00047_285249-292773;Nbv0.5scaffold119_293395-303876	Niben101Scf00047_285249-292773;Nbv0.5scaffold119_293395-303876	MACPF domain-containing protein At4g24290;MACPF domain-containing protein At1g14780
546.93	1023.65	535.736	417.753	481.134	400.203	9.09521	9.99951	9.06538	8.70651	8.91029	8.64459	1.62138	0.116458	0.0936997	2	1	1	5.7	3.6	3.6	52.075	0.0083065	6.1427	9117900	1	0.632903	1.99743	Niben101Scf02436_14899-29826	Niben101Scf02436_14899-29826	Glycerol-3-phosphate acyltransferase, chloroplastic
10504	6481.93	10467.2	5792.53	5154.16	5992.09	13.3587	12.6622	13.3536	12.5	12.3315	12.5488	1.62072	0.050646	0.0380761	5	3	3	11.5	7.9	7.9	51.032	0	32.919	359360000	4	0.664699	2.76391	Niben101Scf02857_161587-168401	Niben101Scf02857_161587-168401	CBL-interacting serine/threonine-protein kinase 23
1912.5	2049.84	2704.04	1217.11	1430.69	1467.22	10.9012	11.0013	11.4009	10.2492	10.4825	10.5189	1.62001	0.0172117	0.0145792	1	1	1	2.1	2.1	2.1	70.323	0.0015461	7.1905	45337000	1	0.684277	3.92248	Niben044Scf00027552Ctg000_6160-11714;Niben101Scf11756_382876-388905	Niben044Scf00027552Ctg000_6160-11714;Niben101Scf11756_382876-388905	Interactor of constitutive active ROPs 3;P70 protein
7093.4	5621.98	6967.57	4048.36	3748.65	4363.25	12.7923	12.4569	12.7664	11.9831	11.8722	12.0912	1.61863	0.00525728	0.00559647	3	3	3	7.2	7.2	7.2	50.921	0	30.416	88122000	5	0.6897	5.52043	Niben101Scf21817_88008-93192;Niben044Scf00000864Ctg001_468-5284	Niben101Scf21817_88008-93192	AT5g03040/F15A17_70
6563.2	11508.5	5788.3	5013.71	5030.17	4697.07	12.6802	13.4904	12.4989	12.2917	12.2964	12.1975	1.61862	0.109839	0.086844	3	3	2	9.7	9.7	7	39.556	0	17.805	112270000	4	0.627975	2.04881	Niben101Scf00466_449006-456919	Niben101Scf00466_449006-456919	Protein disulfide isomerase
1652.8	2518.18	1366.7	930.838	1155.32	1335.58	10.6907	11.2982	10.4165	9.86239	10.1741	10.3833	1.61838	0.09297	0.070684	3	2	2	28.3	20.4	20.4	22.107	0	13.466	52124000	2	0.661877	2.19693	Niben101Scf11491_242902-246761;Niben101Scf05545_15362-19645;Niben101Scf12394_194510-198253	Niben101Scf11491_242902-246761;Niben101Scf05545_15362-19645	40S ribosomal protein S7;40S ribosomal protein S7
18021	14922.4	18553.6	10989.6	10712.3	10158.6	14.1374	13.8652	14.1794	13.4238	13.387	13.3104	1.61633	0.00272284	0.00390033	5	5	5	13.8	13.8	13.8	50.688	0	34.975	340980000	9	0.686916	6.60509	Niben101Scf02242_321735-336271;Nbv0.5scaffold3037_263764-278302;Niben101Scf10438_79-12158	Niben101Scf02242_321735-336271;Nbv0.5scaffold3037_263764-278302;Niben101Scf10438_79-12158	26S proteasome non-ATPase regulatory subunit 12 homolog B;26S proteasome non-ATPase regulatory subunit 12 homolog B;26S proteasome non-ATPase regulatory subunit 12 homolog B
10491	10433.8	10206	6572.86	6456.42	6241.87	13.3569	13.349	13.3171	12.6823	12.6565	12.6078	1.61541	1.01334e-05	0.00564706	4	4	4	14	14	14	39.435	0	25.239	92515000	6	0.692128	27.6794	Niben101Scf02530_15610-19176	Niben101Scf02530_15610-19176	Pyridoxal phosphate-dependent transferase, major region, subdomain 1
13070	11876.1	14202.6	7866.3	8904.17	7518.31	13.674	13.5358	13.7939	12.9415	13.1203	12.8762	1.6118	0.00273002	0.00389386	4	4	2	21.2	21.2	11.1	24.586	0	36.799	316750000	6	0.688563	6.60042	Niben044Scf00041775Ctg003_16659-20781	Niben044Scf00041775Ctg003_16659-20781	Stress-related protein
1223.7	1632.57	1463.25	936.351	891.278	852.77	10.257	10.6729	10.515	9.87091	9.79973	9.73601	1.61152	0.00593925	0.00666667	1	1	1	1.7	1.7	1.7	101.91	1	-2	55455000	1	0.679424	5.3365	Niben101Scf10889_219402-225129	Niben101Scf10889_219402-225129	Receptor protein kinase TMK1
137060	101687	139594	77703.5	78272	79084	17.0645	16.6338	17.0909	16.2457	16.2562	16.2711	1.60955	0.0105742	0.0109602	17	17	17	34	34	34	64.151	0	323.31	6796300000	54	0.672033	4.53038	Niben101Scf08089_79151-98975	Niben101Scf08089_79151-98975	Coiled-coil domain-containing protein SCD2
3537.6	3204.93	4393.24	2295.3	2183.35	2450.47	11.7886	11.6461	12.1011	11.1645	11.0923	11.2588	1.6071	0.00919287	0.00912266	2	2	2	5	5	5	43.7	0	14.712	49007000	2	0.673354	4.71687	Niben101Scf03167_166746-190442	Niben101Scf03167_166746-190442	Transaldolase-like protein
15017	19550.7	18432.5	10943.8	10827.1	11211.3	13.8743	14.2549	14.17	13.4178	13.4024	13.4527	1.60693	0.00437404	0.0050973	8	8	8	14.5	14.5	14.5	102.43	0	72.131	239900000	13	0.67545	5.80749	Niben101Scf11649_2771-16606	Niben101Scf11649_2771-16606	BnaA06g11530D protein
13315	7208.57	11714.1	6780.44	6561.03	6721.66	13.7008	12.8155	13.516	12.7272	12.6797	12.7146	1.60681	0.0777467	0.0573922	2	2	2	11.2	11.2	11.2	25.176	0	12.617	99162000	2	0.636915	2.35901	Niben101Scf08112_169656-172324;Niben101Scf03952_351592-357151	Niben101Scf08112_169656-172324;Niben101Scf03952_351592-357151	Protein SDE2;Splicing factor 3A subunit 3
4349.8	3808.09	3361.37	2317.43	2578.05	2282.23	12.0867	11.8948	11.7148	11.1783	11.3321	11.1562	1.60487	0.00498577	0.00556757	10	2	1	27.9	8.1	5.4	51.578	0	18.641	65052000	9	0.676606	5.60198	Niben101Scf05912_232973-248531	Niben101Scf05912_232973-248531	BnaC08g20540D protein
7061.7	6597.02	7324.76	4279.63	4166.38	4639.1	12.7858	12.6876	12.8386	12.0633	12.0246	12.1796	1.60361	0.000447088	0.00223077	3	3	3	7.7	7.7	7.7	60.647	0	19.761	77577000	3	0.681495	10.6075	Niben101Scf09832_1525-11131	Niben101Scf09832_1525-11131	Eukaryotic translation initiation factor 3 subunit L
11747	14898.7	10681.8	8099.72	7618.41	7575.61	13.52	13.8629	13.3829	12.9837	12.8953	12.8872	1.60247	0.0103107	0.0106914	5	5	5	4.6	4.6	4.6	166.36	0	34.046	111930000	8	0.666562	4.5636	Nbv0.5scaffold5891_38603-56538;Niben101Scf01696_517291-534777;Niben044Scf00044566Ctg010_214-10258	Nbv0.5scaffold5891_38603-56538;Niben101Scf01696_517291-534777	Putative uncharacterized protein Sb07g013340;Putative uncharacterized protein Sb07g013340
1637.1	1439.31	1659.96	1090.66	889.484	977.953	10.6769	10.4912	10.6969	10.091	9.79683	9.93362	1.60116	0.00315417	0.00434579	1	1	1	4	4	4	36.273	0.0018176	7.0111	23267000	1	0.681197	6.34832	Niben101Scf16733_131194-137815;Niben101Scf16733_131230-137835;Nbv0.5scaffold1169_397964-403713;Niben101Scf01143_150390-157903;Nbv0.3scaffold15480_27556-33321	Niben101Scf16733_131194-137815;Niben101Scf16733_131230-137835;Nbv0.5scaffold1169_397964-403713;Niben101Scf01143_150390-157903;Nbv0.3scaffold15480_27556-33321	Microtubule-associated protein;Microtubule-associated protein;Microtubule-associated protein;Microtubule-associated protein;Microtubule-associated protein
56251	39377.5	50755.5	31760.2	30316.5	29435.6	15.7796	15.2651	15.6313	14.9549	14.8878	14.8453	1.59961	0.0132384	0.0121249	10	10	4	13.9	13.9	6.7	77.522	0	102.74	529880000	18	0.662644	4.24238	Niben101Scf12382_76536-80793	Niben101Scf12382_76536-80793	Histone-lysine N-methyltransferase, H3 lysine-9 specific SUVH1
25133	17831.5	30987.7	15180.5	16582.1	14506.2	14.6173	14.1221	14.9194	13.8899	14.0173	13.8244	1.59831	0.0549046	0.0408432	1	1	1	4.1	4.1	4.1	52.608	0.0023215	6.6357	25300000000	19	0.642395	2.68566	Nbv0.3scaffold92663_1661-5026;Niben101Scf04819_434745-440657	Nbv0.3scaffold92663_1661-5026;Niben101Scf04819_434745-440657	Pentatricopeptide repeat-containing protein At1g09220, mitochondrial;Pentatricopeptide repeat-containing protein At1g09220, mitochondrial
5756.8	5197.35	6088.33	3383.31	3518.55	3768.48	12.491	12.3436	12.5718	11.7242	11.7808	11.8798	1.59718	0.00113077	0.00321975	2	2	2	7.1	7.1	7.1	39.304	0	12.428	50729000	2	0.673897	8.33795	Niben101Scf07391_538125-543297	Niben101Scf07391_538125-543297	Bifunctional UDP-glucose 4-epimerase and UDP-xylose 4-epimerase 1
37002	36243.1	40984.5	24599.9	22906.9	24116	15.1753	15.1454	15.3228	14.5864	14.4835	14.5577	1.59488	0.000432485	0.00225681	14	14	4	16.7	16.7	5.9	125.81	0	110.06	654240000	18	0.671988	10.6985	Niben101Scf03905_133143-143315	Niben101Scf03905_133143-143315	Phytochrome B1
2951.7	2016.47	2902.61	1600.04	1703.63	1635.01	11.5273	10.9776	11.5031	10.6439	10.7344	10.6751	1.5937	0.0228806	0.0191774	2	2	2	7.4	7.4	7.4	51.172	0	12.01	51194000	2	0.651568	3.59397	Niben101Scf07751_148626-157332;Nbv0.3scaffold1726_387-9169;Nbv0.5scaffold2859_80292-89134	Niben101Scf07751_148626-157332;Nbv0.3scaffold1726_387-9169;Nbv0.5scaffold2859_80292-89134	Myb-like DNA-binding domain protein;Myb-like DNA-binding domain protein;Myb-like DNA-binding domain protein
18326	18771.6	20077.7	12318.6	10684.3	12913.5	14.1616	14.1963	14.2933	13.5885	13.3832	13.6566	1.5919	0.00178001	0.00312373	6	6	6	14.4	14.4	14.4	49.486	0	38.644	178270000	7	0.674276	7.39863	Niben101Scf05767_176293-179606;Niben101Scf03862_218641-221963	Niben101Scf05767_176293-179606	Putrescine hydroxycinnamoyl transferase
1219.8	2255.21	1669.23	974.444	1131.14	1126.28	10.2524	11.139	10.705	9.92844	10.1436	10.1373	1.59173	0.0769189	0.05692	1	1	1	2	2	2	93.379	0.0006502	7.8611	28937000	2	0.629035	2.36883	Nbv0.5scaffold1663_190130-206801	Nbv0.5scaffold1663_190130-206801	V-type proton ATPase subunit a
1200.8	1928.05	993.29	936.566	816.586	842.191	10.2298	10.9129	9.95607	9.87124	9.67346	9.718	1.58828	0.103081	0.0797757	1	1	1	0.8	0.8	0.8	193.45	0.0050265	6.396	19035000	1	0.612027	2.1049	Niben044Scf00040867Ctg009_10757-20862	Niben044Scf00040867Ctg009_10757-20862	Pre-mRNA-processing-splicing factor 8
3108.7	5721.41	3211.8	2530.59	2378.01	2673.65	11.6021	12.4822	11.6492	11.3053	11.2155	11.3846	1.58817	0.103493	0.0800651	3	3	2	4.8	4.8	3.2	88.466	0	20.941	75774000	3	0.609341	2.10137	Niben101Scf06349_241916-246378;Nbv0.3scaffold38655_3038-7500;Niben044Scf00003380Ctg007_1834-6388	Niben101Scf06349_241916-246378;Nbv0.3scaffold38655_3038-7500;Niben044Scf00003380Ctg007_1834-6388	BnaA07g14930D protein;BnaA07g14930D protein;BnaA07g14930D protein
11882	10953.8	10357.4	6945.55	7465.58	6499.95	13.5365	13.4192	13.3384	12.7619	12.866	12.6662	1.58735	0.00121499	0.00310476	8	3	0	5.3	2.4	0	165.1	0	27.301	212920000	6	0.666629	8.18242	Niben044Scf00015230Ctg008_1519-9747	Niben044Scf00015230Ctg008_1519-9747	Time for coffee, putative isoform 1
5159.6	6234.04	6537.38	3771.83	3929.24	3603.56	12.333	12.6059	12.6745	11.8811	11.94	11.8152	1.58617	0.00394765	0.00496783	5	5	5	9.8	9.8	9.8	75.951	0	43.679	72752000	5	0.659068	5.97282	Niben101Scf01724_142563-147281;Niben101Scf01005_167366-172036;Niben101Scf02323_298500-303473	Niben101Scf01724_142563-147281;Niben101Scf01005_167366-172036	Root phototropism protein 3;Coleoptile phototropism protein 1
9859.6	9707.18	9454.28	6734.25	5871.8	5694.64	13.2673	13.2448	13.2067	12.7173	12.5196	12.4754	1.58579	0.000940328	0.00322283	4	4	4	21.5	21.5	21.5	25.825	0	26.39	145090000	6	0.668875	8.74968	Niben101Scf03579_209741-227458;Nbv0.3scaffold46201_5886-12110	Niben101Scf03579_209741-227458;Nbv0.3scaffold46201_5886-12110	Oligomycin sensitivity conferring protein;Oligomycin sensitivity conferring protein
53619	47603.5	54204.2	34294.2	32710.1	31025.3	15.7105	15.5388	15.7261	15.0657	14.9975	14.9212	1.58551	0.000815729	0.00238953	11	11	3	16.4	16.4	8.3	82.303	0	125.76	1690300000	23	0.663689	9.07965	Niben101Scf02182_1379826-1388464;Niben044Scf00013449Ctg003_4369-12056	Niben101Scf02182_1379826-1388464;Niben044Scf00013449Ctg003_4369-12056	F14M2.18 protein;KH domain-containing protein
1764.7	965.382	1029.28	873.556	761.411	738.313	10.7852	9.91496	10.0074	9.77076	9.57253	9.52809	1.58404	0.0989675	0.0758354	4	1	1	5.8	1.7	1.7	101.88	0.00070299	10.9	9398300	1	0.61207	2.14108	Niben101Scf08772_365629-371975	Niben101Scf08772_365629-371975	Zinc finger CCCH domain-containing protein 41
746.41	910.249	809.686	423.517	519.283	614.306	9.54382	9.83012	9.66122	8.72627	9.02038	9.26281	1.58393	0.018506	0.0153798	1	1	1	4.5	4.5	4.5	29.171	0.0017932	6.9124	6731400	2	0.675231	3.83706	Niben101Scf03720_108168-113093	Niben101Scf03720_108168-113093	Probable enoyl-CoA hydratase 1, peroxisomal
14584	13632.6	15052.5	9054.9	9105.79	9167.57	13.8321	13.7348	13.8777	13.1445	13.1526	13.1623	1.58331	9.90662e-05	0.000820513	2	2	2	11	11	11	29.908	0	46.179	237520000	7	0.661737	15.5811	Niben101Scf00519_69004-80137;Niben101Scf00063_661534-670840	Niben101Scf00519_69004-80137;Niben101Scf00063_661534-670840	Ribulose-phosphate 3-epimerase;Ribulose-phosphate 3-epimerase
7749.3	7270.73	6766.49	4744.91	4510.63	4507.97	12.9199	12.8279	12.7242	12.2122	12.1391	12.1383	1.58292	0.000427868	0.00228346	3	3	1	16	16	5.1	27.565	0	27.465	132300000	4	0.660795	10.7281	Niben101Scf07402_612515-618284;Niben044Scf00007742Ctg002_4752-10844	Niben101Scf07402_612515-618284;Niben044Scf00007742Ctg002_4752-10844	RNA and export factor binding protein, putative;ALY protein
1403	1832.86	1415.9	818.493	1108.32	1012.41	10.4543	10.8399	10.4675	9.67683	10.1142	9.98357	1.58265	0.0216026	0.0181005	2	2	2	12.3	12.3	12.3	26.446	0	15.086	40161000	2	0.662375	3.65883	Niben101Scf07736_390048-400113;Nbv0.5scaffold545_225857-259368;Niben101Scf02105_371684-377120	Niben101Scf07736_390048-400113;Nbv0.5scaffold545_225857-259368;Niben101Scf02105_371684-377120	Glutathione S-transferase T1;Theta class glutathione S-transferase;Glutathione S-transferase T1
2962.7	2819.33	2928.25	1829.1	1791.31	1888.54	11.5327	11.4611	11.5158	10.8369	10.8068	10.8831	1.58112	2.84423e-05	0.00223256	1	1	1	1.8	1.8	1.8	49.246	0.0042589	6.4868	27251000	1	0.660962	21.3533	Nbv0.5scaffold2815_109016-113979;Niben101Scf28762_26592-30309;Niben101Scf03766_662291-669006	Nbv0.5scaffold2815_109016-113979;Niben101Scf28762_26592-30309;Niben101Scf03766_662291-669006	Protein phosphatase 2A regulatory B subunit family protein;Putative uncharacterized protein Sb06g020625;Serine/threonine protein phosphatase 2A 59 kDa regulatory subunit B eta isoform
4769.9	3045.71	5422.27	2811.06	2828.02	2733.45	12.2197	11.5726	12.4047	11.4569	11.4656	11.4165	1.58111	0.0703914	0.0527305	2	2	2	5.1	5.1	5.1	58.856	0	13.15	37296000	2	0.619335	2.45071	Niben101Scf01032_286498-299401;Niben044Scf00002063Ctg008_1-4081;Niben101Scf04007_785583-795081	Niben101Scf01032_286498-299401;Niben044Scf00002063Ctg008_1-4081;Niben101Scf04007_785583-795081	Serine/threonine-protein kinase 38-like;Serine/threonine-protein kinase CBK1;Serine/threonine-protein kinase 38-like
25042	24293.4	34193	18587.4	17367.8	16893	14.6121	14.5683	15.0614	14.182	14.0841	14.0441	1.58053	0.0167617	0.0144116	7	7	3	9.4	9.4	3.7	91.054	0	66.003	396570000	12	0.643815	3.954	Niben101Scf10438_147793-155174	Niben101Scf10438_147793-155174	Ribonucleoside-diphosphate reductase large subunit
450.43	670.077	764.475	371.719	437.266	384.496	8.81516	9.38818	9.57832	8.53807	8.77237	8.58682	1.5794	0.0591136	0.0423995	1	1	1	1.4	1.4	1.4	96.904	0.0050406	6.4128	17002000	1	0.628135	2.61492	Nbv0.5scaffold319_129291-142577;Niben101Scf05588_1257154-1273727;Nbv0.3scaffold8679_1-12738;Niben101Scf00304_773955-787368	Nbv0.5scaffold319_129291-142577;Niben101Scf05588_1257154-1273727;Nbv0.3scaffold8679_1-12738;Niben101Scf00304_773955-787368	Transducin/WD40 repeat protein;Transducin/WD40 repeat protein;Transducin/WD40 domain-containing protein;Transducin/WD40 repeat-like superfamily protein, putative
2580.6	1684.32	2927.59	1483.25	1431.34	1641.7	11.3335	10.718	11.5155	10.5345	10.4832	10.681	1.57859	0.066319	0.0491488	2	2	2	8.3	8.3	8.3	34.912	0	13.981	170840000	2	0.622753	2.5063	Niben101Scf00490_144016-150689	Niben101Scf00490_144016-150689	PGR5-like protein 1A, chloroplastic
3287.1	3609.49	3094.08	2116.37	2162.54	2059.05	11.6826	11.8176	11.5953	11.0474	11.0785	11.0078	1.57632	0.000647108	0.00227097	2	2	2	2.7	2.7	2.7	80.958	0	11.548	29812000	2	0.653941	9.64193	Niben101Scf01706_60016-68382;Nbv0.3scaffold39561_10941-19228	Niben101Scf01706_60016-68382;Nbv0.3scaffold39561_10941-19228	N6-adenosine-methyltransferase MT-A70-like;N6-adenosine-methyltransferase MT-A70-like
834.86	591.052	825.909	375.586	544.618	508.863	9.70539	9.20714	9.68984	8.553	9.0891	8.99113	1.57573	0.0474964	0.0355476	1	1	1	0.9	0.9	0.9	119.1	0.00093897	7.3303	4213700	1	0.656379	2.82686	Niben101Scf01281_1052864-1076536;Nbv0.5scaffold802_8622-30888;Nbv0.3scaffold19365_26894-50368	Niben101Scf01281_1052864-1076536;Nbv0.5scaffold802_8622-30888;Nbv0.3scaffold19365_26894-50368	DNA damage-binding protein 1;DNA damage-binding protein 1;DNA damage-binding protein 1
296.09	211.217	308.131	175.499	169.014	173.64	8.20989	7.72258	8.2674	7.45532	7.401	7.43995	1.57374	0.0216625	0.0181678	1	1	1	3.1	3.1	3.1	37.843	0.0015432	7.1735	18765000	1	0.634535	3.65569	Niben101Scf01166_901503-915719	Niben101Scf01166_901503-915719	F-box protein 7
3667.8	2914.36	3280.31	2128.54	1912.14	2227.94	11.8407	11.509	11.6796	11.0556	10.901	11.1215	1.57331	0.00496308	0.00542968	2	2	2	1	1	1	153.52	0.00069832	10.763	25301000	2	0.650388	5.60904	Niben044Scf00000719Ctg000_8788-15084	Niben044Scf00000719Ctg000_8788-15084	Predicted protein
4018.1	2445.6	4308.91	2485.48	2064.1	2302.88	11.9723	11.256	12.0731	11.2793	11.0113	11.1692	1.57208	0.0843898	0.0633911	2	2	2	4.8	4.8	4.8	39.782	0	12.728	73270000	2	0.613848	2.28425	Niben101Scf02541_997566-1010940	Niben101Scf02541_997566-1010940	E3 ubiquitin-protein ligase makorin
4741.1	3727.38	5699.93	3138.07	3178.16	2710.6	12.211	11.864	12.4767	11.6157	11.634	11.4044	1.56959	0.0301357	0.0225947	2	2	2	1.6	1.6	1.6	202.82	0.00035778	11.238	308530000	2	0.632548	3.29282	Niben101Scf07109_353756-379041;Nbv0.3scaffold35133_1-3372;Nbv0.5scaffold1920_365970-384577	Niben101Scf07109_353756-379041;Nbv0.3scaffold35133_1-3372;Nbv0.5scaffold1920_365970-384577	E3 ubiquitin-protein ligase UPL3;E3 ubiquitin-protein ligase UPL3;E3 ubiquitin-protein ligase UPL3
8799.4	12682.3	9308.09	7482.5	6688.6	5452.57	13.1032	13.6305	13.1843	12.8693	12.7075	12.4127	1.56901	0.0384389	0.0287251	4	4	4	6.7	6.7	6.7	75.845	0	22.817	92342000	4	0.642825	3.03903	Niben044Scf00008984Ctg003_1168-9690;Niben101Scf00219_305389-319917;Niben044Scf00024903Ctg001_3346-8076;Niben101Scf06682_62909-71841;Niben101Scf05363_471053-478368;Nbv0.3scaffold6130_45133-54673;Niben101Scf06772_131131-145964;Nbv0.5scaffold3308_205900-220388;Niben101Scf03906_311103-321947	Niben044Scf00008984Ctg003_1168-9690;Niben101Scf00219_305389-319917;Niben044Scf00024903Ctg001_3346-8076;Niben101Scf06682_62909-71841;Niben101Scf05363_471053-478368	Mitogen-activated protein kinase kinase kinase 5;BnaC02g44030D protein;Mitogen-activated protein kinase kinase kinase 2;Mitogen-activated protein kinase kinase kinase 2;Mitogen-activated protein kinase kinase kinase 5
1008.5	1144.76	1167.26	720.54	831.439	564.35	9.97799	10.1608	10.1889	9.49293	9.69947	9.14045	1.569	0.0194969	0.0162206	2	2	2	14.8	14.8	14.8	27.114	0	11.312	30351000	2	0.664961	3.77637	Niben101Scf00324_58459-61589	Niben101Scf00324_58459-61589	BnaCnng71720D protein
618610	475560	650553	382653	357509	372073	19.2387	18.8593	19.3113	18.5457	18.4476	18.5052	1.56866	0.0112155	0.0114677	42	42	6	48.9	48.9	9.4	95.741	0	323.31	40273000000	373	0.636908	4.45361	Niben101Scf16022_520068-527642	Niben101Scf16022_520068-527642	Phospholipase D
52258	80055	63637	38238.8	47116	39758.7	15.6734	16.2887	15.9576	15.2227	15.5239	15.279	1.56618	0.0345067	0.0260595	11	11	2	24.2	24.2	5	52.933	0	83.99	1643500000	37	0.631327	3.15022	Niben101Scf03819_147537-150976;Niben044Scf00039500Ctg001_1119-4558;Niben101Scf08002_235828-239267	Niben101Scf03819_147537-150976;Niben044Scf00039500Ctg001_1119-4558;Niben101Scf08002_235828-239267	UDP-glucose 6-dehydrogenase 3;UDP-glucose 6-dehydrogenase 3;UDP-glucose 6-dehydrogenase
50454	37942	49059	29601.4	28789.7	29390	15.6227	15.2115	15.5822	14.8534	14.8133	14.843	1.56589	0.00841598	0.00873036	12	12	9	6.9	6.9	5.1	241.12	0	111.57	1480300000	21	0.635581	4.83739	Niben101Scf06467_350466-382203	Niben101Scf06467_350466-382203	BnaA09g40770D protein
148840	262226	150864	112753	124228	121877	17.1834	18.0005	17.2029	16.7828	16.9226	16.8951	1.56588	0.0942474	0.0717295	29	29	10	30.3	30.3	8.8	93.406	0	323.31	8680700000	93	0.595412	2.18471	Niben101Scf01777_378454-383163;Niben101Scf01998_298099-304857;Nbv0.5scaffold5249_138805-142397	Niben101Scf01777_378454-383163;Niben101Scf01998_298099-304857;Nbv0.5scaffold5249_138805-142397	Elongation factor EF-2;Elongation factor 2;Elongation factor 2
3609.7	4116.62	4351.13	2384.02	2697.73	2632.66	11.8177	12.0072	12.0872	11.2192	11.3975	11.3623	1.56557	0.00264048	0.00377966	3	3	3	4.5	4.5	4.5	110.4	0	28.737	54052000	6	0.644356	6.65984	Niben044Scf00026762Ctg002_5580-12091;Niben101Scf01076_126891-140735	Niben044Scf00026762Ctg002_5580-12091;Niben101Scf01076_126891-140735	Extra-large G-like protein;BnaA05g01430D protein
9366.4	16737.3	9643.03	8131.23	7329.26	7389.01	13.1933	14.0308	13.2353	12.9893	12.8394	12.8512	1.56444	0.0986396	0.0757203	5	5	1	14.3	14.3	4.6	50.982	0	51.628	232410000	13	0.593152	2.14404	Niben101Scf02553_341224-346454	Niben101Scf02553_341224-346454	Glutamate-1-semialdehyde 2,1-aminomutase, chloroplastic
1048.1	934.216	800.412	569.164	680.419	531.688	10.0336	9.86761	9.6446	9.1527	9.41028	9.05444	1.56221	0.0142251	0.013086	6	1	1	32.2	11.1	11.1	22.699	0	14.912	52765000	1	0.642785	4.15305	Nbv0.5scaffold3765_163838-169888	Nbv0.5scaffold3765_163838-169888	Eukarytic translation initiation factor
2076.6	2623.61	2029.59	1642.21	1163.86	1503.88	11.02	11.3573	10.987	10.6814	10.1847	10.5545	1.56146	0.0271471	0.0214206	2	2	1	9.6	9.6	3.2	48.766	0.00067958	9.3913	9936100	1	0.647907	3.4052	Niben101Scf01374_1289018-1295676;Niben101Scf10650_133317-142081	Niben101Scf01374_1289018-1295676;Niben101Scf10650_133317-142081	Taurine catabolism dioxygenase TauD/TfdA;Taurine catabolism dioxygenase TauD/TfdA
1291.9	2194.07	1784.22	912.221	1215.01	1249.26	10.3353	11.0994	10.8011	9.83324	10.2468	10.2868	1.56085	0.0787758	0.0582219	2	2	2	5.3	5.3	5.3	50.67	0	11.998	224510000	2	0.622966	2.34697	Niben101Scf00276_3518-16434;Nbv0.3scaffold24231_18767-27086	Niben101Scf00276_3518-16434;Nbv0.3scaffold24231_18767-27086	AP-4 complex subunit mu;AP-4 complex subunit mu
158890	121547	163552	96563.7	96166.5	91925.5	17.2777	16.8912	17.3194	16.5592	16.5532	16.4882	1.55974	0.0103974	0.0107792	13	13	8	58.4	58.4	36.1	24.645	0	161.9	6889800000	48	0.629199	4.55255	Niben101Scf03094_536337-540859	Niben101Scf03094_536337-540859
2152.8	3006.84	1650.47	1304.25	1508.61	1556.48	11.072	11.554	10.6887	10.349	10.559	10.6041	1.55861	0.0838677	0.0634415	2	2	2	5	5	5	52.616	0	12.588	15344000	2	0.600868	2.28989	Nbv0.5scaffold5475_92132-99041;Niben101Scf01221_582532-589181	Nbv0.5scaffold5475_92132-99041;Niben101Scf01221_582532-589181	Glutamyl-tRNA(Gln) amidotransferase subunit B, chloroplastic/mitochondrial;Glutamyl-tRNA(Gln) amidotransferase subunit B, chloroplastic/mitochondrial
7735.9	7858.73	8099.15	4771.69	5046.25	5386.67	12.9174	12.9401	12.9835	12.2203	12.301	12.3952	1.55833	0.000290461	0.00222439	2	2	2	1.9	1.9	1.9	138.71	0	11.567	120290000	2	0.64151	11.8489	Niben101Scf01917_316808-338754;Nbv0.3scaffold54190_7083-25249;Nbv0.5scaffold2695_210565-228809;Niben101Scf07969_144389-178065	Niben101Scf01917_316808-338754;Nbv0.3scaffold54190_7083-25249;Nbv0.5scaffold2695_210565-228809;Niben101Scf07969_144389-178065	Phospholipid-transporting ATPase 3;Phospholipid-transporting ATPase 3;Phospholipid-transporting ATPase 3;Phospholipid-transporting ATPase 3
4272.3	3625.75	4908.96	2862.4	2482.62	2875.31	12.0608	11.8241	12.2612	11.483	11.2776	11.4895	1.55797	0.0118566	0.0114488	6	2	2	8.7	3	3	90.999	0	13.678	39644000	3	0.631968	4.38198	Niben101Scf02242_134826-143866	Niben101Scf02242_134826-143866	Ribonucleoside-diphosphate reductase large subunit
1924.6	1528.66	2142.62	1265.01	1102.94	1224.94	10.9103	10.578	11.0652	10.3049	10.1071	10.2585	1.55749	0.0156867	0.0136251	1	1	1	1.4	1.4	1.4	77.318	0.00066667	8.4379	15757000	2	0.627661	4.03361	Niben101Scf08026_239453-245433	Niben101Scf08026_239453-245433	MND1-interacting protein 1
13375	15287.4	15670	9397.88	9520.5	9573.83	13.7073	13.9001	13.9357	13.1981	13.2168	13.2249	1.55595	0.000886702	0.00295	6	6	3	15.4	15.4	8.5	56.538	0	38.654	94938000	7	0.634402	8.88463	Nbv0.5scaffold6085_33744-45807;Nbv0.3scaffold71401_780-8987	Nbv0.5scaffold6085_33744-45807;Nbv0.3scaffold71401_780-8987	;
28709	23125.5	35844.8	19002.7	18904	18643.7	14.8092	14.4972	15.1295	14.2139	14.2064	14.1864	1.55046	0.0289153	0.0219237	7	7	5	17.4	17.4	12.6	58.471	0	55.573	469740000	10	0.609723	3.33704	Niben101Scf09792_231502-240670;Niben044Scf00023439Ctg004_7488-17155;Nbv0.5scaffold8925_19819-27934	Niben101Scf09792_231502-240670;Niben044Scf00023439Ctg004_7488-17155;Nbv0.5scaffold8925_19819-27934	Putative uncharacterized protein ndrA;Serine/threonine-protein kinase CBK1;Putative uncharacterized protein ndrA
1413.1	1122.4	1652.76	950.027	1099.64	651.912	10.4647	10.1324	10.6907	9.89183	10.1028	9.34853	1.5503	0.0794327	0.0590336	1	1	1	2.3	2.3	2.3	62.579	0.0088094	6.1126	183700000	1	0.648167	2.33937	Niben101Scf04083_276469-286764;Niben101Scf04156_55240-62357	Niben101Scf04083_276469-286764;Niben101Scf04156_55240-62357	Kinesin light chain, putative;Kinesin light chain, putative
6562.8	5430.67	8747.75	4318.3	4309.88	4754	12.6801	12.4069	13.0947	12.0762	12.0734	12.2149	1.54991	0.0419693	0.0324076	3	3	3	8	8	8	43.691	0	19.715	53802000	3	0.6057	2.95	Niben101Scf01156_134193-137628	Niben101Scf01156_134193-137628	NAD-dependent dehydratase
22537	19582.9	24096.9	14771	13621.7	14357.8	14.46	14.2573	14.5566	13.8505	13.7336	13.8095	1.54891	0.00269144	0.00391987	8	8	8	11.8	11.8	11.8	80.596	0	58.722	340140000	9	0.626743	6.62572	Niben101Scf03374_887050-927323;Niben044Scf00004042Ctg006_1-6063	Niben101Scf03374_887050-927323;Niben044Scf00004042Ctg006_1-6063	NOB1;RNA-binding protein NOB1
27582	25579.8	25778.2	17002.1	17064.3	16987.1	14.7514	14.6427	14.6539	14.0534	14.0587	14.0521	1.54622	5.41599e-05	0.00135211	7	7	1	13.1	13.1	2	68.099	0	47.779	296880000	12	0.627916	18.1524	Nbv0.5scaffold6154_102417-113089	Nbv0.5scaffold6154_102417-113089	MACPF domain-containing protein NSL1
15558	17768	15917.7	10269.3	11180.8	10407.6	13.9254	14.117	13.9583	13.3261	13.4487	13.3454	1.54574	0.000876921	0.00296648	4	4	4	14.6	14.6	14.6	40.153	0	90.356	459970000	5	0.626855	8.91033	Niben101Scf01789_231873-242068	Niben101Scf01789_231873-242068	Isocitrate dehydrogenase [NAD] subunit, mitochondrial
41616	43241.1	59103.9	32676.7	30546.8	29923.4	15.3448	15.4001	15.851	14.996	14.8987	14.869	1.54553	0.0207319	0.0174707	9	8	3	35.4	32.5	19.1	33.566	0	67.979	9971100000	41	0.610745	3.70569	Niben101Scf04375_780202-802345	Niben101Scf04375_780202-802345	Biotin carboxyl carrier protein of acetyl-CoA carboxylase 1, chloroplastic
39418	61137.8	32792.2	28966.2	29076.7	28245.4	15.2666	15.8998	15.0011	14.8221	14.8276	14.7857	1.54538	0.0965489	0.0741421	10	10	3	43.7	43.7	11.7	23.014	0	132.27	3155100000	21	0.577339	2.16314	Niben101Scf05229_539657-544539;Niben101Scf00272_1187932-1193975;Nbv0.5scaffold1116_189501-218671	Niben101Scf05229_539657-544539;Niben101Scf00272_1187932-1193975;Nbv0.5scaffold1116_189501-218671	40S ribosomal protein S9-2;40S ribosomal protein S9-2;40S ribosomal protein S9
821.21	625.868	757.438	579.704	481.557	365.91	9.68161	9.28971	9.56498	9.17917	8.91156	8.51534	1.54468	0.0460196	0.0350887	1	1	1	2.6	2.6	2.6	59.356	0.00063918	7.5523	6690100	1	0.643409	2.85806	Niben101Scf00436_370088-375421;Nbv0.3scaffold25287_489-5703	Niben101Scf00436_370088-375421;Nbv0.3scaffold25287_489-5703	Putative uncharacterized protein At2g28150;Putative uncharacterized protein At2g28150
17181	14620.1	18373.5	10614.4	10818.5	11049.7	14.0685	13.8357	14.1653	13.3737	13.4012	13.4317	1.54466	0.00332956	0.00419549	4	4	1	4.7	4.7	0.7	103.82	0	28.132	228070000	6	0.620954	6.25599	Niben101Scf03254_1221284-1228071	Niben101Scf03254_1221284-1228071	Zinc finger CCCH domain-containing protein 41
45576	35790.9	52992.1	28433.5	29024.3	29544.3	15.476	15.1273	15.6935	14.7953	14.825	14.8506	1.54432	0.0213205	0.0178986	9	9	9	11.2	11.2	11.2	108.51	0	89.383	368660000	12	0.608637	3.67376	Niben101Scf04117_1010806-1019592	Niben101Scf04117_1010806-1019592	Vacuolar protein-sorting-associated protein 11 homolog
4576.2	7325.52	4685.74	3667.72	3839.63	3238.15	12.1599	12.8387	12.1941	11.8407	11.9068	11.6609	1.54367	0.0628942	0.0458149	5	1	1	16.1	4.3	4.3	32.055	0.0018399	7.1164	210680000	2	0.594781	2.55615	Niben044Scf00018659Ctg001_6585-16185	Niben044Scf00018659Ctg001_6585-16185	Dicarboxylate/tricarboxylate carrier
18804	14340.6	17033.8	10527.8	10550.8	11435.4	14.1988	13.8078	14.0561	13.3619	13.3651	13.4812	1.54328	0.00689466	0.00708966	4	4	4	8.2	8.2	8.2	71.488	0	49.714	338300000	5	0.618159	5.11822	Niben101Scf04424_617590-625425;Nbv0.3scaffold21221_3051-10886;Niben044Scf00002722Ctg008_1903-8481	Niben101Scf04424_617590-625425;Nbv0.3scaffold21221_3051-10886	Glycine-rich family protein;Glycine-rich family protein
5369.1	4342.4	4531.25	2893.33	3064.58	3274.66	12.3905	12.0843	12.1457	11.4985	11.5815	11.6771	1.54266	0.00435412	0.00511805	4	2	2	4.6	2.5	2.5	78.643	0.00070597	10.984	66777000	2	0.621105	5.81477	Niben044Scf00008825Ctg016_13161-17604	Niben044Scf00008825Ctg016_13161-17604	Histone-lysine N-methyltransferase, H3 lysine-9 specific SUVH1
20434	22345.5	18608.1	14911.3	12774.4	12108.3	14.3187	14.4477	14.1836	13.8641	13.641	13.5637	1.54263	0.00602832	0.00675331	7	7	2	30.1	30.1	8.9	29.352	0	47.421	237590000	7	0.627076	5.31439	Nbv0.3scaffold18418_4397-11293	Nbv0.3scaffold18418_4397-11293	BnaC02g24370D protein
2917.6	2989.14	2465.22	1705.01	1819.65	1902.5	11.5106	11.5455	11.2675	10.7356	10.8294	10.8937	1.54261	0.00325409	0.00429231	9	1	1	7.4	0.9	0.9	122.62	1	-2	8418400	1	0.621632	6.29497	Niben101Scf04021_490443-498895	Niben101Scf04021_490443-498895	Phospholipase D
50177	43207.2	55949.8	33128.5	30782.2	32960.4	15.6147	15.399	15.7718	15.0158	14.9098	15.0084	1.54157	0.00552538	0.00608426	9	9	4	24.9	24.9	12.7	38.14	0	98.37	878040000	16	0.617176	5.44482	Niben101Scf01450_129010-133883;Niben101Scf01450_129346-132387;Niben044Scf00009456Ctg005_8759-14565;Niben101Scf10278_34750-45155;Niben101Scf10278_34777-44745;Niben044Scf00004422Ctg000_3268-5648;Nbv0.3scaffold34119_4011-7799	Niben101Scf01450_129010-133883;Niben101Scf01450_129346-132387;Niben044Scf00009456Ctg005_8759-14565	Serine/threonine-protein kinase SAPK2;Serine/threonine-protein kinase SAPK7;Serine/threonine-protein kinase SAPK1
12749	22539.4	13689.9	10763.3	10121.1	10903.5	13.6381	14.4602	13.7408	13.3938	13.3051	13.4125	1.54078	0.0917468	0.0698237	4	4	4	9.1	9.1	9.1	59.309	0	236.66	904810000	9	0.575888	2.20882	Niben101Scf03628_1398992-1406283;Niben044Scf00011932Ctg015_815-8204;Niben101Scf01710_174242-181031;Niben101Scf04110_67208-75552;Niben044Scf00007978Ctg008_19386-26297	Niben101Scf03628_1398992-1406283;Niben044Scf00011932Ctg015_815-8204;Niben101Scf01710_174242-181031;Niben101Scf04110_67208-75552;Niben044Scf00007978Ctg008_19386-26297	Ketol-acid reductoisomerase;Ketol-acid reductoisomerase;Ketol-acid reductoisomerase;Ketol-acid reductoisomerase;Ketol-acid reductoisomerase
5994.2	7292.66	6990.26	4355.39	4327.38	4480.94	12.5494	12.8322	12.7711	12.0886	12.0793	12.1296	1.54038	0.00209793	0.00289474	3	1	1	6.8	2.5	2.5	59.858	0.0018287	7.071	29779000	1	0.618421	7.08246	Niben101Scf05374_347349-388692	Niben101Scf05374_347349-388692	BnaA09g01820D protein
4137.5	6128.26	3890.51	2731.87	2611.27	3853.41	12.0145	12.5813	11.9257	11.4157	11.3505	11.9119	1.5393	0.0861729	0.0651985	1	1	1	6.4	6.4	6.4	17.554	0.00065041	7.8676	167560000	4	0.614474	2.26531	Niben101Scf04040_833647-862021;Niben101Scf04040_830035-832505;Niben044Scf00007018Ctg001_6544-8959;Nbv0.3scaffold79553_560-3030;Nbv0.3scaffold77000_1168-3638;Niben101Scf04040_988311-990790	Niben101Scf04040_833647-862021;Niben101Scf04040_830035-832505;Niben044Scf00007018Ctg001_6544-8959;Nbv0.3scaffold79553_560-3030;Nbv0.3scaffold77000_1168-3638;Niben101Scf04040_988311-990790	Low molecular weight heat shock protein;Low molecular weight heat shock protein;Low molecular weight heat shock protein;Low molecular weight heat shock protein;Low molecular weight heat shock protein;Small heat shock protein
4038.4	6295.95	4339.67	3350.23	3098.95	3088.28	11.9796	12.6202	12.0834	11.71	11.5976	11.5926	1.53857	0.0424151	0.0328789	3	3	3	17.6	17.6	17.6	29.339	0	17.954	59686000	6	0.594317	2.93939	Niben101Scf12789_124018-125932	Niben101Scf12789_124018-125932	Cysteine-rich repeat secretory protein 55
3965.1	2946.11	3824.07	2310.55	2222.53	2458.69	11.9531	11.5246	11.9009	11.174	11.118	11.2637	1.53542	0.0127012	0.0118592	2	2	2	6.4	6.4	6.4	36.446	0	11.627	45741000	2	0.607649	4.29446	Niben101Scf00152_1802084-1805380;Nbv0.5scaffold2018_56672-60010;Niben101Scf00990_1-2592;Niben101Scf00508_964227-967397	Niben101Scf00152_1802084-1805380;Nbv0.5scaffold2018_56672-60010;Niben101Scf00990_1-2592;Niben101Scf00508_964227-967397	Protein BASIC PENTACYSTEINE6;Protein BASIC PENTACYSTEINE6;Protein BASIC PENTACYSTEINE6;GAGA-binding transcriptional activator
5815.1	8664.64	6558.77	4636.5	4534.96	4549.26	12.5056	13.0809	12.6792	12.1788	12.1469	12.1514	1.53334	0.0250487	0.0197575	2	2	2	3.4	3.4	3.4	77.822	0	13.979	69148000	3	0.596204	3.49326	Niben101Scf01037_943410-958877;Niben101Scf03563_167804-177579;Niben101Scf01037_945146-949085	Niben101Scf01037_943410-958877;Niben101Scf03563_167804-177579;Niben101Scf01037_945146-949085	Threonine--tRNA ligase;Threonine--tRNA ligase;Threonine--tRNA ligase
38841	31129.5	38881.1	23376.2	23140.8	24556.1	15.2453	14.926	15.2468	14.5128	14.4982	14.5838	1.53154	0.00522506	0.00562484	10	10	3	15.8	15.8	4.1	94.002	0	68.141	575750000	12	0.607791	5.52984	Niben101Scf02639_452099-459510	Niben101Scf02639_452099-459510	U4/U6 small nuclear ribonucleoprotein PRP3
43826	47417.1	44882.7	30194.9	30237.6	28614.2	15.4195	15.5331	15.4539	14.882	14.8841	14.8044	1.5287	0.000136973	0.00146667	9	9	5	49.8	49.8	32.6	25.416	0	207.75	2320900000	26	0.61199	14.3515	Niben101Scf19454_2158-5661	Niben101Scf19454_2158-5661	Elongation factor 1-beta
21126	18218.5	19975.1	12587.8	12242	13985.3	14.3667	14.1531	14.2859	13.6197	13.5795	13.7716	1.52826	0.00201486	0.00296154	5	5	5	8	8	8	78.307	0	29.765	198730000	8	0.611618	7.15907	Niben101Scf02293_341710-347826	Niben101Scf02293_341710-347826
1806.5	1255.11	1657.12	995.71	1103.08	990.956	10.819	10.2936	10.6945	9.95958	10.1073	9.95268	1.52722	0.0231264	0.0192885	1	1	1	3.1	3.1	3.1	36.045	0.0095923	6.1017	16596000	1	0.595818	3.582	Niben044Scf00049083Ctg000_1033-5597;Nbv0.3scaffold35150_3068-7674;Niben101Scf08430_41080-53774;Niben101Scf05201_777197-787145;Nbv0.5scaffold462_210305-219874;Niben044Scf00034642Ctg000_1-5536	Niben044Scf00049083Ctg000_1033-5597;Nbv0.3scaffold35150_3068-7674;Niben101Scf08430_41080-53774;Niben101Scf05201_777197-787145;Nbv0.5scaffold462_210305-219874;Niben044Scf00034642Ctg000_1-5536	BnaA03g43510D protein;Putative serine/threonine-protein kinase;BnaCnng45960D protein;Probable serine/threonine-protein kinase At5g41260;Probable serine/threonine-protein kinase At5g41260;Probable serine/threonine-protein kinase At5g41260
1431.1	1794.16	1933.69	1038.31	1031.41	1309.86	10.4829	10.8091	10.9171	10.02	10.0104	10.3552	1.5265	0.0245376	0.0196753	1	1	1	6.9	6.9	6.9	22.795	0.0020852	6.8934	26924000	1	0.607839	3.51604	Niben101Scf06650_370530-373135	Niben101Scf06650_370530-373135	GNAT transcription factor
1887.7	2527.58	1769.6	1114.07	1336.2	1602.18	10.8824	11.3035	10.7892	10.1216	10.3839	10.6458	1.52621	0.049979	0.0372276	1	1	1	3.1	3.1	3.1	45.712	0.0017953	6.9189	7197000	2	0.607933	2.77686	Niben101Scf04967_180422-183669	Niben101Scf04967_180422-183669	Divinyl chlorophyllide a 8-vinyl-reductase, chloroplastic
787.18	1355.97	763.558	730.493	601.473	572.667	9.62055	10.4051	9.57659	9.51273	9.23236	9.16155	1.52613	0.122832	0.0998602	1	1	1	3.7	3.7	3.7	42.985	0.00063715	7.51	12696000	2	0.565208	1.95089	Nbv0.5scaffold1736_188144-198426;Niben101Scf01657_159520-169067;Niben101Scf03915_159098-176519	Nbv0.5scaffold1736_188144-198426;Niben101Scf01657_159520-169067;Niben101Scf03915_159098-176519	3(2),5-bisphosphate nucleotidase;SAL1 phosphatase;SAL1 phosphatase
18747	13887.5	18672.5	12373	10843.6	10458.3	14.1944	13.7615	14.1886	13.5949	13.4046	13.3524	1.5236	0.0207022	0.017305	5	5	4	13.2	13.2	10.2	54.084	0	43.938	230220000	5	0.597557	3.70734	Niben101Scf13962_172889-176325;Nbv0.3scaffold8847_41630-44994;Niben101Scf11078_77787-81190	Niben101Scf13962_172889-176325;Nbv0.3scaffold8847_41630-44994;Niben101Scf11078_77787-81190	CBL-interacting serine/threonine-protein kinase 18;CBL-interacting serine/threonine-protein kinase 12;CBL-interacting serine/threonine-protein kinase 12
27383	25097.1	27342.7	17950.1	17290.3	17191.3	14.741	14.6152	14.7389	14.1317	14.0777	14.0694	1.52241	0.00019138	0.00125	12	7	5	10.2	6.5	5.2	124.84	0	47.143	218410000	8	0.605438	13.1808	Niben101Scf02819_276930-289276	Niben101Scf02819_276930-289276	Topless-related protein 4
47274	44079.5	48583.3	29613.5	31263.6	31109.1	15.5288	15.4278	15.5682	14.854	14.9322	14.9251	1.52128	0.000241861	0.00242553	10	10	10	25.1	25.1	25.1	45.883	0	145.22	789940000	15	0.604513	12.4168	Niben101Scf18129_116729-121613	Niben101Scf18129_116729-121613	Predicted protein
2115.2	1630.03	1920.16	1202.43	1318.19	1204.15	11.0466	10.6707	10.907	10.2317	10.3643	10.2338	1.52101	0.00716749	0.00736795	7	1	1	8.1	1.4	1.4	96.242	0.0042602	6.4893	36051000	1	0.598132	5.06259	Niben101Scf00130_797395-813147	Niben101Scf00130_797395-813147	Transcriptional corepressor LEUNIG
13040	10491.4	12508.3	7856.27	7782	8105.28	13.6707	13.3569	13.6106	12.9396	12.9259	12.9847	1.51787	0.00366277	0.00432659	6	6	6	22.4	22.4	22.4	34.793	0	47.33	297240000	9	0.595992	6.09603	Niben101Scf07364_154134-160625	Niben101Scf07364_154134-160625	26S proteasome non-ATPase regulatory subunit 14 homolog
1457.7	1110.2	1646.21	984.397	836.246	956.207	10.5095	10.1166	10.6849	9.9431	9.70778	9.90118	1.51759	0.0327659	0.0245886	1	1	1	14.5	14.5	14.5	11.268	0.0088165	6.1172	9367400	1	0.586319	3.20431	Niben101Scf02700_228612-231244;Niben101Scf02450_208960-212477;Niben101Scf05732_26134-28636;Niben044Scf00009201Ctg003_211-2867;Niben101Scf07182_131868-135392;Nbv0.5scaffold613_232822-235327	Niben101Scf02700_228612-231244;Niben101Scf02450_208960-212477;Niben101Scf05732_26134-28636;Niben044Scf00009201Ctg003_211-2867;Niben101Scf07182_131868-135392;Nbv0.5scaffold613_232822-235327	60S acidic ribosomal protein P1;60S acidic ribosomal protein P1;60S acidic ribosomal protein P1-1;60S acidic ribosomal protein P1;Acidic ribosomal protein 1;60S acidic ribosomal protein P1-2
11138	11987	11648.6	7801.14	8051.06	7079.51	13.4432	13.5492	13.5079	12.9295	12.975	12.7894	1.5164	0.000702001	0.00217957	4	4	4	15.6	15.6	15.6	31.178	0	26.876	332820000	6	0.602132	9.44065	Niben101Scf10713_29069-38507;Nbv0.3scaffold58936_7281-12224	Niben101Scf10713_29069-38507;Nbv0.3scaffold58936_7281-12224	Transcription initiation factor IIE subunit beta;Transcription initiation factor IIE subunit beta
1245.6	994.008	1117.29	685.741	748.28	780.629	10.2826	9.95711	10.1258	9.42152	9.54744	9.60849	1.51577	0.00542672	0.0058425	1	1	1	2	2	2	88.408	0.00069759	10.753	20319000	1	0.596028	5.47211	Niben101Scf02602_55345-62498	Niben101Scf02602_55345-62498	Putative ubiquitin-conjugating enzyme E2 38
79357	65345.2	87547.3	51656.5	50169.7	51472.6	16.2761	15.9958	16.4178	15.6567	15.6145	15.6515	1.51501	0.0091487	0.00913215	12	12	2	65.2	65.2	11	17.511	0	106.5	3372600000	25	0.588977	4.72338	Niben044Scf00014373Ctg002_10717-15074	Niben044Scf00014373Ctg002_10717-15074	Fimbriata-associated protein
2098.9	1844.38	2335.18	1283.41	1330.53	1531.87	11.0354	10.8489	11.1893	10.3258	10.3778	10.5811	1.51441	0.00896229	0.00895707	2	2	2	1.9	1.9	1.9	113.73	0	12.295	52550000	2	0.59634	4.75131	Niben101Scf00793_688709-708024	Niben101Scf00793_688709-708024	Os01g0301000 protein
3317.3	3616.61	2883.84	2133.84	2075.94	2274.37	11.6958	11.8204	11.4938	11.0592	11.0196	11.1512	1.51411	0.00448284	0.00504278	4	3	3	4.8	3.9	3.9	119.68	0	16.548	21745000	3	0.593317	5.76845	Niben101Scf11806_42157-79839;Niben101Scf00138_289079-293693;Nbv0.5scaffold33_1073777-1078632	Niben101Scf11806_42157-79839	Pre-mRNA-splicing factor ATP-dependent RNA helicase DEAH1
6688.2	9790.18	7747.41	5291.53	5267.95	5447.72	12.7074	13.2571	12.9195	12.3695	12.363	12.4114	1.51343	0.0226052	0.0188827	1	1	1	6.8	6.8	6.8	17.564	0.0023222	6.6413	8943300	1	0.580029	3.60758	Nbv0.5scaffold2044_323973-354333;Niben101Scf00111_23088-64518;Niben101Scf02502_1439058-1458325	Nbv0.5scaffold2044_323973-354333;Niben101Scf00111_23088-64518;Niben101Scf02502_1439058-1458325	L-threonine dehydratase;Threonine dehydratase biosynthetic, chloroplastic;Threonine dehydratase biosynthetic, chloroplastic
3967.4	6820.77	5305.21	3911.45	3310.69	3411.82	11.954	12.7357	12.3732	11.9335	11.6929	11.7363	1.5134	0.075634	0.0562015	7	1	1	21.4	3.9	3.9	41.308	0.0083221	6.1513	28279000	1	0.566721	2.38431	Niben044Scf00020982Ctg005_1-5525	Niben044Scf00020982Ctg005_1-5525	Nucleosome assembly protein 1
3184.9	2216.09	3326.02	2057.29	1659.22	2054.71	11.637	11.1138	11.6996	11.0065	10.6963	11.0047	1.51216	0.052178	0.039179	1	1	1	1.4	1.4	1.4	71.774	0.0018165	7.0024	52499000	1	0.580957	2.73492	Niben101Scf08368_84321-90694	Niben101Scf08368_84321-90694	Putative B-type response regulator 16
21915	22520.8	23171.8	15035.2	14678.6	15007.2	14.4196	14.459	14.5001	13.876	13.8414	13.8734	1.51176	2.06602e-05	0.0032	10	10	10	24.2	24.2	24.2	55.211	0	70.239	432650000	11	0.595943	23.1424	Niben101Scf08088_294786-306666;Niben101Scf01221_68726-79850;Niben101Scf01221_215260-225239	Niben101Scf08088_294786-306666	3-isopropylmalate dehydratase large subunit
11391	14319.4	12722.2	8612.4	8413.4	8405.02	13.4756	13.8057	13.6351	13.0722	13.0385	13.037	1.51126	0.00356393	0.00423564	3	3	3	4	4	4	75.432	0	19.092	219700000	6	0.589546	6.14155	Niben101Scf01150_576591-581471;Niben044Scf00039552Ctg000_1646-6529;Nbv0.3scaffold58612_2404-6963;Niben101Scf06869_360985-365544;Niben101Scf02361_693354-698144	Niben101Scf01150_576591-581471;Niben044Scf00039552Ctg000_1646-6529	Trihelix transcription factor GT-2;Trihelix transcription factor GT-2
29557	22918.8	33430.4	18959	18384.5	19504.7	14.8512	14.4842	15.0289	14.2106	14.1662	14.2515	1.51115	0.0234429	0.0194585	8	8	8	2.5	2.5	2.5	449.76	0	63.54	213610000	9	0.578667	3.5668	Niben101Scf07778_22369-127432;Niben101Scf07005_65307-165594;Nbv0.5scaffold2324_54504-172927;Nbv0.3scaffold66132_1-17046;Niben101Scf07778_48829-78279	Niben101Scf07778_22369-127432;Niben101Scf07005_65307-165594;Nbv0.5scaffold2324_54504-172927	Vacuolar protein sorting-associated protein, putative;Putative vacuolar protein sorting-associated protein 13A;BnaC06g01590D protein
1612.3	2080.5	1392.55	949.24	1171.03	1247.42	10.6549	11.0227	10.4435	9.89063	10.1936	10.2847	1.51004	0.0477107	0.0355547	2	2	2	5.5	5.5	5.5	31.808	0.00069686	10.721	29532000	2	0.584071	2.82242	Niben101Scf02438_250926-261695;Niben101Scf04775_68798-73917;Niben101Scf11424_22436-26799	Niben101Scf02438_250926-261695;Niben101Scf04775_68798-73917;Niben101Scf11424_22436-26799	Prohibitin-2, mitochondrial;Prohibitin-2, mitochondrial;Prohibitin-2, mitochondrial
66266	53224.3	81710.5	44072.3	44797.8	44450.9	16.016	15.6998	16.3182	15.4276	15.4511	15.4399	1.50915	0.0328939	0.0246918	10	10	3	23.5	23.5	5.5	51.662	0	87.829	2237300000	25	0.571788	3.20022	Nbv0.5scaffold1190_155718-163970;Niben101Scf01382_675357-683793;Niben044Scf00045085Ctg002_1491-3583;Niben101Scf03790_175432-178707	Nbv0.5scaffold1190_155718-163970;Niben101Scf01382_675357-683793	Putative vacuolar ATPase subunit H;Putative V-type proton ATPase subunit H
1401.5	1542.38	1039.97	1000.58	728.334	911.027	10.4528	10.5909	10.0223	9.96662	9.50846	9.83135	1.50907	0.0550486	0.040886	3	1	1	7.9	3.5	3.5	40.225	0.0090691	6.1111	11810000	1	0.586534	2.68314	Niben101Scf00087_14248-32596	Niben101Scf00087_14248-32596	Protein phosphatase 2C
17766	16108.9	20386.4	12385.2	11330.8	12245.7	14.1168	13.9756	14.3153	13.5963	13.468	13.58	1.50887	0.00525705	0.00560354	15	4	4	29.6	7.2	7.2	71.224	0	26.238	218900000	4	0.587818	5.5205	Niben044Scf00001741Ctg002_1-10437;REV__Niben101Scf02217_776411-785077;REV__Niben101Scf00745_399168-409543	Niben044Scf00001741Ctg002_1-10437	Geminivirus Rep-interacting motor protein
35867	46040.1	39557.5	26823.2	26017.3	27668.7	15.1304	15.4906	15.2717	14.7112	14.6672	14.756	1.5087	0.00556959	0.0062225	12	12	6	43.6	43.6	23.2	35.99	0	108.42	1436200000	32	0.586097	5.43278	Niben101Scf01181_61995-66118	Niben101Scf01181_61995-66118	Guanine nucleotide-binding protein subunit beta-like protein
12376	18258.3	12338.1	9039.15	9391.35	10063.8	13.5953	14.1563	13.5908	13.142	13.1971	13.2969	1.50811	0.0421801	0.032502	5	5	2	12	12	6.1	59.934	0	34.95	503160000	9	0.568794	2.94496	Niben101Scf02537_385602-391369;Niben101Scf11865_221691-227048;Niben044Scf00059091Ctg001_14673-19481	Niben101Scf02537_385602-391369	Phospho-2-dehydro-3-deoxyheptonate aldolase 1, chloroplastic
6967.8	6557.81	7159.25	4111.58	4855.75	4748.49	12.7665	12.679	12.8056	12.0055	12.2455	12.2133	1.5081	0.00208911	0.00290019	4	4	4	8.1	8.1	8.1	61.736	0	23.722	144240000	4	0.595623	7.09042	Nbv0.3scaffold41601_4102-15736;Niben101Scf05294_8231-18420	Nbv0.3scaffold41601_4102-15736;Niben101Scf05294_8231-18420	Protein SAWADEE HOMEODOMAIN HOMOLOG 2;Protein SAWADEE HOMEODOMAIN HOMOLOG 2
25614	36384.6	24416.6	19888.4	18746.8	18754.6	14.6446	15.151	14.5756	14.2796	14.1944	14.195	1.50576	0.0365577	0.0274949	5	5	1	10.8	10.8	2.4	54.993	0	38.062	631370000	17	0.567433	3.09047	Niben101Scf12653_215769-228147;Niben101Scf01273_50626-58643	Niben101Scf12653_215769-228147;Niben101Scf01273_50626-58643	Pyruvate kinase;Pyruvate kinase
34216	35107.4	33176.2	21916.9	22705.3	23528.3	15.0624	15.0995	15.0179	14.4198	14.4707	14.5221	1.50402	9.91436e-05	0.000813559	10	10	10	45.8	45.8	45.8	34.224	0	134.41	1063100000	17	0.589042	15.578	Niben101Scf00328_830791-836871;Niben101Scf06888_194661-203110	Niben101Scf00328_830791-836871;Niben101Scf06888_194661-203110	Cysteine synthase;Cysteine synthase
22972	14096.7	21637.8	12235.5	14045.8	12772.5	14.4876	13.7831	14.4013	13.5788	13.7779	13.6408	1.50322	0.0718305	0.0537965	4	4	4	13.9	13.9	13.9	27.684	0	31.558	188920000	7	0.55818	2.43194	Niben101Scf07764_111631-117225;Niben101Scf03941_208795-215333	Niben101Scf07764_111631-117225	MBD5
87651	132150	82409.8	64104.7	69070.1	67979.9	16.4195	17.0118	16.3305	15.9681	16.0758	16.0528	1.50238	0.0622473	0.0452293	15	15	7	32.9	32.9	15.3	41.921	0	267.7	4844500000	52	0.555033	2.56591	Niben101Scf00813_229631-233414	Niben101Scf00813_229631-233414	ADP,ATP carrier protein, mitochondrial
3245.5	4094.85	2863.22	2343.71	2172.52	2277.6	11.6642	11.9996	11.4834	11.1946	11.0852	11.1533	1.50189	0.0208844	0.0174149	1	1	1	1.8	1.8	1.8	58.966	0.0020784	6.8642	39335000	2	0.571405	3.69732	Niben101Scf05795_234343-244455	Niben101Scf05795_234343-244455	D-xylose-proton symporter-like 3, chloroplastic
11605	10823.4	12015.2	7227.6	8495.91	7243.92	13.5025	13.4019	13.5526	12.8193	13.0526	12.8225	1.49967	0.00273192	0.00388742	3	3	3	3.3	3.3	3.3	108.82	0	18.557	112300000	4	0.587495	6.59919	Niben101Scf02151_28467-47984;Nbv0.3scaffold29365_19425-24165;Niben044Scf00020490Ctg008_7666-12427;Nbv0.5scaffold1534_126905-401038;Niben044Scf00016044Ctg001_1219-4954;Niben101Scf01888_458259-461214;Niben044Scf00016044Ctg004_3821-6776	Niben101Scf02151_28467-47984;Nbv0.3scaffold29365_19425-24165;Niben044Scf00020490Ctg008_7666-12427;Nbv0.5scaffold1534_126905-401038	Os03g0598200 protein;Nucleolar protein 14;Nucleolar protein 14;Nucleolar protein 14
9041.8	7051.81	7693.52	5378.74	5591.62	4895.2	13.1424	12.7838	12.9094	12.3931	12.449	12.2571	1.49929	0.00838262	0.00875825	3	3	3	14.2	14.2	14.2	23.158	0	19.513	195320000	7	0.578781	4.84287	Niben101Scf07036_280526-285546	Niben101Scf07036_280526-285546	50S ribosomal protein L11, chloroplastic
7665.4	4860.62	7825.09	5091.4	4389.59	4110.02	12.9041	12.2469	12.9339	12.3139	12.0999	12.0049	1.4974	0.0834606	0.0631646	10	1	1	31.5	2.2	2.2	35.381	0.00063371	7.4776	28835000	1	0.555439	2.2943	Nbv0.3scaffold48508_11352-15249	Nbv0.3scaffold48508_11352-15249	Transducin/WD40 repeat-like superfamily protein
1262.2	2185.09	1369.64	986.831	1182.51	1048.04	10.3017	11.0935	10.4196	9.94666	10.2076	10.0335	1.49716	0.103688	0.0802047	6	1	1	42.1	14.3	14.3	15.015	0	16.749	46731000	2	0.542337	2.0997	Niben101Scf03365_396666-400164;Nbv0.5scaffold848_478660-554485	Niben101Scf03365_396666-400164	60S ribosomal protein L23
9107.1	9384.51	8628.29	5599.2	6319.09	6201.9	13.1528	13.1961	13.0749	12.451	12.6255	12.5985	1.49667	0.000845182	0.00232861	3	3	3	9.2	9.2	9.2	34.866	0	20.165	168680000	4	0.582899	8.99626	Niben101Scf02353_488413-501576;Niben101Scf00338_1087367-1095357;Nbv0.3scaffold3637_28320-38196	Niben101Scf02353_488413-501576;Niben101Scf00338_1087367-1095357;Nbv0.3scaffold3637_28320-38196	Phytochrome-associated serine/threonine-protein phosphatase 3;Phytochrome-associated serine/threonine-protein phosphatase 3;Phytochrome-associated serine/threonine-protein phosphatase 3
2985.7	2713.89	2784.89	1876.5	1790.66	2001.82	11.5439	11.4062	11.4434	10.8738	10.8063	10.9671	1.49665	0.000724725	0.00215291	3	3	3	4.5	4.5	4.5	98.47	0	19.635	45651000	3	0.582067	9.36296	Niben101Scf17652_50650-60927;Niben101Scf00438_136623-149050;Nbv0.3scaffold20378_1-9903	Niben101Scf17652_50650-60927;Niben101Scf00438_136623-149050;Nbv0.3scaffold20378_1-9903	Flowering time control protein FPA;Flowering time control protein FPA;Flowering time control protein FPA
83544	59731.9	57972.5	43811	51440.4	39373.8	16.3502	15.8662	15.8231	15.419	15.6506	15.265	1.49488	0.0486803	0.0361824	11	9	9	34.5	34.5	34.5	25.489	0	64.619	2048100000	18	0.568326	2.80264	Niben101Scf08196_164694-167429	Niben101Scf08196_164694-167429	Tau class glutathione S-transferase
27363	32367.7	26619.3	20588	18872.4	18307.2	14.7399	14.9823	14.7002	14.3295	14.204	14.1601	1.49478	0.00478741	0.00539529	9	9	9	29.3	29.3	29.3	40.05	0	140.23	1863700000	17	0.576254	5.66507	Nbv0.5scaffold71_335843-338973;Niben101Scf14955_21853-24983;Niben101Scf04477_161390-163886	Nbv0.5scaffold71_335843-338973;Niben101Scf14955_21853-24983	ATP synthase gamma chain, chloroplastic;ATP synthase gamma chain, chloroplastic
5063.6	3340.35	3951.71	2558.44	2890.3	2825.06	12.3059	11.7058	11.9483	11.321	11.497	11.4641	1.49335	0.0374822	0.0277817	3	3	3	7.3	7.3	7.3	58.403	0	16.807	80680000	3	0.55929	3.06481	Niben101Scf02359_155244-163594;Niben044Scf00016479Ctg002_1-2876;Niben101Scf02124_35633-42777;Niben101Scf00546_160279-166296;Niben101Scf00332_721337-728343	Niben101Scf02359_155244-163594	ATP-dependent DNA helicase pcrA
12281	11993.8	12612	8337.44	8823.81	7548.43	13.5841	13.55	13.6225	13.0254	13.1072	12.882	1.49281	0.00109575	0.00327638	2	2	2	5.1	5.1	5.1	34.307	0	13.513	87735000	4	0.580704	8.40691	Niben101Scf07203_431529-443818	Niben101Scf07203_431529-443818	Putative uncharacterized protein gtf2b
2709.1	2329.82	3001.34	1627.53	1740.01	2019.97	11.4036	11.186	11.5514	10.6685	10.7649	10.9801	1.49239	0.0148791	0.0133572	2	2	2	4.5	4.5	4.5	50.972	0	12.933	54064000	2	0.575843	4.09786	Niben101Scf00023_656443-663136	Niben101Scf00023_656443-663136	Adenylyltransferase and sulfurtransferase MOCS3
9034.5	14060.3	10742.2	7839.09	7604.06	7232.38	13.1412	13.7793	13.391	12.9365	12.8925	12.8203	1.49222	0.0425511	0.0329545	2	2	1	5.8	5.8	3.6	51.368	0	13.89	35991000	3	0.554096	2.93617	Niben101Scf01822_1302499-1323646	Niben101Scf01822_1302499-1323646	Glycerol-3-phosphate acyltransferase, chloroplastic
4585.9	3446.97	4806.51	2720.19	2756.92	3127.29	12.163	11.7511	12.2308	11.4095	11.4288	11.6107	1.49219	0.0256303	0.0203323	2	2	2	6.4	6.4	6.4	31.282	0	11.611	59682000	3	0.565282	3.468	Niben101Scf04052_179990-182835	Niben101Scf04052_179990-182835	Protein BASIC PENTACYSTEINE1
9624.8	11650	8723.97	6505.48	7327.82	6308.65	13.2325	13.508	13.0908	12.6674	12.8392	12.6231	1.48937	0.0151247	0.0133906	2	2	2	14.1	14.1	14.1	14.347	0	14.302	988350000	8	0.567208	4.07788	Niben101Scf13741_408530-412611;Nbv0.3scaffold101266_1-3812	Niben101Scf13741_408530-412611;Nbv0.3scaffold101266_1-3812	;
142540	97444.4	153711	88508.4	83646.1	92535.3	17.121	16.5723	17.2299	16.4335	16.352	16.4977	1.48738	0.0581581	0.0422185	20	20	3	22.3	22.3	3.9	114.6	0	207.46	3130100000	53	0.546637	2.63046	Niben101Scf00170_589721-603626	Niben101Scf00170_589721-603626	Phototropin-1
9604.3	11096.1	10026.5	6828.05	6948.77	6891.36	13.2295	13.4378	13.2915	12.7373	12.7625	12.7506	1.48668	0.000788903	0.00241765	4	4	4	15	15	15	44.289	0	40.087	246080000	10	0.569462	9.15893	Niben101Scf01052_603324-609795	Niben101Scf01052_603324-609795	26S proteasome non-ATPase regulatory subunit 6 homolog
17815	25504.4	20826.1	14796.7	14338.5	14016.9	14.1208	14.6385	14.3461	13.853	13.8076	13.7749	1.4865	0.0213379	0.0178844	8	3	2	32.6	13.6	6.8	24.997	0	28.666	412350000	17	0.556629	3.67283	Niben101Scf04444_155213-160550	Niben101Scf04444_155213-160550	40S ribosomal protein S8
140030	88653.6	126731	84720.6	80151.9	74301.5	17.0954	16.4359	16.9514	16.3704	16.2904	16.1811	1.48601	0.0579026	0.0419893	13	13	3	42.4	42.4	14	26.096	0	125.84	9334400000	34	0.546899	2.63467	Niben101Scf05404_940736-950190;Niben101Scf10316_330848-334176	Niben101Scf05404_940736-950190	Tau class glutathione S-transferase
20554	14761.5	19892.2	12320	12394.8	12452.1	14.3271	13.8496	14.2799	13.5887	13.5975	13.6041	1.4854	0.0216915	0.0181536	10	2	2	69.2	20.5	20.5	17.597	0	15.511	650790000	9	0.555442	3.65417	Niben101Scf06809_101982-105816;Niben044Scf00059551Ctg000_1-3137	Niben101Scf06809_101982-105816;Niben044Scf00059551Ctg000_1-3137	Fimbriata-associated protein;Fimbriata-associated protein
12833	11831.2	13351.7	8825.78	8337.35	8432.2	13.6476	13.5303	13.7047	13.1075	13.0254	13.0417	1.48527	0.000570177	0.00205674	5	5	5	19.1	19.1	19.1	31.077	0	61.527	274410000	7	0.569346	9.96277	Niben101Scf02366_668334-677305	Niben101Scf02366_668334-677305	At5g38660
8000.3	9416.69	8154.03	5669.38	5823.37	5732.91	12.9658	13.201	12.9933	12.469	12.5076	12.485	1.48447	0.00165652	0.00326964	2	2	2	4.2	4.2	4.2	55.404	0	13.368	43443000	3	0.566159	7.54084	Niben101Scf02237_161239-179087;Nbv0.5scaffold1895_338986-348660;Nbv0.3scaffold20195_4-9678;Nbv0.3scaffold20195_1-9492;Niben101Scf16278_9116-19685;Niben101Scf07162_435944-447435	Niben101Scf02237_161239-179087;Nbv0.5scaffold1895_338986-348660;Nbv0.3scaffold20195_4-9678;Nbv0.3scaffold20195_1-9492;Niben101Scf16278_9116-19685;Niben101Scf07162_435944-447435	Betaine aldehyde dehydrogenase;BADH3 protein;BADH3 protein;BADH3 protein;Aldehyde dehydrogenase;Betaine aldehyde dehydrogenase, NAD-dependent
41174	32549.8	43809.1	25517.8	25792	27903.1	15.3294	14.9904	15.4189	14.6392	14.6546	14.7681	1.48376	0.0149953	0.0132858	10	10	8	25.3	25.3	21.6	50.149	0	132.44	1361700000	26	0.55892	4.08836	Niben044Scf00017106Ctg007_1-7136;Niben101Scf05916_47726-55935	Niben044Scf00017106Ctg007_1-7136	CBL-interacting serine/threonine-protein kinase 3
5635.3	6164.51	6417.26	3358.96	4214.16	4707.28	12.4603	12.5898	12.6477	11.7138	12.041	12.2007	1.48343	0.0194353	0.0160409	27	1	1	50.7	3.5	3.5	52.722	0.00035511	11.145	91493000	13	0.58076	3.78003	Niben101Scf02583_189731-194469	Niben101Scf02583_189731-194469	Ribulose bisphosphate carboxylase/oxygenase activase 2, chloroplastic
18234	15378.9	14468.8	10457.6	12132.9	9828.01	14.1543	13.9087	13.8207	13.3523	13.5666	13.2627	1.48316	0.0135095	0.0124022	4	2	2	17.9	10.8	10.8	25.377	0	12.512	67318000	3	0.56736	4.21705	Niben101Scf08130_55610-58368	Niben101Scf08130_55610-58368	Tau class glutathione S-transferase
5230.3	7424.1	4914.85	4225.57	3911.31	3712.21	12.3527	12.858	12.2629	12.0449	11.9334	11.8581	1.48275	0.0474669	0.0354997	2	2	2	3.8	3.8	3.8	49.22	0	11.76	183840000	3	0.545727	2.82747	Niben101Scf00157_426540-433378;Nbv0.3scaffold33390_1-5692;Niben101Scf11724_495533-502983	Niben101Scf00157_426540-433378;Nbv0.3scaffold33390_1-5692;Niben101Scf11724_495533-502983	Tryptophan synthase beta chain;Tryptophan synthase beta chain 2, chloroplastic;Tryptophan synthase beta chain 2, chloroplastic
4510.3	5695.75	4533.22	3182.32	3393.56	3372.22	12.139	12.4757	12.1463	11.6359	11.7286	11.7195	1.48162	0.00824171	0.00856377	3	3	3	8.7	8.7	8.7	55.027	0	21.829	78648000	4	0.559023	4.8663	Niben101Scf04292_1180122-1186435;Niben101Scf00155_431837-439798	Niben101Scf04292_1180122-1186435;Niben101Scf00155_431837-439798	Pyruvate kinase;Pyruvate kinase
15123	12841.6	18104.1	10389.6	9918.72	10789.7	13.8845	13.6485	14.144	13.3429	13.2759	13.3974	1.4814	0.0198169	0.016613	7	5	5	7.6	5.8	5.8	101.69	0	91.305	268720000	8	0.553622	3.75755	Niben101Scf10067_214210-224335;Niben101Scf08973_76370-81259	Niben101Scf10067_214210-224335	Predicted protein
14879	15527.1	15174.7	9294.77	10400.9	11088.7	13.861	13.9225	13.8894	13.1822	13.3444	13.4368	1.48065	0.00173569	0.00319502	14	2	2	38.9	7.7	7.7	36.728	0	289.38	905230000	5	0.569817	7.44822	Niben101Scf02914_362173-366864;Nbv0.5scaffold4939_12539-16777;Niben101Scf02914_361345-365417	Niben101Scf02914_362173-366864;Nbv0.5scaffold4939_12539-16777;Niben101Scf02914_361345-365417	Glyceraldehyde-3-phosphate dehydrogenase;Glyceraldehyde-3-phosphate dehydrogenase;Glyceraldehyde-3-phosphate dehydrogenase
23489	22293	23868.9	15748.3	15404	15912.3	14.5197	14.4443	14.5428	13.9429	13.911	13.9579	1.4799	6.66372e-05	0.00114286	8	8	3	8.4	8.4	2.6	113.12	0	52.062	256680000	10	0.56502	17.226	Niben101Scf02426_330018-375439;Niben101Scf02426_366708-370051	Niben101Scf02426_330018-375439	BnaC05g32820D protein
9875.4	11810	8730.62	7116.83	6605.09	6842.8	13.2696	13.5277	13.0919	12.797	12.6894	12.7404	1.47904	0.013126	0.0121472	7	3	3	21.2	8.4	8.4	43.263	0	21.31	162980000	4	0.554155	4.25306	Niben101Scf03106_161646-175427	Niben101Scf03106_161646-175427	Pyruvate dehydrogenase E1 component subunit alpha
4895	4091.72	5324.63	3077.56	3261.61	3337.84	12.2571	11.9985	12.3785	11.5876	11.6714	11.7047	1.4789	0.00900267	0.00906485	2	2	2	1.6	1.6	1.6	113.74	0	15.288	37343000	2	0.556803	4.7452	Niben101Scf00742_246332-261789	Niben101Scf00742_246332-261789	Katanin p80 WD40 repeat-containing subunit B1 homolog
61340	74593.3	60980.4	43581.8	43450.3	46193.4	15.9045	16.1868	15.8961	15.4114	15.4071	15.4954	1.47805	0.00501747	0.00555327	18	18	8	21	21	9.7	108.61	0	150.26	2118500000	38	0.557813	5.59218	Nbv0.3scaffold1930_48989-61059;Niben101Scf00859_97684-109270	Nbv0.3scaffold1930_48989-61059;Niben101Scf00859_97684-109270	Aconitase;Aconitase
22263	16117.4	18406.3	12234.8	13169.7	13030.3	14.4424	13.9763	14.1679	13.5787	13.6849	13.6696	1.47748	0.0167052	0.0144486	7	7	7	21.5	21.5	21.5	40.788	0	50.955	651380000	10	0.551126	3.95803	Niben101Scf02821_430439-437122	Niben101Scf02821_430439-437122	Tocopherol O-methyltransferase, chloroplastic
89453	99595.6	76559.9	64288	55294.8	60220.6	16.4488	16.6038	16.2243	15.9723	15.7549	15.878	1.47722	0.0117612	0.0114928	13	13	13	34.2	34.2	34.2	45.149	0	260.91	1748400000	32	0.557283	4.39234	Niben101Scf10910_29833-37399;Niben044Scf00031448Ctg002_2302-7734;Nbv0.5scaffold2302_31199-257665	Niben101Scf10910_29833-37399;Niben044Scf00031448Ctg002_2302-7734;Nbv0.5scaffold2302_31199-257665	Phosphoribulokinase;Phosphoribulokinase;Phosphoribulokinase
3899.5	3162.33	4204.5	2630.76	3018.88	1978.24	11.9291	11.6268	12.0377	11.3613	11.5598	10.95	1.47699	0.0576794	0.041878	3	3	3	3.5	3.5	3.5	109.7	0	19.952	40630000	5	0.574166	2.63836	Niben101Scf00866_1983-8451	Niben101Scf00866_1983-8451	Exportin-2
17651	17698.5	18459.7	12907.9	11774.2	11797.6	14.1075	14.1113	14.1721	13.656	13.5233	13.5262	1.47505	0.000317002	0.00211111	5	5	5	6.9	6.9	6.9	128.42	0	45.978	151430000	7	0.561798	11.5866	Niben101Scf12372_99803-105228	Niben101Scf12372_99803-105228	Putative ATP-dependent RNA helicase DDX46
226310	223633	272281	165410	163554	160732	17.7879	17.7708	18.0547	17.3357	17.3194	17.2943	1.47484	0.00392342	0.00498177	24	24	9	58.6	58.6	29.8	41.132	0	323.31	8915900000	85	0.554686	5.98287	Niben101Scf05414_24592-29096	Niben101Scf05414_24592-29096	Alpha-1,4-glucan-protein synthase [UDP-forming] 1
1053.5	988.672	1209.16	629.311	927.368	649.01	10.041	9.94935	10.2398	9.29763	9.857	9.3421	1.47406	0.0439146	0.0341356	1	1	1	6.6	6.6	6.6	25.505	0.00069132	10.364	18102000	2	0.577794	2.90461	Niben101Scf09401_21343-25756	Niben101Scf09401_21343-25756	Superoxide dismutase [Mn], mitochondrial
13226	15737.1	11804.6	8461.32	9557.81	9645.82	13.6911	13.9419	13.5271	13.0467	13.2225	13.2357	1.47362	0.0150613	0.0132622	5	5	5	18.9	18.9	18.9	32.628	0	37.776	240040000	7	0.551739	4.083	Niben101Scf01402_269730-272635;Niben101Scf06280_200601-203250;Niben101Scf00339_314740-317702;Niben101Scf01374_714897-717799	Niben101Scf01402_269730-272635;Niben101Scf06280_200601-203250;Niben101Scf00339_314740-317702	Protein transport protein SEC13 homolog B;Protein transport protein SEC13 homolog B;Protein transport protein SEC13 homolog B
4027.5	3816.81	3977.35	2636.56	2637.96	2755.12	11.9757	11.8981	11.9576	11.3644	11.3652	11.4279	1.47225	5.9452e-05	0.00123077	2	2	2	3.4	3.4	3.4	87.344	0	12.428	63712000	2	0.557955	17.73	Nbv0.3scaffold24709_1-8817	Nbv0.3scaffold24709_1-8817	Putative ovule protein
1902.8	1937.37	2565.38	1274.25	1516.79	1563.39	10.8939	10.9199	11.325	10.3154	10.5668	10.6105	1.47104	0.0304077	0.0227555	2	1	1	5.3	3.1	3.1	41.118	0.0083043	6.1421	8878100	1	0.548684	3.28325	Niben101Scf06361_153902-160095;Niben101Scf07926_7339-13979;Nbv0.3scaffold2148_69381-75911	Niben101Scf06361_153902-160095;Niben101Scf07926_7339-13979;Nbv0.3scaffold2148_69381-75911	Regulation of nuclear pre-mRNA domain-containing protein 1B;ENTH/VHS family protein;BnaA02g00330D protein
5389.4	5059.89	5141.99	3653.9	3673.89	3272.6	12.3959	12.3049	12.3281	11.8352	11.8431	11.6762	1.47082	0.000783589	0.00242478	3	3	3	16.8	16.8	16.8	26.858	0	20.683	131300000	4	0.558127	9.17502	Niben101Scf03241_26220-29983;Niben101Scf04574_237583-242363;Nbv0.5scaffold2823_83291-88071	Niben101Scf03241_26220-29983;Niben101Scf04574_237583-242363;Nbv0.5scaffold2823_83291-88071	Nicotinamidase 1;Nicotinamidase 1;Nicotinamidase 1
2077.2	2821.37	1916.67	1696.63	1415.63	1524.75	11.0204	11.4622	10.9044	10.7285	10.4672	10.5744	1.46975	0.0442667	0.0341734	1	1	1	5.8	5.8	5.8	24.814	0.00064599	7.6793	27079000	1	0.538985	2.89664	Niben101Scf07533_394922-402590;Niben101Scf33522_28464-37579;Niben044Scf00039262Ctg000_1327-10112	Niben101Scf07533_394922-402590;Niben101Scf33522_28464-37579;Niben044Scf00039262Ctg000_1327-10112	Protein disulfide-isomerase A6;Protein disulfide-isomerase A6;Protein disulfide-isomerase A6
882.27	1102.24	852.933	666.322	699.842	565.159	9.78508	10.1062	9.73629	9.38008	9.45089	9.14251	1.46917	0.0207673	0.0174567	1	1	1	2.7	2.7	2.7	65.111	0.00064164	7.5777	10912000	2	0.551372	3.70375	Niben044Scf00008609Ctg005_6805-17119;Niben101Scf01395_345426-356530	Niben044Scf00008609Ctg005_6805-17119;Niben101Scf01395_345426-356530	DEAD-box ATP-dependent RNA helicase 16;DEAD-box ATP-dependent RNA helicase 16
5521.2	8430.31	5649.64	4318.73	4618.26	4410.04	12.4308	13.0414	12.4639	12.0764	12.1731	12.1066	1.46858	0.0582144	0.0421936	2	2	2	14.9	14.9	14.9	18.803	0	21.124	20789000	2	0.526659	2.62954	Niben101Scf10002_108969-113272	Niben101Scf10002_108969-113272	30S ribosomal protein S13, chloroplastic
2961.2	3635.07	3770.72	2363.18	2610.69	2086.16	11.532	11.8278	11.8806	11.2065	11.3502	11.0266	1.4684	0.0182299	0.0152805	3	3	3	6.4	6.4	6.4	77.024	0	22.429	44802000	3	0.55233	3.85467	Niben101Scf02438_219830-243884;Niben101Scf03085_661271-670421	Niben101Scf02438_219830-243884;Niben101Scf03085_661271-670421	Acyl-coenzyme A oxidase 3, peroxisomal;Acyl-coenzyme A oxidase 3, peroxisomal
179540	193331	176720	128950	120748	124624	17.4539	17.5607	17.4311	16.9764	16.8816	16.9272	1.46823	0.000334281	0.00257778	21	21	9	43.9	43.9	19.4	48.003	0	323.31	16392000000	91	0.553483	11.4301	Nbv0.5scaffold9390_7631-16882	Nbv0.5scaffold9390_7631-16882	Glyceraldehyde-3-phosphate dehydrogenase B, chloroplastic
20682	26292.9	18211	14773.1	14718.8	14908.8	14.3361	14.6824	14.1525	13.8507	13.8454	13.8639	1.46813	0.0259405	0.0204702	7	7	7	14.4	14.4	14.4	46.382	0	49.813	700560000	13	0.537021	3.4548	Niben044Scf00023393Ctg006_1-5930;Nbv0.3scaffold80329_183-6931;Niben101Scf04287_642259-648215;Niben101Scf03045_749005-755248;Niben101Scf00231_688446-694904	Niben044Scf00023393Ctg006_1-5930;Nbv0.3scaffold80329_183-6931	ATP-citrate synthase;ATP-citrate synthase
995.52	1185.66	902.628	640.746	755.025	704.887	9.95931	10.2115	9.81799	9.32361	9.56038	9.46125	1.46802	0.0149962	0.013274	2	2	1	13.1	13.1	9	25.083	0	11.545	30734000	1	0.547845	4.08828	Niben101Scf11469_21838-26491;Niben101Scf07231_182827-193198	Niben101Scf11469_21838-26491;Niben101Scf07231_182827-193198	Vesicle transport v-SNARE 13;Qb-SNARE, VTI1-family
31481	36015.3	31945.6	23084.1	22856	21819.5	14.9422	15.1363	14.9633	14.4946	14.4803	14.4133	1.46757	0.00114971	0.00318826	5	5	1	39.1	39.1	13	22.657	0	147.82	1118200000	19	0.551207	8.30175	Niben101Scf01239_396290-399789	Niben101Scf01239_396290-399789	Nascent polypeptide-associated complex subunit alpha
17455	23770	13857.9	12617.9	12310.9	12660.8	14.0914	14.5368	13.7584	13.6232	13.5876	13.6281	1.46538	0.0843916	0.0633578	4	4	1	18.2	18.2	6.3	34.666	0	32.908	682090000	6	0.515907	2.28423	Niben101Scf01148_195423-200038	Niben101Scf01148_195423-200038	60S ribosomal protein L5-1
613.46	871.8	644.181	601.25	502.479	350.453	9.26083	9.76785	9.33132	9.23182	8.97292	8.45308	1.46436	0.1113	0.0883325	1	1	1	4.2	4.2	4.2	37.7	0.0054735	6.2781	11280000	1	0.567395	2.03718	Niben101Scf03307_45375-54751;Niben101Scf00990_228676-251514;Nbv0.3scaffold44444_8503-17408	Niben101Scf03307_45375-54751;Niben101Scf00990_228676-251514;Nbv0.3scaffold44444_8503-17408	NQK1 MAPKK;NQK1 MAPKK;NQK1 MAPKK
3661.6	5064.38	3060.04	2537.97	2469.13	3044.79	11.8383	12.3062	11.5793	11.3095	11.2698	11.5721	1.46376	0.0875886	0.0668328	3	3	3	2.6	2.6	2.6	136.17	0	17.153	53085000	3	0.524131	2.25058	Nbv0.3scaffold51831_1-11684;Niben101Scf02937_38428-59646	Nbv0.3scaffold51831_1-11684;Niben101Scf02937_38428-59646	Alpha-glucan water dikinase;Alpha-glucan water dikinase, chloroplastic
857.03	797.137	713.951	618.112	415.404	585.875	9.7432	9.63868	9.47968	9.27172	8.69837	9.19445	1.46235	0.044266	0.0341954	1	1	1	4.3	4.3	4.3	37.954	0.0020619	6.8083	11425000	1	0.565674	2.89666	Niben101Scf07287_152925-156006	Niben101Scf07287_152925-156006	BnaA06g13680D protein
1256	946.92	983.373	794.291	713.826	672.203	10.2946	9.8871	9.94159	9.63352	9.47943	9.39275	1.46139	0.0208908	0.017401	2	1	1	14.9	11.7	11.7	25.282	0.00068213	9.5327	33485000	1	0.539203	3.69697	Niben101Scf00841_52525-58037	Niben101Scf00841_52525-58037	Charged multivesicular body protein 3
239920	339285	244111	183862	185144	194694	17.8722	18.3721	17.8972	17.4883	17.4983	17.5709	1.46056	0.032719	0.0245189	16	16	5	47.1	47.1	18.8	36.994	0	300.98	20551000000	299	0.528039	3.20582	Niben101Scf04905_382304-386761;Niben101Scf01073_565468-570420	Niben101Scf04905_382304-386761;Niben101Scf01073_565468-570420	Glyceraldehyde-3-phosphate dehydrogenase GAPC1, cytosolic;Glyceraldehyde-3-phosphate dehydrogenase GAPC1, cytosolic
31037	25620.4	32987.5	19844.7	21870.8	19683.2	14.9217	14.645	15.0096	14.2765	14.4167	14.2647	1.46004	0.0109276	0.0112236	7	7	7	10.8	10.8	10.8	69.829	0	52.774	325180000	11	0.539491	4.48739	Nbv0.5scaffold898_191509-241459;Niben101Scf01326_996505-1004851;Niben101Scf06172_34157-41642;Niben044Scf00027376Ctg003_7409-14876	Nbv0.5scaffold898_191509-241459;Niben101Scf01326_996505-1004851;Niben101Scf06172_34157-41642;Niben044Scf00027376Ctg003_7409-14876	FACT complex subunit SSRP1;FACT complex subunit SSRP1;FACT complex subunit SSRP1;FACT complex subunit SSRP1
2373	1930.76	2285.65	1604.05	1625.14	1291.57	11.2125	10.915	11.1584	10.6475	10.6663	10.3349	1.45759	0.018055	0.0151087	2	2	2	4.3	4.3	4.3	59.763	0	13.354	43703000	2	0.545694	3.86599	Niben101Scf02839_117666-135037;Niben044Scf00000071Ctg007_24277-29256	Niben101Scf02839_117666-135037;Niben044Scf00000071Ctg007_24277-29256	Splicing factor SF3a60 homolog;Splicing factor 3A subunit 3
9921.7	7760.75	12066.5	6696.73	6423.49	7292.26	13.2764	12.922	13.5587	12.7092	12.6491	12.8322	1.45739	0.0529375	0.0396974	5	1	1	15.1	3.2	3.2	39.021	0.00093023	7.2176	11843000	1	0.522178	2.7209	Niben101Scf18551_54903-60119;Niben101Scf10438_365454-370632	Niben101Scf18551_54903-60119;Niben101Scf10438_365454-370632	Serine/threonine-protein kinase SAPK2;Serine/threonine-protein kinase SAPK7
8803.2	12096.3	8573.19	6940.47	6547.69	6737.02	13.1038	13.5623	13.0656	12.7608	12.6768	12.7179	1.45723	0.0312204	0.0236176	3	3	3	3.6	3.6	3.6	98.076	0	18.9	79168000	3	0.525408	3.25525	Niben101Scf07629_54829-98940;Nbv0.5scaffold489_25149-51365	Niben101Scf07629_54829-98940;Nbv0.5scaffold489_25149-51365	Nuclear cap-binding protein subunit 1;Nuclear cap-binding protein subunit 1
65746	51212.9	67156.5	43689.2	41175.9	41533.6	16.0046	15.6442	16.0352	15.415	15.3295	15.342	1.45662	0.0142701	0.0130623	12	12	12	26.6	26.6	26.6	52.277	0	147.35	973880000	17	0.532528	4.14916	Niben101Scf02786_320359-333391;Nbv0.5scaffold4285_56621-69230;Niben044Scf00007491Ctg004_515-4970;Niben044Scf00007491Ctg003_10862-16233	Niben101Scf02786_320359-333391;Nbv0.5scaffold4285_56621-69230	Os08g0343300 protein;Os08g0343300 protein
9551.1	12065	9564.36	6972.55	7675.81	6781.24	13.2215	13.5585	13.2234	12.7675	12.9061	12.7273	1.45502	0.0127165	0.011848	2	2	2	7	7	7	38.767	0	15.68	75262000	3	0.534177	4.29294	Niben101Scf08134_168580-175837;Niben101Scf11785_215413-219299	Niben101Scf08134_168580-175837;Niben101Scf11785_215413-219299	Probable cinnamyl alcohol dehydrogenase 1;Cinnamyl alcohol dehydrogenase 1
2694.1	2385.64	2454.75	1612.28	1785.5	1786.72	11.3956	11.2202	11.2614	10.6549	10.8021	10.8031	1.45327	0.00173103	0.00320166	2	1	1	12.4	6.2	6.2	16.317	0.0025899	6.5833	13801000	3	0.539004	7.45353	Nbv0.3scaffold5813_57460-63220;Niben101Scf01764_218968-226864;Niben101Scf08442_48710-55118	Nbv0.3scaffold5813_57460-63220;Niben101Scf01764_218968-226864;Niben101Scf08442_48710-55118	Protein Dr1 homolog;Protein Dr1 homolog;Protein Dr1 homolog
23879	24505.9	19943.5	15316.6	16151.6	15556	14.5435	14.5808	14.2836	13.9028	13.9794	13.9252	1.45305	0.00516875	0.00563198	10	10	9	23.1	23.1	21.3	51.378	0	85.39	401310000	18	0.533515	5.54644	Nbv0.5scaffold3699_53635-61149	Nbv0.5scaffold3699_53635-61149	3-ketoacyl-CoA thiolase 5, peroxisomal
13739	11168.1	12740.7	8786.39	9211.26	7928.97	13.746	13.4471	13.6372	13.1011	13.1692	12.9529	1.45209	0.00775151	0.00775711	5	5	5	11.7	11.7	11.7	52.164	0	35.65	123930000	5	0.535695	4.95175	Niben101Scf07854_89355-94912	Niben101Scf07854_89355-94912	At3g46110
37310	30954.2	33972.7	25152	22780.6	22477.8	15.1873	14.9178	15.0521	14.6184	14.4755	14.4562	1.45202	0.00452138	0.00532447	6	6	6	24	24	24	36.651	0	53.498	530780000	9	0.535699	5.7549	Niben101Scf02420_854083-857241	Niben101Scf02420_854083-857241	Esterase
5801.6	6877.6	7607.87	4503.25	5044.96	4428.26	12.5022	12.7477	12.8933	12.1367	12.3006	12.1125	1.45152	0.0144545	0.0132516	3	2	2	9.4	7	7	41.838	0	14.867	51529000	4	0.5311	4.13335	Niben101Scf08179_59359-63209	Niben101Scf08179_59359-63209	Transcription elongation factor TFIIS
2046.5	2446.02	1923.43	1382.44	1401.85	1645.23	10.9989	11.2562	10.9095	10.433	10.4531	10.6841	1.44846	0.0155784	0.0136728	1	1	1	2.5	2.5	2.5	51.043	0.0054885	6.2923	10812000	1	0.531482	4.04198	Nbv0.5scaffold794_538067-544598	Nbv0.5scaffold794_538067-544598	Putative G3BP-like protein
7935.3	7196.03	8101.11	5417.83	5235.59	5391.89	12.9541	12.813	12.9839	12.4035	12.3541	12.3966	1.44793	0.00063449	0.00232343	4	3	1	6.3	5.2	2.6	69.187	0	22.279	56046000	3	0.532249	9.6912	Niben101Scf02720_424806-429194;Niben101Scf03045_1675490-1680026	Niben101Scf02720_424806-429194;Niben101Scf03045_1675490-1680026	BTB/POZ domain-containing protein At1g67900;BTB/POZ domain-containing protein NPY1
8285.5	7505.15	9456.79	6023.45	6266.35	5158.64	13.0164	12.8737	13.2071	12.5564	12.6134	12.3328	1.44697	0.0146419	0.013204	7	6	6	6.4	5.5	5.5	143.24	0	41.654	103810000	7	0.531537	4.11753	Nbv0.5scaffold6052_45627-67423;Niben101Scf08298_52621-75211;Niben044Scf00010979Ctg006_490-13948	Nbv0.5scaffold6052_45627-67423;Niben101Scf08298_52621-75211;Niben044Scf00010979Ctg006_490-13948	AtCLASP;AtCLASP;CLIP-associated protein
89810	78558.5	82288.7	54573.6	55732.5	62943.2	16.4546	16.2615	16.3284	15.7359	15.7662	15.9418	1.4468	0.00337106	0.00418919	14	14	6	32.9	32.9	14.3	46.875	0	174.11	2985400000	33	0.533522	6.23502	Niben101Scf00683_264493-267776;Niben101Scf06752_28486-31736;Nbv0.3scaffold31907_7349-10602	Niben101Scf00683_264493-267776	BnaC06g03720D protein
6906.4	5517.22	5467.88	4037.19	4209.57	4127.58	12.7537	12.4297	12.4168	11.9791	12.0395	12.0111	1.44586	0.00936799	0.0095144	4	3	3	8.9	6.9	6.9	56.478	0	20.535	88619000	4	0.523513	4.6914	Niben044Scf00017275Ctg017_12117-17714	Niben044Scf00017275Ctg017_12117-17714	Protein HYPER-SENSITIVITY-RELATED 4
49409	50473.6	54813	38288.9	35443.8	33308.6	15.5925	15.6232	15.7422	15.2246	15.1132	15.0236	1.4452	0.00197424	0.00297872	16	16	10	14.5	14.5	10	124.59	0	115.01	778810000	20	0.532156	7.19796	Niben101Scf00369_2510843-2523100;Niben101Scf09603_374941-389592;Niben044Scf00034053Ctg001_1-1612	Niben101Scf00369_2510843-2523100;Niben101Scf09603_374941-389592	Topless-related protein 3;Topless-related protein 3
7327.9	6452.88	6805.55	4958.64	4553.47	4738.13	12.8392	12.6557	12.7325	12.2757	12.1527	12.2101	1.44463	0.00116163	0.00316505	2	2	2	6	6	6	31.233	0	12.052	152670000	3	0.529608	8.27934	Niben101Scf03100_168240-179697;Nbv0.3scaffold74304_2797-8333	Niben101Scf03100_168240-179697;Nbv0.3scaffold74304_2797-8333	BnaC07g09870D protein;Ubiquitin system component Cue protein
5188	6450.25	5361.94	3468.45	4182.74	4118.54	12.341	12.6551	12.3885	11.7601	12.0302	12.0079	1.4444	0.0154829	0.0135246	3	3	3	4.5	4.5	4.5	72.336	0	18.746	72967000	3	0.528806	4.04943	Nbv0.5scaffold4046_87868-115254;Nbv0.3scaffold9011_23176-49887	Nbv0.5scaffold4046_87868-115254;Nbv0.3scaffold9011_23176-49887	Phosphatidylserine decarboxylase proenzyme 2;Phosphatidylserine decarboxylase proenzyme 2
246060	193847	249643	160412	154865	162223	17.9087	17.5646	17.9295	17.2914	17.2406	17.3076	1.44408	0.0122479	0.0114361	45	40	15	26.6	24.2	12.1	188.16	0	323.31	7244800000	105	0.521007	4.34053	Niben101Scf06190_163120-177540;Nbv0.3scaffold26228_23667-27896	Niben101Scf06190_163120-177540	Tetratricopeptide repeat-containing protein
3766.6	2368.87	3844.58	2350.29	2048.03	2516.88	11.879	11.21	11.9086	11.1986	11	11.2974	1.4432	0.109835	0.0868861	2	2	2	2.3	2.3	2.3	92.227	0	12.785	48971000	4	0.500524	2.04884	Niben101Scf05627_114218-122759;Niben044Scf00056389Ctg001_1707-10607;Niben044Scf00056389Ctg001_1713-10643	Niben101Scf05627_114218-122759;Niben044Scf00056389Ctg001_1707-10607;Niben044Scf00056389Ctg001_1713-10643	Elongator complex protein 2;Elongator complex protein 2;Elongator complex protein 2
30200	25377.4	29772.3	19777.4	20059.9	19310	14.8823	14.6313	14.8617	14.2716	14.292	14.2371	1.443	0.00306559	0.0040694	7	7	2	10.3	10.3	3.5	86.93	0	46.712	529400000	9	0.524849	6.39738	Niben101Scf05412_293096-304118;Nbv0.5scaffold3158_230876-241898	Niben101Scf05412_293096-304118;Nbv0.5scaffold3158_230876-241898	RNA polymerase II C-terminal domain phosphatase-like 2;RNA polymerase II C-terminal domain phosphatase-like 2
2215.5	2648.09	2435.33	1750.91	1527.27	1781.36	11.1134	11.3707	11.2499	10.7739	10.5767	10.7988	1.44261	0.00667222	0.00697076	2	2	2	4.8	4.8	4.8	46.466	0.00070028	10.828	18009000	2	0.528224	5.16559	Niben101Scf10810_97006-107202;Niben101Scf03330_19816-30151	Niben101Scf10810_97006-107202;Niben101Scf03330_19816-30151	3-oxoacyl-[acyl-carrier-protein] synthase I, chloroplastic;3-oxoacyl-[acyl-carrier-protein] synthase 2
11735	10573.6	10542.7	7703.76	7025.83	8064.14	13.5185	13.3682	13.364	12.9114	12.7784	12.9773	1.44124	0.00242687	0.00312721	4	4	4	5.1	5.1	5.1	123.76	0	27.816	230790000	7	0.52785	6.81222	Niben101Scf01239_407372-414514	Niben101Scf01239_407372-414514
3078.9	3286.31	4189.44	2633.13	2254.96	2436.43	11.5882	11.6822	12.0325	11.3626	11.1389	11.2506	1.441	0.026036	0.0205215	1	1	1	1.5	1.5	1.5	104.65	0.00093956	7.3337	13671000	1	0.516999	3.45078	Niben101Scf01983_662226-676009;Niben044Scf00034043Ctg008_4410-19582;Niben101Scf08195_701197-723999	Niben101Scf01983_662226-676009;Niben044Scf00034043Ctg008_4410-19582;Niben101Scf08195_701197-723999	Alpha,alpha-trehalose-phosphate synthase [UDP-forming] 1;Alpha,alpha-trehalose-phosphate synthase [UDP-forming] 1;Alpha,alpha-trehalose-phosphate synthase [UDP-forming] 1
20634	16693.3	21321.4	12801.9	12847.5	15061.6	14.3327	14.027	14.38	13.6441	13.6492	13.8786	1.44061	0.0179693	0.0149598	5	4	3	12.1	10.5	7.4	55.511	0	24.212	200000000	7	0.522623	3.87158	Niben101Scf01305_158762-172103;Niben101Scf03662_39836-44558;Nbv0.3scaffold61947_4089-8936	Niben101Scf01305_158762-172103;Niben101Scf03662_39836-44558;Nbv0.3scaffold61947_4089-8936	Heat shock factor protein HSF8;Heat shock factor protein HSF8;Heat shock factor protein HSF8
5757.7	6869.21	6307.18	4820.81	4154.32	4174.37	12.4913	12.7459	12.6228	12.2351	12.0204	12.0273	1.43991	0.00668078	0.00695449	2	2	2	3.8	3.8	3.8	63.804	0	15	67996000	3	0.525728	5.16374	Nbv0.3scaffold17679_17722-31369	Nbv0.3scaffold17679_17722-31369	Leucine-rich repeat-containing protein 40
3636.1	5006.79	3440.91	2985.91	2715.16	2691.72	11.8282	12.2897	11.7486	11.544	11.4068	11.3943	1.43978	0.044474	0.0342934	4	4	3	11.2	11.2	9.5	51.712	0	22.201	63013000	3	0.50711	2.89199	Niben101Scf10384_319701-335243;Niben101Scf07672_35307-45298;Nbv0.3scaffold1517_4702-19283	Niben101Scf10384_319701-335243;Niben101Scf07672_35307-45298;Nbv0.3scaffold1517_4702-19283	Cytosolic enolase 3;Cytosolic enolase 3;Cytosolic enolase 3
35402	34468.9	31627	23601	22921.2	23996.3	15.1115	15.073	14.9489	14.5266	14.4844	14.5505	1.43931	0.000576685	0.00204225	11	8	8	19.5	14.8	14.8	92.31	0	123.98	804730000	24	0.523979	9.9336	Niben101Scf06949_331835-344168;Niben044Scf00000970Ctg017_1810-14604	Niben101Scf06949_331835-344168;Niben044Scf00000970Ctg017_1810-14604	BnaA09g40770D protein;BnaA09g40770D protein
733.89	536.478	555.112	356.124	445.28	467.811	9.51942	9.06738	9.11664	8.47624	8.79857	8.86978	1.43827	0.0502702	0.037387	2	2	1	25	25	15.9	9.8832	0.00069276	10.523	17694000	1	0.519613	2.77118	Niben101Scf00393_215289-220827	Niben101Scf00393_215289-220827	Small nuclear ribonucleoprotein F
9113.9	15499.1	12150.5	7631.44	8983.1	8961.14	13.1539	13.9199	13.5687	12.8977	13.133	13.1295	1.43744	0.103023	0.0797677	12	3	3	23.1	9	9	51.914	0	21.809	139490000	25	0.494092	2.1054	Niben101Scf01958_482974-491658	Niben101Scf01958_482974-491658	UTP--glucose-1-phosphate uridylyltransferase
2027.6	2529.44	2272.88	1793.22	1525.12	1433.8	10.9856	11.3046	11.1503	10.8083	10.5747	10.4856	1.43723	0.0170575	0.0146041	1	1	1	8.2	8.2	8.2	15.534	0.0020692	6.8398	28674000	1	0.523932	3.93316	Niben101Scf01123_108718-111155	Niben101Scf01123_108718-111155	Mediator of RNA polymerase II transcription subunit 32
51936	51069	51557.4	35091.9	36478.4	35996.6	15.6645	15.6402	15.6539	15.0989	15.1547	15.1356	1.4369	8.06262e-06	0.0064	12	12	3	40.9	40.9	12	30.244	0	194.59	1983900000	32	0.523107	29.3142	Niben101Scf02637_227131-230776;Niben101Scf02637_179285-182714;Niben044Scf00010382Ctg003_1-3552;Niben101Scf09467_316636-320531	Niben101Scf02637_227131-230776;Niben101Scf02637_179285-182714;Niben044Scf00010382Ctg003_1-3552;Niben101Scf09467_316636-320531	40S ribosomal protein S2-1;40S ribosomal protein S2;40S ribosomal protein S2-1;40S ribosomal protein S2
29843	34916	28690	21371.3	22241.1	21428	14.8651	15.0916	14.8083	14.3834	14.4409	14.3872	1.43679	0.00425922	0.005125	9	9	9	12	12	12	99.788	0	88.403	399370000	18	0.517811	5.85	Niben101Scf04988_7295-24098;Niben044Scf00023673Ctg000_1804-14020	Niben101Scf04988_7295-24098;Niben044Scf00023673Ctg000_1804-14020	AP complex subunit beta;AP complex subunit beta
44366	37155.2	36737.3	28672.7	27961.7	25800.6	15.4372	15.1813	15.165	14.8074	14.7712	14.6551	1.43457	0.0065274	0.00688104	8	8	8	21.5	21.5	21.5	38.803	0	67.602	789890000	14	0.516578	5.19748	Niben101Scf03255_31841-38916;Nbv0.5scaffold6030_113589-119914;Niben101Scf01849_542113-549504	Niben101Scf03255_31841-38916;Nbv0.5scaffold6030_113589-119914	Putative uncharacterized protein Sb10g023760;Putative uncharacterized protein Sb10g023760
12793	8902.62	13152	8583.76	8185.24	7522.71	13.6431	13.12	13.683	13.0674	12.9988	12.877	1.43455	0.0575539	0.0419526	3	3	3	12.3	12.3	12.3	25.078	0	19.082	119970000	3	0.500946	2.64044	Nbv0.3scaffold31751_5196-10140	Nbv0.3scaffold31751_5196-10140	BnaC09g04170D protein
1548.1	1188.71	1561.88	1050.06	890.274	1056.41	10.5963	10.2152	10.6091	10.0363	9.7981	10.045	1.43445	0.0280399	0.0216732	3	1	1	3.6	1.2	1.2	99.637	0.00066845	8.6003	80833000	1	0.513738	3.37015	Nbv0.3scaffold19782_12070-25749	Nbv0.3scaffold19782_12070-25749	Ubiquitin carboxyl-terminal hydrolase 8
6789.1	5053.29	6483.16	4482.7	4369.5	3926.5	12.729	12.303	12.6625	12.1302	12.0932	11.939	1.43407	0.0242372	0.0196964	3	3	3	4.2	4.2	4.2	98.983	0	23.502	103880000	4	0.510686	3.5297	Nbv0.3scaffold34912_257-9232;Niben101Scf02387_282867-291726	Nbv0.3scaffold34912_257-9232;Niben101Scf02387_282867-291726	Bromodomain and PHD finger-containing protein 3;Bromodomain and PHD finger-containing protein 3
4340.6	4943.87	3962.4	2996.58	3090.41	3153.74	12.0837	12.2714	11.9522	11.5491	11.5936	11.6228	1.43353	0.00567473	0.00633702	1	1	1	0.4	0.4	0.4	330.65	0.0085561	6.1327	213830000	1	0.513911	5.40462	Niben101Scf03080_309563-327022	Niben101Scf03080_309563-327022	Kinesin-like protein
9551.4	9919.75	9135.16	6800.77	6612.69	6545.94	13.2215	13.2761	13.1572	12.7315	12.691	12.6764	1.43323	0.000168647	0.0013253	5	5	5	6.1	6.1	6.1	91.354	0	31.903	148280000	6	0.518637	13.6122	Nbv0.3scaffold59027_1362-10949;Niben101Scf00120_61436-85414	Nbv0.3scaffold59027_1362-10949;Niben101Scf00120_61436-85414	Probable acyl-CoA dehydrogenase IBR3;Probable acyl-CoA dehydrogenase IBR3
37840	53057.5	38552.7	28608.9	29891	31823.9	15.2076	15.6953	15.2345	14.8042	14.8674	14.9578	1.43318	0.0377552	0.0279409	7	7	3	46.6	46.6	20.4	22.999	0	53.966	617420000	24	0.502671	3.05737	Niben101Scf06726_101694-109688;Niben101Scf04778_38439-47094;Niben101Scf05709_72970-80072	Niben101Scf06726_101694-109688;Niben101Scf04778_38439-47094;Niben101Scf05709_72970-80072	Ras-related protein RABG3e;Ras-related protein Rab7;Ras-related protein RABG3d
41022	30184.4	42153	26921.3	25418.9	26787.9	15.3241	14.8815	15.3634	14.7165	14.6336	14.7093	1.43261	0.0325779	0.0244143	11	11	5	15.9	15.9	8.4	76.032	0	75.371	779860000	15	0.503203	3.21036	Niben044Scf00012555Ctg002_14138-18778;Niben101Scf02838_464508-486576;Nbv0.3scaffold142356_1-1245	Niben044Scf00012555Ctg002_14138-18778;Niben101Scf02838_464508-486576	;
61386	41808.1	62383.4	39975.9	37114.8	38522.3	15.9056	15.3515	15.9289	15.2868	15.1797	15.2334	1.43217	0.0606566	0.0435322	11	11	10	28	28	26.5	62.377	0	129.51	1089100000	19	0.495345	2.59043	Niben101Scf04193_628630-637869	Niben101Scf04193_628630-637869	Pre-mRNA-splicing factor SLU7
6728.3	5305.83	6503.89	4583.45	4273.21	4098.63	12.716	12.3734	12.6671	12.1622	12.0611	12.0009	1.43092	0.0119739	0.0115344	2	2	2	5.4	5.4	5.4	51.232	0	15.289	214010000	4	0.510743	4.36938	Niben101Scf06356_49439-91503	Niben101Scf06356_49439-91503	Predicted protein
64661	90914.8	65462.2	51377.2	52101.2	51061.9	15.9806	16.4722	15.9984	15.6488	15.669	15.64	1.43029	0.0366597	0.027558	17	17	9	37.1	37.1	23.2	53.533	0	232.13	2849800000	42	0.497793	3.0876	Niben101Scf01671_189578-196804;Niben101Scf01334_677076-683143	Niben101Scf01671_189578-196804;Niben101Scf01334_677076-683143	Dihydrolipoyl dehydrogenase;Dihydrolipoyl dehydrogenase
163650	136351	154922	103810	108378	105884	17.3203	17.057	17.2412	16.6636	16.7257	16.6921	1.43025	0.00305919	0.00409524	11	11	11	32.7	32.7	32.7	48.449	0	323.31	17898000000	94	0.512327	6.401	Niben101Scf00597_832457-841002	Niben101Scf00597_832457-841002	Gb}
1158.5	1419.83	1124.71	844.127	891.063	854.68	10.178	10.4715	10.1353	9.72132	9.79938	9.73924	1.42982	0.00934199	0.00941589	1	1	1	1.4	1.4	1.4	72.776	0.005478	6.2837	5821700	1	0.508315	4.69515	Niben101Scf23098_2197-6158;Niben101Scf00180_1242294-1246255	Niben101Scf23098_2197-6158;Niben101Scf00180_1242294-1246255	Protein RTF1 homolog;Protein RTF1 homolog
11104	12094.6	10287.6	7012.07	8805.16	7620.42	13.4388	13.5621	13.3286	12.7756	13.1041	12.8956	1.42873	0.0115414	0.0113127	7	7	7	7.2	7.2	7.2	144.16	0	41.138	106400000	7	0.518024	4.41659	Niben101Scf00200_95824-111297	Niben101Scf00200_95824-111297	Pre-mRNA-splicing factor ATP-dependent RNA helicase DEAH7
17184	20762.6	16403.2	13164.2	12669.6	12286.1	14.0688	14.3417	14.0017	13.6843	13.6291	13.5847	1.42576	0.00946505	0.00947541	5	5	2	9.7	9.7	3.2	72.226	0	40.124	228870000	7	0.50467	4.67754	Nbv0.5scaffold1288_399483-421191;Niben101Scf03015_490276-518577	Nbv0.5scaffold1288_399483-421191;Niben101Scf03015_490276-518577	RNA-binding KH domain-containing protein isoform 1;RNA-binding KH domain-containing protein isoform 1
2188.5	1934.49	2390.05	1606.2	1649.68	1312.8	11.0957	10.9177	11.2228	10.6494	10.688	10.3584	1.42559	0.0197718	0.0166536	1	1	1	3.9	3.9	3.9	46.309	0.00065746	8.0987	33623000	3	0.513487	3.76018	Nbv0.5scaffold1883_212890-223958	Nbv0.5scaffold1883_212890-223958	AT5G19950 protein
8967.4	10766.7	8774.48	6603.87	6831.82	6562.17	13.1305	13.3943	13.0991	12.6891	12.738	12.68	1.42558	0.00607197	0.00672902	4	4	4	8	8	8	62.718	0	34.382	118550000	5	0.505583	5.3037	Niben044Scf00054590Ctg000_2729-11135;Nbv0.3scaffold69297_34-9473;Niben101Scf03307_4654-23427;Niben101Scf01927_485738-496878;Nbv0.5scaffold8024_706-15684	Niben044Scf00054590Ctg000_2729-11135;Nbv0.3scaffold69297_34-9473;Niben101Scf03307_4654-23427;Niben101Scf01927_485738-496878;Nbv0.5scaffold8024_706-15684	Arginyl-tRNA synthetase-like protein;Arginyl-tRNA synthetase-like protein;Arginyl-tRNA synthetase-like protein;Arginyl-tRNA synthetase-like protein;Arginyl-tRNA synthetase
913.95	874.679	911.793	731.782	673.251	490.38	9.83597	9.77261	9.83256	9.51527	9.395	8.93775	1.42471	0.0400128	0.0306177	1	1	1	9.4	9.4	9.4	11.655	0	12.113	42866000	1	0.53104	2.9982	Niben101Scf29144_71016-73870	Niben101Scf29144_71016-73870	Non-specific lipid-transfer protein
1192.4	843.217	1072.01	755.984	692.229	736.036	10.2196	9.71976	10.0661	9.56221	9.43511	9.52363	1.42274	0.0315597	0.0236911	6	1	1	18.6	4.7	4.7	40.691	0.00065703	8.0728	23201000	1	0.494853	3.24382	Niben101Scf09774_481930-495842	Niben101Scf09774_481930-495842	26S proteasome non-ATPase regulatory subunit 2
14392	18531	18052.8	13369	11661.5	10802.9	13.813	14.1777	14.1399	13.7066	13.5095	13.3991	1.42258	0.0261638	0.0204607	2	2	2	5.2	5.2	5.2	54.596	0	12.393	83178000	3	0.505123	3.44542	Niben044Scf00000743Ctg011_6202-12536;Niben101Scf01721_709670-715952;Nbv0.5scaffold572_57412-63798;Nbv0.3scaffold48973_9336-15571	Niben044Scf00000743Ctg011_6202-12536;Niben101Scf01721_709670-715952;Nbv0.5scaffold572_57412-63798;Nbv0.3scaffold48973_9336-15571	BnaC03g26830D protein;Protein TIC 55, chloroplastic;Protein TIC 55, chloroplastic;Protein TIC 55, chloroplastic
1158	1951.01	1350.88	1061.73	1073.24	1002.78	10.1774	10.93	10.3997	10.0522	10.0678	9.96979	1.42136	0.104002	0.0807152	5	1	1	32.2	5.9	5.9	17.541	1	-2	18915000	1	0.472452	2.09703	Niben101Scf01349_420626-425007;Niben101Scf01339_270793-274344;Niben044Scf00023066Ctg001_1661-12385;Niben101Scf09436_496618-500314;Niben101Scf03848_932204-936957	Niben101Scf01349_420626-425007;Niben101Scf01339_270793-274344;Niben044Scf00023066Ctg001_1661-12385;Niben101Scf09436_496618-500314;Niben101Scf03848_932204-936957	40S ribosomal protein S18;40S ribosomal protein S18;Ribosomal protein S18;40S ribosomal protein S18;40S ribosomal protein S18
9439.9	8222.73	9999.78	6039.13	6442.72	6989.22	13.2046	13.0054	13.2877	12.5601	12.6534	12.7709	1.42069	0.00822832	0.0085914	8	2	2	24.3	6.7	6.7	39.95	0	164.98	194960000	4	0.504381	4.86855	Niben101Scf09472_299724-306731;Niben044Scf00005397Ctg007_1-4165;Niben101Scf09472_299861-303934;Nbv0.3scaffold68704_1-3590	Niben101Scf09472_299724-306731;Niben044Scf00005397Ctg007_1-4165	Dynamin-2B;Dynamin-2B
30760	46494	31567	25384.7	25435.4	25782.9	14.9088	15.5048	14.9461	14.6317	14.6346	14.6541	1.42059	0.0676608	0.050514	12	12	12	27.5	27.5	27.5	60.213	0	89.832	778780000	19	0.47977	2.48756	Niben101Scf06180_104583-127753;Niben044Scf00057302Ctg000_1-10718	Niben101Scf06180_104583-127753;Niben044Scf00057302Ctg000_1-10718	T-complex protein 1 subunit eta;T-complex protein 1 subunit eta
11493	10468.5	9969.67	8024.54	7559.58	6907.67	13.4885	13.3538	13.2833	12.9702	12.8841	12.754	1.41968	0.00436007	0.00511111	4	4	4	12.6	12.6	12.6	22.366	0	22.847	194300000	6	0.505765	5.81259	Niben101Scf08672_395665-397353	Niben101Scf08672_395665-397353	ATPase subunit 4
148900	119379	162875	102908	100421	100381	17.184	16.8652	17.3134	16.651	16.6157	16.6151	1.41963	0.0209915	0.0175458	29	29	17	27	27	15	143.93	0	323.31	5407500000	65	0.493587	3.69148	Niben101Scf04706_203858-239300;Niben044Scf00049941Ctg005_683-3226	Niben101Scf04706_203858-239300	Kinesin-like protein KCA2
2660.2	2783	2925.19	1908.58	1806.09	2181.29	11.3773	11.4424	11.5143	10.8983	10.8186	11.091	1.41934	0.00482625	0.0053812	1	1	1	4.9	4.9	4.9	22.601	0.0023128	6.6092	37613000	1	0.508719	5.65246	Niben044Scf00013515Ctg003_187-4243;Niben044Scf00031608Ctg001_3120-9553;Niben101Scf05201_609499-629222;Niben101Scf00596_121417-132740;Niben101Scf03494_531619-542515	Niben044Scf00013515Ctg003_187-4243;Niben044Scf00031608Ctg001_3120-9553;Niben101Scf05201_609499-629222;Niben101Scf00596_121417-132740;Niben101Scf03494_531619-542515	Transcription factor HBP-1b(C1);Transcription factor TGA2;Transcription factor HBP-1b(C1);Transcription factor HBP-1b(C1);BZIP protein
2306.3	1741.65	2539.74	1651.45	1597.37	1392.95	11.1714	10.7662	11.3105	10.6895	10.6415	10.4439	1.41922	0.0523088	0.0392642	1	1	1	2.5	2.5	2.5	41.161	0.0080689	6.1627	97671000	1	0.491047	2.73249	Niben101Scf04908_7814-18534	Niben101Scf04908_7814-18534	1-aminocyclopropane-1-carboxylate oxidase isogeny 1
10569	16330.8	10501.3	8765.63	8878.34	8726.05	13.3675	13.9953	13.3583	13.0976	13.1161	13.0911	1.41832	0.0888162	0.0673927	4	4	4	22.1	22.1	22.1	29.4	0	34.893	97121000	4	0.472103	2.23803	Niben101Scf02585_85284-92171;Nbv0.5scaffold8077_16385-22327;Niben101Scf01448_200535-203202;Nbv0.3scaffold59408_1-2016	Niben101Scf02585_85284-92171;Nbv0.5scaffold8077_16385-22327;Niben101Scf01448_200535-203202;Nbv0.3scaffold59408_1-2016	50S ribosomal protein L5, chloroplastic;50S ribosomal protein L5;50S ribosomal protein L5, chloroplastic;50S ribosomal protein L5
2378.9	2567.21	2722.16	1784.42	1799.42	1824.04	11.2161	11.326	11.4105	10.8012	10.8133	10.8329	1.41798	0.000921907	0.00324044	2	2	1	12.3	12.3	9.7	29.202	0	11.904	27568000	1	0.501709	8.79494	Niben101Scf00986_232882-246068;Nbv0.3scaffold76173_1299-7612;Niben101Scf00497_731149-736342	Niben101Scf00986_232882-246068;Nbv0.3scaffold76173_1299-7612;Niben101Scf00497_731149-736342	Cytochrome b-c1 complex subunit Rieske, mitochondrial;Cytochrome b-c1 complex subunit Rieske, mitochondrial;Cytochrome b-c1 complex subunit Rieske, mitochondrial
8579.3	6917.74	9970.54	6096.42	5648.23	6217.99	13.0666	12.7561	13.2835	12.5738	12.4636	12.6022	1.41781	0.036963	0.027638	2	1	1	17.9	8.9	8.9	12.647	0.00068752	10.024	182420000	4	0.488875	3.07913	Niben044Scf00001741Ctg001_9-2373	Niben044Scf00001741Ctg001_9-2373	Geminivirus Rep-interacting motor protein
66813	81544.7	64592.7	49433.9	50083.6	50764.4	16.0278	16.3153	15.9791	15.5932	15.612	15.6315	1.41701	0.00934769	0.00940619	13	13	9	31.5	31.5	22.7	43.727	0	117.16	3558700000	37	0.495145	4.69432	Niben101Scf03371_68665-74490;Niben044Scf00012648Ctg008_15972-21918	Niben101Scf03371_68665-74490;Niben044Scf00012648Ctg008_15972-21918	Mitochondrial phosphate carrier protein 3, mitochondrial;Mitochondrial phosphate carrier protein 3, mitochondrial
943.17	651.716	730.163	487.244	600.741	552.861	9.88137	9.3481	9.51207	8.9285	9.2306	9.11077	1.41698	0.0531156	0.0398846	1	1	1	3.3	3.3	3.3	44.677	0.0018232	7.0505	14904000	1	0.490559	2.71765	Niben044Scf00034356Ctg004_9508-19891;Niben101Scf06967_348624-358587	Niben044Scf00034356Ctg004_9508-19891;Niben101Scf06967_348624-358587	7-dehydrocholesterol reductase;7-dehydrocholesterol reductase
8421.4	10181.4	7453.93	6459.08	5893.11	6036.83	13.0398	13.3137	12.8638	12.6571	12.5248	12.5596	1.41697	0.0228098	0.0189279	6	6	6	14.4	14.4	14.4	54.315	0	40.922	173160000	6	0.491927	3.59745	Niben044Scf00028890Ctg000_1-4662;Niben101Scf04989_141424-160325;Nbv0.5scaffold6867_23019-38211	Niben044Scf00028890Ctg000_1-4662;Niben101Scf04989_141424-160325;Nbv0.5scaffold6867_23019-38211	Predicted protein;Vesicle-fusing ATPase;Vesicle-fusing ATPase
44166	44809.5	47181.4	31964.3	31242.1	32972.1	15.4306	15.4515	15.5259	14.9642	14.9312	15.009	1.41567	0.000165699	0.00134146	25	10	1	22	9.9	1.2	172.55	0	98.836	661450000	18	0.501254	13.6734	Nbv0.3scaffold34419_4429-14586	Nbv0.3scaffold34419_4429-14586	BnaAnng21680D protein
892.31	1070.57	1408.15	750.47	855.116	776.147	9.8014	10.0642	10.4596	9.55165	9.73998	9.60019	1.41537	0.0747132	0.0557684	1	1	1	8.5	8.5	8.5	23.263	0.00067295	8.8186	7267500	2	0.477779	2.39559	Niben101Scf09989_204870-212255	Niben101Scf09989_204870-212255	Transcription initiation factor TFIID subunit 11b
2547.9	2844.15	1807.35	1537.46	1507.54	2043.77	11.3151	11.4738	10.8197	10.5863	10.558	10.997	1.41476	0.114189	0.0912442	1	1	1	2.9	2.9	2.9	38.497	0.00064371	7.6172	28052000	1	0.489069	2.01468	Nbv0.3scaffold29232_684-4107;Niben101Scf01858_7331-10383	Nbv0.3scaffold29232_684-4107;Niben101Scf01858_7331-10383	Phosphate translocator-like protein;Putative uncharacterized protein mot21
25571	16645	26443.7	16031.9	15908.4	16601.4	14.6422	14.0228	14.6906	13.9687	13.9575	14.019	1.41445	0.0949142	0.0725703	4	4	4	6.8	6.8	6.8	68.923	0	23.392	122640000	4	0.47016	2.1784	Niben101Scf15710_19740-29239;Niben044Scf00002192Ctg003_1-4730;Niben044Scf00002192Ctg002_20423-25161;Niben101Scf09260_26912-36853	Niben101Scf15710_19740-29239;Niben044Scf00002192Ctg003_1-4730;Niben044Scf00002192Ctg002_20423-25161;Niben101Scf09260_26912-36853	Putative uncharacterized protein Sb01g041520;Putative uncharacterized protein Sb01g041520;Putative uncharacterized protein Sb01g041520;Hydroxyproline-rich glycoprotein-like protein
68398	96512.8	61031.7	51858.4	54103.1	53881.4	16.0617	16.5584	15.8973	15.6623	15.7234	15.7175	1.41353	0.0776121	0.0574232	9	9	4	39.7	39.7	21	25.108	0	175.04	2544600000	26	0.471385	2.3606	Niben101Scf08447_174939-179590	Niben101Scf08447_174939-179590	40S ribosomal protein S8
47012	41061.1	45009.2	29973	32459.7	31737.9	15.5207	15.3255	15.4579	14.8714	14.9864	14.9539	1.41321	0.00175173	0.00316222	15	12	9	48.1	42.5	35.3	39.198	0	130.69	1433400000	24	0.497501	7.4301	Nbv0.5scaffold5066_76398-82843;Niben101Scf09456_92564-99009	Nbv0.5scaffold5066_76398-82843;Niben101Scf09456_92564-99009	Hyaluronan/mRNA-binding protein;Hyaluronan/mRNA-binding protein
18163	17130.3	14275.7	11515.2	11809.3	11752	14.1487	14.0643	13.8013	13.4913	13.5276	13.5206	1.41317	0.00950118	0.00945603	4	4	4	18.1	18.1	18.1	28.607	0	32.673	299210000	8	0.49158	4.67242	Niben101Scf02725_596420-599987;Niben044Scf00016086Ctg002_924-4286	Niben101Scf02725_596420-599987;Niben044Scf00016086Ctg002_924-4286	Os01g0210500 protein;Os01g0210500 protein
5526.3	6843.89	5972.46	3854.89	4818.73	4309.03	12.4321	12.7406	12.5441	11.9125	12.2344	12.0732	1.41286	0.0182571	0.0153661	4	4	4	8.2	8.2	8.2	65.571	0	25.289	98390000	6	0.498918	3.85292	Niben101Scf09716_153181-163942;Nbv0.3scaffold9045_32157-40823;Niben101Scf16939_19095-30989	Niben101Scf09716_153181-163942;Nbv0.3scaffold9045_32157-40823	Serine/threonine-protein phosphatase 2A 65 kDa regulatory subunit A beta isoform;Serine/threonine-protein phosphatase 2A 65 kDa regulatory subunit A beta isoform
5778.7	3957.99	6340.68	3990.22	3364.07	4035.3	12.4965	11.9505	12.6304	11.9622	11.716	11.9785	1.41158	0.102651	0.0790792	2	1	1	3.1	1.3	1.3	76.404	0.0095694	6.0883	33286000	2	0.473599	2.10861	Niben044Scf00019367Ctg002_1-6227	Niben044Scf00019367Ctg002_1-6227	Transcription cofactor, putative
5089.1	5167.28	5536.61	3601.63	3741.62	3845.18	12.3132	12.3352	12.4348	11.8144	11.8695	11.9088	1.41155	0.000429475	0.00227451	2	2	2	1	1	1	224.98	0	12.931	116590000	3	0.496819	10.7178	Nbv0.5scaffold304_141456-152875	Nbv0.5scaffold304_141456-152875	Pre-mRNA-processing-splicing factor 8
16337	18851.2	15493.3	11631.2	11469.2	12806.2	13.9959	14.2024	13.9194	13.5057	13.4855	13.6446	1.41148	0.00733444	0.00727759	8	8	4	21.4	21.4	8.5	42.953	0	52.577	210680000	8	0.493943	5.02982	Niben101Scf01577_176683-185556	Niben101Scf01577_176683-185556	Pyruvate dehydrogenase E1 component subunit alpha
3911.5	2778.77	3969.06	2817.65	2412.74	2322.71	11.9335	11.4402	11.9546	11.4603	11.2364	11.1816	1.41125	0.0623027	0.0452666	2	2	2	5.8	5.8	5.8	49.155	0	13.869	102150000	2	0.483331	2.56507	Niben044Scf00045777Ctg006_8915-14931;Niben101Scf02660_548218-554579	Niben044Scf00045777Ctg006_8915-14931;Niben101Scf02660_548218-554579	VAN3-binding protein;VAN3-binding protein
2742.5	3625.24	3038.44	2198.71	2302.38	2164.47	11.4213	11.8239	11.5691	11.1024	11.1689	11.0798	1.41116	0.0155436	0.0136095	6	3	3	10.2	4.8	4.8	73.242	0	41.371	98568000	5	0.4877	4.0447	Niben101Scf00257_75134-79592	Niben101Scf00257_75134-79592	Putative clathrin assembly protein At2g25430
6287.3	5730.98	5468.64	4485.64	4095.49	3826.67	12.6182	12.4846	12.417	12.1311	11.9998	11.9019	1.40935	0.00507563	0.00568246	7	2	2	8.3	2.5	2.5	113.39	0	20.401	59294000	2	0.495656	5.5744	Nbv0.5scaffold1674_184999-216053;Nbv0.3scaffold37635_7222-18858;Nbv0.3scaffold65617_216-10383	Nbv0.5scaffold1674_184999-216053;Nbv0.3scaffold37635_7222-18858	Pre-mRNA-processing protein 40C;Transcription elongation regulator 1
208260	155965	207672	135544	135471	134806	17.668	17.2509	17.6639	17.0484	17.0476	17.0405	1.40923	0.0252761	0.0198857	42	29	29	50.8	37	37	84.923	0	323.31	12654000000	103	0.482093	3.4833	Niben101Scf03790_105601-118753	Niben101Scf03790_105601-118753	Eukaryotic translation initiation factor isoform 4G-1
112650	97317.4	115679	79135.5	76894.4	75050.8	16.7815	16.5704	16.8198	16.272	16.2306	16.1956	1.40923	0.00367093	0.00431412	33	33	18	19.9	19.9	11.3	230.3	0	323.31	2168900000	55	0.491152	6.09233	Niben101Scf00317_241686-257580	Niben101Scf00317_241686-257580
3559	2989.9	2981.05	2042.4	2284.66	2438.56	11.7973	11.5459	11.5416	10.9961	11.1578	11.2518	1.40858	0.0119552	0.0114269	3	3	2	4.5	4.5	3.5	139.03	0	18.656	64894000	6	0.493037	4.37138	Niben101Scf06291_397850-419222;Niben044Scf00019367Ctg005_1-2764	Niben101Scf06291_397850-419222	BnaC05g49890D protein
2367.5	3570.45	2538.87	2248.26	1911.63	1859.45	11.2091	11.8019	11.31	11.1346	10.9006	10.8607	1.40826	0.0784215	0.0581235	1	1	1	7	7	7	17.669	0.0020772	6.8551	14721000	1	0.475055	2.3511	Nbv0.5scaffold4801_21892-27038	Nbv0.5scaffold4801_21892-27038	Alpha/beta fold hydrolase
18986	12778	20298.1	12422.4	12137.9	12423.5	14.2127	13.6414	14.309	13.6007	13.5672	13.6008	1.4077	0.0898503	0.0683847	7	7	5	10.6	10.6	8.2	94.05	0	55.467	668100000	12	0.464802	2.2276	Nbv0.5scaffold3018_14696-26456	Nbv0.5scaffold3018_14696-26456	CCR4-NOT transcription complex subunit 10
4251.7	4704.87	3661.94	3486.42	2883.27	2595.41	12.0538	12.1999	11.8384	11.7675	11.4935	11.3417	1.40752	0.0381435	0.0284769	1	1	1	5.2	5.2	5.2	32.194	0.00093779	7.3089	33114000	2	0.496464	3.04691	Niben101Scf01948_70479-75550;Nbv0.3scaffold9467_16468-21341;Niben101Scf05437_648393-654615	Niben101Scf01948_70479-75550;Nbv0.3scaffold9467_16468-21341;Niben101Scf05437_648393-654615	28 kDa ribonucleoprotein, chloroplastic;28 kDa ribonucleoprotein, chloroplastic;28 kDa ribonucleoprotein, chloroplastic
2430.4	2937.65	2465.66	1669.64	1948.87	1948.63	11.247	11.5204	11.2678	10.7053	10.9284	10.9283	1.40713	0.0129941	0.0120409	4	1	1	8.2	2.7	2.7	69.477	0.0098143	6.0756	76194000	3	0.491064	4.26574	Niben101Scf00862_160538-187759	Niben101Scf00862_160538-187759	Molybdopterin biosynthesis protein CNX1
48198	50251.7	53222.3	35891.7	36149.1	35755.7	15.5567	15.6169	15.6997	15.1314	15.1417	15.1259	1.40702	0.000297336	0.00221359	35	18	12	29.3	16.4	12.3	130.61	0	172.81	679920000	22	0.491465	11.7782	Niben101Scf11953_16237-36449;Nbv0.5scaffold3749_58643-84376;Niben101Scf09854_170743-296369	Niben101Scf11953_16237-36449;Nbv0.5scaffold3749_58643-84376	Ubiquitin specific protease 12;Ubiquitin specific protease 12
1995.5	1320.32	1688.1	1150.3	1278.51	1129.73	10.9625	10.3667	10.7212	10.1678	10.3202	10.1418	1.40617	0.0597321	0.0431794	2	2	2	8.6	8.6	8.6	30.895	0	13.273	34719000	2	0.473529	2.60502	Niben044Scf00003381Ctg002_2101-11357;Niben101Scf00735_615479-624123	Niben044Scf00003381Ctg002_2101-11357;Niben101Scf00735_615479-624123	Zinc finger AN1 and C2H2 domain-containing stress-associated protein 11;Zinc finger AN1 and C2H2 domain-containing stress-associated protein 16
2379.1	2341	3107.93	1915.02	1570.03	2081.9	11.2162	11.1929	11.6017	10.9031	10.6166	11.0237	1.40616	0.0525501	0.0395686	1	1	1	1	1	1	147.08	0.00066291	8.3088	53824000	1	0.489148	2.72802	Niben101Scf04367_37547-64686	Niben101Scf04367_37547-64686	DNA (Cytosine-5)-methyltransferase 1, replication foci domain-containing protein
8213.6	7162.33	7862.19	5618.18	5541.75	5381.53	13.0038	12.8062	12.9407	12.4559	12.4361	12.3938	1.40484	0.00132714	0.00354839	4	4	3	6.2	6.2	4.4	99.954	0	31.001	156540000	6	0.488304	7.99486	Niben101Scf04778_28446-37364	Niben101Scf04778_28446-37364	SWI/SNF complex subunit SWI3D
11975	12318.2	12320.7	8715.51	8897	8457.18	13.5477	13.5885	13.5888	13.0894	13.1191	13.046	1.40446	4.14238e-05	0.00168421	7	7	2	5.2	5.2	2	157.33	0	51.988	148220000	11	0.4902	19.423	Nbv0.3scaffold21850_14619-31792	Nbv0.3scaffold21850_14619-31792	CLIP-associated protein
10620	12782.3	9637.13	7773.93	8263.44	7489.66	13.3745	13.6419	13.2344	12.9244	13.0125	12.8707	1.40432	0.0190464	0.0159506	6	6	3	8.1	8.1	5.3	102.97	0	36.882	138320000	6	0.481034	3.80349	Nbv0.3scaffold16679_8144-31203	Nbv0.3scaffold16679_8144-31203	Flowering time control protein FPA1
505.33	722.686	630.871	463.879	502.192	358.548	8.98108	9.49723	9.3012	8.85761	8.9721	8.48602	1.40334	0.0809527	0.0603807	1	1	1	1.9	1.9	1.9	94.079	0.00070423	10.92	21306000	1	0.487927	2.32207	Niben101Scf09172_91459-106559;Niben101Scf18348_97273-106395	Niben101Scf09172_91459-106559;Niben101Scf18348_97273-106395	Histidine--tRNA ligase, cytoplasmic;Histidine--tRNA ligase, cytoplasmic
1056.9	1034.91	810.264	764.433	607.277	696.38	10.0456	10.0153	9.66225	9.57825	9.24621	9.44373	1.40326	0.0361369	0.0269138	1	1	1	7.1	7.1	7.1	18.806	0	23.726	47796000	1	0.484992	3.1024	Niben101Scf05206_541944-549898;Nbv0.3scaffold28238_1-9661	Niben101Scf05206_541944-549898;Nbv0.3scaffold28238_1-9661	Ubiquitin-conjugating enzyme E2 14;Ubiquitin-conjugating enzyme E2 13
92140	78452.7	103766	64519.2	64807.4	66210.9	16.4915	16.2595	16.663	15.9774	15.9839	16.0148	1.4031	0.0150927	0.0134025	13	13	3	18.7	18.7	5.1	84.731	0	323.31	2815600000	31	0.479319	4.08046	Nbv0.3scaffold12765_16613-20859	Nbv0.3scaffold12765_16613-20859	Scarecrow-like protein 14
4260.7	2685.52	3407.3	2571.62	2387.91	2420.35	12.0569	11.391	11.7344	11.3285	11.2215	11.241	1.40294	0.0761818	0.0566446	1	1	1	7	7	7	15.943	0.0042517	6.4793	33398000	1	0.463762	2.37767	Niben101Scf02868_485829-495328;Niben044Scf00052083Ctg000_6254-13019	Niben101Scf02868_485829-495328;Niben044Scf00052083Ctg000_6254-13019	Transcription initiation factor TFIID subunit 10;Transcription initiation factor TFIID subunit 10
1557.8	1553.81	1697.16	1162.4	936.552	1329.04	10.6053	10.6016	10.7289	10.1829	9.87122	10.3762	1.4028	0.0304575	0.0228262	1	1	1	3.1	3.1	3.1	58.965	0.0090715	6.1118	37235000	1	0.50184	3.28151	Niben101Scf08772_38131-66400	Niben101Scf08772_38131-66400	CBS domain-containing protein CBSCBSPB3
498.36	430.226	414.34	264.107	385.943	308.204	8.96104	8.74895	8.69467	8.04498	8.59224	8.26774	1.40143	0.0487575	0.0363063	2	2	2	16.1	16.1	16.1	12.947	0	11.539	184740000	2	0.4999	2.80109	Niben101Scf05017_414738-417347;Niben044Scf00024564Ctg004_900-3532	Niben101Scf05017_414738-417347;Niben044Scf00024564Ctg004_900-3532	60S ribosomal protein L35a-1;60S ribosomal protein L35a-1
24956	38550.9	24098	21260.3	20177.5	21074.6	14.6071	15.2345	14.5566	14.3759	14.3005	14.3632	1.4014	0.107788	0.0843505	7	7	1	29.8	29.8	4.1	27.467	0	65.777	850610000	20	0.452882	2.06542	Nbv0.3scaffold23145_814-7438	Nbv0.3scaffold23145_814-7438	Male gametophyte defective 1
2691	3121.76	2396.6	2213.6	1779.97	1865.47	11.3939	11.6081	11.2268	11.1122	10.7976	10.8653	1.40114	0.0294123	0.0221176	1	1	1	9.5	9.5	9.5	22.21	0.0018462	7.1507	12099000	1	0.484566	3.31877	Niben044Scf00016409Ctg011_3353-6943;Niben101Scf08564_267242-303744	Niben044Scf00016409Ctg011_3353-6943;Niben101Scf08564_267242-303744	MoCo sulfurase;MoCo sulfurase
5487.1	7110.33	5686.4	4433.22	4004.01	4617.8	12.4218	12.7957	12.4733	12.1141	11.9672	12.173	1.40052	0.022224	0.018661	9	4	4	18	8.2	8.2	44.351	0	27.12	255250000	6	0.478823	3.62674	Niben101Scf01752_621151-628791;Niben044Scf00031388Ctg005_45741-53508	Niben101Scf01752_621151-628791;Niben044Scf00031388Ctg005_45741-53508	Protein HOMOLOG OF MAMMALIAN LYST-INTERACTING PROTEIN 5;Protein HOMOLOG OF MAMMALIAN LYST-INTERACTING PROTEIN 5
28932	33871	23863.5	20702.6	21207.9	19989.6	14.8204	15.0478	14.5425	14.3375	14.3723	14.287	1.4001	0.0335195	0.0251858	11	11	11	27.2	27.2	27.2	58.345	0	105.75	1249300000	18	0.471288	3.18049	Niben101Scf00870_332531-339972;Niben044Scf00001174Ctg009_2610-10374;Nbv0.5scaffold320_916490-924169;Nbv0.3scaffold72518_571-8236;Niben101Scf00747_1094310-1101882;Niben101Scf03823_183628-249135	Niben101Scf00870_332531-339972;Niben044Scf00001174Ctg009_2610-10374;Nbv0.5scaffold320_916490-924169;Nbv0.3scaffold72518_571-8236;Niben101Scf00747_1094310-1101882	Alanine aminotransferase 2, mitochondrial;Alanine aminotransferase 2, mitochondrial;Alanine transaminase;Alanine transaminase;Alanine transaminase
5951.8	4725.11	6074.58	4208.39	4255.92	3504.01	12.5391	12.2061	12.5686	12.039	12.0553	11.7748	1.39965	0.0309676	0.0233035	3	3	3	34.4	34.4	34.4	13.578	0	20.346	376470000	3	0.481571	3.26387	Nbv0.5scaffold4427_261197-261711;Niben101Scf00568_496740-498186	Nbv0.5scaffold4427_261197-261711;Niben101Scf00568_496740-498186	50S ribosomal protein L14, chloroplastic;50S ribosomal protein L14, chloroplastic
3892.4	5207.34	4087.98	3345.36	2990.54	3098.79	11.9264	12.3463	11.9972	11.708	11.5462	11.5975	1.39779	0.0268095	0.020925	2	2	2	3.9	3.9	3.9	76.296	0	14.559	45095000	4	0.472775	3.41881	Niben101Scf05998_59659-68576	Niben101Scf05998_59659-68576	Putative uncharacterized protein Sb06g027130
7686	7737.37	6882.69	5936.31	5103.93	4938.18	12.908	12.9176	12.7488	12.5353	12.3174	12.2698	1.39601	0.0079388	0.00806501	5	5	3	16.1	16.1	9.6	37.579	0	32.2	274140000	5	0.483964	4.91835	Niben044Scf00000729Ctg007_6777-9781;Nbv0.5scaffold25_30947-33977;Niben101Scf05283_75787-78791	Niben044Scf00000729Ctg007_6777-9781;Nbv0.5scaffold25_30947-33977;Niben101Scf05283_75787-78791	HSR203J;Cell death-associated protein 1;Cell death associated protein
3076.6	2440.43	2846.53	2057.8	1597.94	2340.93	11.5871	11.2529	11.475	11.0069	10.642	11.1929	1.3947	0.0603794	0.0434738	1	1	1	3.5	3.5	3.5	36.331	0	15.452	58964000	2	0.491092	2.59477	Niben101Scf10737_57371-62112	Niben101Scf10737_57371-62112	Soluble epoxide hydrolase
6895.8	5830.32	6958.84	4675.24	4501.74	4939.94	12.7515	12.5094	12.7646	12.1908	12.1363	12.2703	1.39442	0.00654423	0.00686486	2	2	2	11	11	11	24.748	0	11.849	25648000	2	0.476041	5.19373	Niben044Scf00038372Ctg000_2284-6800;Niben101Scf04875_745940-750974	Niben044Scf00038372Ctg000_2284-6800;Niben101Scf04875_745940-750974	Putative uncharacterized protein T9C5.230;Putative uncharacterized protein T9C5.230
19197	13967.9	16906.1	12387.3	11947.1	11575.7	14.2286	13.7698	14.0453	13.5966	13.5444	13.4988	1.39434	0.0264394	0.0205746	4	4	4	12.3	12.3	12.3	43.252	0	50.644	432490000	5	0.467974	3.43396	Niben101Scf06117_90092-94646;Niben101Scf06120_11907-16493	Niben101Scf06117_90092-94646;Niben101Scf06120_11907-16493	Protochlorophyllide reductase, chloroplastic;Protochlorophyllide reductase, chloroplastic
21570	17564.7	20111.5	14728.7	13661.9	14118.3	14.3967	14.1004	14.2957	13.8463	13.7379	13.7853	1.39374	0.00683496	0.00687428	12	3	3	75.8	20.9	20.9	17.395	0	23.035	224240000	15	0.474456	5.13075	Nbv0.3scaffold16195_3171-8566;Niben101Scf02658_65514-69485;Nbv0.5scaffold2581_259451-263437	Nbv0.3scaffold16195_3171-8566;Niben101Scf02658_65514-69485;Nbv0.5scaffold2581_259451-263437	SKP1-like protein 9;SCF ubiquitin ligase, SKP1 component;SCF ubiquitin ligase, SKP1 component
3758.5	3472.46	3893.02	2817.43	2387.26	2777.75	11.8759	11.7617	11.9267	11.4602	11.2211	11.4397	1.39356	0.00607298	0.00672096	29	2	0	35.8	3.4	0	80.18	0	15.018	93095000	2	0.481117	5.30345	Nbv0.3scaffold13511_12742-18388	Nbv0.3scaffold13511_12742-18388	Heat shock protein 90
61240	62240.4	59305.7	46193.2	43274.6	41788.5	15.9022	15.9256	15.8559	15.4954	15.4012	15.3508	1.39259	0.000525713	0.00214815	11	11	3	24.6	24.6	7.7	44.539	0	94.655	3487400000	26	0.47873	10.1738	Nbv0.3scaffold257_99708-104321;Niben101Scf02802_5724-10487;Nbv0.5scaffold378_272591-277169	Nbv0.3scaffold257_99708-104321;Niben101Scf02802_5724-10487;Nbv0.5scaffold378_272591-277169	60S ribosomal protein L3;60S ribosomal protein L3;60S ribosomal protein L3
10044	12493.5	8666.8	7147.4	7421.1	7841.55	13.2941	13.6089	13.0813	12.8032	12.8574	12.9369	1.39242	0.0430844	0.0335182	4	4	4	10.2	10.2	10.2	49.964	0	25.003	99362000	4	0.462225	2.92369	Niben101Scf00150_309714-313705	Niben101Scf00150_309714-313705	Anthranilate N-hydroxycinnamoyl/benzoyltransferase, putative
3787.9	3442.48	3394.43	2252.05	2442.3	2937.61	11.8872	11.7492	11.7289	11.137	11.254	11.5204	1.39215	0.0173523	0.0147929	9	1	1	19	2.1	2.1	44.455	1	-2	133480000	2	0.484632	3.91283	Niben101Scf14636_339014-343739	Niben101Scf14636_339014-343739	60S ribosomal protein L3
8234.2	7894.3	7753.19	5707.04	6079.95	5368.31	13.0074	12.9466	12.9206	12.4785	12.5698	12.3902	1.39209	0.00116673	0.00314976	5	5	4	7.8	7.8	6.2	77.369	0	44.391	86621000	4	0.478654	8.26983	Niben101Scf08334_13263-25674	Niben101Scf08334_13263-25674	Endoribonuclease YSH1
16015	21743.3	13485.9	12492.6	12379	11949.7	13.9671	14.4083	13.7192	13.6088	13.5956	13.5447	1.3917	0.0910992	0.0693282	2	2	2	4	4	4	46.608	0	15.076	149680000	5	0.448503	2.21518	Niben101Scf00173_537297-559933;Nbv0.3scaffold26230_8933-19359	Niben101Scf00173_537297-559933;Nbv0.3scaffold26230_8933-19359	Diphosphomevalonate decarboxylase MVD2;Diphosphomevalonate decarboxylase MVD2
3826.5	3838.16	4119.18	2630.12	2958.68	2880.38	11.9018	11.9062	12.0081	11.3609	11.5307	11.492	1.39138	0.00153209	0.00333333	1	1	1	6.1	6.1	6.1	27.66	0.00067204	8.8072	32451000	1	0.477485	7.69806	Niben101Scf15836_298286-317510;Niben101Scf04549_890737-898108	Niben101Scf15836_298286-317510;Niben101Scf04549_890737-898108	Proteasome subunit beta type-4;Proteasome subunit beta type-4
40024	37535.5	39514.9	26657	29024.3	28515.8	15.2886	15.196	15.2701	14.7022	14.825	14.7995	1.39048	0.00053055	0.00212454	13	13	7	18.4	18.4	11	97.051	0	237.87	822860000	25	0.475993	10.1498	Nbv0.5scaffold1585_150194-168884;Niben101Scf06437_715204-734953;Niben101Scf18730_47927-66326;Niben044Scf00011538Ctg003_255-4352	Nbv0.5scaffold1585_150194-168884;Niben101Scf06437_715204-734953	Dynamin-2A;Dynamin-2A
3451.5	4576.48	3391.92	2948.32	2509.1	2756.15	11.753	12.16	11.7279	11.5257	11.2929	11.4284	1.39037	0.0403902	0.030824	2	2	2	2.7	2.7	2.7	130.48	0	11.611	16620000	2	0.464616	2.98869	Niben101Scf10065_4524-15821;Niben101Scf00381_25929-37253	Niben101Scf10065_4524-15821;Niben101Scf00381_25929-37253	Ribose-phosphate pyrophosphokinase 4;Ribose-phosphate pyrophosphokinase 4
8063.6	11356.1	7808.07	6965.1	6496.1	6129.18	12.9772	13.4712	12.9307	12.7659	12.6654	12.5815	1.38985	0.0655675	0.0479672	2	2	1	8.3	8.3	3.7	26.51	0	14.36	101120000	5	0.455458	2.51698	Niben101Scf05342_264493-273513;Niben101Scf04506_313152-322574	Niben101Scf05342_264493-273513;Niben101Scf04506_313152-322574	ATP:AMP phosphotransferase;Adenylate kinase
24512	16235.9	24643.5	14292.7	15252.6	17557.9	14.5812	13.9869	14.5889	13.803	13.8968	14.0998	1.38826	0.106318	0.0832434	3	3	3	7.7	7.7	7.7	49.489	0	20.157	126530000	6	0.452479	2.07755	Niben044Scf00024712Ctg000_1-6888;Niben101Scf05405_542585-579671;Nbv0.3scaffold2672_20856-42230	Niben044Scf00024712Ctg000_1-6888;Niben101Scf05405_542585-579671;Nbv0.3scaffold2672_20856-42230	Vps53-like, N-terminal;Vacuolar protein sorting-associated protein 53 A;Vacuolar protein sorting-associated protein 53 A
10129	7148.69	10973.3	7295.62	6652.87	6407.97	13.3062	12.8035	13.4217	12.8328	12.6998	12.6456	1.38781	0.0847151	0.0634139	2	2	2	4.7	4.7	4.7	34.684	0	11.723	119510000	3	0.451049	2.28076	Nbv0.5scaffold3459_212068-250344;Nbv0.3scaffold17364_28016-33200	Nbv0.5scaffold3459_212068-250344;Nbv0.3scaffold17364_28016-33200	Putative heterogeneous nuclear ribonucleoproteins A2/B1-like;Putative heterogeneous nuclear ribonucleoproteins A2/B1-like
12713	13635.1	11315.9	9362.08	8611.43	9166.1	13.634	13.735	13.4661	13.1926	13.072	13.1621	1.38779	0.00556512	0.0062302	4	4	2	3.8	3.8	1.8	111.39	0	23.803	155680000	6	0.469456	5.43399	Niben101Scf09107_135058-144558	Niben101Scf09107_135058-144558	Alpha-1,4 glucan phosphorylase
24532	19280.5	21973.8	16230.9	15393.2	15780.1	14.5824	14.2349	14.4235	13.9865	13.91	13.9458	1.38777	0.0105557	0.0109821	6	6	6	7.7	7.7	7.7	115.91	0	49.087	296430000	9	0.46615	4.53269	Niben101Scf09284_50339-62842;Nbv0.5scaffold3708_6924-18661;Niben044Scf00022745Ctg009_1-10030	Niben101Scf09284_50339-62842;Nbv0.5scaffold3708_6924-18661;Niben044Scf00022745Ctg009_1-10030	SUPPRESSOR OF ABI3-5;SUPPRESSOR OF ABI3-5;SUPPRESSOR OF ABI3-5
19762	17201.4	19929.3	13455.6	13451	14108.8	14.2704	14.0702	14.2826	13.7159	13.7154	13.7843	1.38711	0.00294468	0.00398708	8	8	8	24.1	24.1	24.1	35.919	0	60.463	901590000	10	0.469212	6.46724	Niben101Scf00260_102561-106138;Niben101Scf02373_556307-559545	Niben101Scf00260_102561-106138;Niben101Scf02373_556307-559545	Annexin;Annexin
28029	30933.9	33173	21298.3	22264.7	22872.3	14.7746	14.9169	15.0177	14.3785	14.4425	14.4813	1.38685	0.00360855	0.00435174	9	9	9	7.8	7.8	7.8	138.57	0	54.057	307540000	13	0.469007	6.12081	Nbv0.3scaffold5152_34457-52233;Nbv0.5scaffold1900_51930-69377;Niben101Scf09284_190948-210674;Nbv0.5scaffold782_553423-573256	Nbv0.3scaffold5152_34457-52233;Nbv0.5scaffold1900_51930-69377;Niben101Scf09284_190948-210674	Regulator of nonsense transcripts 1 homolog;Regulator of nonsense transcripts 1 homolog;Regulator of nonsense transcripts 1 homolog
8868.3	8001.35	8698.44	6026.39	6066.24	6346.7	13.1144	12.966	13.0865	12.5571	12.5666	12.6318	1.38661	0.00078086	0.00243195	3	3	3	11.6	11.6	11.6	28.163	0	26.04	112870000	5	0.470518	9.18334	Niben101Scf03679_369444-373914;Niben101Scf00860_372210-377010;Niben101Scf04926_413126-417674;Niben101Scf00163_806548-810838	Niben101Scf03679_369444-373914;Niben101Scf00860_372210-377010;Niben101Scf04926_413126-417674;Niben101Scf00163_806548-810838	Superoxide dismutase;Superoxide dismutase;Superoxide dismutase [Fe] 2, chloroplastic;Superoxide dismutase
36708	44862	31354.3	28342.6	26582.6	26537.4	15.1638	15.4532	14.9364	14.7907	14.6982	14.6957	1.38621	0.0404863	0.0307632	8	8	2	42.1	42.1	6.9	17.687	0	56.768	1183800000	15	0.456256	2.98629	Niben101Scf06761_110604-114605	Niben101Scf06761_110604-114605	40S ribosomal protein S11-1
118970	107175	135284	86761.3	85317.9	88715.1	16.8602	16.7096	17.0456	16.4048	16.3806	16.4369	1.38588	0.00921666	0.00923572	23	23	12	18	18	11.9	173.94	0	183.38	1589300000	43	0.464423	4.71337	Niben101Scf02908_656328-669781	Niben101Scf02908_656328-669781
36408	26739.2	40213.2	24616.4	24371.3	25635.3	15.152	14.7067	15.2954	14.5873	14.5729	14.6458	1.3851	0.0656874	0.0481674	7	7	1	10.2	10.2	1.6	91.613	0	121.03	315250000	9	0.449316	2.51527	Niben101Scf01068_157459-170195;Niben101Scf01367_91469-97357;Niben044Scf00003913Ctg000_1874-10607	Niben101Scf01068_157459-170195	BnaC06g16750D protein
392.77	386.17	436.324	229.537	281.152	367.46	8.61754	8.59309	8.76926	7.84259	8.13521	8.52144	1.38389	0.0729666	0.0543687	4	1	1	10.7	3.1	3.1	35.649	0.0045172	6.4505	8766100	1	0.493551	2.41742	Niben101Scf02792_302172-307406	Niben101Scf02792_302172-307406	Annexin D3
20779	19188.2	20736.6	14395	13516.3	16015.2	14.3428	14.2279	14.3399	13.8133	13.7224	13.9672	1.38194	0.00437725	0.00509042	5	5	5	25.1	25.1	25.1	30.885	0	151.61	563000000	12	0.469275	5.80632	Niben101Ctg15209_307-3668;Nbv0.3scaffold37330_6013-11347;Niben101Scf06782_291922-297349;Niben101Scf02517_1688865-1691791	Niben101Ctg15209_307-3668;Nbv0.3scaffold37330_6013-11347;Niben101Scf06782_291922-297349	;Epsin-3;Epsin-3
123550	120277	134520	89639.7	94989.8	89280.8	16.9147	16.876	17.0375	16.4519	16.5355	16.4461	1.38128	0.00119682	0.0031271	28	28	28	50.8	50.8	50.8	80.903	0	323.31	18817000000	150	0.464934	8.21482	Niben101Scf02829_616159-640412	Niben101Scf02829_616159-640412	Methylcrotonoyl-CoA carboxylase subunit alpha, mitochondrial
1476.9	1564.14	1776.04	1075.83	1215.37	1202.97	10.5284	10.6112	10.7944	10.0712	10.2472	10.2324	1.3786	0.00886188	0.00900421	1	1	1	3.1	3.1	3.1	61.732	0	13.816	19919000	1	0.46105	4.76664	Niben101Scf01717_59944-75392;Nbv0.3scaffold49361_1-14613	Niben101Scf01717_59944-75392;Nbv0.3scaffold49361_1-14613	Methyltransferase-like protein;Methyltransferase-like protein 6
138000	88772.2	133277	88809.1	84055.1	88325.8	17.0743	16.4378	17.0241	16.4384	16.359	16.4306	1.37849	0.101542	0.0782274	11	11	11	54.2	54.2	54.2	17.827	0	110.78	18635000000	46	0.43606	2.11825	Niben101Scf04400_173337-175864;Niben044Scf00035685Ctg005_2797-4907;Nbv0.5scaffold23_913076-914917	Niben101Scf04400_173337-175864;Niben044Scf00035685Ctg005_2797-4907;Nbv0.5scaffold23_913076-914917	;;
1252.2	1475.39	1346.73	893.604	1153.95	908.456	10.2903	10.5269	10.3953	9.80349	10.1724	9.82727	1.37831	0.026841	0.0209096	15	1	1	44.2	5.9	5.9	36.664	0.00066225	8.263	54246000	1	0.469745	3.41753	Nbv0.3scaffold485_75377-80175	Nbv0.3scaffold485_75377-80175	Glyceraldehyde-3-phosphate dehydrogenase
1725.9	2133.6	2081.85	1684.17	1240.77	1391.26	10.7531	11.0591	11.0236	10.7178	10.277	10.4422	1.37652	0.0441542	0.0341376	1	1	1	4.4	4.4	4.4	29.018	0.0023385	6.7005	11575000	1	0.466276	2.89918	Niben101Scf08773_66401-71803;Nbv0.3scaffold14027_4519-9856	Niben101Scf08773_66401-71803;Nbv0.3scaffold14027_4519-9856	Pre-mRNA-splicing factor SPF27 homolog;Pre-mRNA-splicing factor SPF27 homolog
46065	36869	47105	31841.1	30795.1	31868.7	15.4914	15.1701	15.5236	14.9586	14.9104	14.9598	1.376	0.0166036	0.0143671	24	9	9	14.3	5.6	5.6	226.83	0	110.94	531020000	12	0.452077	3.96532	Nbv0.5scaffold387_526991-542949;Niben044Scf00050128Ctg000_22625-37871	Nbv0.5scaffold387_526991-542949;Niben044Scf00050128Ctg000_22625-37871	G2484-1 protein, putative isoform 5;
41304	29210.5	39144	27008.6	25853.7	26881.2	15.334	14.8342	15.2565	14.7211	14.6581	14.7143	1.37514	0.047163	0.0352826	8	8	7	22.7	22.7	20.4	47.18	0	81.583	1135600000	17	0.443724	2.8338	Niben101Scf00023_230864-239101	Niben101Scf00023_230864-239101	BnaA03g14040D protein
3029.2	2343.71	3368.46	2046.84	2321.61	1989.41	11.5647	11.1946	11.7179	10.9992	11.1809	10.9581	1.37489	0.0582259	0.0421687	3	3	3	16	16	16	30.275	0	20.962	59861000	4	0.44632	2.62935	Nbv0.3scaffold58783_230-7001;Niben101Scf12424_161640-168411	Nbv0.3scaffold58783_230-7001;Niben101Scf12424_161640-168411	Chaperone protein dnaJ 6;Chaperone protein dnaJ 6
7531.9	11402.7	7896.66	6935.89	6666.15	5914.81	12.8788	13.4771	12.947	12.7599	12.7026	12.5301	1.37477	0.0958396	0.0734599	6	6	6	7.8	7.8	7.8	127.3	0	41.783	121330000	7	0.436765	2.16973	Niben101Scf02408_364168-383064	Niben101Scf02408_364168-383064	Presequence protease 1, chloroplastic/mitochondrial
18837	18538.7	16923.6	13918.2	12935.8	12685.8	14.2013	14.1783	14.0467	13.7647	13.6591	13.6309	1.37328	0.00191929	0.00301961	6	6	6	12.5	12.5	12.5	56.557	0	39.902	299070000	8	0.457198	7.25217	Niben101Scf27139_6515-18602;Nbv0.3scaffold40897_7545-18890;Niben101Scf01918_556295-565278;Nbv0.5scaffold1445_136438-151844	Niben101Scf27139_6515-18602;Nbv0.3scaffold40897_7545-18890	Pre-mRNA-processing factor 19 homolog 1;Pre-mRNA-processing factor 19 homolog 1
18829	15570.3	18205.5	12780.4	12821	12746.7	14.2007	13.9265	14.1521	13.6417	13.6462	13.6378	1.37177	0.00592678	0.00668287	6	6	3	14.1	14.1	9.9	65.367	0	45.415	189210000	6	0.451186	5.33963	Nbv0.5scaffold6761_68945-76839	Nbv0.5scaffold6761_68945-76839	C-jun-amino-terminal kinase-interacting protein 3, putative
197950	151697	200919	135444	133620	132456	17.5948	17.2108	17.6163	17.0473	17.0278	17.0151	1.3712	0.0282622	0.0218209	26	26	11	38.6	38.6	16.7	84.982	0	323.31	6220600000	65	0.443865	3.36163	Niben101Scf04232_43501-53798	Niben101Scf04232_43501-53798	DEAD-box ATP-dependent RNA helicase 24
14935	10999.5	14632.5	9606.96	9629.56	10357	13.8664	13.4252	13.8369	13.2299	13.2332	13.3383	1.37081	0.0394257	0.0301531	37	4	0	23.8	1.9	0	173.03	0	54.169	444540000	5	0.442341	3.01321	Nbv0.5scaffold8_653715-686483	Nbv0.5scaffold8_653715-686483	Probable phosphoinositide phosphatase SAC9
11985	9527.64	11649.7	8934.61	7624.15	7648.34	13.5489	13.2179	13.508	13.1252	12.8964	12.9009	1.36994	0.0248303	0.0196009	3	3	3	8.9	8.9	8.9	28.639	0	23.59	497180000	7	0.45079	3.50292	Niben101Scf04675_976810-988002	Niben101Scf04675_976810-988002	BnaC07g44040D protein
2173.2	3298.34	2212.55	1734.15	1865.43	2010.42	11.0856	11.6875	11.1115	10.76	10.8653	10.9733	1.36971	0.10577	0.0827545	3	1	1	27.2	10.4	10.4	14.047	0.0023371	6.6972	398860000	3	0.428681	2.08211	Niben101Scf00369_1219500-1223234	Niben101Scf00369_1219500-1223234	60S ribosomal protein L22-2
13804	14416.8	10850	9647.06	9860.6	9020.65	13.7528	13.8155	13.4054	13.2359	13.2675	13.139	1.36954	0.0290996	0.0220187	4	4	4	11.8	11.8	11.8	33.642	0	25.047	185920000	6	0.443774	3.33022	Niben101Scf02853_259435-265235;Niben101Scf01826_832857-838828	Niben101Scf02853_259435-265235;Niben101Scf01826_832857-838828	Haloacid dehalogenase;Haloacid dehalogenase
3189.1	2747.18	3156.7	2261.65	2160.39	2217.73	11.6389	11.4237	11.6242	11.1432	11.0771	11.1149	1.36947	0.00332516	0.00420181	2	2	2	6.7	6.7	6.7	30.002	0	11.459	57895000	2	0.450588	6.25823	Niben101Scf07517_147476-156738	Niben101Scf07517_147476-156738	Putative uncharacterized protein Sb07g024130
14184	11955.7	13352.8	9616.27	9557.1	9675.94	13.792	13.5454	13.7049	13.2313	13.2224	13.2402	1.36892	0.00342039	0.00415797	5	5	5	10	10	10	63.102	0	38.744	393810000	9	0.449478	6.2105	Niben101Scf00507_7633-28706;Niben101Scf00507_14953-19492	Niben101Scf00507_7633-28706	Putative uncharacterized protein AT4g14290
17775	20993.8	16077	13732	12762.9	13573.9	14.1176	14.3577	13.9727	13.7453	13.6397	13.7286	1.36879	0.0190424	0.0159638	17	5	3	34.5	13.7	9.4	66.602	0	49.138	270570000	9	0.444825	3.80373	Niben101Scf02401_275974-284327;Nbv0.3scaffold19755_9320-18706;Niben101Scf02618_23199-33158;Nbv0.5scaffold2626_4617-11661;Niben044Scf00020459Ctg005_2523-9647;Niben101Scf01222_286199-295053;Niben044Scf00002751Ctg010_6482-16108;REV__Niben101Scf10200_12023-21356;REV__Niben101Scf02401_275974-284327;REV__Niben044Scf00001730Ctg001_1226-9878	Niben101Scf02401_275974-284327	Mitogen-activated protein kinase 9
593.71	532.912	649.058	422.156	318.943	556.24	9.21361	9.05776	9.3422	8.72163	8.31715	9.11956	1.36871	0.1197	0.0961844	16	1	1	38.5	2.1	2.1	59.81	1	-2	8833700	1	0.485073	1.97342	Niben101Scf04973_54053-61401;Niben101Scf02828_15251-30892	Niben101Scf04973_54053-61401;Niben101Scf02828_15251-30892	ATP synthase subunit beta, mitochondrial;ATP synthase subunit beta, mitochondrial
6055.4	8209.1	5758.3	4809.07	5316.03	4511.35	12.564	13.003	12.4914	12.2315	12.3761	12.1393	1.36801	0.0659294	0.0484977	7	2	1	16.1	3.8	2.6	63.256	0	12.87	52094000	2	0.437141	2.51182	Nbv0.3scaffold96346_1-4124;Niben101Scf00712_190713-195062;Niben044Scf00008452Ctg041_502-3385;Nbv0.5scaffold8917_103-3009;Nbv0.3scaffold67271_8078-9966	Nbv0.3scaffold96346_1-4124;Niben101Scf00712_190713-195062	5-epi-aristolochene synthase;5-epi-aristolochene synthase
21112	16235.9	20901.4	14799.6	13934.6	13872.2	14.3658	13.9869	14.3513	13.8533	13.7664	13.7599	1.36715	0.0257913	0.0205313	9	9	8	9.7	9.7	8.5	111.85	0	67.182	319640000	10	0.441476	3.46112	Niben101Scf06769_105835-114823	Niben101Scf06769_105835-114823	ARAD1A12518p
216710	166433	211709	157240	140458	137495	17.7254	17.3446	17.6917	17.2626	17.0998	17.069	1.36687	0.0308751	0.0233201	33	33	13	27.6	27.6	11.7	132.02	0	240.91	4993400000	47	0.443434	3.26704	Niben101Scf22781_11278-21456	Niben101Scf22781_11278-21456	Nuclear matrix constituent protein 1
4549	5167.03	4727.85	3599.76	3580.11	3391.1	12.1513	12.3351	12.207	11.8137	11.8058	11.7275	1.36637	0.00181402	0.00308617	1	1	1	5.3	5.3	5.3	21.991	0.0018149	6.9956	81791000	2	0.448803	7.36159	Niben044Scf00001581Ctg008_2989-7205;Niben101Scf06750_179961-191592	Niben044Scf00001581Ctg008_2989-7205;Niben101Scf06750_179961-191592	Voltage-dependent anion channel;Porin/voltage-dependent anion-selective channel protein
70683	53687.6	70995.8	47157.7	46517.7	49323.7	16.1091	15.7123	16.1154	15.5252	15.5055	15.59	1.36621	0.031925	0.0241253	17	17	17	27.4	27.4	27.4	56.757	0	169.63	2097100000	35	0.438711	3.23167	Niben101Scf07383_345182-352111;Nbv0.5scaffold5_1313729-1319532	Niben101Scf07383_345182-352111;Nbv0.5scaffold5_1313729-1319532	Katanin p60 ATPase-containing subunit A1;Katanin p60 ATPase-containing subunit A1
22042	18791	23618	16221.6	15474.3	15481.8	14.428	14.1978	14.5276	13.9856	13.9176	13.9183	1.36613	0.0114351	0.0113786	6	5	5	12.5	11.1	11.1	65.636	0	49.381	284280000	6	0.443938	4.42852	Niben101Scf05135_38888-46281	Niben101Scf05135_38888-46281	Phosphatidylinositol 3,4,5-trisphosphate 3-phosphatase and protein-tyrosine-phosphatase PTEN2A
27106	26127.7	23567.8	18359	20081.4	17820.9	14.7263	14.6733	14.5245	14.1642	14.2936	14.1213	1.36509	0.00487826	0.00547204	7	7	6	30.7	30.7	27.9	29.451	0	70.531	1096800000	15	0.448366	5.63578	Niben101Scf15760_5495-8656	Niben101Scf15760_5495-8656	Short chain alcohol dehydrogenase, putative
70330	60971.8	66325.2	49618	48205.9	47072.1	16.1018	15.8958	16.0173	15.5986	15.5569	15.5226	1.36392	0.00219605	0.00281536	19	19	4	20.8	20.8	4.5	112.75	0	135.73	1831800000	27	0.445632	6.99666	Niben101Scf21813_57441-73523	Niben101Scf21813_57441-73523	Alanine--tRNA ligase
113200	102602	120512	85236.1	77863.1	83528.6	16.7885	16.6467	16.8788	16.3792	16.2487	16.35	1.36365	0.00471204	0.00525459	17	17	5	29	29	13.5	52.758	0	197.79	5130100000	48	0.445407	5.68989	Nbv0.3scaffold99281_145-4131	Nbv0.3scaffold99281_145-4131	Cyclin-dependent kinase F-1
4649.4	3876.27	4777.82	2950.18	3540.29	3267.31	12.1828	11.9205	12.2221	11.5266	11.7896	11.6739	1.36337	0.0215141	0.0181719	13	2	2	17.8	2.2	2.2	91.161	0	12.305	42253000	2	0.445097	3.66349	Niben101Scf05005_533412-539130	Niben101Scf05005_533412-539130	Leucine--tRNA ligase, cytoplasmic
2354.4	1756.73	2284.77	1254.84	1710.52	1727.73	11.2011	10.7787	11.1578	10.2933	10.7402	10.7547	1.36283	0.0902954	0.0686694	2	2	2	20.9	20.9	20.9	15.059	0.0003574	11.221	16634000	2	0.449829	2.22315	Nbv0.3scaffold10715_33902-37915;Niben101Scf01076_451822-459540	Nbv0.3scaffold10715_33902-37915;Niben101Scf01076_451822-459540	Histone H3;Histone H3-like centromeric protein HTR12
23758	15670.2	22968.8	15365.3	15699.6	14739.8	14.5361	13.9357	14.4874	13.9074	13.9384	13.8474	1.36224	0.0956866	0.07343	5	5	5	34.8	34.8	34.8	20.857	0	113.33	951920000	7	0.421998	2.17115	Nbv0.3scaffold98949_757-4029	Nbv0.3scaffold98949_757-4029	ATP synthase subunit b, chloroplastic
4173.8	6653.17	4615.04	3721.2	3844.72	3770.91	12.0272	12.6998	12.1721	11.8615	11.9087	11.8807	1.36211	0.112079	0.0890261	2	2	2	15.6	15.6	15.6	22.64	0	17.566	48344000	2	0.416062	2.03104	Niben101Scf05262_56390-62213;Nbv0.3scaffold62616_2602-8285	Niben101Scf05262_56390-62213;Nbv0.3scaffold62616_2602-8285	Proline-rich cell wall protein-like;Proline-rich cell wall protein-like
9703.7	6945.52	9295.43	6155.13	6563.26	6345.82	13.2443	12.7619	13.1823	12.5876	12.6802	12.6316	1.36091	0.0491913	0.0365688	3	2	2	3.9	2.7	2.7	108.96	0	20.97	135490000	2	0.42971	2.7924	Niben101Scf07579_418002-441084	Niben101Scf07579_418002-441084	110 kDa 4SNc-Tudor domain protein
7453.9	10038.3	7835.78	6476.27	6055.48	6092.3	12.8638	13.2932	12.9359	12.6609	12.564	12.5728	1.35996	0.033972	0.0255906	2	2	2	3.2	3.2	3.2	72.772	0	15.548	62706000	2	0.43171	3.16649	Niben101Scf08160_575334-580805;Niben044Scf00011537Ctg002_8116-13711	Niben101Scf08160_575334-580805;Niben044Scf00011537Ctg002_8116-13711	S-adenosyl-L-methionine-dependent tRNA 4-demethylwyosine synthase;S-adenosyl-L-methionine-dependent tRNA 4-demethylwyosine synthase
1178.2	1624.61	1197.15	879.284	1021.07	1041.5	10.2024	10.6659	10.2254	9.78018	9.99587	10.0244	1.35967	0.0636499	0.0468046	2	2	2	6.8	6.8	6.8	68.634	0	12.781	18041000	2	0.431046	2.54488	Nbv0.3scaffold2213_7599-28050;Niben044Scf00006151Ctg002_1-5737;Niben101Scf02664_145477-168702	Nbv0.3scaffold2213_7599-28050;Niben044Scf00006151Ctg002_1-5737;Niben101Scf02664_145477-168702	BnaA09g23070D protein;BnaA09g23070D protein;BnaA09g23070D protein
6689.2	8042.34	6088.22	4758.8	5205.68	5349.87	12.7076	12.9734	12.5718	12.2164	12.3459	12.3853	1.35949	0.0276325	0.0216933	2	2	2	14.5	14.5	14.5	9.2446	0	12.525	223140000	3	0.435094	3.38597	Nbv0.5scaffold4068_85489-89774;Niben101Scf01943_407454-412530;Nbv0.3scaffold18300_27175-35648;Niben101Scf05322_35601-39896;Niben101Scf05692_448719-453143;Niben101Scf03170_148105-153253;Niben101Scf01018_912188-917228;Niben101Scf08597_133284-138605	Nbv0.5scaffold4068_85489-89774;Niben101Scf01943_407454-412530;Nbv0.3scaffold18300_27175-35648;Niben101Scf05322_35601-39896;Niben101Scf05692_448719-453143;Niben101Scf03170_148105-153253;Niben101Scf01018_912188-917228;Niben101Scf08597_133284-138605	SUMO;Small ubiquitin-related modifier 1;Small ubiquitin-related modifier;Small ubiquitin-related modifier 2;Small ubiquitin-related modifier;Small ubiquitin-related modifier;SUMO;SUMO
102400	81124.6	94101	68682.2	70159.3	65460.8	16.6439	16.3078	16.5219	16.0677	16.0983	15.9983	1.3589	0.0131025	0.0121808	20	20	15	41.3	41.3	31.2	45.678	0	204.61	2151400000	31	0.436429	4.2553	Niben101Scf05731_93-9891	Niben101Scf05731_93-9891	Chaperone protein dnaJ 15
13323	10270.4	13153.1	9622	8860.4	8576.92	13.7016	13.3262	13.6831	13.2321	13.1132	13.0662	1.358	0.030299	0.0227718	3	3	1	8.1	8.1	4	47.125	0	29.772	358150000	6	0.433142	3.28706	Niben101Scf05845_279187-302050	Niben101Scf05845_279187-302050	Light-inducible protein CPRF2
5147.6	7723.31	5768.01	4411.38	4535.67	4787.8	12.3297	12.915	12.4939	12.107	12.1471	12.2251	1.35705	0.0775088	0.0573258	3	3	3	16.2	16.2	16.2	27.521	0	22.112	126520000	3	0.419761	2.36182	Niben101Scf01727_364929-369930;Nbv0.3scaffold14993_1587-6588	Niben101Scf01727_364929-369930;Nbv0.3scaffold14993_1587-6588	RNA recognition motif containing protein;Putative RNA recognition motif containing family protein
1831.5	1933.39	1947.33	1281.19	1189.18	1739.33	10.8388	10.9169	10.9273	10.3233	10.2158	10.7643	1.35692	0.0539246	0.0404471	20	1	1	36.5	2.6	2.6	58.984	0.0020753	6.8495	30200000	1	0.459887	2.70303	Niben101Scf01848_418857-422449	Niben101Scf01848_418857-422449	Elongation factor 2
18483	15863.3	16191.5	11428.5	14406	11413.4	14.1739	13.9534	13.983	13.4803	13.8144	13.4784	1.3568	0.0274264	0.0217724	8	2	2	50	15.7	15.7	18.103	0	43.49	508470000	12	0.4457	3.39409	Niben101Scf00211_32679-35194;Niben101Scf01852_198858-201373	Niben101Scf00211_32679-35194	Peptidyl-prolyl cis-trans isomerase
26603	20642.4	32420.2	19897	19072.6	19751.5	14.6993	14.3333	14.9846	14.2803	14.2192	14.2697	1.35668	0.0930453	0.0707344	7	7	7	20.3	20.3	20.3	39.666	0	61.711	880560000	10	0.416024	2.19621	Niben101Scf12089_55535-67238;Nbv0.3scaffold29295_22323-34204;Nbv0.5scaffold5120_80836-91381;Niben044Scf00022892Ctg007_1-4927	Niben101Scf12089_55535-67238;Nbv0.3scaffold29295_22323-34204;Nbv0.5scaffold5120_80836-91381	Os03g0667700 protein;BnaA02g21600D protein;BnaA02g21600D protein
2509	2059.24	2310.74	1486.05	1570.61	2014.68	11.2929	11.0079	11.1741	10.5373	10.6171	10.9763	1.35644	0.0473344	0.0355666	2	2	1	6.8	6.8	3.2	28.16	0	13.788	16137000	4	0.448076	2.83022	Niben101Scf08390_58275-67637	Niben101Scf08390_58275-67637	Putative alfin-like transcription factor
5246.3	6612.18	5416.71	4317.94	3884.54	4535.08	12.3571	12.6909	12.4032	12.0761	11.9235	12.1469	1.35624	0.0244224	0.0197352	2	2	2	2.5	2.5	2.5	132.89	0	13.996	54940000	3	0.434875	3.52125	Niben101Scf05159_305838-321756;Niben101Scf00841_331869-344645	Niben101Scf05159_305838-321756;Niben101Scf00841_331869-344645	DUF2146 family protein;DUF2146 family protein
28755	21946.6	26641.1	19721.6	19570.5	17770.9	14.8115	14.4217	14.7014	14.2675	14.2564	14.1172	1.35539	0.0265272	0.0206268	7	7	7	13.1	13.1	13.1	67.298	0	54.481	356460000	10	0.431163	3.43035	Niben044Scf00017813Ctg007_3200-8625;Niben101Scf04181_11023-17198	Niben044Scf00017813Ctg007_3200-8625;Niben101Scf04181_11023-17198	Protein FRIGIDA, putative;Protein FRIGIDA, putative
8534.2	7289.19	8065.33	5796.18	5991.55	5837.38	13.059	12.8315	12.9775	12.5009	12.5487	12.5111	1.35538	0.00306468	0.00407583	2	2	2	6.9	6.9	6.9	38.183	0	12.601	54053000	2	0.435798	6.3979	Niben044Scf00037541Ctg000_2863-8647;Niben101Scf00268_272254-280028	Niben044Scf00037541Ctg000_2863-8647;Niben101Scf00268_272254-280028	BnaA06g30390D protein;Epithiospecifier protein
5632.6	5670.93	5362.16	4126.48	3997.41	4172.61	12.4596	12.4694	12.3886	12.0107	11.9649	12.0267	1.35532	0.000154314	0.00140127	1	1	1	12.7	12.7	12.7	17.588	0	16.945	48765000	2	0.438426	13.9232	Niben101Scf21202_30414-32887	Niben101Scf21202_30414-32887	30S ribosomal protein S17, chloroplastic
2828.6	1885.71	2541.7	2002.73	1648.24	1706.79	11.4659	10.8809	11.3116	10.9678	10.6867	10.7371	1.3543	0.0966003	0.0740674	1	1	1	1.2	1.2	1.2	120.37	0	112.49	55435000	1	0.42227	2.16266	Niben101Scf05245_132650-138899	Niben101Scf05245_132650-138899	Protein argonaute 2
1731.7	1355.72	1666.61	1161.47	1262.58	1086.46	10.758	10.4048	10.7027	10.1817	10.3022	10.0854	1.35423	0.0267722	0.0209404	1	1	1	2.9	2.9	2.9	42.087	0.0045109	6.4457	8923000	1	0.432066	3.42033	Niben101Scf14144_208476-215849;Niben101Scf05664_413772-419557;Nbv0.5scaffold3639_1-5169;Nbv0.3scaffold88861_1-5157	Niben101Scf14144_208476-215849;Niben101Scf05664_413772-419557;Nbv0.5scaffold3639_1-5169;Nbv0.3scaffold88861_1-5157	Probable protein phosphatase 2C 27;Probable protein phosphatase 2C 27;Probable protein phosphatase 2C 27;DNA-binding protein phosphatase 2C
11233	12130.2	8850.85	7322.83	7932.68	8536.52	13.4555	13.5663	13.1116	12.8382	12.9536	13.0594	1.35398	0.0473838	0.0355443	3	3	2	13.1	13.1	5.2	22.122	0	30.746	629210000	6	0.427386	2.82919	Niben101Scf02881_37418-42023	Niben101Scf02881_37418-42023	40S ribosomal protein S7
4805.3	3721.11	3548.15	3146.66	3112.87	2660.72	12.2304	11.8615	11.7928	11.6196	11.604	11.3776	1.35361	0.0524808	0.0395927	1	1	1	16	16	16	10.889	0.00066159	8.2508	38955000	1	0.427848	2.7293	Niben101Scf02706_85623-87922	Niben101Scf02706_85623-87922	Probable steroid-binding protein 3
4233.5	3354.07	3635.65	2740.17	2643.48	2911.97	12.0476	11.7117	11.828	11.42	11.3682	11.5078	1.35291	0.0156247	0.0136489	1	1	1	1.3	1.3	1.3	103.26	0.000666	8.4342	54729000	2	0.430425	4.0384	Niben101Scf04598_22521-27918;Nbv0.3scaffold11050_25981-31300;Niben044Scf00025867Ctg001_27452-32969;Niben044Scf00004372Ctg023_673-5974;Niben101Scf20010_52516-57835	Niben101Scf04598_22521-27918;Nbv0.3scaffold11050_25981-31300;Niben044Scf00025867Ctg001_27452-32969;Niben044Scf00004372Ctg023_673-5974;Niben101Scf20010_52516-57835	Glutamine-rich protein 23;Pentatricopeptide repeat-containing protein;Pentatricopeptide repeat-containing protein;Glutamine-rich protein 23;Glutamine-rich protein 23
7499.6	7761.93	8509.37	6037.2	5500.71	6042.63	12.8726	12.9222	13.0548	12.5597	12.4254	12.561	1.35211	0.00353189	0.00425444	3	3	2	6.7	6.7	5.1	48.999	0	38.818	70262000	3	0.434535	6.15664	Niben101Scf05411_223784-233209	Niben101Scf05411_223784-233209	BnaA04g26370D protein
12056	12443.5	11762.1	9053.47	8730.54	9043.42	13.5575	13.6031	13.5219	13.1443	13.0919	13.1426	1.35166	0.000117728	0.000721805	6	6	5	6.6	6.6	5.7	98.702	0	58.265	169890000	7	0.434554	14.9139	Nbv0.5scaffold112_156372-170369;Niben101Scf05025_998359-1013956;Nbv0.3scaffold51991_620-6164	Nbv0.5scaffold112_156372-170369;Niben101Scf05025_998359-1013956	Protein RRP6-like 2;Protein RRP6-like 2
1894.2	1706.67	1837.79	1454.26	1187.53	1383.4	10.8874	10.737	10.8438	10.5061	10.2137	10.434	1.35116	0.0113152	0.0114008	1	1	1	2.2	2.2	2.2	64.426	0.0020679	6.8317	12904000	1	0.438094	4.44214	Niben044Scf00004679Ctg015_4026-10773;Niben101Scf01596_1093564-1101284;Nbv0.5scaffold3142_188003-195091;Nbv0.5scaffold393_53224-86032;Niben101Scf03777_94746-101493;Nbv0.5scaffold1709_256605-267327	Niben044Scf00004679Ctg015_4026-10773;Niben101Scf01596_1093564-1101284;Nbv0.5scaffold3142_188003-195091;Nbv0.5scaffold393_53224-86032;Niben101Scf03777_94746-101493;Nbv0.5scaffold1709_256605-267327	Amidase-like protein;Glutamyl-tRNA(Gln) amidotransferase subunit A;Amidase;Amidase-like protein;Amidase;Amidase family protein
6904.1	6560.26	6113.86	5006.83	4623.14	4867.43	12.7532	12.6795	12.5779	12.2897	12.1747	12.249	1.35046	0.00208758	0.00291115	6	3	3	22.2	14.2	14.2	33.534	0	23.868	40290000	4	0.432453	7.09181	Niben101Scf02922_23780-28110	Niben101Scf02922_23780-28110	SNAP25 homologous protein SNAP33
16172	13172.7	16488.3	11477.9	11458.5	11074	13.9812	13.6853	14.0091	13.4866	13.4841	13.4349	1.34762	0.0156991	0.0136132	4	4	4	12.1	12.1	12.1	36.231	0	25.956	108900000	5	0.423347	4.03265	Niben101Scf00165_13881-19842	Niben101Scf00165_13881-19842	Coiled-coil domain-containing protein 55 (DUF2040)
4091.7	5658.91	4751.74	3745.83	3347.64	3669.16	11.9985	12.4663	12.2142	11.8711	11.7089	11.8412	1.34747	0.0436749	0.0336831	7	2	2	14.3	6.5	6.5	44.7	0	16.438	60886000	3	0.419266	2.91007	Nbv0.3scaffold54052_3154-11079;Niben101Scf02442_71807-79405;Nbv0.3scaffold35574_12493-20029	Nbv0.3scaffold54052_3154-11079;Niben101Scf02442_71807-79405;Nbv0.3scaffold35574_12493-20029	Putative protein FAM10A4;Hsc70-interacting protein;Hsc70-interacting protein
12393	11014.8	11497	8711.93	8944.35	8252.21	13.5972	13.4271	13.489	13.0888	13.1268	13.0106	1.34723	0.00206617	0.0029222	6	6	6	11.2	11.2	11.2	65.706	0	44.172	175340000	7	0.429085	7.1113	Niben101Scf03817_1109249-1118596	Niben101Scf03817_1109249-1118596	Large subunit GTPase 1
8402.5	6008.59	8589.01	5942.33	5712.09	5418.34	13.0366	12.5528	13.0683	12.5368	12.4798	12.4036	1.34718	0.0736028	0.054701	2	2	2	6.3	6.3	6.3	34.212	0	12.014	52059000	2	0.412481	2.4094	Niben101Scf04339_214267-221874	Niben101Scf04339_214267-221874	DDRGK domain-containing protein 1
3653.9	3803.01	4330.51	2600.69	2691.7	3457.66	11.8352	11.8929	12.0803	11.3447	11.3943	11.7556	1.34713	0.0425276	0.0329759	4	1	1	7.3	1.9	1.9	85.698	0.00094369	7.3699	51741000	1	0.43797	2.93673	Niben101Scf05582_209739-219330	Niben101Scf05582_209739-219330	Transcriptional corepressor LEUNIG_HOMOLOG
5479.3	7580.53	5356.81	4580.58	4441.61	4652.03	12.4198	12.8881	12.3872	12.1613	12.1169	12.1837	1.34681	0.0652257	0.0477472	6	5	5	17.2	15.3	15.3	48.838	0	45.091	156810000	9	0.411063	2.52188	Niben101Scf10189_275160-281650	Niben101Scf10189_275160-281650	3-ketoacyl-CoA thiolase 2, peroxisomal
8353.5	11773.6	7841.57	7138.95	7232.4	6395.41	13.0282	13.5233	12.9369	12.8015	12.8203	12.6428	1.3468	0.0991268	0.0761406	4	4	4	8.4	8.4	8.4	51.603	0	23.764	170200000	7	0.407928	2.13965	Nbv0.5scaffold4472_146158-155063;Niben101Scf00898_159271-168176	Nbv0.5scaffold4472_146158-155063;Niben101Scf00898_159271-168176	BnaA07g09140D protein;TPR-like protein
18009	18188.9	15907.9	12514	12921.5	13272	14.1364	14.1508	13.9574	13.6113	13.6575	13.6961	1.34614	0.00309348	0.00425157	6	6	6	15.2	15.2	15.2	61.41	0	49.378	320960000	9	0.426605	6.38175	Nbv0.3scaffold55068_1-5391;Niben101Scf02538_678393-684028	Nbv0.3scaffold55068_1-5391;Niben101Scf02538_678393-684028	2-hydroxyacyl-CoA lyase;Oxalyl-CoA decarboxylase
5576.4	5087.84	6181.83	4023.01	4307.01	4195.09	12.4451	12.3128	12.5938	11.9741	12.0725	12.0345	1.34498	0.00792058	0.00807375	3	1	1	16.8	6.6	6.6	24.646	0.00068587	9.8458	119340000	3	0.423587	4.92155	Niben101Scf00369_797445-801124	Niben101Scf00369_797445-801124	Stress-related protein
29551	28908.1	25888.3	21712.9	21166.2	19834.5	14.8509	14.8192	14.66	14.4063	14.3695	14.2757	1.34496	0.00381522	0.00471408	11	5	2	27.3	16.3	7.2	46.564	0	39.924	766530000	11	0.426218	6.02869	Niben101Scf04738_655337-659917;Nbv0.5scaffold2632_33722-38246	Niben101Scf04738_655337-659917;Nbv0.5scaffold2632_33722-38246	DnaJ homolog subfamily A member 4;DnaJ protein homolog
11930	13038.9	14318.3	9453.73	10031.4	9727.37	13.5423	13.6705	13.8056	13.2067	13.2922	13.2478	1.34488	0.00607117	0.00673709	5	5	2	34.6	34.6	7.9	14.446	0	35.957	151660000	7	0.423893	5.30389	Niben101Scf08774_10974-14764;Niben044Scf00048884Ctg001_1-4319;Niben101Scf10747_16461-22231	Niben101Scf08774_10974-14764;Niben044Scf00048884Ctg001_1-4319;Niben101Scf10747_16461-22231	60S ribosomal protein L35;60S ribosomal protein L35;60S ribosomal protein L35
15014	14525.2	13693.1	10681	10528.6	10999	13.874	13.8263	13.7412	13.3828	13.362	13.4251	1.34226	0.000597272	0.00197279	5	5	5	21	21	21	31.82	0	50.477	150800000	6	0.423861	9.84394	Niben101Scf00821_1392216-1396259	Niben101Scf00821_1392216-1396259	GEM-like protein 5
4271.8	4724.44	3904.91	2955.98	3234.06	3422.83	12.0606	12.2059	11.9311	11.5294	11.6591	11.741	1.34207	0.0136194	0.0126971	5	2	2	14.3	7.8	7.8	35.908	0	14.93	118860000	3	0.4227	4.20696	Niben101Scf09883_136301-146166	Niben101Scf09883_136301-146166	Cinnamoyl-CoA reductase 2
200080	207525	198431	147259	150402	153914	17.6102	17.6629	17.5983	17.168	17.1985	17.2318	1.34205	9.68875e-05	0.000834783	20	15	3	46.6	35.2	5	42.712	0	323.31	9205400000	165	0.424398	15.6692	Niben101Scf05188_312371-317970	Niben101Scf05188_312371-317970	Glyceraldehyde-3-phosphate dehydrogenase A, chloroplastic
1872.9	1349.71	1555.66	1106.12	1250.82	1203.56	10.8711	10.3984	10.6033	10.1113	10.2887	10.2331	1.34202	0.0478059	0.0354881	5	1	1	10.4	2	2	55.069	0.0018007	6.9403	80780000	1	0.413251	2.82046	Niben101Scf02913_18713-24773	Niben101Scf02913_18713-24773	Pyruvate kinase
6382.4	8308.18	5221.2	4686.55	4961.01	5190.16	12.6399	13.0203	12.3502	12.1943	12.2764	12.3416	1.34197	0.114775	0.0917063	9	2	2	43.1	11.2	11.2	23.048	0	11.714	46016000	3	0.399358	2.01018	Niben101Scf04993_90518-95287;Nbv0.3scaffold61018_7395-11626	Niben101Scf04993_90518-95287;Nbv0.3scaffold61018_7395-11626	40S ribosomal protein S9-2;40S ribosomal protein S9-2
1824.8	1833.63	2161.49	1751.69	1366.55	1219.94	10.8335	10.8405	11.0778	10.7745	10.4163	10.2526	1.34155	0.0660846	0.04874	1	1	1	2.1	2.1	2.1	107.45	0.0018456	7.1472	21464000	1	0.43612	2.50961	Niben044Scf00003939Ctg021_1-36891;Nbv0.5scaffold2774_238607-278212;Niben101Scf04860_458896-504518;Nbv0.5scaffold6067_1800-39413	Niben044Scf00003939Ctg021_1-36891;Nbv0.5scaffold2774_238607-278212;Niben101Scf04860_458896-504518;Nbv0.5scaffold6067_1800-39413	Integrin alpha-3;Integrin alpha-3;BnaC01g38520D protein;BnaC01g38520D protein
106000	82531.3	109689	74073.2	70887.5	77357.6	16.6937	16.3327	16.7431	16.1767	16.1133	16.2393	1.34141	0.0370582	0.0276005	18	18	18	21.7	21.7	21.7	117.63	0	164.11	3286100000	45	0.413418	3.07648	Niben101Scf01326_1057268-1076185;Nbv0.5scaffold32_1277663-1299977;Nbv0.3scaffold20758_6906-29220;Niben101Scf02253_1114158-1141161;Niben044Scf00027633Ctg003_1-4307	Niben101Scf01326_1057268-1076185	Acid phosphatase
237730	320340	232274	188996	196186	204450	17.859	18.2892	17.8255	17.528	17.5819	17.6414	1.3404	0.0560695	0.0413361	21	21	1	64.2	64.2	2.9	41.711	0	323.31	11313000000	201	0.407476	2.66548	Niben101Scf03493_54600-58417	Niben101Scf03493_54600-58417	Actin-7
1056.6	1169.4	1212.43	862.027	831.223	873.634	10.0452	10.1915	10.2437	9.75159	9.69909	9.77088	1.33953	0.00266421	0.0037479	1	1	1	1.6	1.6	1.6	76.584	0.00065617	8.0471	14135000	1	0.419628	6.64386	Niben101Scf00437_15286-19349;Niben044Scf00013970Ctg002_1-4171	Niben101Scf00437_15286-19349;Niben044Scf00013970Ctg002_1-4171	Pentatricopeptide repeat-containing protein At4g16390, chloroplastic;Pentatricopeptide repeat-containing protein At4g16390, chloroplastic
50595	43078.5	54180.2	37895.8	35514.8	36986.2	15.6267	15.3947	15.7255	15.2097	15.1161	15.1747	1.33929	0.0150755	0.0132504	16	16	4	21.1	21.1	6.5	103.78	0	197.8	1455800000	27	0.415427	4.08185	Nbv0.3scaffold10244_8973-17987;Niben044Scf00013490Ctg002_33350-40392;Niben101Scf05278_132686-135385;Niben044Scf00030504Ctg008_4514-7318	Nbv0.3scaffold10244_8973-17987;Niben044Scf00013490Ctg002_33350-40392	Pumilio homolog 2;Pumilio family protein
7739	5278.14	6172.12	4413.6	5102	4822.47	12.9179	12.3658	12.5915	12.1077	12.3169	12.2356	1.33834	0.0774275	0.0574187	4	2	2	41.1	24.1	24.1	12.197	0	18.356	364390000	3	0.405051	2.36278	Niben101Scf21408_69272-75988;Nbv0.5scaffold113_424624-429247	Niben101Scf21408_69272-75988;Nbv0.5scaffold113_424624-429247	Cytochrome c;Cytochrome c
40576	28641.3	37765	28689.9	26028.7	25295.1	15.3083	14.8058	15.2048	14.8082	14.6678	14.6266	1.33705	0.0674211	0.0504351	6	6	6	11.5	11.5	11.5	76.096	0	54.778	504330000	12	0.405423	2.49088	Niben101Scf05233_72836-77084;Niben044Scf00000825Ctg001_491-4606	Niben101Scf05233_72836-77084
46800	39449.5	46883.6	33944.8	33003.5	32657.7	15.5142	15.2677	15.5168	15.0509	15.0103	14.9951	1.3366	0.00795894	0.00805628	31	11	11	27.1	10.7	10.7	133.81	0	77.238	911680000	13	0.414121	4.91481	Niben101Scf11355_161245-173365	Niben101Scf11355_161245-173365	Nuclear matrix constituent protein 1
14363	17190.4	13229.5	10257.1	10852.9	12408.1	13.8101	14.0693	13.6915	13.3243	13.4058	13.599	1.33608	0.0400791	0.0307332	14	5	2	39.2	17.6	8.6	49.865	0	55.697	1035800000	14	0.41391	2.99653	Niben101Scf06898_12041-16650	Niben101Scf06898_12041-16650	Tubulin beta-4 chain
5566.5	5485.46	6431.34	4290.02	4592.86	4203.1	12.4426	12.4214	12.6509	12.0668	12.1652	12.0372	1.33603	0.00741786	0.00724528	15	2	2	27.5	5.6	5.6	66.329	0	13.836	115250000	3	0.415225	5.01378	Nbv0.3scaffold65091_1-2842	Nbv0.3scaffold65091_1-2842	Pre-mRNA-processing factor 17
4051.3	4371.53	4554.93	3339.13	2963.49	3423.86	11.9842	12.0939	12.1532	11.7053	11.5331	11.7414	1.33427	0.00678217	0.00691415	2	2	2	6.4	6.4	6.4	43.895	0.00069662	10.706	16771000	2	0.417186	5.14194	Niben101Scf00046_241828-249174	Niben101Scf00046_241828-249174	NAC domain protein
9957.4	7631.59	10422.7	7533.34	7035.01	6425.82	13.2815	12.8978	13.3474	12.8791	12.7803	12.6497	1.33426	0.0590374	0.0424493	3	3	3	1.4	1.4	1.4	241.25	0	18.19	203490000	3	0.405893	2.61615	Nbv0.5scaffold5177_75532-103499;Nbv0.3scaffold82572_1-6676;Niben101Scf06424_195506-222973	Nbv0.5scaffold5177_75532-103499;Nbv0.3scaffold82572_1-6676;Niben101Scf06424_195506-222973	Dof zinc finger protein DOF3.5;BnaA03g29130D protein;F18C1.5 protein
55223	71606.3	50285.3	42631.7	44231	46004.6	15.753	16.1278	15.6179	15.3796	15.4328	15.4895	1.33302	0.062608	0.0455535	16	16	10	32.7	32.7	21.9	57.695	0	159.6	1769700000	32	0.398911	2.56045	Niben101Scf03732_812717-820986;Niben101Scf02502_1642603-1650602;Niben101Scf00417_60515-70440	Niben101Scf03732_812717-820986;Niben101Scf02502_1642603-1650602;Niben101Scf00417_60515-70440	Pyruvate kinase;Pyruvate kinase;Pyruvate kinase
11399	12539.2	11116.2	9140.83	9023.28	8137.61	13.4766	13.6142	13.4404	13.1581	13.1394	12.9904	1.33278	0.00522845	0.00561772	6	6	6	14.5	14.5	14.5	59.609	0	62.789	193970000	10	0.414407	5.52885	Niben101Scf15476_85118-96082;Nbv0.3scaffold35873_1944-4615	Niben101Scf15476_85118-96082	Mitochondrial-processing peptidase subunit beta
4042.7	3006.84	3390.39	2646.8	2558.53	2630.82	11.9811	11.554	11.7272	11.37	11.3211	11.3613	1.33228	0.0320251	0.0241083	3	3	1	2.7	2.7	0.6	216.88	0	21.002	32061000	3	0.403314	3.22837	Nbv0.5scaffold1995_151374-169873;Niben044Scf00025577Ctg002_1-2634	Nbv0.5scaffold1995_151374-169873	Autophagy-related protein 2
9204.2	8427.68	8781.03	6738.34	6338.46	6780.65	13.1681	13.0409	13.1002	12.7182	12.6299	12.7272	1.33013	0.00102612	0.00336951	4	4	4	22.8	22.8	22.8	27.949	0	29.777	170310000	4	0.411289	8.5525	Niben101Scf12308_91940-100658;Niben101Scf01460_470887-482647	Niben101Scf12308_91940-100658;Niben101Scf01460_470887-482647	Fruit protein pKIWI502;Fruit protein pKIWI502
1003.1	1083.61	1132.68	908.713	781.501	731.18	9.97025	10.0816	10.1455	9.82768	9.6101	9.51408	1.32956	0.0172753	0.0147574	1	1	1	2.4	2.4	2.4	64.309	0.00065466	7.9966	79353000	1	0.415178	3.91811	Niben101Scf02133_761676-767029	Niben101Scf02133_761676-767029	Serine/threonine-protein kinase D6PKL2
38560	29657.6	31774.3	25255.1	24415.8	25573.6	15.2348	14.8561	14.9556	14.6243	14.5755	14.6424	1.32889	0.0251724	0.0197427	7	7	1	20.4	20.4	3	33.114	0	52.417	1420300000	14	0.401443	3.48783	Niben101Scf04119_397071-405901;Niben044Scf00008655Ctg001_1-4528	Niben101Scf04119_397071-405901	Putative uncharacterized protein Sb07g001010
28557	32963.9	27616.5	21596.2	21715.1	23775.2	14.8016	15.0086	14.7532	14.3985	14.4064	14.5372	1.3287	0.0107564	0.0111564	6	6	0	21.4	21.4	0	45.274	0	92.297	712310000	17	0.407111	4.50801	Niben101Scf22702_12357-19373;Nbv0.5scaffold4295_20719-30955	Niben101Scf22702_12357-19373;Nbv0.5scaffold4295_20719-30955	Succinyl-CoA ligase subunit beta;Succinyl-CoA ligase subunit beta
1456.5	1846.41	1594.82	1039.67	1248.74	1397.73	10.5083	10.8505	10.6392	10.0219	10.2863	10.4489	1.32869	0.0603912	0.0434485	1	1	1	4.1	4.1	4.1	34.373	0	25.794	26823000	1	0.413649	2.59459	Niben101Scf08127_38508-47013;Niben101Scf05620_427415-439553	Niben101Scf08127_38508-47013;Niben101Scf05620_427415-439553	D-aminoacyl-tRNA deacylase;Os09g0248000 protein
60684	45891	59351.5	43742.9	41034.5	40130.4	15.889	15.4859	15.857	15.4168	15.3246	15.2924	1.32839	0.0412707	0.0317197	25	10	10	41.6	19.6	19.6	84.917	0	99.53	1446300000	20	0.399409	2.9669	Niben044Scf00043987Ctg002_2963-10476	Niben044Scf00043987Ctg002_2963-10476	DEAD-box ATP-dependent RNA helicase 24
62261	56020	61064.4	43513.1	46889.3	44609.5	15.926	15.7736	15.898	15.4092	15.517	15.4451	1.32837	0.00194168	0.00300781	27	9	1	49.8	17.6	3.5	54.046	0	103.03	4789500000	44	0.408847	7.22986	Niben101Scf01653_270016-274145	Niben101Scf01653_270016-274145	Ribulose bisphosphate carboxylase/oxygenase activase 2, chloroplastic
11814	10002.7	13315.7	8971.13	9099.33	8382.24	13.5282	13.2881	13.7008	13.1311	13.1515	13.0331	1.32812	0.0328859	0.0247091	4	4	4	6.4	6.4	6.4	73.796	0	27.328	99553000	5	0.400472	3.20047	Niben101Scf03377_645769-678141;Niben101Scf08230_136412-149428;Nbv0.5scaffold1311_67909-105226;Niben044Scf00016201Ctg016_1225-12022;Niben101Scf03504_239818-247064	Niben101Scf03377_645769-678141;Niben101Scf08230_136412-149428;Nbv0.5scaffold1311_67909-105226;Niben044Scf00016201Ctg016_1225-12022;Niben101Scf03504_239818-247064	Exocyst complex component EXO70A1;Exocyst complex component EXO70A1;Exocyst complex component EXO70A1;Emb};BnaA02g10960D protein
38257	38053.8	37028.6	28694.9	29392.4	27276.5	15.2234	15.2157	15.1763	14.8085	14.8431	14.7354	1.32772	0.000303698	0.00219231	12	12	12	17.9	17.9	17.9	91.866	0	101.62	546630000	19	0.409504	11.7145	Niben101Scf00069_1209302-1222060	Niben101Scf00069_1209302-1222060	Organellar oligopeptidase A, chloroplastic/mitochondrial
1423.8	1625.63	1260.54	1126.24	1133.29	986.695	10.4755	10.6668	10.2998	10.1373	10.1463	9.94646	1.32769	0.0314384	0.0237246	1	1	1	1.6	1.6	1.6	106.2	0.00067522	8.974	7185900	1	0.404025	3.24789	Niben101Scf05628_147097-192155	Niben101Scf05628_147097-192155	Phosphatidate phosphatase LPIN1
89050	106557	95109.1	70586.9	73328.5	75139	16.4423	16.7013	16.5373	16.1071	16.1621	16.1973	1.32714	0.00719619	0.00734308	62	35	35	31.4	18.4	18.4	252.37	0	323.31	2800200000	64	0.404806	5.05689	Niben101Scf00960_1540317-1557025	Niben101Scf00960_1540317-1557025	Acetyl-CoA carboxylase 1
19839	14846.2	19428.5	14153	13597.3	13031.8	14.276	13.8578	14.2459	13.7888	13.731	13.6698	1.3269	0.0461966	0.0350221	4	4	4	6	6	6	86.686	0	33.535	166450000	4	0.396713	2.85426	Nbv0.3scaffold6759_38510-45402;Niben101Scf02407_147290-156852	Nbv0.3scaffold6759_38510-45402;Niben101Scf02407_147290-156852	Water-stress protein;Water-stress protein
5294.8	5374.09	5376.78	4137.5	3826.07	4129.85	12.3704	12.3918	12.3925	12.0145	11.9017	12.0119	1.32681	0.000418651	0.00232932	3	1	1	22.6	9	9	15.243	0.0045287	6.4704	62096000	3	0.408875	10.7884	Niben101Scf03229_122049-126395	Niben101Scf03229_122049-126395	60S ribosomal protein L14-2
24644	23206.8	20633	17615.7	16706.3	17314.7	14.589	14.5023	14.3327	14.1046	14.0281	14.0797	1.32626	0.00678934	0.00690614	3	3	1	8.4	8.4	2.4	42.054	0	26.321	424800000	6	0.403828	5.14041	Niben101Scf05310_471222-482916	Niben101Scf05310_471222-482916	BZIP transcription factor
6668	7882.11	5334.12	5070.35	4874.33	5048.37	12.703	12.9444	12.381	12.3079	12.251	12.3016	1.32623	0.0766914	0.0569063	16	1	1	17.1	0.8	0.8	112.8	0.00063211	7.4566	126840000	3	0.389326	2.37155	Niben101Scf12983_265556-281937	Niben101Scf12983_265556-281937	Alanine--tRNA ligase
60345	49397.2	64609	43017.6	42211.9	46364.6	15.881	15.5921	15.9794	15.3926	15.3654	15.5007	1.32492	0.0320956	0.0242656	14	12	11	37.1	33.1	30.1	44.106	0	117.68	1273800000	28	0.397932	3.22605	Niben101Scf07713_69645-72850;Niben101Scf00159_688439-691641	Niben101Scf07713_69645-72850	BnaC06g03720D protein
21669	22484.4	21592	17465.4	15794.3	16371.5	14.4033	14.4566	14.3982	14.0922	13.9471	13.9989	1.32468	0.000932892	0.00323161	7	7	7	5.8	5.8	5.8	137.71	0	43.123	178240000	7	0.406655	8.76782	Niben101Scf03254_296562-328389	Niben101Scf03254_296562-328389	BnaA07g26250D protein
6523.6	5942.28	6571.64	4792.24	4839.18	4745.85	12.6715	12.5368	12.682	12.2265	12.2406	12.2125	1.32414	0.0010475	0.00334359	2	2	2	8.8	8.8	8.8	31.525	0	13.58	132130000	2	0.403604	8.50653	Niben044Scf00030743Ctg001_1-3500;Niben101Scf00593_235718-312154;Nbv0.5scaffold523_242895-246518;Niben101Scf00593_235736-245102;Nbv0.3scaffold37254_6078-9916;Niben101Scf02253_660563-665157;Niben101Scf01727_96677-101419;Niben101Scf04407_207120-211130;Niben101Scf05166_742491-747527	Niben044Scf00030743Ctg001_1-3500;Niben101Scf00593_235718-312154;Nbv0.5scaffold523_242895-246518;Niben101Scf00593_235736-245102;Nbv0.3scaffold37254_6078-9916;Niben101Scf02253_660563-665157;Niben101Scf01727_96677-101419;Niben101Scf04407_207120-211130;Niben101Scf05166_742491-747527	Hypersensitive-induced response protein 1;Hypersensitive-induced response protein 4;Hypersensitive-induced response protein 1;Hypersensitive-induced response protein 1;Hypersensitive-induced reaction protein 3;Hypersensitive-induced reaction protein
4142.7	3690.03	4375.68	3188.76	2736.76	3301.69	12.0164	11.8494	12.0953	11.6388	11.4183	11.689	1.32309	0.0213575	0.0178703	19	1	1	20.6	1.3	1.3	114.08	0.0017996	6.9386	137090000	1	0.405013	3.67179	Nbv0.5scaffold69_1273535-1287467	Nbv0.5scaffold69_1273535-1287467	Phototropin-1
5781.3	5896.63	5338.59	4166.29	4214.52	4492.32	12.4972	12.5257	12.3822	12.0245	12.0412	12.1333	1.32186	0.0019092	0.00302554	1	1	1	3.4	3.4	3.4	45.029	0.00065168	7.9293	21489000	1	0.402051	7.26234	Niben101Scf05437_594883-607929;Niben101Scf01948_29124-43350	Niben101Scf05437_594883-607929;Niben101Scf01948_29124-43350	Indole-3-glycerol phosphate synthase, chloroplastic;Indole-3-glycerol phosphate synthase, chloroplastic
4226.7	4693.02	3410.9	2911.52	3087.47	3330.34	12.0453	12.1963	11.7359	11.5076	11.5922	11.7015	1.3217	0.0555924	0.0411718	4	2	1	17.9	9	6	34.572	0	14.514	73486000	2	0.392111	2.67368	Niben101Scf02098_342823-347732	Niben101Scf02098_342823-347732	60S ribosomal protein L5
13929	16491.7	12126.5	11250.2	11226.7	9732.51	13.7658	14.0094	13.5659	13.4577	13.4547	13.2486	1.32095	0.0541216	0.0403739	8	8	4	17.1	17.1	9.5	53.612	0	47.401	176080000	9	0.393405	2.69951	Niben101Scf06698_32044-51234;Niben044Scf00003407Ctg005_1-6951;Niben044Scf00003407Ctg004_1-4846;Niben044Scf00048745Ctg000_27412-32795;Niben101Scf17612_201075-206529;Nbv0.3scaffold59360_1-11357;Niben101Scf04950_440031-453318;Nbv0.5scaffold2370_477998-498686;Niben101Scf00163_2288521-2303794	Niben101Scf06698_32044-51234;Niben044Scf00003407Ctg005_1-6951	ATP-dependent 6-phosphofructokinase 3;6-phosphofructokinase
38619	29220.6	37319.9	26849.7	26612.8	26182.6	15.237	14.8347	15.1877	14.7126	14.6998	14.6763	1.32035	0.0373167	0.0277731	8	8	3	25.6	25.6	13.4	43.323	0	56.014	720910000	17	0.390204	3.06935	Niben101Scf02252_163508-169208;Niben101Scf06081_345628-354280	Niben101Scf02252_163508-169208;Niben101Scf06081_345628-354280	UDP-D-apiose/UDP-D-xylose synthase;UDP-D-apiose/UDP-D-xylose synthase
40924	37903.9	42425.7	30832.9	30684.6	30342.8	15.3207	15.2101	15.3727	14.9122	14.9052	14.8891	1.31998	0.00118396	0.00313462	12	12	9	14.9	14.9	12.1	91.98	0	99.488	938440000	17	0.398963	8.23812	Nbv0.5scaffold1328_330226-341009;Niben101Scf01695_308849-640083;Niben101Scf05231_206779-216490	Nbv0.5scaffold1328_330226-341009;Niben101Scf01695_308849-640083;Niben101Scf05231_206779-216490	Kinesin-like protein;Kinesin-like protein;Kinesin-like protein
6242.8	5156.19	6148.77	4795.75	4046.41	4457.36	12.608	12.3321	12.5861	12.2275	11.9824	12.122	1.31943	0.0247211	0.0196306	1	1	1	4.9	4.9	4.9	27.049	0.0095847	6.0962	35121000	1	0.398069	3.5078	Niben101Scf00496_12345-20200;Nbv0.3scaffold52493_16441-23647	Niben101Scf00496_12345-20200;Nbv0.3scaffold52493_16441-23647	AhpC/TSA antioxidant enzyme domain-containing protein 1;Thioredoxin-like protein AAED1, chloroplastic
12421	13859.5	11186	9824.64	9901.5	8690.79	13.6005	13.7586	13.4494	13.2622	13.2734	13.0853	1.31846	0.0215252	0.0181576	5	4	4	15	13.1	13.1	48.358	0	30.547	126210000	5	0.395868	3.6629	Nbv0.3scaffold22205_14904-28804;Niben101Scf11836_41241-55894	Nbv0.3scaffold22205_14904-28804;Niben101Scf11836_41241-55894	Casein kinase II subunit alpha;Casein kinase II subunit alpha
7088.8	6557.81	7297.48	4726.22	4898.08	6265.38	12.7913	12.679	12.8332	12.2065	12.258	12.6132	1.31809	0.0396655	0.0303278	4	2	2	4.7	3.5	3.5	97.208	0	12.17	209810000	2	0.408616	3.00705	Niben101Scf00927_404727-410194	Niben101Scf00927_404727-410194	Alpha,alpha-trehalose-phosphate synthase [UDP-forming] 6
1868.1	2074.91	2295.25	1465.28	1522.32	1748.3	10.8674	11.0188	11.1644	10.517	10.5721	10.7717	1.31723	0.0264551	0.0205594	1	1	1	5	5	5	40.311	0.00066578	8.4328	52391000	1	0.396623	3.43332	Niben101Scf01005_217574-221498	Niben101Scf01005_217574-221498	F3H2 protein
1541.9	1617.33	1235.78	1095.17	1034.99	1207.97	10.5905	10.6594	10.2712	10.0969	10.0154	10.2384	1.31661	0.045696	0.035028	2	2	2	5.3	5.3	5.3	55.148	0	13.093	13608000	2	0.390128	2.86505	Nbv0.5scaffold69_1234627-1238927;Niben101Scf00170_537976-544471	Nbv0.5scaffold69_1234627-1238927;Niben101Scf00170_537976-544471	BTB/POZ domain-containing protein At5g60050;BTB/POZ domain-containing protein At1g63850
53501	51763.4	50157.7	39809.1	39362	38889.6	15.7073	15.6596	15.6142	15.2808	15.2645	15.2471	1.31646	0.00015704	0.001375	10	10	9	46.8	46.8	44.6	28.815	0	101.11	2603500000	30	0.396228	13.8613	Niben101Scf17635_186801-190830	Niben101Scf17635_186801-190830	Desumoylating isopeptidase 1
7974.7	5743.17	8033.69	5544.29	5421.07	5561	12.9612	12.4876	12.9718	12.4368	12.4044	12.4411	1.31617	0.0767814	0.0568913	5	2	2	12.7	6.5	6.5	49.335	0	13.459	193720000	2	0.379472	2.37047	Niben044Scf00008083Ctg016_1-9191	Niben044Scf00008083Ctg016_1-9191	Protein IQ-domain 5
41643	51749.9	34565.1	33099.9	33299.9	30822.6	15.3458	15.6593	15.077	15.0145	15.0232	14.9117	1.31614	0.0931903	0.0709852	11	11	4	25.4	25.4	12	46.672	0	125.85	1019100000	17	0.377538	2.19481	Niben101Scf03817_1591044-1596217	Niben101Scf03817_1591044-1596217	Putative DNAJ protein
43427	37231.5	44194.2	31431.5	29324.2	34154.9	15.4063	15.1842	15.4316	14.9399	14.8398	15.0598	1.31548	0.0175467	0.0149248	9	9	9	16.1	16.1	16.1	72.856	0	111.37	794610000	15	0.394192	3.89965	Niben101Scf16457_56466-60385;Niben101Scf05552_886727-890631	Niben101Scf16457_56466-60385;Niben101Scf05552_886727-890631	BnaA02g11150D protein;BnaA02g11150D protein
33590	29766.9	33147.9	23458.5	26228.2	23703.9	15.0357	14.8614	15.0166	14.5178	14.6788	14.5328	1.31495	0.00635618	0.00665718	8	8	0	17.9	17.9	0	63.248	0	107.62	431590000	13	0.394766	5.23632	Niben101Scf03993_543845-548237;Niben044Scf00004447Ctg002_7043-11323;Niben044Scf00004447Ctg007_3991-8389;Niben101Scf01683_290111-294596;Nbv0.3scaffold93197_1880-4658	Niben101Scf03993_543845-548237;Niben044Scf00004447Ctg002_7043-11323;Niben044Scf00004447Ctg007_3991-8389;Niben101Scf01683_290111-294596	5-epi-aristolochene synthase;5-epi-aristolochene synthase;5-epi-aristolochene synthase;5-epi-aristolochene synthase
2954.2	2389.79	1912.2	1844.78	1827.26	1848.43	11.5285	11.2227	10.901	10.8492	10.8355	10.8521	1.31442	0.109509	0.0864466	11	1	1	32.7	4	4	27.718	0.0020877	6.8961	31451000	2	0.371818	2.05146	Niben101Scf02790_523981-543874	Niben101Scf02790_523981-543874	40S ribosomal protein S3-1
22255	19243.3	17309.8	15938.1	13526.3	15283.5	14.4418	14.2321	14.0793	13.9602	13.7235	13.8997	1.31421	0.0371208	0.0277456	3	3	3	10	10	10	24.169	0	19.087	322970000	5	0.389952	3.07475	Nbv0.3scaffold65161_2353-8422;Niben101Scf14333_19456-86645;Niben101Scf03292_466653-469746;Niben044Scf00007273Ctg004_3807-7111	Nbv0.3scaffold65161_2353-8422	Cytokinin riboside 5-monophosphate phosphoribohydrolase LOG3
4252	4987.4	3425.3	3342.85	2908.38	3385.74	12.0539	12.2841	11.742	11.7069	11.506	11.7253	1.31418	0.0913913	0.0693867	2	2	2	3.5	3.5	3.5	72.754	0	11.583	27969000	2	0.380631	2.2123	Niben101Scf25430_86606-92271;Niben101Scf08191_248120-253977	Niben101Scf25430_86606-92271;Niben101Scf08191_248120-253977	BnaA03g56720D protein;TPR repeat-containing thioredoxin TTL4
110730	128720	92071.7	86768.4	82117.8	83521.2	16.7567	16.9739	16.4905	16.4049	16.3254	16.3499	1.31344	0.0550632	0.0408614	17	17	5	37.7	37.7	11.5	52.664	0	190.11	6714400000	55	0.380299	2.68289	Niben101Scf04099_354424-357878	Niben101Scf04099_354424-357878	Elongation factor TuB, chloroplastic
6143.4	7084.33	6560.73	5653.41	4612.37	4801.09	12.5848	12.7904	12.6796	12.4649	12.1713	12.2292	1.31337	0.021154	0.0178729	5	5	5	6.6	6.6	6.6	93.8	0	34.403	86780000	5	0.39651	3.68269	Niben101Scf02857_15615-49793;Niben044Scf00003322Ctg000_1149-9177	Niben101Scf02857_15615-49793;Niben044Scf00003322Ctg000_1149-9177	Cullin-4;Predicted protein
669290	503118	677293	463844	454730	490174	19.3523	18.9405	19.3694	18.8233	18.7947	18.9029	1.31301	0.0573294	0.0418338	67	67	23	35.6	35.6	14.1	202.44	0	323.31	27955000000	270	0.380456	2.64418	Niben101Scf12258_128581-142151	Niben101Scf12258_128581-142151	Protein TSS
7750.9	7793.69	7964.3	6264.97	5917.15	5726.15	12.9201	12.9281	12.9593	12.6131	12.5307	12.4833	1.31274	0.000584454	0.00200692	2	2	2	2.1	2.1	2.1	112.58	0	12.807	43280000	2	0.393481	9.8993	Niben044Scf00021039Ctg000_10645-16128	Niben044Scf00021039Ctg000_10645-16128	Probable E3 ubiquitin-protein ligase ARI8
1551.1	1421.1	1551.29	1361.17	1088.02	997.641	10.5991	10.4728	10.5993	10.4106	10.0875	9.96238	1.31236	0.04493	0.034605	1	1	1	1.3	1.3	1.3	84.999	0.0045236	6.4635	21893000	1	0.403543	2.88184	Nbv0.5scaffold1254_170833-185641;Nbv0.3scaffold25254_6042-15212;Niben101Scf00745_171923-188864;Nbv0.5scaffold773_584267-594005;Niben101Scf02217_497925-507095	Nbv0.5scaffold1254_170833-185641;Nbv0.3scaffold25254_6042-15212;Niben101Scf00745_171923-188864;Nbv0.5scaffold773_584267-594005;Niben101Scf02217_497925-507095	Poly(A) polymerase;Poly(A) polymerase;Nuclear poly(A) polymerase 2;Nuclear poly(A) polymerase 2;Poly(A) polymerase
39139	35606.3	32943.8	26340.6	27128.7	28608.4	15.2563	15.1198	15.0077	14.685	14.7275	14.8041	1.31204	0.00821809	0.00860065	14	6	6	28.1	12.1	12.1	45.814	0	51.093	993630000	11	0.389069	4.87027	Nbv0.3scaffold21972_1903-7616;Niben101Scf00761_489307-495062;Niben044Scf00019101Ctg002_13566-17872;Niben101Scf07953_96102-103324;Niben101Scf08844_64349-68783;Niben101Scf00347_53276-58008;Nbv0.5scaffold5161_84434-89550;Niben044Scf00028393Ctg006_18291-20295	Nbv0.3scaffold21972_1903-7616;Niben101Scf00761_489307-495062	ADP,ATP carrier protein, mitochondrial;ADP,ATP carrier protein, mitochondrial
128620	115907	141394	94859.5	99459.8	99867	16.9728	16.8226	17.1094	16.5335	16.6018	16.6077	1.31182	0.0108729	0.0112569	25	25	2	31.3	31.3	2.7	109.71	0	262.14	2822000000	57	0.387224	4.49395	Niben044Scf00029380Ctg004_2823-9726;Nbv0.3scaffold14533_9420-16052	Niben044Scf00029380Ctg004_2823-9726;Nbv0.3scaffold14533_9420-16052	Protein CHUP1, chloroplastic;BnaA06g33450D protein
5748.2	5075.05	5419.54	3870.42	4071.67	4443.62	12.4889	12.3092	12.404	11.9183	11.9914	12.1175	1.31141	0.00737148	0.0072614	2	2	2	6.1	6.1	6.1	39.809	0	12.117	49402000	2	0.39162	5.02267	Niben101Scf05245_238126-242298	Niben101Scf05245_238126-242298	Cinnamyl alcohol dehydrogenase 3
8990.6	8557.93	8490.6	6514.36	6892.8	6448.89	13.1342	13.0631	13.0517	12.6694	12.7509	12.6548	1.3114	0.000582925	0.00202091	2	2	2	8.5	8.5	8.5	29.046	0	14.375	62431000	2	0.39126	9.90601	Nbv0.5scaffold1423_436383-440265;Nbv0.5scaffold4940_124694-128180;Niben044Scf00018865Ctg003_3419-6912	Nbv0.5scaffold1423_436383-440265;Nbv0.5scaffold4940_124694-128180;Niben044Scf00018865Ctg003_3419-6912	;;
34545	31928.2	37717	27033.7	23572.7	28872.1	15.0762	14.9625	15.2029	14.7225	14.5248	14.8174	1.31092	0.0238993	0.0196618	9	9	9	9.6	9.6	9.6	118.64	0	52.298	260460000	9	0.392323	3.5453	Niben101Scf18156_18602-28259	Niben101Scf18156_18602-28259	Sucrose-phosphate synthase
3843.6	2860.32	3477.02	2777.33	2460.95	2529.44	11.9082	11.482	11.7636	11.4395	11.265	11.3046	1.31067	0.0483682	0.0359689	2	2	2	4	4	4	62.215	0	15.291	20306000	2	0.381584	2.80896	Nbv0.5scaffold216_591182-620104;Nbv0.3scaffold2008_3201-42240;Niben101Scf03254_500248-539719;Niben101Scf09335_111083-136316	Nbv0.5scaffold216_591182-620104;Nbv0.3scaffold2008_3201-42240;Niben101Scf03254_500248-539719;Niben101Scf09335_111083-136316	Mediator of RNA polymerase II transcription subunit 25;BnaCnng04590D protein;Mediator of RNA polymerase II transcription subunit 25;Mediator of RNA polymerase II transcription subunit 25
97254	70546.9	106011	72161.4	71089.9	65676.8	16.5695	16.1063	16.6939	16.1389	16.1174	16.0031	1.31056	0.114157	0.0912314	13	13	10	22.7	22.7	19	65.99	0	147.69	2020700000	31	0.370077	2.01492	Nbv0.5scaffold1026_536758-542391;Niben101Scf15836_403237-409001	Nbv0.5scaffold1026_536758-542391;Niben101Scf15836_403237-409001	ABC transporter F family member 1;ABC transporter F family member 1
144650	105744	150100	98189.1	99180	108337	17.1422	16.6902	17.1956	16.5833	16.5978	16.7252	1.31006	0.0880736	0.0670342	23	23	22	40.9	40.9	39.4	63.334	0	264.77	3952900000	60	0.373926	2.2456	Niben101Scf04197_116528-122556	Niben101Scf04197_116528-122556	Evolutionarily conserved C-terminal region 8
126820	95860.7	135415	93814.1	89364.6	90221.1	16.9524	16.5486	17.047	16.5175	16.4474	16.4612	1.30979	0.0724805	0.0540562	20	20	4	41.7	41.7	6.7	54.56	0	202.04	5010400000	43	0.373997	2.4236	Niben044Scf00020243Ctg008_4079-15204	Niben044Scf00020243Ctg008_4079-15204	At2g30880/F7F1.9
46348	42630.5	51476.7	34662.3	36163.4	36455	15.5002	15.3796	15.6516	15.0811	15.1422	15.1538	1.30923	0.00931016	0.00930372	38	8	7	21.7	4.8	4	189.04	0	65.853	475700000	23	0.384765	4.69975	Niben101Scf01142_237254-256558;Niben101Scf01142_238394-242173	Niben101Scf01142_237254-256558	Tetratricopeptide repeat-containing protein
23529	22859.6	24766.8	17514.1	18297	18596.7	14.5221	14.4805	14.5961	14.0962	14.1593	14.1828	1.30782	0.000811746	0.0023965	8	8	8	12	12	12	92.379	0	51.595	284190000	12	0.386827	9.09122	Niben101Scf02003_84878-102136;Niben101Scf02353_120007-144062	Niben101Scf02003_84878-102136;Niben101Scf02353_120007-144062	At1g17820;At1g17820
646.72	574.444	624.772	541.669	385.735	485.164	9.337	9.16602	9.28719	9.08127	8.59147	8.92233	1.3068	0.0597439	0.0431542	2	2	1	3	3	2.1	90.45	0.00068376	9.6844	10894000	1	0.398382	2.60483	Niben101Scf03981_54060-64359	Niben101Scf03981_54060-64359	Zinc finger CCCH domain-containing protein 24
13584	11769.4	12005.4	9732.98	8406.94	10450.3	13.7296	13.5228	13.5514	13.2487	13.0374	13.3513	1.3067	0.0261333	0.0204911	2	2	2	11	11	11	16.654	0	14.395	330940000	5	0.388827	3.44669	Niben044Scf00004222Ctg031_795-5530;Niben101Scf02618_422300-425424;Niben101Scf11546_54365-57524	Niben044Scf00004222Ctg031_795-5530;Niben101Scf02618_422300-425424;Niben101Scf11546_54365-57524	Orf protein;Putative PR-10 type pathogenesis-related protein;Putative PR-10 type pathogenesis-related protein
8073.1	8186.14	7878.11	6543	6215.48	5722.55	12.9789	12.999	12.9436	12.6757	12.6016	12.4824	1.30606	0.00271513	0.00390682	4	4	1	5.5	5.5	1	107.74	0	25.47	96313000	4	0.387226	6.61014	Niben101Scf15533_111323-134423	Niben101Scf15533_111323-134423	RNA polymerase II C-terminal domain phosphatase-like 1
14204	11196.9	12741.8	10333.7	9775.93	9126.43	13.794	13.4508	13.6373	13.3351	13.255	13.1558	1.30464	0.0276909	0.0216618	10	2	2	34.1	4	4	28.361	0	16.664	238200000	3	0.378724	3.38369	Niben101Scf00478_701729-705733	Niben101Scf00478_701729-705733	40S ribosomal protein S6
4462.5	4116.45	3291.33	3059.52	2730.59	3312.57	12.1236	12.0072	11.6845	11.5791	11.415	11.6937	1.30404	0.0715021	0.0538503	3	3	2	12.8	12.8	9.7	25.456	0	19.337	58664000	4	0.375819	2.43618	Niben101Scf15604_49355-55395	Niben101Scf15604_49355-55395	Maleylacetoacetate isomerase
4933.2	4419.72	5029.51	3359.18	3612.54	4057.64	12.2683	12.1097	12.2962	11.7139	11.8188	11.9864	1.30401	0.0173129	0.0147324	4	2	2	13.4	8.1	8.1	48.344	0	15.641	43077000	3	0.385045	3.91552	Niben101Scf04582_176656-182208	Niben101Scf04582_176656-182208	Protein SUPPRESSOR OF K(+) TRANSPORT GROWTH DEFECT 1
22583	19919.1	23290.7	16780.1	16663.2	17013.5	14.4629	14.2819	14.5075	14.0345	14.0244	14.0544	1.30394	0.0054733	0.00596758	17	7	7	19.1	9	9	122.46	0	86.259	723590000	13	0.37968	5.45915	Niben101Scf00199_371548-389844	Niben101Scf00199_371548-389844	Protein transport protein SEC31 homolog B
18753	23599.7	20318.8	15085.3	15874.7	17130.3	14.1948	14.5265	14.3105	13.8809	13.9544	14.0643	1.3032	0.0271463	0.0214363	8	3	1	36.7	22.5	9	30.466	0	85.549	2122600000	38	0.377427	3.40523	Niben101Scf00653_179567-187240	Niben101Scf00653_179567-187240	Biotin carboxyl carrier protein of acetyl-CoA carboxylase 1, chloroplastic
1713.9	2224.3	1508.74	1502.66	1359.3	1321.18	10.7431	11.1191	10.5591	10.5533	10.4086	10.3676	1.30212	0.104874	0.0820765	1	1	1	3.4	3.4	3.4	37.29	0.0018143	6.9945	20764000	1	0.363925	2.08963	Niben101Scf02665_1603136-1606191	Niben101Scf02665_1603136-1606191	Putative uncharacterized protein Sb06g031280
4918.5	4968.94	5094.21	3733.73	3888.78	3884.26	12.264	12.2787	12.3146	11.8664	11.9251	11.9234	1.30199	9.94031e-05	0.000806723	2	2	2	8.4	8.4	8.4	29.926	0	13.916	85200000	3	0.380813	15.5677	Niben101Scf00753_329039-331224	Niben101Scf00753_329039-331224	BnaA06g00500D protein
5222	5468.69	4575.11	3711.82	3930.61	4086.21	12.3504	12.417	12.1596	11.8579	11.9405	11.9965	1.30158	0.0122864	0.0114253	2	2	2	4.9	4.9	4.9	38.129	0	11.978	42278000	2	0.37732	4.33653	Niben101Scf02367_648792-654786;Niben044Scf00001192Ctg003_25725-31918;Niben101Scf02537_247766-257351	Niben101Scf02367_648792-654786;Niben044Scf00001192Ctg003_25725-31918;Niben101Scf02537_247766-257351	Ascorbate peroxidase;Thylakoid lumenal 29 kDa protein, chloroplastic;Thylakoid lumenal 29 kDa protein, chloroplastic
7859.8	5914.42	8567.3	6042.43	5693.79	5431.56	12.9403	12.53	13.0646	12.5609	12.4752	12.4071	1.30136	0.0955835	0.0733546	4	2	2	15.1	7.2	7.2	36.334	0	32.198	201800000	3	0.363895	2.17212	Niben101Scf04103_444388-459499	Niben101Scf04103_444388-459499	Serine-threonine kinase receptor-associated protein
39199	40489.5	42130.1	32013.7	29192.9	32414.5	15.2585	15.3053	15.3626	14.9664	14.8333	14.9843	1.30119	0.00249949	0.00372426	16	16	16	27.5	27.5	27.5	78.3	0	109.38	536730000	22	0.380756	6.75862	Niben101Scf02569_315273-329738;Niben044Scf00011868Ctg008_2318-17389	Niben101Scf02569_315273-329738;Niben044Scf00011868Ctg008_2318-17389	SNARE-interacting protein KEULE;SNARE-interacting protein KEULE
36333	27395.6	37669	25683.2	26599.1	25693.3	15.149	14.7416	15.2011	14.6485	14.6991	14.6491	1.30037	0.067019	0.0500417	9	9	3	10.4	10.4	3.1	140.21	0	85.752	285530000	16	0.364999	2.49647	Niben101Scf01596_125366-162047	Niben101Scf01596_125366-162047	Probable serine/threonine protein kinase IRE3
15986	12004.8	16218.8	11705.6	11324.3	10992.4	13.9645	13.5513	13.9854	13.5149	13.4671	13.4242	1.29943	0.0640385	0.0471458	5	5	5	9.2	9.2	9.2	75.147	0	32.876	174560000	6	0.364986	2.53915	Niben101Scf00793_93931-101030	Niben101Scf00793_93931-101030	Long chain acyl-CoA synthetase 1
55979	51385.7	49965.6	42230	39627.5	39234.2	15.7726	15.6491	15.6087	15.366	15.2742	15.2598	1.29927	0.00317863	0.00432558	9	9	6	17.6	17.6	12.8	60.766	0	122.56	787880000	15	0.376769	6.33507	Niben044Scf00021674Ctg008_1549-6523;Nbv0.5scaffold482_216527-221814;Niben044Scf00015934Ctg004_2767-8243;Niben101Scf00272_9612-15519;Niben101Scf08811_4900-12127;Niben101Scf10866_305440-313549;Niben101Scf17153_285-8985;Nbv0.5scaffold739_283922-294513;Nbv0.3scaffold44665_312-9047;Niben044Scf00031394Ctg002_2017-10868;Niben101Scf07746_2527-14594	Niben044Scf00021674Ctg008_1549-6523	Probable WRKY transcription factor 33
5270.5	5675.76	5680.62	3977.47	4499.3	4324.31	12.3637	12.4706	12.4718	11.9576	12.1355	12.0783	1.29887	0.00398501	0.00507371	14	2	2	30.7	6.8	6.8	52.17	0	17.92	199100000	3	0.37826	5.95748	Nbv0.5scaffold3398_1-7402	Nbv0.5scaffold3398_1-7402	NEDD4-binding protein 2
7457.7	5601.15	7109.61	5149.54	5015.04	5366.91	12.8645	12.4515	12.7956	12.3302	12.292	12.3899	1.29855	0.048797	0.0363119	2	2	2	4	4	4	63.998	0	13.085	42591000	2	0.366476	2.80029	Niben101Scf08936_846131-853798	Niben101Scf08936_846131-853798	SWI/SNF complex subunit SWI3A
6654.3	9155	6578.62	5593.69	6191.66	5463.74	12.7001	13.1603	12.6836	12.4496	12.5961	12.4157	1.29792	0.0950641	0.072639	2	2	2	3.3	3.3	3.3	91.891	0	17.608	45302000	2	0.360872	2.17699	Niben101Scf05201_877436-907222;Nbv0.5scaffold462_136020-163650;Niben101Scf09004_294845-336561	Niben101Scf05201_877436-907222;Nbv0.5scaffold462_136020-163650;Niben101Scf09004_294845-336561	Rho GTPase-activating protein 7;Rho GTPase-activating protein 7;Rho GTPase-activating protein 7
116580	83104.7	109766	82278.9	79269.4	77056.4	16.831	16.3426	16.7441	16.3282	16.2745	16.2336	1.29692	0.0778484	0.0576975	51	18	15	57.4	23.8	20.4	84.235	0	273.21	5683500000	41	0.360444	2.35781	Niben101Scf17671_47979-57424;Nbv0.3scaffold22132_23199-31529	Niben101Scf17671_47979-57424;Nbv0.3scaffold22132_23199-31529	Eukaryotic translation initiation factor isoform 4G-1;Eukaryotic translation initiation factor 4G
13187	10781.9	13676.8	9601.23	8597.08	10836.7	13.6868	13.3963	13.7394	13.229	13.0696	13.4036	1.29656	0.060271	0.0434991	2	2	2	7.3	7.3	7.3	38.809	0	21.01	51600000	2	0.373441	2.59648	Niben101Scf00282_431123-436322;Nbv0.5scaffold6581_8443-12107;Niben044Scf00018435Ctg004_3672-7336	Niben101Scf00282_431123-436322;Nbv0.5scaffold6581_8443-12107;Niben044Scf00018435Ctg004_3672-7336	BAG family molecular chaperone regulator 1;BAG family molecular chaperone regulator 1;BAG family molecular chaperone regulator 1
7935.1	8404.48	7896.01	5968.46	6703.96	6037.35	12.954	13.0369	12.9469	12.5431	12.7108	12.5597	1.29534	0.00348848	0.00413947	12	3	3	34.2	10.4	10.4	50.499	0	26.722	671260000	8	0.374748	6.17735	Niben101Scf01319_407060-411424	Niben101Scf01319_407060-411424	Tubulin beta-1 chain
3417.1	2775.13	2559.16	2442.95	2231.28	2083	11.7386	11.4383	11.3215	11.2544	11.1237	11.0244	1.29511	0.0605812	0.0435575	2	2	2	18.2	18.2	18.2	24.153	0	12.612	25317000	2	0.36528	2.59161	Niben101Scf08300_51735-54409	Niben101Scf08300_51735-54409	Putative Xaa-Pro aminopeptidase
44070	33385.7	39305.5	30380.4	31084.2	28712.7	15.4275	15.0269	15.2624	14.8909	14.9239	14.8094	1.2948	0.0396401	0.0302908	7	7	7	9.3	9.3	9.3	70.208	0	110.76	673880000	14	0.364249	3.0077	Niben101Scf08872_19090-24515;Niben044Scf00033034Ctg000_1-5390	Niben101Scf08872_19090-24515;Niben044Scf00033034Ctg000_1-5390	BnaA09g39750D protein;BnaA09g39750D protein
1550.4	2042.81	1609.44	1160.97	1421.37	1437.1	10.5984	10.9963	10.6524	10.1811	10.4731	10.489	1.29437	0.0827192	0.062283	1	1	1	1.7	1.7	1.7	98.34	0.00068027	9.4136	9691900	1	0.367995	2.30241	Niben101Scf00712_1723612-1732650	Niben101Scf00712_1723612-1732650	1,4-alpha-glucan-branching enzyme
13626	13255.7	11658.4	10566.4	10151.9	9057.38	13.7341	13.6943	13.5091	13.3672	13.3095	13.1449	1.29435	0.0180048	0.015041	9	2	1	21.9	4	2.1	46.643	0	11.375	107530000	2	0.371981	3.86926	Niben044Scf00016695Ctg002_1-4578	Niben044Scf00016695Ctg002_1-4578	DnaJ homolog
72970	53196.4	70396.8	52616	50442.4	48858	16.155	15.699	16.1032	15.6832	15.6224	15.5763	1.29389	0.0718608	0.053737	17	17	13	14.7	14.7	12.3	133.25	0	196.67	1769000000	26	0.35847	2.43155	Niben101Scf04738_615182-626625;Niben101Scf04738_615218-625770;Nbv0.3scaffold18316_2993-14406;Nbv0.5scaffold4050_55286-66699	Niben101Scf04738_615182-626625;Niben101Scf04738_615218-625770;Nbv0.3scaffold18316_2993-14406;Nbv0.5scaffold4050_55286-66699	;;;
10432	12977.9	10362.5	9371.39	8697.53	8039.17	13.3487	13.6638	13.3391	13.1941	13.0864	12.9728	1.29356	0.0421808	0.0324808	6	6	6	9.5	9.5	9.5	80.088	0	39.456	270340000	7	0.366107	2.94495	Niben101Scf00258_182379-191420;Nbv0.3scaffold19212_33178-34603;Niben101Scf00542_476410-482235;Niben101Scf00258_185929-189158;Niben044Scf00004547Ctg004_4064-6695	Niben101Scf00258_182379-191420	NADH-quinone oxidoreductase
71189	75290.3	76256.6	58296.9	56262	57638.4	16.1194	16.2002	16.2186	15.8311	15.7799	15.8147	1.29349	0.000401967	0.00236735	14	14	14	22.1	22.1	22.1	70.346	0	96.23	1177700000	25	0.37079	10.9017	Niben101Scf06394_393111-396789	Niben101Scf06394_393111-396789	Protein PLASTID MOVEMENT IMPAIRED 2
4087.2	4050.64	4718.36	3426.77	3411.35	3104.37	11.9969	11.9839	12.2041	11.7426	11.7361	11.6001	1.29306	0.0123367	0.0116023	2	2	2	4.8	4.8	4.8	55.622	0	13.37	39656000	2	0.368685	4.33134	Niben101Scf10863_6429-14525;Nbv0.5scaffold868_470688-478672	Niben101Scf10863_6429-14525;Nbv0.5scaffold868_470688-478672	Histone deacetylase 2;Histone deacetylase 19
8493.3	6637.93	8386.74	6055.89	6423.77	5716.82	13.0521	12.6965	13.0339	12.5641	12.6492	12.481	1.29245	0.0444448	0.0342385	12	2	2	9.8	2.1	2.1	145.88	0	15.059	126230000	2	0.362732	2.89264	Niben101Scf02293_12793-38557	Niben101Scf02293_12793-38557	Varicose-related protein
3148.8	2458.55	3069.53	2276.11	2118.56	2323.01	11.6206	11.2636	11.5838	11.1524	11.0489	11.1818	1.29165	0.0397105	0.0304602	21	1	1	27.1	1.1	1.1	91.716	1	-2	1054800000	1	0.36166	3.0059	Niben101Scf05468_1050415-1071518	Niben101Scf05468_1050415-1071518	Putative uncharacterized protein Sb04g038155
12273	11847.3	15358	10207.7	9498.26	10867.5	13.5832	13.5323	13.9067	13.3174	13.2134	13.4077	1.29126	0.0498859	0.0372505	6	4	1	18.7	14.8	3.2	44.214	0	38.428	117610000	6	0.361206	2.77868	Nbv0.5scaffold5499_30141-41161	Nbv0.5scaffold5499_30141-41161	Oligouridylate-binding protein 1
29770	22392.1	26628	22277.1	19214.6	19564.9	14.8616	14.4507	14.7007	14.4433	14.2299	14.256	1.29044	0.057916	0.0419645	6	5	5	6.3	5	5	109.19	0	33.542	369330000	8	0.361252	2.63445	Niben101Scf05463_245201-257626	Niben101Scf05463_245201-257626	Polyadenylation and cleavage factor homolog 4
1728.6	1464.12	1754	1149.01	1280.81	1406.39	10.7554	10.5158	10.7764	10.1662	10.3228	10.4578	1.28948	0.03651	0.027429	1	1	1	1.5	1.5	1.5	74.805	0.0015394	7.1602	11572000	1	0.366947	3.09181	Niben044Scf00003947Ctg007_52527-64954;Niben044Scf00032476Ctg002_910-13043;Niben044Scf00003947Ctg007_51790-64933;Nbv0.3scaffold5644_798-12433;Niben101Scf07137_197809-208332	Niben044Scf00003947Ctg007_52527-64954;Niben044Scf00032476Ctg002_910-13043;Niben044Scf00003947Ctg007_51790-64933;Nbv0.3scaffold5644_798-12433;Niben101Scf07137_197809-208332	Casein kinase I;Casein kinase I;Casein kinase I;Casein kinase I;BnaA10g16650D protein
5266.9	5550.33	5243.35	4479.98	3705.89	4275.9	12.3627	12.4384	12.3563	12.1293	11.8556	12.062	1.28879	0.0128296	0.0119308	3	3	3	15	15	15	25.549	0	17.51	74327000	3	0.37016	4.28177	Niben101Scf00430_87642-103588	Niben101Scf00430_87642-103588	Probable complex I intermediate-associated protein 30
22373	17992.4	22084	16230.9	16440.1	15791.1	14.4495	14.1351	14.4307	13.9865	14.0049	13.9468	1.28862	0.0254085	0.0200481	7	7	0	7.8	7.8	0	98.293	0	53.074	314070000	10	0.359026	3.47755	Niben044Scf00008466Ctg001_3716-8247;Nbv0.3scaffold18790_23287-27409;Niben101Scf00130_148677-153347;Niben101Scf00130_148482-152524;Niben101Scf10885_52187-55065	Niben044Scf00008466Ctg001_3716-8247;Nbv0.3scaffold18790_23287-27409;Niben101Scf00130_148677-153347;Niben101Scf00130_148482-152524	Septin and tuftelin-interacting protein 1 homolog 1;Septin and tuftelin-interacting protein 1 homolog 1;Tuftelin-interacting protein 11;Tuftelin-interacting protein 11
96763	94819	102587	76636.6	73421.7	78231.8	16.5622	16.5329	16.6465	16.2258	16.1639	16.2555	1.28857	0.00109208	0.00328463	14	14	14	49.1	49.1	49.1	24.188	0	151.52	3563300000	47	0.365469	8.41429	Niben101Scf00176_542087-545367	Niben101Scf00176_542087-545367	Chloroplast oxygen-evolving protein 16 kDa subunit
3565.2	3099.06	2945.16	2276.47	2615.93	2565.51	11.7998	11.5976	11.5241	11.1526	11.3531	11.325	1.28849	0.0246371	0.0196455	1	1	1	2.2	2.2	2.2	58.074	0.0009375	7.3085	12197000	1	0.363596	3.51156	Nbv0.3scaffold29896_16689-21532	Nbv0.3scaffold29896_16689-21532	Cytochrome P450 mono-oxygenase
10261	7897.35	10028.1	7134.73	7467.74	7291.01	13.3249	12.9472	13.2918	12.8006	12.8665	12.8319	1.28744	0.0439765	0.034147	8	3	3	13.5	6	6	89.618	0	19.817	148900000	6	0.354935	2.9032	Nbv0.5scaffold2164_236155-250229	Nbv0.5scaffold2164_236155-250229	Kinase-related family protein
4131.9	5176.26	4273.12	3210.03	3429.07	3911	12.0126	12.3377	12.0611	11.6484	11.7436	11.9333	1.28731	0.0511143	0.0382402	37	3	3	21.6	2.4	2.4	207.75	0	27.213	445300000	8	0.36202	2.75494	Nbv0.5scaffold2571_82061-145898	Nbv0.5scaffold2571_82061-145898	Guanine nucleotide exchange factor SPIKE 1
7562	8896.69	7098.27	5681.83	6362.79	6261.19	12.8846	13.119	12.7933	12.4721	12.6354	12.6122	1.28686	0.0306426	0.0232006	4	4	4	8.6	8.6	8.6	74.225	0	29.413	115200000	4	0.359017	3.27507	Niben101Scf02112_37476-55741;Niben101Scf03737_285389-307199	Niben101Scf02112_37476-55741	RabGAP/TBC domain-containing protein
1890.9	1804.83	1746.69	1505.81	1437.15	1289.37	10.8849	10.8177	10.7704	10.5563	10.489	10.3324	1.28592	0.00791731	0.00808252	1	1	1	1.6	1.6	1.6	74.279	0.0044956	6.4273	16589000	1	0.365049	4.92213	Niben044Scf00003266Ctg013_1-6030	Niben044Scf00003266Ctg013_1-6030	BnaC07g15240D protein
2018.6	2744.64	2073.01	1844.71	1634.82	1837.11	10.9791	11.4224	11.0175	10.8492	10.6749	10.8432	1.28582	0.0835448	0.0631313	2	2	1	11.2	11.2	7.9	23.803	0.00035689	11.201	47549000	1	0.350577	2.29339	Nbv0.5scaffold3833_3074-7647;Niben101Scf24384_15118-19691	Nbv0.5scaffold3833_3074-7647;Niben101Scf24384_15118-19691	Ran-specific GTPase-activating protein;Ran-specific GTPase-activating protein
6658.3	5302.87	7640.06	5700.88	4556.41	4987.47	12.7009	12.3726	12.8994	12.477	12.1537	12.2841	1.28577	0.121688	0.0986436	4	4	2	5.7	5.7	3.3	99.276	0	25.891	123010000	4	0.352707	1.95905	Niben101Scf18484_57611-77782	Niben101Scf18484_57611-77782	Ubiquitin carboxyl-terminal hydrolase 8
15152	10845.4	15043.8	10423.2	10774.7	10727.2	13.8872	13.4048	13.8769	13.3475	13.3954	13.389	1.28555	0.0965688	0.0741047	3	3	3	4.1	4.1	4.1	85.595	0	21.533	161390000	5	0.345679	2.16296	Nbv0.3scaffold2225_78600-84802;Niben101Scf02350_193495-196977	Nbv0.3scaffold2225_78600-84802	BnaA06g30610D protein
2918.5	2494.38	2475.81	2078.85	2023.56	2035.32	11.511	11.2845	11.2737	11.0216	10.9827	10.991	1.28528	0.0102359	0.0106004	2	2	2	9	9	9	21.492	0.00070447	10.921	44764000	3	0.357956	4.57321	Niben101Scf08179_130615-137373;Niben101Scf00454_646955-652350;Niben101Scf03679_340419-347434	Niben101Scf08179_130615-137373;Niben101Scf00454_646955-652350;Niben101Scf03679_340419-347434	ATP synthase subunit delta, mitochondrial;ATP synthase subunit delta, mitochondrial;ATP synthase F1, epsilon subunit
37095	30361.4	35873.2	26760.9	26997.4	26687.3	15.1789	14.89	15.1306	14.7078	14.7205	14.7039	1.28447	0.0164778	0.0142904	7	7	7	10.3	10.3	10.3	91.867	0	213.69	739620000	13	0.355758	3.97442	Nbv0.5scaffold128_434650-450176	Nbv0.5scaffold128_434650-450176	HCpro-interacting protein 2
11764	10020.5	11913.7	9267.57	9050.54	7928.97	13.5221	13.2907	13.5403	13.178	13.1438	12.9529	1.28389	0.0279721	0.0216889	11	3	3	41.3	12.8	12.8	24.391	0	22.867	97539000	3	0.359473	3.37276	Niben101Scf04316_1137615-1144960;Niben044Scf00028440Ctg000_2299-9389	Niben101Scf04316_1137615-1144960;Niben044Scf00028440Ctg000_2299-9389	Charged multivesicular body protein 4b;Charged multivesicular body protein 4b
10178	7938	10083	7682.28	6578.18	7713.72	13.3132	12.9546	13.2996	12.9073	12.6835	12.9132	1.28328	0.0640427	0.0471189	4	4	4	6.5	6.5	6.5	74.776	0	31.036	121200000	5	0.354455	2.53909	Niben101Scf01826_134772-138852;Niben101Scf09025_141289-145283	Niben101Scf01826_134772-138852;Niben101Scf09025_141289-145283	Exocyst subunit exo70 family protein F1;Exocyst subunit exo70 family protein F1
5017.1	5019.67	5293.1	4391.19	4296.67	3265.84	12.2926	12.2934	12.3699	12.1004	12.069	11.6732	1.28244	0.0567436	0.0417963	3	2	2	5.3	3.9	3.9	62.458	0	12.635	67753000	2	0.37109	2.65401	Nbv0.3scaffold2237_49484-58373	Nbv0.3scaffold2237_49484-58373	Exosome component 10
1247.1	915.415	1147.51	958.763	901.323	721.578	10.2844	9.83828	10.1643	9.90503	9.8159	9.49501	1.28213	0.121909	0.0987597	5	1	1	12.2	2.9	2.9	49.248	0.00094458	7.4069	15218000	1	0.356999	1.95746	Niben101Scf05712_3913-7241	Niben101Scf05712_3913-7241	26S proteasome non-ATPase regulatory subunit 11 homolog
29801	42556.8	36319.4	27978.8	26046.7	30804.9	14.8631	15.3771	15.1485	14.7721	14.6688	14.9109	1.28111	0.103369	0.0799644	9	9	9	23.6	23.6	23.6	57.603	0	104.45	1101300000	20	0.345631	2.10243	Niben101Scf02402_117299-147547;Nbv0.3scaffold14555_20103-32165;Nbv0.3scaffold14555_17988-40663;Nbv0.5scaffold111_1146819-1153584;Nbv0.5scaffold1884_160517-172406;Niben044Scf00001414Ctg006_2380-6162	Niben101Scf02402_117299-147547;Nbv0.3scaffold14555_20103-32165;Nbv0.3scaffold14555_17988-40663;Nbv0.5scaffold111_1146819-1153584;Nbv0.5scaffold1884_160517-172406	DEAD-box ATP-dependent RNA helicase 8;Putative ATP-dependent RNA helicase ste13;ATP-dependent RNA helicase DHH1;Probable ATP-dependent RNA helicase ddx6;ATP-dependent RNA helicase DHH1
933.58	1132.14	1156.02	884.654	781.429	849.17	9.86663	10.1448	10.175	9.78897	9.60997	9.72991	1.28088	0.0340153	0.0255728	2	2	2	5.9	5.9	5.9	41.721	0	11.61	14352000	2	0.352523	3.16516	Niben101Scf03150_587452-590609;Nbv0.3scaffold27697_18782-21939;Nbv0.3scaffold63107_1-2934;Niben101Scf10767_286816-290262;Niben101Scf06059_87580-90764	Niben101Scf03150_587452-590609;Nbv0.3scaffold27697_18782-21939;Nbv0.3scaffold63107_1-2934;Niben101Scf10767_286816-290262;Niben101Scf06059_87580-90764	AP2/ERF and B3 domain-containing transcription factor RAV1;AP2/ERF and B3 domain-containing transcription factor RAV1;AP2/ERF and B3 domain-containing transcription repressor RAV2;AP2/ERF and B3 domain-containing transcription factor RAV1;RAV-like DNA
93373	71046.5	96232.8	68918.5	68033.3	66554	16.5107	16.1165	16.5542	16.0726	16.054	16.0222	1.28081	0.0698042	0.0523772	12	12	8	44.2	44.2	30.7	30.944	0	214.18	1954200000	32	0.344213	2.4585	Niben101Scf03964_498785-517195	Niben101Scf03964_498785-517195	Tetratricopeptide repeat protein
21778	21426.6	22368.8	16981.3	16270.7	17948	14.4106	14.3871	14.4492	14.0517	13.99	14.1315	1.28073	0.00132998	0.00354023	5	5	3	21.8	21.8	14.5	27.152	0	46.752	446780000	8	0.357902	7.99036	Niben101Scf04940_68979-71722;Niben101Scf02479_116380-119123	Niben101Scf04940_68979-71722	Proteasome subunit alpha type-4-A
492950	394893	515378	362526	366678	366916	18.9111	18.5911	18.9753	18.4677	18.4842	18.4851	1.28017	0.0434228	0.033579	52	52	3	54.3	54.3	4.7	82.649	0	323.31	21436000000	199	0.346828	2.91586	Nbv0.5scaffold2369_65-9160	Nbv0.5scaffold2369_65-9160	Eukaryotic translation initiation factor 4G
2628.4	2518.85	2532.65	1900.34	1972.55	2126.49	11.36	11.2986	11.3064	10.892	10.9459	11.0543	1.28012	0.00225246	0.00278986	2	2	2	2.8	2.8	2.8	110.98	0	12.196	14190000	2	0.357601	6.94945	Niben101Scf00474_631044-652120;Nbv0.3scaffold27892_1-7821	Niben101Scf00474_631044-652120;Nbv0.3scaffold27892_1-7821	Putative uncharacterized protein Sb09g017090;WD repeat-containing protein RBAP1
28271	26519	29039.2	22519.8	22203.7	20764.6	14.787	14.6947	14.8257	14.4589	14.4385	14.3418	1.28007	0.00256272	0.00368566	8	8	8	11.5	11.5	11.5	67.376	0	71.653	554700000	17	0.356075	6.71349	Niben101Scf07182_411043-419435	Niben101Scf07182_411043-419435	C-1-tetrahydrofolate synthase, cytoplasmic
11442	9065.23	11322.4	7602.8	8300.04	8964.81	13.482	13.1461	13.4669	12.8923	13.0189	13.1301	1.27996	0.0531527	0.0398604	29	1	1	64.5	3.4	3.4	48.525	0	71.091	1379800000	9	0.351266	2.71698	Niben101Scf05368_297922-302917	Niben101Scf05368_297922-302917	Ribulose bisphosphate carboxylase/oxygenase activase 2, chloroplastic
48540	58069.5	48726.3	39168.2	41484.4	40734.3	15.5669	15.8255	15.5724	15.2574	15.3403	15.314	1.27967	0.0167288	0.0144363	9	9	9	54.1	54.1	54.1	21.975	0	88.183	1610000000	21	0.351052	3.95634	Niben101Scf00078_192122-196035;Niben101Scf03321_447770-451765;Niben101Scf00168_883718-887755	Niben101Scf00078_192122-196035;Niben101Scf03321_447770-451765;Niben101Scf00168_883718-887755	60S ribosomal protein L9-1;60S ribosomal protein L9-1;60S ribosomal protein L9-2
5939.4	7155.72	7261.15	6092.98	4840.54	4973.88	12.5361	12.8049	12.826	12.5729	12.2409	12.2802	1.27967	0.0633333	0.0465255	4	4	4	5	5	5	105.47	0	38.765	153600000	5	0.357642	2.54958	Niben101Scf15156_180183-193221;Nbv0.3scaffold40383_4549-15544;Niben101Scf01626_128019-139882;Niben044Scf00013378Ctg023_2699-7895;Nbv0.5scaffold4545_54644-59796	Niben101Scf15156_180183-193221;Nbv0.3scaffold40383_4549-15544;Niben101Scf01626_128019-139882	Autophagy-related protein 18h;Autophagy-related protein 18h;AtATG18g
39352	34585.7	39012	29531.2	29796.3	28966.9	15.2642	15.0779	15.2516	14.8499	14.8628	14.8221	1.27924	0.00451436	0.00533156	5	5	5	17.3	17.3	17.3	34.107	0	55.074	2345600000	14	0.352918	5.75736	Niben101Scf01795_2108834-2111736	Niben101Scf01795_2108834-2111736	Guanylate kinase 3, chloroplastic
24964	19814.9	21892	17836.3	17359.2	16955.5	14.6076	14.2743	14.4181	14.1225	14.0834	14.0495	1.27842	0.024346	0.0197502	5	5	2	12.1	12.1	4.5	52.499	0	34.6	261610000	5	0.348192	3.52473	Niben101Scf03488_186097-192654	Niben101Scf03488_186097-192654	Heat stress transcription factor A-5
7041.5	8553.7	7366.54	5964.95	5891.03	6115.14	12.7817	13.0623	12.8468	12.5423	12.5243	12.5782	1.2777	0.0155886	0.0136608	21	5	5	58.2	18.7	18.7	50.212	0	124.78	988700000	13	0.348667	4.04119	Niben101Scf02461_21557-26261	Niben101Scf02461_21557-26261	Phosphoglycerate kinase
7038.6	6527.74	5817.11	4988.86	5249.08	4944.94	12.7811	12.6724	12.5061	12.2845	12.3578	12.2717	1.27666	0.014473	0.0132396	3	3	1	5.3	5.3	2.3	56.324	0	18.556	158970000	3	0.348482	4.13178	Niben101Scf01075_359186-370682	Niben101Scf01075_359186-370682	Phenylalanyl-tRNA synthetase alpha chain
23287	17263.2	22522.6	14824.7	17581.6	17021.6	14.5072	14.0754	14.4591	13.8557	14.1018	14.0551	1.27606	0.0928581	0.0707124	2	2	2	12.9	12.9	12.9	17.05	0	74.596	524400000	6	0.343056	2.19801	Niben101Scf09742_121201-128306	Niben101Scf09742_121201-128306	50S ribosomal protein L35, chloroplastic
37060	34724.6	32580.5	26374.9	27875.6	27543.9	15.1776	15.0837	14.9917	14.6869	14.7667	14.7494	1.27595	0.00401792	0.00505263	15	7	1	44.2	19.9	5.9	36.651	0	60.549	1117400000	20	0.349977	5.94411	Niben101Scf08544_12332-17188	Niben101Scf08544_12332-17188	Glyceraldehyde-3-phosphate dehydrogenase, cytosolic
8321.2	7487.79	8692.87	6435.03	6551.27	6231.29	13.0226	12.8703	13.0856	12.6517	12.6776	12.6053	1.27497	0.0066528	0.00697892	4	4	4	5	5	5	82.747	0	22.901	104150000	4	0.347971	5.16982	Niben101Scf03733_44948-57392;Nbv0.3scaffold55870_7025-13175	Niben101Scf03733_44948-57392;Nbv0.3scaffold55870_7025-13175	Peroxisome biogenesis protein 5;Peroxisomal targeting signal receptor
34796	27020.4	34833.5	25109.7	26299.9	24418.7	15.0866	14.7218	15.0882	14.616	14.6828	14.5757	1.27459	0.0536501	0.0403027	9	9	6	6	6	4.6	173.16	0	66.248	269430000	14	0.340717	2.70796	Niben044Scf00056520Ctg000_548-9399;Niben101Scf10579_204759-213445	Niben044Scf00056520Ctg000_548-9399;Niben101Scf10579_204759-213445	BnaA09g06260D protein;BnaA09g06260D protein
11908	8252.2	11148.9	8432.68	8098.42	8040.64	13.5396	13.0106	13.4446	13.0418	12.9834	12.9731	1.27419	0.113184	0.0899634	19	3	1	59.3	9.3	4.4	40.331	0	27.14	508890000	6	0.332177	2.02243	Nbv0.3scaffold20046_17500-20938;Niben101Scf06087_199318-202756;Niben101Scf02119_78148-82034;Niben101Scf06954_25749-367783	Nbv0.3scaffold20046_17500-20938;Niben101Scf06087_199318-202756;Niben101Scf02119_78148-82034	Putative actin;Actin;Actin-75
16314	20789.7	15168.2	13632.5	14101	13332.2	13.9938	14.3436	13.8888	13.7348	13.7835	13.7026	1.27288	0.0741627	0.0551416	7	7	1	32.6	32.6	6.9	19.863	0	47.623	349960000	9	0.335087	2.4024	Niben101Scf05750_415804-422076	Niben101Scf05750_415804-422076	60S ribosomal protein L17
33527	30192	31492.8	25075.3	23577	26149.5	15.033	14.8819	14.9427	14.614	14.5251	14.6745	1.27285	0.00487155	0.00547917	8	8	5	14.1	14.1	9.3	70.384	0	69.491	968570000	20	0.348026	5.63792	Nbv0.3scaffold30600_8461-22195;Niben101Scf03850_359545-373901	Nbv0.3scaffold30600_8461-22195;Niben101Scf03850_359545-373901	Glycine-rich family protein;Glycine-rich family protein
45352	33926.9	45839.5	32307.2	32396.5	33645.8	15.4689	15.0501	15.4843	14.9796	14.9835	15.0381	1.27218	0.0804135	0.0598884	8	8	8	24.4	24.4	24.4	32.924	0	58.631	485840000	12	0.334021	2.32817	Nbv0.3scaffold18588_2380-13879;Niben101Scf10675_20356-39057	Nbv0.3scaffold18588_2380-13879;Niben101Scf10675_20356-39057	Gamma-soluble NSF attachment protein;Gamma-soluble NSF attachment protein
23294	21988.1	27817.2	19181.7	20042.6	18248.5	14.5077	14.4244	14.7637	14.2274	14.2908	14.1555	1.27189	0.0356353	0.0264612	8	8	8	20.7	20.7	20.7	59.318	0	59.61	827050000	13	0.340694	3.11684	Niben101Scf06789_452156-455793	Niben101Scf06789_452156-455793	RAN GTPase-activating protein 2
42985	32382.1	42168.3	32603	31229.2	28603.2	15.3916	14.9829	15.3639	14.9927	14.9306	14.8039	1.27154	0.0780257	0.0577591	9	9	9	7.4	7.4	7.4	147.43	0	71.681	633710000	15	0.337038	2.35573	Niben101Scf00056_1070828-1077461	Niben101Scf00056_1070828-1077461	BnaC03g12260D protein
11118	11603.4	14964.2	10544.2	9984.73	9123.49	13.4406	13.5023	13.8692	13.3642	13.2855	13.1554	1.27091	0.0844364	0.0632251	6	6	6	5.2	5.2	5.2	172.66	0	40.537	129590000	8	0.335682	2.28375	Niben101Scf32212_74001-87697	Niben101Scf32212_74001-87697	Cytosine-specific methyltransferase
10345	7722.89	10555.3	7454.58	7106.12	7972.31	13.3367	12.9149	13.3657	12.8639	12.7949	12.9608	1.27028	0.0960232	0.0735267	2	2	2	6.2	6.2	6.2	44.527	0	14.674	80176000	3	0.332571	2.16801	Niben044Scf00059728Ctg004_30007-36632;Niben101Scf01281_206566-216003	Niben044Scf00059728Ctg004_30007-36632;Niben101Scf01281_206566-216003	RuvB-like 2;RuvB-like 2
8469.6	9882.49	6654.78	6642.32	6464.96	6595.97	13.0481	13.2707	12.7002	12.6975	12.6584	12.6874	1.26918	0.122361	0.0992042	5	5	5	39.1	39.1	39.1	17.061	0	45.336	692830000	10	0.325216	1.95424	Niben101Scf00527_168049-173105;Niben101Scf00603_833004-836516	Niben101Scf00527_168049-173105;Niben101Scf00603_833004-836516	40S ribosomal protein S13-2;Ribosomal protein S13
19798	26075.2	22073.1	17795.5	17853.5	17926.7	14.2731	14.6704	14.43	14.1192	14.1239	14.1298	1.26823	0.0447664	0.0345517	67	14	14	35	8.5	8.5	252.93	0	142.73	845750000	24	0.333499	2.88546	Niben101Scf05269_463399-479933	Niben101Scf05269_463399-479933	Acetyl-CoA carboxylase 1
4241	4209.94	4271.38	3347.65	3250.78	3436.43	12.0502	12.0396	12.0605	11.7089	11.6666	11.7467	1.26781	0.00013783	0.00145695	4	4	4	6.2	6.2	6.2	66.952	0	25.641	43560000	4	0.342688	14.3288	Niben101Scf13167_72040-75713;Niben044Scf00009748Ctg019_2762-6561	Niben101Scf13167_72040-75713;Niben044Scf00009748Ctg019_2762-6561	H/ACA ribonucleoprotein complex subunit 4;H/ACA ribonucleoprotein complex subunit 4
55416	69364.6	48683.7	44897.9	46286.6	45643.2	15.758	16.0819	15.5711	15.4544	15.4983	15.4781	1.26776	0.0945117	0.072003	18	17	2	30.8	29.7	3.4	73.096	0	141.91	2106600000	38	0.326766	2.1822	Nbv0.3scaffold92069_1-5088;Niben101Ctg05021_1-646	Nbv0.3scaffold92069_1-5088	Chaperone protein DnaK
1689.1	1362.58	1909.36	1200.28	1373.51	1340.72	10.722	10.4121	10.8989	10.2292	10.4237	10.3888	1.26735	0.0989481	0.0758733	2	1	1	6.1	3.7	3.7	41.953	0.0050014	6.3667	31550000	2	0.33048	2.14126	Nbv0.5scaffold1102_19677-416461	Nbv0.5scaffold1102_19677-416461	BnaC04g17340D protein
6717.2	6159.93	6138.51	5269.54	5223.04	4513.7	12.7136	12.5887	12.5837	12.3635	12.3507	12.1401	1.26718	0.0149057	0.0133214	4	4	2	4.7	4.7	2.3	135.68	0	25.944	40037000	7	0.343928	4.09567	Niben101Scf04350_13408-37604;Nbv0.5scaffold4877_10112-29145	Niben101Scf04350_13408-37604;Nbv0.5scaffold4877_10112-29145	Formin-like protein 19;Formin-like protein 12
3373.3	3285.81	2928.68	2636.85	2334.31	2596.14	11.7199	11.682	11.516	11.3646	11.1888	11.3422	1.267	0.0150786	0.0132387	2	2	2	14.4	14.4	14.4	21.734	0	13.169	63921000	2	0.340825	4.0816	Niben101Scf00298_245394-251009	Niben101Scf00298_245394-251009	Putative uncharacterized protein At1g19130/F14D16_18
536.92	524.249	710.809	458.982	473.184	466.467	9.06856	9.03411	9.47332	8.84229	8.88626	8.86563	1.26694	0.0818967	0.0615296	2	2	2	7.6	7.6	7.6	54.404	0	12.964	4628100	5	0.327269	2.31151	Niben101Scf10505_133919-159818;Nbv0.5scaffold356_693282-814973;Niben101Scf10528_184861-191845;Niben044Scf00013667Ctg004_1114-8365;Niben101Scf01594_505631-511262	Niben101Scf10505_133919-159818;Nbv0.5scaffold356_693282-814973;Niben101Scf10528_184861-191845;Niben044Scf00013667Ctg004_1114-8365;Niben101Scf01594_505631-511262	Protein disulfide isomerase;Protein disulfide-isomerase;Protein disulfide-isomerase;Protein disulfide-isomerase;Protein disulfide-isomerase
7590.7	8387.54	7584.42	6004.12	6421.48	6172.89	12.89	13.034	12.8888	12.5517	12.6487	12.5917	1.26691	0.00366267	0.00433285	6	6	6	17.6	17.6	17.6	45.921	0	40.062	299590000	7	0.340239	6.09607	Niben101Scf01656_58828-68002	Niben101Scf01656_58828-68002	Putative membrane protease, stomatin/prohibitin-like protein
14479	13798.6	15452.9	11790.9	11272.6	11455.2	13.8217	13.7522	13.9156	13.5254	13.4605	13.4837	1.26686	0.00263079	0.00381197	5	5	5	25.1	25.1	25.1	30.99	0	38.084	417280000	12	0.339953	6.66642	Nbv0.3scaffold13816_36051-40652;Niben101Scf07576_160039-166155	Nbv0.3scaffold13816_36051-40652;Niben101Scf07576_160039-166155	Succinate dehydrogenase [ubiquinone] iron-sulfur subunit, mitochondrial;Succinate dehydrogenase [ubiquinone] iron-sulfur subunit, mitochondrial
27967	26400.4	28326.7	21357	21514.9	22438.8	14.7714	14.6883	14.7899	14.3824	14.3931	14.4537	1.26616	0.000891387	0.00294183	10	10	10	14.2	14.2	14.2	86.786	0	81.002	401420000	14	0.340135	8.87244	Niben101Scf05776_43178-53735	Niben101Scf05776_43178-53735	Putative uncharacterized protein At2g31740
12436	17490.2	13766.2	11617.6	11741.2	11182.7	13.6022	14.0943	13.7488	13.504	13.5193	13.449	1.26493	0.0926079	0.070595	13	13	13	5.9	5.9	5.9	282.39	0	75.376	209410000	14	0.324351	2.20043	Niben101Scf04707_26323-80843;Niben044Scf00014161Ctg000_1-7686	Niben101Scf04707_26323-80843	Protein ILITYHIA
36209	29639	40091	29305.6	27688.3	26862.8	15.1441	14.8552	15.291	14.8389	14.757	14.7133	1.26333	0.0700462	0.0522897	9	9	4	27.9	27.9	9.6	44.698	0	90.637	1445400000	12	0.327018	2.45528	Niben101Scf10228_17169-21503	Niben101Scf10228_17169-21503	60S ribosomal protein L4-2
51666	42594	48190.6	36804.6	37534.6	38467.2	15.6569	15.3784	15.5565	15.1676	15.1959	15.2313	1.26279	0.0164135	0.0142815	10	10	5	7.9	7.9	5	165.33	0	77.116	621010000	18	0.332294	3.9791	Niben044Scf00013974Ctg007_3314-11428	Niben044Scf00013974Ctg007_3314-11428	Protein TIME FOR COFFEE
11843	10132.3	10992.9	8859.43	8690.36	8569.58	13.5318	13.3067	13.4243	13.113	13.0852	13.065	1.26221	0.00742392	0.00722924	3	3	3	7.6	7.6	7.6	38.489	0	20.131	58091000	4	0.333169	5.01262	Niben101Scf07026_25149-44523;Niben101Scf07026_21366-39196;Nbv0.3scaffold7919_41139-47592;Niben101Scf07793_122119-129231	Niben101Scf07026_25149-44523	FKBP12-interacting protein of 37 kDa
10477	7212.63	8487.87	7194.66	6700.87	6845.82	13.3549	12.8163	13.0512	12.8127	12.7101	12.741	1.26209	0.114593	0.091682	5	5	5	11.5	11.5	11.5	58.001	0	37.303	269820000	7	0.319528	2.01158	Niben101Scf00408_312088-327405;Niben101Scf02073_798308-819157	Niben101Scf00408_312088-327405;Niben101Scf02073_798308-819157	Suppressor of mec-8 and unc-52 protein homolog 1;Suppressor of mec-8 and unc-52 protein homolog 1
353220	358307	344942	267043	276991	293217	18.4302	18.4508	18.396	18.0267	18.0795	18.1616	1.26183	0.00136373	0.00349206	29	29	0	64.7	64.7	0	48.326	0	323.31	37371000000	302	0.336413	7.93786	Nbv0.3scaffold27787_16526-21670;Niben101Scf08488_271918-276745;Niben101Scf28395_64273-68921;Niben101Scf02085_1227084-1230611	Nbv0.3scaffold27787_16526-21670;Niben101Scf08488_271918-276745	Ribulose bisphosphate carboxylase/oxygenase activase 2, chloroplastic;Rubisco activase
12542	10322	12994.9	9912.71	9338.98	9170.51	13.6145	13.3334	13.6657	13.2751	13.189	13.1628	1.26165	0.0389408	0.0293662	6	6	5	12.6	12.6	9	74.37	0	83.444	240770000	11	0.328893	3.0258	Niben101Scf08606_96254-100416	Niben101Scf08606_96254-100416	AT5G64360 protein
2605.2	2244.8	2793.51	2138.21	1860.55	2062.21	11.3472	11.1324	11.4479	11.0622	10.8615	11.01	1.2611	0.0403209	0.0308443	2	2	2	4	4	4	58.474	0	12.708	39357000	2	0.331245	2.99043	Niben101Scf04206_109643-133250;Niben101Scf03185_60511-81014;Niben101Scf04206_109543-132833;Nbv0.5scaffold58_1035344-1056456;Nbv0.3scaffold53173_5351-14056;Niben101Scf00177_1092556-1112740;Niben101Scf05316_346793-365801	Niben101Scf04206_109643-133250;Niben101Scf03185_60511-81014;Niben101Scf04206_109543-132833;Nbv0.5scaffold58_1035344-1056456;Nbv0.3scaffold53173_5351-14056;Niben101Scf00177_1092556-1112740;Niben101Scf05316_346793-365801	Glycosyltransferase family 1 protein;Glycosyltransferase family 1 protein;Glycosyltransferase family 1 protein;Glycosyltransferase family 1 protein;Glycosyltransferase family 1 protein;Glycosyltransferase family 1 protein;Putative sterol glucosyltra
26448	29381.5	28544.9	22887.9	22489.3	21595.5	14.6909	14.8426	14.801	14.4823	14.457	14.3984	1.25983	0.00299905	0.00394249	9	9	9	9.7	9.7	9.7	142.36	0	57.048	422690000	10	0.33225	6.4354	Niben101Scf00110_383012-420195;Niben044Scf00041488Ctg003_3905-15029;Niben101Scf05955_258297-274997;Niben044Scf00041488Ctg000_1-7008;Niben044Scf00034253Ctg001_5189-9171	Niben101Scf00110_383012-420195;Niben044Scf00041488Ctg003_3905-15029;Niben101Scf05955_258297-274997	Putative uncharacterized protein Sb01g015540;Predicted protein;Predicted protein
466860	468692	490677	363571	376867	391879	18.8326	18.8383	18.9044	18.4719	18.5237	18.58	1.25957	0.00101138	0.00341361	31	31	21	55.1	55.1	40.7	52.865	0	323.31	89060000000	335	0.333234	8.58489	Nbv0.5scaffold1343_52537-55967;Niben101Scf00173_978477-981108;Niben044Scf00059984Ctg000_9322-11933;Niben101Scf25930_26847-31089;Niben044Scf00003163Ctg005_13786-15132;Nbv0.3scaffold105889_1738-3365	Nbv0.5scaffold1343_52537-55967;Niben101Scf00173_978477-981108	Ribulose bisphosphate carboxylase large chain;Ribulose bisphosphate carboxylase large chain
12784	12202.1	12509.4	9951.37	10466.9	9384.29	13.642	13.5748	13.6107	13.2807	13.3535	13.196	1.25813	0.00255495	0.00369204	7	6	4	7.3	6.2	4.6	115.55	0	40.602	284560000	7	0.332456	6.71897	Nbv0.3scaffold4469_59156-68307;Niben101Scf03049_783383-792617;Niben044Scf00029160Ctg000_4958-10430;Niben044Scf00011757Ctg022_16303-24843;Nbv0.3scaffold11226_26437-35002;Niben101Scf04633_6476-15287;Niben101Scf05523_129901-136800	Nbv0.3scaffold4469_59156-68307;Niben101Scf03049_783383-792617	ATP-dependent RNA helicase DBP2;DEAD-box ATP-dependent RNA helicase 40
44614	39547.7	42930.9	33539.5	33322.1	34250.4	15.4452	15.2713	15.3897	15.0336	15.0242	15.0638	1.25695	0.00337601	0.00418291	8	8	5	16.8	16.8	11.7	60.199	0	69.231	667610000	16	0.328215	6.23254	Niben101Scf06267_338954-345391;Niben101Scf02864_1149733-1155286	Niben101Scf06267_338954-345391	2-oxoglutarate (2OG) and Fe(II)-dependent oxygenase-like protein
71807	61810.2	83117.9	58635.6	55993.7	57839.7	16.1318	15.9156	16.3429	15.8395	15.773	15.8198	1.25666	0.0628854	0.0458413	13	13	13	15	15	15	118.8	0	97.326	1346800000	20	0.319342	2.55628	Niben101Scf06678_206281-220551;Niben101Scf12754_1289-11965	Niben101Scf06678_206281-220551;Niben101Scf12754_1289-11965	Probable sucrose-phosphate synthase;Probable sucrose-phosphate synthase
74844	59404.2	79169.5	56141.7	55383.8	58435.5	16.1916	15.8583	16.2727	15.7768	15.7572	15.8346	1.25569	0.069171	0.0519027	17	17	4	39.9	39.9	12.7	65.702	0	289.28	2166600000	37	0.318005	2.46698	Niben101Scf10200_12023-21356	Niben101Scf10200_12023-21356	Mitogen-activated protein kinase 9
60720	54229.6	56913.1	46511.1	45816.7	44587.5	15.8899	15.7268	15.7965	15.5053	15.4836	15.4444	1.25525	0.00294291	0.00399353	19	19	16	24.9	24.9	22.6	96.758	0	170.6	923690000	34	0.326642	6.46829	Niben101Scf05948_800653-809194;Niben044Scf00000510Ctg006_2183-6521	Niben101Scf05948_800653-809194;Niben044Scf00000510Ctg006_2183-6521	Probable alpha,alpha-trehalose-phosphate synthase [UDP-forming] 7;Trehalose-6-phosphate synthase
134750	99892	128662	95052.9	96675.9	97802.6	17.0399	16.6081	16.9732	16.5364	16.5609	16.5776	1.2548	0.0792946	0.0589182	22	17	17	51.9	44.4	44.4	49.064	0	263.5	3605900000	46	0.315445	2.34096	Niben101Scf01025_721623-728601	Niben101Scf01025_721623-728601	BnaC04g27040D protein
8157.5	8520.67	6974.98	6762.82	5887.01	6204.48	12.9939	13.0567	12.768	12.7234	12.5233	12.5991	1.25452	0.0369594	0.0276567	4	2	2	6.9	3.5	3.5	72.379	0	12.904	1167000000	6	0.324271	3.07923	Niben101Scf07436_81109-86432	Niben101Scf07436_81109-86432	ATP-dependent zinc metalloprotease FTSH 6, chloroplastic
13016	10290.7	11654.1	9672.12	8881.21	9318.91	13.668	13.3291	13.5085	13.2396	13.1165	13.186	1.25432	0.0368343	0.0276008	6	6	5	7.5	7.5	6.5	99.253	0	37.658	174030000	6	0.321165	3.08271	Nbv0.3scaffold36956_8788-17989;Niben101Scf04067_702870-712072;Nbv0.3scaffold36184_16605-23498;Niben101Scf01267_1018980-1027327	Nbv0.3scaffold36956_8788-17989;Niben101Scf04067_702870-712072	Transcription initiation factor TFIID subunit 4b;Transcription initiation factor TFIID subunit 4b
140000	104414	130004	100760	101799	96098.3	17.0951	16.672	16.9882	16.6206	16.6354	16.5522	1.25367	0.0714976	0.0538802	23	23	9	42.1	42.1	18.1	67.098	0	247.51	3955700000	50	0.315692	2.43624	Niben101Scf08333_855663-859438	Niben101Scf08333_855663-859438	SNW/SKI-interacting protein
22457	19788.7	23215.4	17618.6	16732.8	17876.7	14.4549	14.2724	14.5028	14.1048	14.0304	14.1258	1.25337	0.0131119	0.0121696	12	7	4	29.6	16.2	8.5	47.399	0	48.02	594830000	11	0.32302	4.25441	Niben101Scf15048_49566-52347	Niben101Scf15048_49566-52347	BnaC06g03720D protein
9676.3	6764.88	8382.59	6263.32	6829.23	6716.01	13.2402	12.7239	13.0332	12.6127	12.7375	12.7134	1.25318	0.114792	0.0916624	4	2	2	8.3	4.9	4.9	57.498	0	31.319	64866000	2	0.31122	2.01005	Niben044Scf00004045Ctg013_2355-8057	Niben044Scf00004045Ctg013_2355-8057	Probable WRKY transcription factor 4
52700	60550	55518.8	47084.6	43564.4	44121.7	15.6855	15.8858	15.7607	15.523	15.4109	15.4292	1.25227	0.0089533	0.00896646	14	14	6	19	19	8.9	75.858	0	91.292	1258700000	25	0.323004	4.75267	Niben101Scf01892_190630-194513;Niben101Scf00160_919301-923403	Niben101Scf01892_190630-194513;Niben101Scf00160_919301-923403	Trifunctional UDP-glucose 4,6-dehydratase/UDP-4-keto-6-deoxy-D-glucose 3,5-epimerase/UDP-4-keto-L-rhamnose-reductase RHM1;Trifunctional UDP-glucose 4,6-dehydratase/UDP-4-keto-6-deoxy-D-glucose 3,5-epimerase/UDP-4-keto-L-rhamnose-reductase RHM1
29367	22504.7	24676.2	20924.5	21126.8	19109.5	14.8419	14.4579	14.5908	14.3529	14.3668	14.222	1.25159	0.0600415	0.0434776	6	6	6	44.9	44.9	44.9	16.697	0	60.267	810060000	13	0.316331	2.6001	Niben101Scf03534_121067-123507;Niben101Scf05955_70275-72715;Niben101Scf00110_115295-117735;Niben101Scf05845_353843-356292	Niben101Scf03534_121067-123507;Niben101Scf05955_70275-72715;Niben101Scf00110_115295-117735;Niben101Scf05845_353843-356292	40S ribosomal protein S16;40S ribosomal protein S16;40S ribosomal protein S16;40S ribosomal protein S16-1
17512	19457.5	16291.9	14423.7	13834.8	14332.1	14.0961	14.248	13.9919	13.8162	13.756	13.807	1.25054	0.0141606	0.0131216	7	7	1	9.3	9.3	1.2	86.359	0	47.232	226710000	8	0.318945	4.15865	Niben044Scf00001785Ctg006_1-17772	Niben044Scf00001785Ctg006_1-17772	Putative exocyst complex component 4
7029.2	6065.93	5693.06	5314.15	5259.92	4450.45	12.7791	12.5665	12.475	12.3756	12.3608	12.1197	1.2505	0.0584728	0.0422099	9	1	1	19.3	3.1	3.1	46.784	0.00065833	8.1125	22791000	1	0.321487	2.62531	Nbv0.3scaffold28887_94-5547	Nbv0.3scaffold28887_94-5547	DnaJ-like protein
46753	51657.6	46176.6	38545.3	37282	39819	15.5128	15.6567	15.4949	15.2343	15.1862	15.2812	1.25025	0.00524573	0.00561062	17	17	17	47	47	47	53.483	0	141.52	1569900000	36	0.320904	5.52379	Niben101Scf10162_21719-29222;Niben101Scf02937_428544-438037;Niben101Scf01917_1321680-1328123	Niben101Scf10162_21719-29222;Niben101Scf02937_428544-438037	Probable alanine aminotransferase, mitochondrial;Glutamate--glyoxylate aminotransferase 2
3063.4	2460.76	3043.67	2218.33	2494.53	2142.95	11.5809	11.2649	11.5716	11.1153	11.2845	11.0654	1.24972	0.0615694	0.0441882	1	1	1	3.3	3.3	3.3	36.54	0.0020522	6.7641	58827000	2	0.317404	2.57627	Niben101Scf08127_108370-117638	Niben101Scf08127_108370-117638	BES1-interacting Myc-like protein 2
8673	7697.31	7877.57	6348.31	6209.82	6852.65	13.0823	12.9101	12.9435	12.6322	12.6003	12.7424	1.2492	0.00926354	0.00933264	4	4	4	5.9	5.9	5.9	127.87	0	48.698	86625000	4	0.32035	4.70652	Niben101Scf00058_33533-43795;Niben044Scf00011427Ctg004_10508-20960	Niben101Scf00058_33533-43795;Niben044Scf00011427Ctg004_10508-20960	Protein TPLATE;Protein TPLATE
971.72	1086.32	1296.54	805.175	902.399	978.1	9.9244	10.0852	10.3405	9.65316	9.81762	9.93384	1.24907	0.0969676	0.0743757	4	1	1	18	6.9	6.9	29.697	0.0031492	6.5534	65702000	1	0.315156	2.15928	Niben101Scf01249_651081-655460;Niben101Scf01182_47131-51019;Nbv0.3scaffold19349_30914-33514	Niben101Scf01249_651081-655460;Niben101Scf01182_47131-51019;Nbv0.3scaffold19349_30914-33514	40S ribosomal protein S3a;40S ribosomal protein S3a;40S ribosomal protein S1
3598.1	3018.44	3086.22	2668.86	2485.99	2613.19	11.813	11.5596	11.5916	11.382	11.2796	11.3516	1.24906	0.0205117	0.0172013	1	1	1	1.8	1.8	1.8	54.715	0.0083132	6.1484	18987000	2	0.317009	3.71792	Niben101Scf16508_70421-77043	Niben101Scf16508_70421-77043	ATP sulfurylase 2
57586	47614.5	53772.1	41175.3	42710.6	43470.1	15.8134	15.5391	15.7146	15.3295	15.3823	15.4077	1.24825	0.0193564	0.0160672	14	14	5	33.1	33.1	14.9	51.422	0	186.21	3634700000	44	0.31586	3.78474	Niben101Scf03731_235757-245187;Niben044Scf00046380Ctg002_1-5267;Nbv0.5scaffold1287_119784-130540;Niben101Scf03221_145060-154834;Niben101Scf00887_592909-600416;Niben044Scf00001815Ctg005_9836-15758;Niben101Scf04300_70659-78729;Nbv0.3scaffold43008_670-9648;Nbv0.5scaffold5661_10539-19686	Niben101Scf03731_235757-245187	Probable ADP-ribosylation factor GTPase-activating protein AGD5
1404.4	1325.99	1227.38	919.739	1102.22	1149.05	10.4557	10.3729	10.2614	9.84508	10.1062	10.1662	1.24811	0.0461533	0.0350443	2	2	2	4.9	4.9	4.9	46.785	0.00035423	11.091	57535000	2	0.324149	2.85519	Niben101Scf01182_4135-19659;Niben101Scf01249_550408-556704	Niben101Scf01182_4135-19659;Niben101Scf01249_550408-556704	Dihydropyrimidine dehydrogenase (NADP(+)), chloroplastic;PreA protein
24899	32905.5	27201.9	21832.4	23668.2	22632.1	14.6038	15.006	14.7314	14.4142	14.5307	14.4661	1.24766	0.0657887	0.0482452	5	4	4	24.6	21.8	21.8	29.482	0	52.659	820890000	33	0.310112	2.51382	Niben101Scf01440_257879-261040	Niben101Scf01440_257879-261040	Short chain alcohol dehydrogenase, putative
2194.7	2014.35	2385.8	1680.16	1682.61	1925.57	11.0998	10.9761	11.2203	10.7144	10.7165	10.9111	1.24706	0.0295864	0.0221705	3	3	3	2.3	2.3	2.3	192.68	0	19.558	36398000	3	0.318077	3.31246	Niben101Scf02750_441209-450750	Niben101Scf02750_441209-450750
21830	24625.3	21853.8	17224.1	18360.8	19236.5	14.414	14.5879	14.4156	14.0721	14.1643	14.2316	1.24603	0.0128279	0.0119419	6	6	6	13.3	13.3	13.3	48.976	0	55.305	880490000	10	0.316478	4.28194	Niben101Scf00369_297874-306373;Niben044Scf00020235Ctg000_1-2206	Niben101Scf00369_297874-306373	Autophagy-related protein 18a
7112.4	6842.54	6610.37	5662.57	5414.68	5432.81	12.7961	12.7403	12.6905	12.4672	12.4027	12.4075	1.24562	0.0010148	0.0034047	2	2	2	2.5	2.5	2.5	74.178	0.00035676	11.198	62909000	3	0.316522	8.57733	Niben044Scf00002598Ctg005_2793-10341;Niben101Scf14118_26911-40714	Niben044Scf00002598Ctg005_2793-10341;Niben101Scf14118_26911-40714	Glutaminyl-tRNA synthetase;Putative glutamine--tRNA ligase
6287.4	6381.4	5074.79	4868.93	4778.62	4607.37	12.6182	12.6397	12.3091	12.2494	12.2224	12.1697	1.24473	0.0477219	0.0355103	5	5	5	13.2	13.2	13.2	59.042	0	35.182	127710000	6	0.308515	2.82219	Niben101Scf07242_744099-749608	Niben101Scf07242_744099-749608	Cytochrome P450 81F3
8011.7	8281.08	8686.33	7190.36	6461.66	6417.37	12.9679	13.0156	13.0845	12.8118	12.6577	12.6478	1.24464	0.00732785	0.00729385	4	4	4	7.4	7.4	7.4	68.455	0	27.46	76717000	4	0.316907	5.03109	Niben101Scf05574_333770-356713;Nbv0.3scaffold19380_1825-19689	Niben101Scf05574_333770-356713;Nbv0.3scaffold19380_1825-19689	Folylpolyglutamate synthase;Folylpoly-gamma-glutamate synthetase
82245	60293.4	71700.5	57673.3	59742.6	54804.1	16.3276	15.8797	16.1297	15.8156	15.8665	15.742	1.24398	0.0864929	0.0657293	22	22	22	25.7	25.7	25.7	123.87	0	253.67	2318200000	40	0.304321	2.26196	Niben101Scf02816_82991-90780	Niben101Scf02816_82991-90780	BnaC05g16800D protein
13347	12528.2	13657.1	10678.9	10126.8	10977	13.7042	13.6129	13.7374	13.3825	13.3059	13.4222	1.24383	0.00337995	0.00417665	50	3	3	50.9	4.5	4.5	82.6	0	45.005	500770000	9	0.314644	6.23057	Niben101Scf01382_161837-171068	Niben101Scf01382_161837-171068	Eukaryotic translation initiation factor 4G
2672.8	2984.56	2729.9	2070.76	2254.17	2428.72	11.3841	11.5433	11.4146	11.0159	11.1384	11.246	1.24189	0.0189675	0.0160033	1	1	1	3.7	3.7	3.7	51.812	0.004265	6.4917	16907000	1	0.313924	3.80832	Niben044Scf00002518Ctg002_1-10058;Niben044Scf00005931Ctg006_7784-21001;Nbv0.3scaffold23408_1-18677;Nbv0.3scaffold16565_1-37535;Niben101Scf08446_317367-324676;Niben101Scf02853_111307-178466;Niben101Scf05107_131254-198229	Niben044Scf00002518Ctg002_1-10058;Niben044Scf00005931Ctg006_7784-21001;Nbv0.3scaffold23408_1-18677;Nbv0.3scaffold16565_1-37535;Niben101Scf08446_317367-324676;Niben101Scf02853_111307-178466;Niben101Scf05107_131254-198229	Callose synthase 5;BnaUnng02530D protein;BnaUnng02530D protein;BnaC05g44800D protein;Callose synthase 11;Callose synthase 10;Callose synthase 9
1536.6	1199.04	1512.34	1187.75	1089.74	1143.32	10.5855	10.2277	10.5626	10.214	10.0898	10.159	1.24181	0.0658585	0.0484009	2	2	2	2.6	2.6	2.6	104.29	0.00035587	11.165	10793000	2	0.304323	2.51283	Niben044Scf00029190Ctg008_1132-7217;Niben101Scf03824_77102-83648;Niben101Scf01719_110914-117907	Niben044Scf00029190Ctg008_1132-7217;Niben101Scf03824_77102-83648;Niben101Scf01719_110914-117907	Plus-3;Plus-3;RNA polymerase-associated RTF1-like protein
2716	3066.12	2819.36	2215.25	2299.16	2416.52	11.4073	11.5822	11.4611	11.1133	11.1669	11.2387	1.24103	0.00796884	0.00817514	1	1	1	2.2	2.2	2.2	80.03	0.0050307	6.4017	29725000	1	0.310586	4.91308	Niben101Scf03965_1535-25320	Niben101Scf03965_1535-25320	mRNA-capping enzyme
3073.3	3636.59	2982.14	2739.74	2515.12	2556.55	11.5856	11.8284	11.5421	11.4198	11.2964	11.32	1.24075	0.0338949	0.0256439	2	2	2	5.4	5.4	5.4	40.823	0.00070348	10.91	23283000	2	0.30662	3.16886	Niben101Scf37888_122194-129171	Niben101Scf37888_122194-129171	Putative uncharacterized protein Sb01g037350
1184.1	971.988	1150.79	829.52	970.347	866.361	10.2096	9.92479	10.1684	9.69613	9.92236	9.75882	1.24028	0.0505687	0.0380405	1	1	1	2.2	2.2	2.2	49.573	0.0015442	7.178	3792200	1	0.308488	2.7654	Niben101Scf01520_686080-695658	Niben101Scf01520_686080-695658	NEDD8-activating enzyme E1 catalytic subunit
18978	20401	17010.9	16386.3	13891.5	15203.4	14.212	14.3163	14.0542	14.0002	13.7619	13.8921	1.23985	0.0394633	0.0301331	9	8	7	14.7	13.2	11.6	81.903	0	47.7	295900000	7	0.309445	3.01224	Niben044Scf00015643Ctg002_8409-15571;Niben101Scf06442_49733-57319;Nbv0.5scaffold655_129893-137533	Niben044Scf00015643Ctg002_8409-15571;Niben101Scf06442_49733-57319;Nbv0.5scaffold655_129893-137533	DEAD-box ATP-dependent RNA helicase 46;DEAD-box ATP-dependent RNA helicase 40;DEAD-box ATP-dependent RNA helicase 40
73054	60992.1	78041.4	59518.5	56310.8	55423.4	16.1567	15.8963	16.252	15.8611	15.7811	15.7582	1.23845	0.0528554	0.0396156	25	25	25	17.6	17.6	17.6	176.36	0	260.17	4017900000	51	0.301526	2.72241	Niben101Scf01814_515203-544777	Niben101Scf01814_515203-544777	Transducin/WD40 domain-containing protein
8383.3	8418.96	7190.24	6373.09	6951.35	6095.82	13.0333	13.0394	12.8118	12.6378	12.7631	12.5736	1.23544	0.0313079	0.0236008	5	5	4	10.7	10.7	9	52.567	0	32.337	142890000	6	0.303364	3.25229	Niben101Scf05304_13575-24089	Niben101Scf05304_13575-24089	Aldehyde dehydrogenase
13073	12026	13276.4	10732.6	10405.2	9943.35	13.6743	13.5539	13.6966	13.3897	13.345	13.2795	1.23469	0.00515094	0.0056535	10	2	2	16.3	2.4	2.4	53.473	0	35.135	653510000	5	0.303502	5.55174	Nbv0.5scaffold3496_146957-155074;Niben101Scf01236_587457-595991	Nbv0.5scaffold3496_146957-155074;Niben101Scf01236_587457-595991	Dihydrolipoyl dehydrogenase;Dihydrolipoyl dehydrogenase
8090.3	7531.66	8687.96	6845.67	6337.03	6534.33	12.982	12.8788	13.0848	12.741	12.6296	12.6738	1.23294	0.0113747	0.0113897	3	3	3	11.6	11.6	11.6	50.651	0	22.961	71730000	3	0.300381	4.43536	Niben101Scf02429_245538-253848	Niben101Scf02429_245538-253848	Class I/II aminotransferase
4102.3	4062.58	4796.47	3931.07	3130.31	3451.34	12.0022	11.9882	12.2278	11.9407	11.6121	11.7529	1.23292	0.0684891	0.0513692	10	2	2	17	5.7	5.7	74.958	0	14.67	67912000	2	0.304141	2.47621	Nbv0.5scaffold205_696652-704258	Nbv0.5scaffold205_696652-704258	VHS domain-containing protein At3g16270
9179.6	10747.2	8875.83	8051.75	7428.27	7883.42	13.1642	13.3917	13.1157	12.9751	12.8588	12.9446	1.23281	0.0317163	0.0240987	5	5	5	6.4	6.4	6.4	98.699	0	33.887	179510000	5	0.297683	3.23859	Niben101Scf02897_165415-206715;Nbv0.5scaffold1583_67979-102049;Niben101Scf05222_409753-456436;Niben101Scf05222_433104-447154;Nbv0.3scaffold29341_370-15342;Niben044Scf00039093Ctg000_3009-7131;Nbv0.3scaffold34027_9988-18152	Niben101Scf02897_165415-206715;Nbv0.5scaffold1583_67979-102049;Niben101Scf05222_409753-456436	1,4-alpha-glucan-branching enzyme;1,4-alpha-glucan-branching enzyme;1,4-alpha-glucan-branching enzyme 1, chloroplastic/amyloplastic
5348.9	4043.53	5003.33	3919.4	3857.13	3902.55	12.385	11.9814	12.2887	11.9364	11.9133	11.9302	1.23261	0.0749137	0.0558014	2	2	1	9.5	9.5	4.8	20.963	0.00070373	10.917	64193000	2	0.291721	2.39312	Niben101Scf02632_33692-38846	Niben101Scf02632_33692-38846	Protein Dr1 homolog
3402.1	4200.21	3470.04	2991.86	3047.08	2956.85	11.7322	12.0362	11.7607	11.5468	11.5732	11.5298	1.23084	0.0400119	0.030638	6	3	3	5.3	2.9	2.9	160.9	0	50.516	63736000	3	0.293102	2.99823	Nbv0.3scaffold60648_1251-10398;Niben101Scf01719_858258-868025;Niben101Scf01146_880776-891841;Niben044Scf00017690Ctg014_1164-2512;Niben101Scf02212_3511-5857;Niben101Scf06005_53221-59832;Niben101Scf13029_163164-172866;Niben044Scf00011045Ctg019_16441-29471;Niben044Scf00047837Ctg001_8343-20677;Nbv0.5scaffold2265_266499-278962;Niben101Scf04663_116249-125632;Niben101Scf02655_1-8592;Niben044Scf00013523C…	Nbv0.3scaffold60648_1251-10398;Niben101Scf01719_858258-868025;Niben101Scf01146_880776-891841	Pleiotropic drug resistance protein 1;Pleiotropic drug resistance protein 1;PDR-type ACB transporter
11949	13956.9	12382.9	10651.6	10727.3	9743.53	13.5446	13.7687	13.5961	13.3788	13.389	13.2502	1.23026	0.0215635	0.018129	5	5	2	6	6	2.8	108.06	0	35.769	200630000	6	0.29711	3.66088	Nbv0.3scaffold51137_3502-9930;Niben101Scf01301_386043-389244;Niben101Scf02210_614311-621915	Nbv0.3scaffold51137_3502-9930	Protein SMG7
19620	15705.8	19252.9	15419.7	13423	15525.9	14.26	13.939	14.2328	13.9125	13.7124	13.9224	1.23012	0.0753006	0.0560992	6	6	5	23.7	23.7	21	33.345	0	45.933	813890000	9	0.294847	2.38837	Nbv0.3scaffold21532_1-9745;Nbv0.5scaffold1085_500915-515295;Niben101Scf02996_361917-377971;Niben101Scf05009_300963-313577;Niben101Scf15953_9412-17664;Niben101Scf02752_521036-534388;Nbv0.5scaffold1898_1-6265;Niben101Scf02227_291538-309130;Niben101Scf03133_166229-171036;Niben101Scf00482_686690-691877;Niben044Scf00031691Ctg007_10170-15821;Niben044Scf00046018Ctg000_6820-12880;Niben101Scf07061_181871-…	Nbv0.3scaffold21532_1-9745;Nbv0.5scaffold1085_500915-515295;Niben101Scf02996_361917-377971;Niben101Scf05009_300963-313577;Niben101Scf15953_9412-17664;Niben101Scf02752_521036-534388	Serine/threonine-protein kinase PBS1;Serine/threonine-protein kinase PBS1;Serine/threonine-protein kinase PBS1;Serine/threonine-protein kinase CDL1;Serine/threonine-protein kinase CDL1;Probable serine/threonine-protein kinase RLCKVII
1576.2	1937.79	1875.43	1450.82	1518.23	1414.4	10.6222	10.9202	10.873	10.5026	10.5682	10.466	1.22949	0.039399	0.0301732	3	2	2	3.8	2.7	2.7	101.49	0	12.697	26246000	2	0.292879	3.0139	Nbv0.3scaffold20254_19788-29997;Niben101Scf01463_47404-57958	Nbv0.3scaffold20254_19788-29997;Niben101Scf01463_47404-57958	Pumilio isogeny 2;Pumilio homolog 5
15163	18278.7	15456.2	13742	13546.4	12493.3	13.8883	14.1579	13.9159	13.7463	13.7256	13.6089	1.22915	0.037346	0.0277357	4	4	4	10.3	10.3	10.3	51.022	0	36.073	498860000	8	0.293748	3.06854	Niben044Scf00012886Ctg004_1210-9098;Niben101Scf00113_466214-474194;Niben101Scf07720_94919-102215;Niben101Scf06956_156841-164122;Nbv0.5scaffold766_23829-30603;Nbv0.3scaffold36231_772-7377	Niben044Scf00012886Ctg004_1210-9098;Niben101Scf00113_466214-474194;Niben101Scf07720_94919-102215;Niben101Scf06956_156841-164122	Nuclear transport factor 2 and RNA recognition motif domain-containing protein;Nuclear transport factor 2 and RNA recognition motif domain-containing protein;Putative G3BP-like protein;Os02g0497700 protein
4027.3	3155.55	4337.38	3199	3044.21	3134.78	11.9756	11.6237	12.0826	11.6434	11.5718	11.6142	1.22843	0.112575	0.0892871	13	1	0	36.2	3.4	0	50.264	0	58.257	130240000	2	0.284158	2.02717	Niben101Scf05048_75070-78740	Niben101Scf05048_75070-78740	Tubulin beta-7 chain
26598	21399.5	24105.7	19478.1	19770.7	19468.7	14.699	14.3853	14.5571	14.2496	14.2711	14.2489	1.22797	0.0330958	0.0250601	10	6	6	24.2	14.3	14.3	46.002	0	47.752	484690000	9	0.29063	3.19381	Niben101Scf00307_368993-397444;Nbv0.3scaffold57335_2243-11640	Niben101Scf00307_368993-397444	Chaperone protein dnaJ 15
30137	26660.4	26661.9	24303.5	22409.7	21273.7	14.8793	14.7024	14.7025	14.5689	14.4518	14.3768	1.22758	0.0219867	0.0183766	9	9	9	15	15	15	74.261	0	58.786	488470000	11	0.295554	3.63887	Niben101Scf01440_584097-589353;Niben101Scf01938_55692-58738	Niben101Scf01440_584097-589353	At4g31200
11971	11636.4	12366.5	10412.5	9675.48	9256.46	13.5473	13.5064	13.5942	13.346	13.2401	13.1762	1.22592	0.00606543	0.00674519	4	4	4	8.2	8.2	8.2	54.673	0	25.21	143800000	5	0.295124	5.3053	Niben101Scf00789_52590-62977;Niben101Scf08341_734692-744378;Nbv0.5scaffold5306_128611-138186	Niben101Scf00789_52590-62977;Niben101Scf08341_734692-744378;Nbv0.5scaffold5306_128611-138186	Cytosolic aldehyde dehydrogenase RF2C;Cytosolic aldehyde dehydrogenase RF2C;Aldehyde dehydrogenase
45203	49386.2	44236.8	39020	36985	37249.2	15.4641	15.5918	15.433	15.2519	15.1746	15.1849	1.22579	0.00574605	0.00632147	6	6	6	30.6	30.6	30.6	24.775	0	46.117	2070000000	27	0.292471	5.38587	Niben101Scf02614_65470-69806;Niben101Scf02316_359599-363332;Niben044Scf00020850Ctg008_14695-20126;Niben101Scf03983_137158-141355	Niben101Scf02614_65470-69806;Niben101Scf02316_359599-363332;Niben044Scf00020850Ctg008_14695-20126	60S ribosomal protein L10-2;60S ribosomal protein L10;60S ribosomal protein L10
18333	18482.8	17320.7	15343.8	13954.7	14870.6	14.1622	14.1739	14.0802	13.9054	13.7685	13.8602	1.22567	0.00414657	0.00516712	8	8	1	20	20	1.9	57.316	0	63.091	189980000	10	0.294087	5.8931	Niben101Scf03671_22979-29764	Niben101Scf03671_22979-29764	Glucose-1-phosphate adenylyltransferase large subunit 3, chloroplastic/amyloplastic
4929.2	5711.92	5808.7	4089.1	4872.11	4462.72	12.2671	12.4798	12.504	11.9976	12.2503	12.1237	1.22541	0.0489884	0.0364651	2	2	2	14.9	14.9	14.9	29.635	0	30.712	98191000	3	0.293098	2.79645	Niben101Scf01453_405014-409001	Niben101Scf01453_405014-409001	Xanthoxin dehydrogenase
34658	43391.8	35037.5	31255.4	29070.2	31964.2	15.0809	15.4051	15.0966	14.9318	14.8272	14.9642	1.22535	0.0648581	0.0475486	14	14	3	26.9	26.9	6.3	58.466	0	102.9	782160000	19	0.286469	2.52719	Niben101Scf04296_79910-86571	Niben101Scf04296_79910-86571	Aldehyde dehydrogenase, mitochondrial
90784	92659.4	100970	77560.3	79018.2	75535.7	16.4702	16.4996	16.6236	16.243	16.2699	16.2049	1.22532	0.00449885	0.00534579	18	18	18	40.1	40.1	40.1	58.153	0	183.79	2611100000	55	0.291856	5.76281	Niben101Scf12801_61583-74553;Niben044Scf00007841Ctg008_710-7242;Niben044Scf00007841Ctg009_1-5674	Niben101Scf12801_61583-74553;Niben044Scf00007841Ctg008_710-7242	T-complex protein 1 subunit theta;Chaperonin theta subunit
25648	23142.4	27779.1	21561.1	20222	20718.3	14.6466	14.4983	14.7617	14.3961	14.3036	14.3386	1.22508	0.0232147	0.0193349	10	10	2	17.8	17.8	3.6	64.942	0	63.563	340490000	14	0.289374	3.57773	Niben101Scf07035_680609-693498	Niben101Scf07035_680609-693498	BnaC09g36600D protein
1959.4	1877.83	2165.09	1706.87	1428.61	1766.44	10.9362	10.8749	11.0802	10.7371	10.4804	10.7866	1.22448	0.0586362	0.0423508	2	2	1	23	23	8	9.8992	0.00068166	9.4955	26804000	1	0.295698	2.62265	Niben101Scf02922_62708-65251	Niben101Scf02922_62708-65251	Complex 1 protein, LYR family protein
30489	24381.4	29411.2	23490.1	23399.1	21957.7	14.896	14.5735	14.8441	14.5198	14.5142	14.4224	1.22419	0.0526868	0.0395873	6	6	6	8.1	8.1	8.1	100.03	0	45.083	384400000	7	0.285736	2.7255	Niben101Scf05175_381557-394178	Niben101Scf05175_381557-394178	GC-rich sequence DNA-binding factor-like protein ILP1
1258.7	1300.59	1631.05	1152.52	1119.3	1151.18	10.2977	10.345	10.6716	10.1706	10.1284	10.1689	1.22417	0.0756702	0.0561709	2	2	1	3.2	3.2	2.2	82.644	0.0042565	6.4849	20419000	2	0.28213	2.38387	Nbv0.3scaffold41947_5492-14819;Niben101Scf01022_284472-295221;Nbv0.3scaffold81612_2502-6844;Niben101Scf02368_13473-28393;Nbv0.3scaffold2899_1-19510;Nbv0.5scaffold845_10144-30843;Niben101Scf01022_326128-382418;Niben101Scf03291_118051-139395	Nbv0.3scaffold41947_5492-14819;Niben101Scf01022_284472-295221;Nbv0.3scaffold81612_2502-6844;Niben101Scf02368_13473-28393;Nbv0.3scaffold2899_1-19510;Nbv0.5scaffold845_10144-30843;Niben101Scf01022_326128-382418;Niben101Scf03291_118051-139395	PAS domain-containing protein tyrosine kinase;PAS domain-containing protein tyrosine kinase;Serine/threonine-protein kinase CTR1;Serine/threonine-protein kinase CTR1;Serine/threonine-protein kinase CTR1;Serine/threonine-protein kinase CTR1;Serine/th
1177	1257.31	1077.8	873.914	1043.39	953.563	10.2009	10.2961	10.0739	9.77135	10.0271	9.89718	1.22336	0.0407878	0.0312173	1	1	1	8.4	8.4	8.4	21.369	0.0045249	6.4638	5624100	1	0.291768	2.97879	Niben101Scf15077_6787-9356	Niben101Scf15077_6787-9356	Monoacylglycerol acyltransferase
11253	8296.83	10257	8274.43	7871.69	8238.25	13.458	13.0183	13.3243	13.0144	12.9425	13.0081	1.22238	0.102737	0.0793162	7	2	2	16.7	5.2	5.2	51.221	0	13.779	172500000	2	0.278557	2.10787	Niben101Scf01111_94686-101336	Niben101Scf01111_94686-101336	Hydroxymethylglutaryl-CoA synthase
14357	13213.3	12411.2	11061.9	10536.5	11125.4	13.8095	13.6897	13.5994	13.4333	13.3631	13.4416	1.22179	0.012034	0.0115124	4	4	4	13.3	13.3	13.3	30.28	0	31.21	132120000	5	0.286847	4.36299	Nbv0.3scaffold68293_961-4515;Niben101Scf09368_215636-225814;Nbv0.3scaffold57659_3400-9255;Niben044Scf00013950Ctg000_3421-8507	Nbv0.3scaffold68293_961-4515;Niben101Scf09368_215636-225814	Putative uncharacterized protein Sb03g013270;Putative uncharacterized protein Sb03g013270
2613.8	2255.47	2814.89	1787.57	2311.35	2192.02	11.3519	11.1392	11.4589	10.8038	11.1745	11.098	1.22146	0.118581	0.0954893	2	2	2	3.1	3.1	3.1	75.207	0	11.858	22928000	2	0.29122	1.98162	Niben101Scf05827_178462-193832	Niben101Scf05827_178462-193832	Probable acyl-activating enzyme 17, peroxisomal
28898	36722.5	29234.4	23660.5	26867.5	27160.4	14.8187	15.1644	14.8354	14.5302	14.7136	14.7292	1.22097	0.0950089	0.0725971	3	3	3	9.9	9.9	9.9	20.222	0	91.281	363580000	10	0.281819	2.17751	Nbv0.5scaffold7926_39072-42376;Niben101Scf05963_17228-20574;Niben101Scf06240_35489-41156	Nbv0.5scaffold7926_39072-42376;Niben101Scf05963_17228-20574	Glycine-rich RNA-binding protein;Glycine-rich RNA-binding protein RZ1A
86794	102882	89777.3	74352.5	77827.2	76755.2	16.4053	16.6506	16.4541	16.1821	16.248	16.228	1.22067	0.0214767	0.0181863	39	39	5	23	23	3.8	208.35	0	323.31	6109100000	86	0.283981	3.66546	Niben101Scf12017_451092-519965	Niben101Scf12017_451092-519965	Guanine nucleotide exchange factor SPIKE 1
20577	19200.1	19754.7	17181.1	16882	14756	14.3287	14.2288	14.2699	14.0685	14.0432	13.849	1.21944	0.0183956	0.0154438	7	7	7	19.4	19.4	19.4	49.658	0	47.768	313860000	8	0.28891	3.84406	Niben101Scf00747_134098-137393;Nbv0.5scaffold1671_208950-212245;Niben101Scf09170_173850-176794	Niben101Scf00747_134098-137393;Nbv0.5scaffold1671_208950-212245	Glycylpeptide N-tetradecanoyltransferase 1;Glycylpeptide N-tetradecanoyltransferase 1
5910.9	6921.13	5353.76	4665.5	4834.3	5415.03	12.5292	12.7568	12.3863	12.1878	12.2391	12.4027	1.21931	0.0894194	0.0680795	5	5	5	13.3	13.3	13.3	39.736	0	30.275	148770000	5	0.280876	2.23193	Niben101Scf06109_48826-52755;Niben101Scf00239_714738-718706;Nbv0.5scaffold118_193336-197318;Nbv0.5scaffold1495_1203-8446;Niben101Scf07773_136550-143808;Niben044Scf00005203Ctg022_3071-9657	Niben101Scf06109_48826-52755;Niben101Scf00239_714738-718706	Ubiquinol oxidase 1, mitochondrial;Ubiquinol oxidase 1, mitochondrial
4434.7	4291.08	3822.32	3494.72	3308.89	3488.36	12.1146	12.0671	11.9002	11.771	11.6921	11.7683	1.21921	0.0154431	0.0135364	4	1	1	36.8	7	7	13.114	0.00063532	7.4961	72351000	2	0.283516	4.05256	Niben101Scf10314_121964-130361;Nbv0.3scaffold8284_37488-41617;Niben101Scf05676_753453-757589;Niben101Scf02639_304277-308245;Nbv0.5scaffold1022_326601-470164;Nbv0.5scaffold7553_20680-24585;Niben101Scf03532_27166-31424	Niben101Scf10314_121964-130361;Nbv0.3scaffold8284_37488-41617;Niben101Scf05676_753453-757589;Niben101Scf02639_304277-308245;Nbv0.5scaffold1022_326601-470164;Nbv0.5scaffold7553_20680-24585	60S ribosomal protein L35;60S ribosomal protein L35;60S ribosomal protein L35;60S ribosomal protein L35;60S ribosomal protein L35;60S ribosomal protein L35
4445.7	4373.74	3461.09	3104.77	3383.23	3598.85	12.1182	12.0946	11.757	11.6003	11.7242	11.8133	1.21748	0.103539	0.0800809	4	2	2	19.1	9	9	22.528	0	12.119	49930000	2	0.277359	2.10098	Nbv0.5scaffold429_718436-727951;Niben101Scf01942_447036-456623;Nbv0.5scaffold1055_47860-55504	Nbv0.5scaffold429_718436-727951;Niben101Scf01942_447036-456623;Nbv0.5scaffold1055_47860-55504	Ras-related protein Rab7;Ras-related protein Rab7;Ras-related protein Rab7
53428	40931.6	48441.5	39685.9	39199.9	38429	15.7053	15.3209	15.564	15.2763	15.2586	15.2299	1.21725	0.0717123	0.053856	10	10	10	36.5	36.5	36.5	29.605	0	174.01	1405700000	26	0.275127	2.43346	Niben101Scf08047_463650-478849	Niben101Scf08047_463650-478849	ACI13
104020	134649	110136	98833.5	97680.4	90074.2	16.6665	17.0388	16.7489	16.5927	16.5758	16.4588	1.2171	0.0840832	0.0633414	18	18	5	29.9	29.9	9.2	77.1	0	178.03	5978000000	51	0.275653	2.28756	Niben044Scf00008412Ctg007_1064-7782;Nbv0.3scaffold59808_1021-7340	Niben044Scf00008412Ctg007_1064-7782;Nbv0.3scaffold59808_1021-7340	Transketolase;Transketolase
9100	7061.71	8495.62	6735.97	6988.81	6539.99	13.1517	12.7858	13.0525	12.7177	12.7708	12.6751	1.21676	0.0708829	0.0533852	3	3	3	13.2	13.2	13.2	36.428	0	17.802	54171000	4	0.275462	2.44425	Niben101Scf00479_195117-207684;Niben101Scf02164_617548-624263	Niben101Scf00479_195117-207684;Niben101Scf02164_617548-624263	AT1G07840 protein;AT1G07840 protein
9912.3	10436.4	9049.52	8114.76	7952.05	8099.41	13.275	13.3493	13.1436	12.9863	12.9571	12.9836	1.2165	0.00998524	0.0100565	5	5	5	7.9	7.9	7.9	78.438	0	65.614	176340000	7	0.280306	4.60606	Niben101Scf05137_271846-281292;Niben101Scf07477_245382-254645;Nbv0.5scaffold5290_141780-148069;Niben101Scf02085_612922-640195;Nbv0.3scaffold58339_1684-10851	Niben101Scf05137_271846-281292;Niben101Scf07477_245382-254645	Serine/threonine-protein kinase ATG1c;Serine/threonine-protein kinase ATG1c
2458.7	2362.09	2925.52	2157.04	2058.58	2155.95	11.2637	11.2058	11.5145	11.0748	11.0074	11.0741	1.21576	0.0471189	0.0352355	1	1	1	5	5	5	26.709	0.0023351	6.6874	27178000	1	0.275876	2.83472	Nbv0.3scaffold69122_881-8879;Niben101Scf00337_687279-696195;Niben101Scf02160_389271-473238	Nbv0.3scaffold69122_881-8879;Niben101Scf00337_687279-696195;Niben101Scf02160_389271-473238	PsbP-like protein 1;PsbP-like protein 1, chloroplastic;PsbP-like protein 1
34829	37409.3	28092.2	28039.7	27206.9	27292.6	15.088	15.1911	14.7779	14.7752	14.7317	14.7362	1.21555	0.0956615	0.0734044	11	11	11	50	50	50	21.467	0	112.88	2102500000	15	0.2713	2.17139	Niben101Scf02613_112776-116550;Niben101Scf12017_30244-34553;Niben101Scf08792_48052-51892	Niben101Scf02613_112776-116550;Niben101Scf12017_30244-34553;Niben101Scf08792_48052-51892	60S ribosomal protein L18a-2;60S ribosomal protein L18a;60S ribosomal protein L18a
7498.6	6763.18	7031.5	5878.89	5592.62	6066.07	12.8724	12.7235	12.7796	12.5213	12.4493	12.5665	1.21415	0.00718422	0.00735135	4	4	4	7	7	7	66.135	0	91.667	118820000	7	0.279442	5.05927	Niben101Scf12210_28545-39211	Niben101Scf12210_28545-39211	Predicted protein
13744	10345.7	12516	10666.7	9813.96	9687.7	13.7465	13.3368	13.6115	13.3808	13.2606	13.2419	1.21338	0.102481	0.0788915	3	3	3	7.2	7.2	7.2	58.258	0	24.059	294110000	6	0.270454	2.11008	Niben101Scf00159_991406-996954	Niben101Scf00159_991406-996954	DNA-binding protein 1
7364.6	7109.73	7383.78	6144.68	6140.79	5733.94	12.8464	12.7956	12.8501	12.5851	12.5842	12.4853	1.21303	0.00173983	0.00318841	3	3	3	2.5	2.5	2.5	136.13	0	17.075	46082000	3	0.279158	7.44353	Nbv0.5scaffold622_548378-564719;Niben101Scf01437_1417-18226;Nbv0.5scaffold70_1505758-1525078	Nbv0.5scaffold622_548378-564719;Niben101Scf01437_1417-18226	DNA-directed RNA polymerases IV and V subunit 2;DNA-directed RNA polymerases IV and V subunit 2
13002	12412.2	10566.9	10345.2	9531.27	9786.87	13.6664	13.5995	13.3673	13.3367	13.2185	13.2566	1.21298	0.047854	0.035466	5	5	1	19.2	19.2	4.4	25.314	0	32.964	345390000	8	0.273807	2.81947	Niben101Scf03209_85178-88705;Niben101Scf01958_366935-370291	Niben101Scf03209_85178-88705	60S ribosomal protein L6
3097.7	3015.14	3706.89	2768.6	2790.43	2538.7	11.597	11.558	11.856	11.4349	11.4463	11.3099	1.21265	0.0571154	0.0418134	3	3	3	4.4	4.4	4.4	71.639	0	18.677	65270000	4	0.2733	2.64776	Niben101Scf02413_342273-351660	Niben101Scf02413_342273-351660	Calmodulin-binding protein 60 B
43637	53904.4	46378.4	39339.4	40060.9	39295.9	15.4133	15.7181	15.5012	15.2637	15.2899	15.2621	1.21251	0.0403052	0.0308647	15	15	3	25.4	25.4	5.1	70.051	0	165.34	3585300000	44	0.272288	2.99083	Nbv0.5scaffold888_181348-243898;Niben101Scf01681_1390279-1421172;REV__Niben101Scf08538_194584-197522	Nbv0.5scaffold888_181348-243898;Niben101Scf01681_1390279-1421172	Malic enzyme;Malic enzyme
37334	31644.5	39690.6	29609.2	30869.7	29144.6	15.1882	14.9497	15.2765	14.8538	14.9139	14.8309	1.21251	0.0540828	0.0404227	9	9	6	21	21	15.6	59.619	0	75.318	872900000	18	0.271923	2.7002	Niben044Scf00022878Ctg023_20793-28296;Niben101Scf00338_373466-383621	Niben044Scf00022878Ctg023_20793-28296;Niben101Scf00338_373466-383621	CBS domain-containing protein CBSCBSPB4;CBS domain-containing protein CBSCBSPB2
9770.5	8684.12	8787.03	7863.43	6974.6	7646.87	13.2542	13.0842	13.1012	12.9409	12.7679	12.9007	1.21155	0.0212294	0.0178446	4	4	4	9	9	9	60.429	0	25.691	280370000	5	0.276683	3.67863	Niben101Scf02597_628648-656686	Niben101Scf02597_628648-656686	Polyglutamine-binding protein 1
11409	10559.2	9910.98	8996.91	8576.99	8739.28	13.4779	13.3662	13.2748	13.1352	13.0663	13.0933	1.21153	0.011447	0.0113676	6	6	6	12.3	12.3	12.3	69.147	0	43.128	172580000	7	0.274713	4.42718	Nbv0.3scaffold861_635-21422	Nbv0.3scaffold861_635-21422	Phosphoglucomutase, chloroplastic
1565.3	1826.09	1707.52	1468.07	1442.89	1298.92	10.6122	10.8345	10.7377	10.5197	10.4947	10.3431	1.21118	0.0313349	0.0235842	1	1	1	4	4	4	39.06	0.00066689	8.4539	13942000	1	0.275635	3.25138	Niben101Scf01469_150968-162399	Niben101Scf01469_150968-162399	Methionine aminopeptidase 1D, chloroplastic/mitochondrial
6754.6	6432.47	7135.47	5514.64	5775.3	5493.86	12.7217	12.6512	12.8008	12.4291	12.4957	12.4236	1.21084	0.00496145	0.00543669	4	2	2	9.7	4.9	4.9	49.242	0	11.36	54022000	2	0.27509	5.60955	Nbv0.5scaffold3393_220154-223488;Niben044Scf00018073Ctg013_271-3704;Niben101Scf01640_206718-209600	Nbv0.5scaffold3393_220154-223488;Niben044Scf00018073Ctg013_271-3704	Eukaryotic translation initiation factor 5;Eukaryotic translation initiation factor 5
15988	16437.5	17518.2	14106.5	13612.4	13531.3	13.9647	14.0047	14.0966	13.7841	13.7326	13.724	1.21075	0.00314663	0.00435257	6	6	4	10.8	10.8	6.9	60.207	0	37.126	392970000	15	0.275083	6.35243	Nbv0.5scaffold870_17925-30179;Niben101Scf01791_303041-313491	Nbv0.5scaffold870_17925-30179;Niben101Scf01791_303041-313491	T-complex protein 1 subunit gamma;T-complex protein 1 subunit gamma
4117.5	4139.74	4127.36	3583.3	3290.67	3357.38	12.0076	12.0153	12.011	11.8071	11.6842	11.7131	1.21046	0.00174294	0.00317526	2	2	2	4.6	4.6	4.6	58.489	0	19.379	67619000	3	0.276508	7.44	Niben101Scf07591_38348-48874	Niben101Scf07591_38348-48874	AMSH-like ubiquitin thioesterase 1
21676	21399.5	20262.1	17763.3	17080.8	17484.4	14.4038	14.3853	14.3065	14.1166	14.0601	14.0938	1.21038	0.00127673	0.00305386	6	6	5	9.8	9.8	8.3	76.322	0	41.447	173530000	9	0.275038	8.07664	Nbv0.3scaffold6787_22643-34212;Niben044Scf00010839Ctg001_228-9581;Niben101Scf01661_271405-300175;Niben101Scf08127_809732-821412;Niben101Scf08127_809699-821391	Nbv0.3scaffold6787_22643-34212;Niben044Scf00010839Ctg001_228-9581;Niben101Scf01661_271405-300175	Uridine-cytidine kinase C;Uridine-cytidine kinase C;Uridine-cytidine kinase C
330130	286269	337370	264666	245744	277701	18.3327	18.127	18.364	18.0138	17.9068	18.0832	1.2102	0.0389237	0.0293858	31	31	31	62.2	62.2	62.2	57.89	0	323.31	22966000000	174	0.273293	3.02625	Niben101Scf01681_988191-1000326;Nbv0.5scaffold2352_199011-210104;Niben101Scf01681_989537-1000441	Niben101Scf01681_988191-1000326;Nbv0.5scaffold2352_199011-210104	Eukaryotic translation initiation factor 2A;Eukaryotic translation initiation factor 2A
13240	12056.5	12943.6	10355.9	10594.6	10663.3	13.6926	13.5575	13.66	13.3382	13.371	13.3804	1.2096	0.00304105	0.00410828	6	6	5	13.9	13.9	12.4	56.896	0	37.992	198550000	7	0.273505	6.41128	Niben101Scf02268_638629-658843;Niben044Scf00002776Ctg006_3381-6201	Niben101Scf02268_638629-658843	Cyclin-dependent kinase 12
128770	103254	123370	99334.7	99897.5	94695.1	16.9744	16.6558	16.9126	16.6	16.6082	16.531	1.20912	0.0561551	0.0413783	21	21	8	20.7	20.7	10	124.53	0	219.67	2688300000	44	0.267914	2.66401	Niben101Scf01150_467638-491676;Niben044Scf00026473Ctg000_13281-16572;Niben044Scf00026473Ctg001_1-1770;Niben101Scf02361_870348-883451	Niben101Scf01150_467638-491676	Exocyst complex component SEC5A
12851	12463.8	11828.6	10928	9945.26	9888.26	13.6496	13.6055	13.53	13.4157	13.2798	13.2715	1.20746	0.0095026	0.00944637	4	4	2	24.7	24.7	14.1	19.214	0	24.065	217690000	5	0.272669	4.67222	Niben101Scf01897_847345-853360;Niben101Scf17988_30506-34003	Niben101Scf01897_847345-853360	BnaCnng40610D protein
12037	9326.07	11277.7	9440.13	8776.46	8831.11	13.5552	13.187	13.4612	13.2046	13.0994	13.1084	1.20678	0.0844162	0.0633246	3	3	3	3.8	3.8	3.8	92.087	0	19.025	100180000	3	0.263677	2.28397	Nbv0.5scaffold823_403262-415994;Niben101Scf01812_233379-248627	Nbv0.5scaffold823_403262-415994;Niben101Scf01812_233379-248627	Putative nucleolin 2-like;Putative nucleolin 2-like
10359	13637.6	11383.5	9537.51	10258.1	9542.97	13.3386	13.7353	13.4747	13.2194	13.3245	13.2202	1.20593	0.0977523	0.0752836	3	3	3	7.2	7.2	7.2	45.053	0	17.663	108780000	4	0.261488	2.15209	Niben101Scf01494_1052668-1060302;Nbv0.3scaffold506_72344-79911	Niben101Scf01494_1052668-1060302;Nbv0.3scaffold506_72344-79911	Sterile alpha motif domain-containing protein isoform 1;Sterile alpha motif domain-containing protein isoform 1
46370	47243.5	42730.1	38833.8	38153	36131.1	15.5009	15.5278	15.383	15.245	15.2195	15.141	1.20532	0.00781802	0.00786041	7	7	2	47.9	47.9	20	15.015	0	58.047	2451700000	25	0.268737	4.93978	Niben101Scf00849_177702-182033	Niben101Scf00849_177702-182033	60S ribosomal protein L23
1888.8	1769.68	1814.01	1536.6	1392.16	1612.83	10.8833	10.7893	10.825	10.5855	10.4431	10.6554	1.20497	0.0164557	0.0143397	1	1	1	1.2	1.2	1.2	73.714	0.0042662	6.492	14268000	1	0.271159	3.97602	Nbv0.5scaffold1653_122435-127461;Niben044Scf00005580Ctg002_14020-19424;Niben101Scf08504_329348-334410;Niben101Scf03572_15117-20310;Niben101Scf02668_2335-7534	Nbv0.5scaffold1653_122435-127461;Niben044Scf00005580Ctg002_14020-19424;Niben101Scf08504_329348-334410;Niben101Scf03572_15117-20310;Niben101Scf02668_2335-7534	Putative uncharacterized protein At3g21100;Zinc finger CCCH domain-containing protein 22;Zinc finger CCCH domain-containing protein 22;Zinc finger CCCH domain-containing protein 22;Zinc finger CCCH domain-containing protein 53
65882	59112	70390.3	53105.7	54196.3	54893.8	16.0076	15.8512	16.1031	15.6966	15.7259	15.7444	1.20462	0.0238881	0.0196769	19	19	5	17	17	4	133.21	0	189.68	1542100000	25	0.265002	3.54582	Nbv0.3scaffold27004_16414-27291	Nbv0.3scaffold27004_16414-27291	Dual-specificity tyrosine regulated protein kinase 2
23490	27924	24941.4	20787	21378.6	21284.7	14.5198	14.7692	14.6062	14.3434	14.3839	14.3775	1.20339	0.0237849	0.0194575	9	9	8	20.6	20.6	19.2	56.385	0	59.096	508190000	12	0.263474	3.55064	Niben044Scf00003142Ctg008_8953-13720;Niben101Scf06016_883120-888218;Niben101Scf02023_148002-154865	Niben044Scf00003142Ctg008_8953-13720;Niben101Scf06016_883120-888218;Niben101Scf02023_148002-154865	Inositol-3-phosphate synthase;Inositol-3-phosphate synthase;Inositol-3-phosphate synthase
31823	25750	30286.2	25373.9	25009.9	22640.1	14.9578	14.6523	14.8864	14.6311	14.6102	14.4666	1.20316	0.0678148	0.0506214	8	8	8	8	8	8	109.65	0	56.221	361100000	10	0.262859	2.48544	Niben101Scf04884_112078-119759	Niben101Scf04884_112078-119759	Protein CROWDED NUCLEI 4
14562	16095.4	13384.4	12466.8	11261.2	12878.2	13.8299	13.9744	13.7083	13.6058	13.4591	13.6526	1.20312	0.0515953	0.0384636	4	4	3	30.1	30.1	22.6	15.297	0	27.326	198730000	5	0.265008	2.74583	Niben101Scf02243_73319-77160;Niben101Scf05997_22933-26658	Niben101Scf02243_73319-77160;Niben101Scf05997_22933-26658	60S ribosomal protein L14;60S ribosomal protein L14
6623.6	6029.09	6373.08	4914.25	5182.14	5724.32	12.6934	12.5577	12.6378	12.2628	12.3393	12.4829	1.20259	0.0239001	0.0196468	2	2	2	6.5	6.5	6.5	36.856	0	11.47	72668000	2	0.267974	3.54526	Niben044Scf00007938Ctg002_9059-18328;Niben101Scf09010_182116-191179	Niben044Scf00007938Ctg002_9059-18328;Niben101Scf09010_182116-191179	Epimerase family protein SDR39U1 homolog, chloroplastic;Epimerase family protein SDR39U1 homolog, chloroplastic
2942.2	2791.98	2514.1	2223.63	2128.25	2507.47	11.5227	11.4471	11.2958	11.1187	11.0555	11.292	1.20249	0.0518265	0.0386528	1	1	1	5.7	5.7	5.7	29.491	0.0017943	6.9142	44614000	2	0.26647	2.74148	Nbv0.3scaffold62601_1-8329	Nbv0.3scaffold62601_1-8329	Protein TONNEAU 1a
17991	19626.9	17411.3	14838.3	15258.3	15680.2	14.135	14.2606	14.0877	13.857	13.8973	13.9367	1.20212	0.00946309	0.00948513	11	11	11	10.4	10.4	10.4	137.93	0	72.629	504730000	14	0.26409	4.67781	Nbv0.5scaffold4321_99908-105714;Nbv0.3scaffold26992_17140-22873	Nbv0.5scaffold4321_99908-105714;Nbv0.3scaffold26992_17140-22873	5-oxoprolinase;5-oxoprolinase
2919.3	3036.99	3142.84	2472.02	2484.77	2614.8	11.5114	11.5684	11.6179	11.2715	11.2789	11.3525	1.20175	0.00274001	0.00387459	1	1	1	5.1	5.1	5.1	34.502	0.00063959	7.5591	12135000	1	0.264942	6.59394	Niben101Scf01451_567750-576686;Nbv0.3scaffold17535_13674-25471	Niben101Scf01451_567750-576686;Nbv0.3scaffold17535_13674-25471	Porin family protein;Porin family protein
8060.5	6820.77	6996.59	6278.22	5688.48	6238.71	12.9766	12.7357	12.7724	12.6161	12.4738	12.607	1.20172	0.0404827	0.0307834	4	4	2	15.8	15.8	7.7	30.561	0	28.872	257400000	5	0.262603	2.98638	Nbv0.3scaffold35781_6766-9919	Nbv0.3scaffold35781_6766-9919	Mitochondrial carnitine/acylcarnitine carrier-like protein
28120	24360.3	29880.3	24197.5	21542.2	22804	14.7793	14.5722	14.8669	14.5626	14.3949	14.477	1.20158	0.059013	0.0424991	7	6	6	16.6	15.1	15.1	59.842	0	66.159	543220000	10	0.261338	2.61654	Niben101Scf08357_277051-282414;Niben044Scf00004960Ctg001_3352-8706	Niben101Scf08357_277051-282414;Niben044Scf00004960Ctg001_3352-8706	KH domain-containing protein;KH domain-containing protein
6472.8	6860.15	6162.19	5653.69	5929.35	4641.75	12.6602	12.744	12.5892	12.465	12.5337	12.1805	1.20157	0.0811528	0.0605957	4	4	1	8.8	8.8	2	55.903	0	30.548	90093000	6	0.271446	2.31982	Niben101Scf08478_362724-375300	Niben101Scf08478_362724-375300	RabGAP/TBC domain-containing protein
15852	13576.7	16211.2	12777.5	12097	13113.3	13.9524	13.7288	13.9847	13.6413	13.5624	13.6788	1.20143	0.0404817	0.0308037	5	5	5	4.2	4.2	4.2	138.04	0	58.011	173500000	7	0.261162	2.9864	Nbv0.5scaffold2600_156747-194394;Niben101Scf05811_19496-63560;Niben044Scf00024116Ctg010_1642-14805	Nbv0.5scaffold2600_156747-194394;Niben101Scf05811_19496-63560	Antiviral helicase;DExH-box ATP-dependent RNA helicase DExH11
17434	15766.8	14951.1	13867.3	13377.1	12845.9	14.0896	13.9446	13.868	13.7594	13.7075	13.649	1.20108	0.0223484	0.0186319	5	5	5	6.4	6.4	6.4	76.405	0	28.965	148620000	5	0.262092	3.62044	Niben101Scf15965_52257-61836;Nbv0.5scaffold1519_387075-396626;Niben044Scf00017976Ctg002_1-7950	Niben101Scf15965_52257-61836;Nbv0.5scaffold1519_387075-396626;Niben044Scf00017976Ctg002_1-7950	Glyoxysomal fatty acid beta-oxidation multifunctional protein MFP-a;Glyoxysomal fatty acid beta-oxidation multifunctional protein MFP-a;Glyoxysomal fatty acid beta-oxidation multifunctional protein MFP-a
7032.8	7211.02	6717.73	5790.31	5552.01	6111.54	12.7799	12.816	12.7138	12.4994	12.4388	12.5773	1.20097	0.00612701	0.00671292	11	2	2	40.7	11.6	11.6	30.037	0	39.479	327410000	4	0.264696	5.29036	Niben101Scf01491_297475-301613;Niben101Scf18396_60422-64952	Niben101Scf01491_297475-301613;Niben101Scf18396_60422-64952	40S ribosomal protein S2-1;40S ribosomal protein S2
173840	212327	197078	159861	162456	163568	17.4074	17.6959	17.5884	17.2865	17.3097	17.3195	1.20038	0.0379474	0.0282924	67	67	10	33.6	33.6	6.1	256.37	0	323.31	13438000000	173	0.258687	3.05218	Nbv0.5scaffold63_1247697-1263333;Niben101Scf06375_650799-668997	Nbv0.5scaffold63_1247697-1263333;Niben101Scf06375_650799-668997	Acetyl-CoA carboxylase 1;Acetyl-CoA carboxylase 1
24101	24350.9	19256.2	20116.1	18178.6	18111.1	14.5568	14.5717	14.233	14.2961	14.15	14.1446	1.20038	0.101154	0.0778032	6	6	6	21.7	21.7	21.7	28.525	0	39.16	472670000	8	0.256976	2.12165	Niben101Scf15308_40318-48922;Niben101Scf03056_274515-281455	Niben101Scf15308_40318-48922;Niben101Scf03056_274515-281455	50S ribosomal protein L15, chloroplastic;50S ribosomal protein L15, chloroplastic
1483.3	1457.77	1171.08	1058.94	1233.67	1133.92	10.5346	10.5096	10.1936	10.0484	10.2687	10.1471	1.20009	0.11194	0.0889812	2	2	2	7.1	7.1	7.1	35.61	0	11.643	38106000	2	0.257843	2.03214	Niben101Scf00420_621834-631674;Nbv0.5scaffold6832_6339-19462	Niben101Scf00420_621834-631674;Nbv0.5scaffold6832_6339-19462	Vacuolar protein sorting-associated protein 26A;Vacuolar protein sorting-associated protein 26A
3419.9	3260.15	3838.47	2644.01	3067.81	3053.09	11.7397	11.6707	11.9063	11.3685	11.583	11.5761	1.20007	0.0568722	0.0417977	2	2	2	12.3	12.3	12.3	17.375	0	14.345	42363000	2	0.263071	2.65184	Niben101Scf08566_514479-519209	Niben101Scf08566_514479-519209	BnaA09g06740D protein
10773	10338.1	12080.6	9170.19	8985.97	9514.32	13.3951	13.3357	13.5604	13.1627	13.1335	13.2159	1.19954	0.0220383	0.0185558	14	2	2	22.1	4	4	67.869	0	16.195	262620000	4	0.259717	3.63621	Niben044Scf00008631Ctg002_4753-13207	Niben044Scf00008631Ctg002_4753-13207	F17H15.1/F17H15.1
6161.9	6991.59	6556.59	5734.1	4914.51	5785.51	12.5892	12.7714	12.6787	12.4854	12.2628	12.4982	1.19934	0.0464488	0.0351495	8	3	3	9.9	4.2	4.2	129.65	0	22.924	114100000	7	0.264293	2.84887	Niben101Scf18000_3035-18508	Niben101Scf18000_3035-18508	BnaA03g33240D protein
95571	84825.6	83177.9	73342.9	73902.5	72621.4	16.5443	16.3722	16.3439	16.1624	16.1733	16.1481	1.19879	0.0147712	0.0132807	15	15	3	39.4	39.4	8.1	48.137	0	121.34	1598700000	34	0.258866	4.10676	Niben044Scf00009732Ctg014_257-6558	Niben044Scf00009732Ctg014_257-6558	Monodehydroascorbate reductase
1704.5	1353.35	1604.97	1306.4	1345.6	1239.78	10.7351	10.4023	10.6483	10.3514	10.394	10.2759	1.19812	0.0731007	0.0544407	1	1	1	8.7	8.7	8.7	13.633	0.0050167	6.3887	25849000	1	0.254836	2.41572	Niben044Scf00027284Ctg000_1006-3522;Niben101Scf00103_419347-433248	Niben044Scf00027284Ctg000_1006-3522;Niben101Scf00103_419347-433248	;Poly(A) RNA polymerase cid14
7375.4	6224.89	7269.66	5965.81	5391.58	6103.98	12.8485	12.6038	12.8277	12.5425	12.3965	12.5755	1.19521	0.0560313	0.0413608	2	2	2	4.4	4.4	4.4	56.448	0	13.327	66775000	2	0.255161	2.66613	Niben101Scf04703_1119733-1134560;Niben044Scf00000223Ctg003_2895-10641	Niben101Scf04703_1119733-1134560;Niben044Scf00000223Ctg003_2895-10641	3-phosphoshikimate 1-carboxyvinyltransferase;3-phosphoshikimate 1-carboxyvinyltransferase
13937	10850.5	11202.4	10199.8	9749.39	10168.9	13.7666	13.4055	13.4515	13.3163	13.2511	13.3119	1.19496	0.098011	0.0754617	3	3	3	4.9	4.9	4.9	71.257	0	18.818	80183000	5	0.248132	2.14973	Niben101Scf04742_345283-349183	Niben101Scf04742_345283-349183	At2g26920
4240.1	4633.14	4184.64	3723.64	3669.72	3538.47	12.0499	12.1778	12.0309	11.8625	11.8415	11.7889	1.19448	0.00749333	0.00735177	12	1	1	52.8	11.1	11.1	24.061	0	12.642	95511000	3	0.255228	4.99945	Nbv0.3scaffold39861_13467-19480	Nbv0.3scaffold39861_13467-19480	Charged multivesicular body protein 4
35559	38862.6	34849.8	30810	29864.5	30827	15.1179	15.2461	15.0889	14.9111	14.8661	14.9119	1.1942	0.00733422	0.00728571	13	11	11	27.4	24.9	24.9	46.042	0	92.629	1043400000	19	0.254575	5.02986	Niben101Scf01587_293318-300778;Nbv0.3scaffold53923_2456-9685	Niben101Scf01587_293318-300778;Nbv0.3scaffold53923_2456-9685	Eukaryotic initiation factor 4A-III;ATP-dependent RNA helicase FAL1
59924	57041.3	66416.8	48509.5	49453.7	55606.4	15.8709	15.7997	16.0193	15.566	15.5938	15.763	1.19413	0.0457452	0.0350057	9	9	9	23.3	23.3	23.3	36.337	0	104.44	1549200000	21	0.255698	2.86398	Nbv0.5scaffold2264_332007-341898;Niben044Scf00041800Ctg000_11602-18174;Niben101Scf08515_100534-120630;Niben101Scf01750_1382509-1393858;Niben101Scf00851_59798-86128;Niben101Scf00144_259979-278977	Nbv0.5scaffold2264_332007-341898;Niben044Scf00041800Ctg000_11602-18174;Niben101Scf08515_100534-120630;Niben101Scf01750_1382509-1393858;Niben101Scf00851_59798-86128	mRNA-decapping enzyme-like protein;mRNA-decapping enzyme-like protein;mRNA-decapping enzyme-like protein;mRNA-decapping enzyme-like protein;Putative uncharacterized protein Sb02g007770
1553.4	1682.45	1492.05	1151.95	1368.7	1438.94	10.6012	10.7164	10.5431	10.1699	10.4186	10.4908	1.19404	0.0765122	0.0569626	7	1	1	31	7.4	7.4	23.971	0.00070249	10.888	23145000	1	0.260468	2.3737	Niben101Scf00449_474371-481260	Niben101Scf00449_474371-481260	Ras-related protein RABE1c
11777	10102.7	10916.6	9384.28	9395.66	8715.03	13.5237	13.3025	13.4142	13.196	13.1978	13.0893	1.19281	0.0261511	0.0204759	8	2	2	30	11.3	11.3	22.652	0	14.807	415560000	6	0.252422	3.44595	Niben101Scf05272_122810-125822;Nbv0.3scaffold3461_4951-7999	Niben101Scf05272_122810-125822;Nbv0.3scaffold3461_4951-7999	ESCRT-related protein CHMP1A;ESCRT-related protein CHMP1A
21155	19910.6	20024.2	17227.7	16842.6	17150.9	14.3687	14.2812	14.2895	14.0724	14.0398	14.066	1.19267	0.00101946	0.00338701	7	7	6	9.3	9.3	8.3	87.197	0	54.953	274690000	8	0.25372	8.56707	Niben101Scf18623_35596-60880	Niben101Scf18623_35596-60880	Katanin p80 WD40 repeat-containing subunit B1 homolog
15926	12779.7	15543.5	12658.7	12681.8	11770.4	13.9591	13.6416	13.924	13.6278	13.6305	13.5229	1.19235	0.0806466	0.0601444	4	4	3	8.8	8.8	6.6	50.518	0	25.3	160360000	5	0.247834	2.32552	Niben101Scf05645_267730-282720;Nbv0.5scaffold363_580282-684830	Niben101Scf05645_267730-282720;Nbv0.5scaffold363_580282-684830	P-loop containing nucleoside triphosphate hydrolases superfamily protein;Putative 2-phosphoglycerate kinase-like
26415	25569.6	28287.5	23860.2	22274.8	21242.9	14.6891	14.6421	14.7879	14.5423	14.4431	14.3747	1.19137	0.0175737	0.0149122	9	9	9	17.3	17.3	17.3	40.888	0	62.073	395230000	11	0.252985	3.89783	Niben101Scf00773_277972-286757;Niben044Scf00043979Ctg001_1-9934	Niben101Scf00773_277972-286757	Aminoacyl tRNA synthase complex-interacting multifunctional protein 1
11213	8734.09	10146.2	8140.54	8241.92	8884.74	13.4529	13.0924	13.3087	12.9909	13.0088	13.1171	1.191	0.093102	0.0707061	5	1	1	22.3	3.3	3.3	30.522	0.00065083	7.9072	454140000	6	0.245731	2.19566	Niben044Scf00001959Ctg000_1-8942;Nbv0.3scaffold25240_20230-28733	Niben044Scf00001959Ctg000_1-8942;Nbv0.3scaffold25240_20230-28733	Protein-tyrosine-phosphatase IBR5;Protein-tyrosine-phosphatase IBR5
51894	50097.6	51567.2	42602.3	43519.2	42821.4	15.6633	15.6125	15.6542	15.3786	15.4094	15.386	1.1909	0.000157147	0.00136646	16	16	16	16.8	16.8	16.8	137.14	0	160.19	1232400000	28	0.251949	13.8589	Niben101Scf00197_216489-223507	Niben101Scf00197_216489-223507	Coatomer subunit alpha
3154.8	2945.01	3257.62	2681.74	2847.97	2329.91	11.6233	11.5241	11.6696	11.389	11.4757	11.1861	1.19057	0.0563013	0.0413536	3	3	3	25.6	25.6	25.6	19.475	0	22.175	141990000	3	0.25542	2.66152	Niben101Scf02537_206389-215623;Nbv0.3scaffold55223_1-8927	Niben101Scf02537_206389-215623;Nbv0.3scaffold55223_1-8927	Cytochrome c oxidase subunit 6b-1;Cytochrome c oxidase subunit 6b-1
5799.4	4821.41	4942.56	4317.8	4603.91	4151.08	12.5017	12.2352	12.271	12.0761	12.1686	12.0193	1.19052	0.0579552	0.0419397	4	3	2	9	7.3	5.5	59.482	0	21.761	94264000	4	0.247992	2.6338	Niben101Scf08772_128359-134270	Niben101Scf08772_128359-134270	AT5G14540 protein
5629.1	6443.82	5867.62	4847.8	5043.31	5178.77	12.4587	12.6537	12.5186	12.2431	12.3002	12.3384	1.19049	0.0174815	0.0147678	2	2	2	6.1	6.1	6.1	50.514	0	19.465	110880000	3	0.249762	3.90405	Niben101Scf02990_219551-222918;Niben044Scf00000255Ctg004_343-3763;Nbv0.3scaffold69793_4835-8029	Niben101Scf02990_219551-222918;Niben044Scf00000255Ctg004_343-3763;Nbv0.3scaffold69793_4835-8029	Cysteine desulfurase, mitochondrial;Cysteine desulfurase, mitochondrial;Cysteine desulfurase, mitochondrial
10963	9831.67	10791.7	9495.26	8343.09	8711.36	13.4203	13.2632	13.3976	13.213	13.0264	13.0887	1.18971	0.0269713	0.0209457	5	5	5	6.4	6.4	6.4	116.86	0	31.828	188800000	7	0.251059	3.41226	Niben101Scf08643_90936-101337	Niben101Scf08643_90936-101337	Protein HIRA
10303	8929.72	11562.4	8422.65	8787.94	8685.65	13.3308	13.1244	13.4972	13.0401	13.1013	13.0844	1.18917	0.091139	0.0693368	7	7	4	6.8	6.8	3.9	120.3	0	45.162	382900000	8	0.242182	2.21479	Nbv0.5scaffold1666_60814-66176;Nbv0.3scaffold24285_10424-15786	Nbv0.5scaffold1666_60814-66176;Nbv0.3scaffold24285_10424-15786	NF-X1-type zinc finger protein NFXL1;NF-X1-type zinc finger protein NFXL1
23642	20568.7	25144.3	19633.5	19653.8	19094	14.5291	14.3282	14.6179	14.261	14.2625	14.2208	1.18797	0.0484804	0.0360546	8	8	8	17.2	17.2	17.2	65.526	0	63.262	1245100000	10	0.243596	2.80668	Niben101Scf02122_330344-338372;Niben101Scf00472_485914-492589;Niben044Scf00045520Ctg007_1378-5883;Niben101Scf04840_190938-197233	Niben101Scf02122_330344-338372;Niben101Scf00472_485914-492589;Niben044Scf00045520Ctg007_1378-5883	Serine hydroxymethyltransferase 6;Serine hydroxymethyltransferase 6;Serine hydroxymethyltransferase
5417.2	5589.97	6083.64	4962.94	4559.42	4866.84	12.4033	12.4486	12.5707	12.277	12.1546	12.2488	1.18775	0.0164143	0.0142692	6	1	1	18.1	2.5	2.5	40.713	0.0062653	6.2492	69330000	1	0.24743	3.97904	Niben101Scf04742_203399-208840	Niben101Scf04742_203399-208840	Feruloyl CoA ortho-hydroxylase 2
4233.8	3841.03	4674.94	3267.38	4061.91	3405.79	12.0477	11.9073	12.1907	11.6739	11.9879	11.7338	1.18767	0.118928	0.0957714	16	2	2	45.7	7.8	7.8	42.44	0	14.524	203820000	3	0.250037	1.97907	Niben044Scf00035094Ctg001_7809-10622;Niben101Scf02558_33900-39423	Niben044Scf00035094Ctg001_7809-10622	Snw1 protein
22898	21543.5	24086	19424.4	20971.8	17320.6	14.4829	14.395	14.5559	14.2456	14.3562	14.0802	1.1873	0.0539068	0.0404716	10	7	7	13.8	10.5	10.5	79.213	0	108.19	433600000	9	0.250618	2.70335	Niben101Scf07008_44842-52500	Niben101Scf07008_44842-52500	Kinesin-like protein
9424.7	11213.8	8961.37	7572.01	8295.73	9072.07	13.2022	13.453	13.1295	12.8865	13.0182	13.1472	1.18685	0.119187	0.0958211	15	3	3	21.1	4	4	101.23	0	82.581	134010000	5	0.244298	1.97717	Nbv0.3scaffold47983_1-12714	Nbv0.3scaffold47983_1-12714	Auxilin-related protein 1
5335.8	6041.03	5518.39	4654.12	4612.73	4971.16	12.3815	12.5606	12.43	12.1843	12.1714	12.2794	1.18663	0.0179087	0.0149128	4	4	4	6	6	6	74.283	0	23.54	110020000	4	0.245678	3.87556	Niben101Scf06157_43084-53950;Nbv0.5scaffold387_29432-41043;Niben101Scf04479_8194-11316	Niben101Scf06157_43084-53950;Nbv0.5scaffold387_29432-41043	Acyl-coenzyme A oxidase;Peroxisomal acyl-coenzyme A oxidase 1
56675	48401.2	57913.6	44946.6	47639.1	44934.3	15.7904	15.5628	15.8216	15.4559	15.5399	15.4555	1.18521	0.0490421	0.0364957	11	11	2	29	29	6	43.49	0	109.23	3060600000	28	0.241162	2.79538	Nbv0.3scaffold46834_6978-15728;Niben101Scf03374_601235-610519;Niben044Scf00052168Ctg000_7620-13847	Nbv0.3scaffold46834_6978-15728;Niben101Scf03374_601235-610519;Niben044Scf00052168Ctg000_7620-13847	Hsc70-interacting protein;Hsc70-interacting protein;Hsc70-interacting protein
44433	44401.3	45636.5	38407.1	37520.2	37573.2	15.4393	15.4383	15.4779	15.2291	15.1954	15.1974	1.18476	0.000135483	0.000644295	9	9	9	22.2	22.2	22.2	53.403	0	72.376	653740000	18	0.244561	14.3914	Nbv0.5scaffold7573_57711-62694;Niben101Scf20034_30515-35316	Nbv0.5scaffold7573_57711-62694;Niben101Scf20034_30515-35316	Inosine-5-phosphate dehydrogenase;Inosine-5-phosphate dehydrogenase
6606.9	5083.95	6330.31	5005.04	5163.2	5046.02	12.6898	12.3117	12.6281	12.2892	12.334	12.3009	1.18449	0.116768	0.0940927	4	4	2	20.7	20.7	11.7	25.215	0	33.964	263590000	4	0.235135	1.9951	Niben101Scf04560_198803-213369	Niben101Scf04560_198803-213369	Charged multivesicular body protein 3
2847.8	3135.23	2520.97	2138.56	2468.34	2573.44	11.4756	11.6143	11.2998	11.0624	11.2693	11.3295	1.18434	0.116876	0.094216	2	2	2	5.8	5.8	5.8	42.403	0.00070102	10.842	43455000	2	0.242838	1.9943	Niben101Scf01789_319106-323380;Nbv0.5scaffold7153_70334-73440	Niben101Scf01789_319106-323380;Nbv0.5scaffold7153_70334-73440	Putative class 5 chitinase;Putative class 5 chitinase
2767.2	2197.79	2616.55	2157.4	2086.42	2162.05	11.4342	11.1018	11.3535	11.0751	11.0268	11.0782	1.18353	0.0801776	0.0597181	3	3	2	10.5	10.5	7.2	29.613	0	20.408	72156000	3	0.236477	2.33085	Niben101Scf07522_26491-31165	Niben101Scf07522_26491-31165	Porin/voltage-dependent anion-selective channel protein
14204	14514.2	15713.7	12440.3	12033.9	13095	13.794	13.8252	13.9397	13.6027	13.5548	13.6767	1.18267	0.0130884	0.0122033	3	3	3	3.3	3.3	3.3	121.13	0	23.847	346010000	4	0.241549	4.25666	Nbv0.5scaffold3956_120608-141518	Nbv0.5scaffold3956_120608-141518	Transducin family protein / WD-40 repeat family protein
5367.7	4581.14	5782.08	4504.4	4637.77	4163.79	12.3901	12.1615	12.4974	12.1371	12.1792	12.0237	1.18225	0.0968729	0.0743692	1	1	1	2.4	2.4	2.4	45.414	0	27.348	99945000	2	0.236312	2.16015	Niben044Scf00054545Ctg003_1-7709	Niben044Scf00054545Ctg003_1-7709	Uncharacterized protein At2g24330
6720.2	5726.41	6357.7	5346.73	5522.02	5062.55	12.7143	12.4834	12.6343	12.3844	12.431	12.3056	1.18034	0.0369289	0.0276755	2	1	1	7.4	3.3	3.3	47.441	0.00066711	8.4978	43278000	1	0.236973	3.08008	Niben044Scf00009819Ctg006_1-6400;Niben101Scf00321_177412-184697	Niben044Scf00009819Ctg006_1-6400;Niben101Scf00321_177412-184697	Polyadenylate-binding protein RBP47;Polyadenylate-binding protein RBP47
2694.6	2674.43	3118.52	2330.82	2313.86	2546.78	11.3958	11.385	11.6066	11.1866	11.1761	11.3145	1.18023	0.0491066	0.0365185	3	2	1	9.4	7	4.6	42.075	0	15.386	135790000	2	0.236782	2.79409	Niben101Scf02360_148232-154317;Niben044Scf00056148Ctg000_817-3666;Niben101Scf01002_120628-124762;Niben101Scf07883_279800-283729;Nbv0.3scaffold1304_79825-83959;Nbv0.3scaffold100876_1-2666;Niben101Scf01970_711889-717232	Niben101Scf02360_148232-154317	BnaA01g21580D protein
6557.2	5943.81	5792.45	5461.23	5453.07	4588.49	12.6789	12.5372	12.5	12.415	12.4129	12.1638	1.18001	0.0724611	0.054086	4	4	4	4.9	4.9	4.9	88.671	0	26.242	103610000	4	0.241443	2.42385	Niben101Scf08757_91933-98506;Nbv0.5scaffold6014_69291-75503	Niben101Scf08757_91933-98506;Nbv0.5scaffold6014_69291-75503	Protein TOC75, chloroplastic;Protein TOC75, chloroplastic
5387.7	4284.98	4984.24	4403.08	3785.31	4247.91	12.3955	12.0651	12.2832	12.1043	11.8862	12.0525	1.17856	0.117078	0.0942837	2	2	1	25.2	25.2	13.8	13.718	0	24.052	160280000	3	0.233551	1.99278	Niben101Scf02749_2576-15852	Niben101Scf02749_2576-15852	RING-box protein 1a
24969	25634	25491.2	21292.6	19984.5	23347.6	14.6078	14.6458	14.6377	14.3781	14.2866	14.511	1.17748	0.0226363	0.018868	32	7	4	36.2	6	3.2	117.4	0	68.853	1322700000	25	0.238564	3.60603	Niben101Scf03392_998102-1027701	Niben101Scf03392_998102-1027701	Synaptojanin, N-terminal
27638	24007.1	28270	22466.1	21949.7	23531.3	14.7544	14.5512	14.787	14.4555	14.4219	14.5223	1.17614	0.0438168	0.0338927	6	6	4	9.6	9.6	7.4	86.832	0	56.765	492300000	13	0.230951	2.90683	Nbv0.5scaffold1375_136487-157319;Niben101Scf08011_240215-261630;Niben101Scf23113_17342-29828	Nbv0.5scaffold1375_136487-157319;Niben101Scf08011_240215-261630	NTKL;NTKL
6179.7	7300.63	7179.55	5851.53	6165.83	5554.76	12.5933	12.8338	12.8097	12.5146	12.5901	12.4395	1.17572	0.0584891	0.0423276	4	4	4	17.1	17.1	17.1	32.86	0	25.45	218110000	5	0.230871	2.62505	Niben101Scf08991_61185-73050;Niben101Scf05438_264656-274785	Niben101Scf08991_61185-73050;Niben101Scf05438_264656-274785	Glyoxalase I;Glyoxalase I
38965	32151.7	34468	31372.8	28976.9	29488.5	15.2499	14.9726	15.073	14.9372	14.8226	14.8479	1.17528	0.0600899	0.0434522	16	4	4	40.2	9.4	9.4	45.174	0	39.435	864560000	8	0.229254	2.59934	Niben044Scf00027807Ctg000_22951-26189;Niben101Scf05437_309898-313508;Nbv0.3scaffold44308_8909-12342	Niben044Scf00027807Ctg000_22951-26189;Niben101Scf05437_309898-313508;Nbv0.3scaffold44308_8909-12342	Elongation factor TuA, chloroplastic;Elongation factor TuA, chloroplastic;Elongation factor TuA, chloroplastic
7370	8171.75	6829.99	6446.34	6245.26	6349.27	12.8475	12.9964	12.7377	12.6543	12.6085	12.6324	1.17493	0.039747	0.0305182	21	3	1	12.9	1.9	0.5	192.97	0	20.172	136000000	4	0.228786	3.00497	Niben101Scf01200_270038-283740;Niben044Scf00048496Ctg002_19092-33417	Niben101Scf01200_270038-283740;Niben044Scf00048496Ctg002_19092-33417	Clathrin heavy chain 2;Clathrin heavy chain 2
18977	16440.9	16417.4	15662.4	13178.3	15284.9	14.212	14.005	14.0029	13.935	13.6859	13.8998	1.17472	0.0890494	0.0676846	7	7	1	21.6	21.6	2.9	44.362	0	57.522	557550000	11	0.233061	2.23566	Niben101Scf10316_235599-239676	Niben101Scf10316_235599-239676	Fructose-1,6-bisphosphatase, chloroplastic
24521	26425.9	22645.9	20632.4	20643.2	21391.2	14.5817	14.6897	14.467	14.3326	14.3334	14.3847	1.17435	0.0262203	0.0205285	9	9	4	18.6	18.6	8	55.542	0	58.758	375610000	14	0.229207	3.44306	Niben101Scf12083_49467-55962	Niben101Scf12083_49467-55962	Probable 26S proteasome non-ATPase regulatory subunit 3
28533	22853.6	28351.8	23252.3	21330.5	23335.1	14.8003	14.4801	14.7912	14.5051	14.3806	14.5102	1.17404	0.118073	0.0953658	33	5	5	30.9	5.7	5.7	97.86	0	92.114	944850000	8	0.225232	1.98538	Niben101Scf04109_332569-344247;Niben101Scf04109_332211-336829	Niben101Scf04109_332569-344247	ALG2-interacting protein X
11143	8885.69	9041.88	8449.86	8353.13	7971.58	13.4438	13.1173	13.1424	13.0447	13.0281	12.9606	1.1734	0.10752	0.0841667	3	3	3	14.2	14.2	14.2	25.967	0	22.057	125910000	4	0.223354	2.06762	Niben101Scf03446_464581-467258;Niben044Scf00011447Ctg011_2905-5582	Niben101Scf03446_464581-467258;Niben044Scf00011447Ctg011_2905-5582	Tyramine N-feruloyltransferase 4/11;Tyramine N-feruloyltransferase 4/11
14145	12672.2	16233	12697.3	12237.7	11766	13.788	13.6294	13.9866	13.6322	13.579	13.5223	1.173	0.10759	0.0842893	5	3	3	12.5	8.2	8.2	51.55	0	20.859	95412000	4	0.223469	2.06704	Niben101Scf26315_28752-36040;Niben044Scf00027401Ctg011_1-2295;Niben101Scf26315_29385-33125;Nbv0.5scaffold2738_148885-160677	Niben101Scf26315_28752-36040;Niben044Scf00027401Ctg011_1-2295	Double-stranded RNA-binding protein 2;Double-stranded RNA binding protein
17069	15438.2	17115.6	14690.8	13853.5	13761.3	14.0591	13.9142	14.063	13.8426	13.758	13.7483	1.17296	0.0162366	0.0138355	5	5	5	23	23	23	30.112	0	33.682	679770000	7	0.22914	3.99209	Niben101Scf06840_14141-16835;Niben044Scf00032038Ctg001_1-1443	Niben101Scf06840_14141-16835	50S ribosomal protein L2, chloroplastic
9153.7	8607.05	9491.16	7905.68	7690.16	7640.99	13.1601	13.0713	13.2124	12.9487	12.9088	12.8995	1.17279	0.00642296	0.00661792	5	5	4	19.8	19.8	16	29.286	0	36.95	319770000	7	0.228932	5.22103	Niben101Scf05938_107458-113461;Niben044Scf00049950Ctg001_1-3657;Nbv0.3scaffold84042_103-4146	Niben101Scf05938_107458-113461	Zinc finger protein ZOP1
37676	31235.4	36735.1	30543.7	30526	29206.3	15.2014	14.9309	15.1649	14.8986	14.8978	14.834	1.17026	0.0637519	0.0468712	10	5	5	43.4	21.9	21.9	25.839	0	144.74	2678200000	24	0.222264	2.54338	Niben101Scf01259_389780-394697;Niben044Scf00008149Ctg003_260-5532	Niben101Scf01259_389780-394697;Niben044Scf00008149Ctg003_260-5532	;
1144.2	1122.65	1092.64	936.924	976.158	962.305	10.1601	10.1327	10.0936	9.87179	9.93097	9.91035	1.16836	0.000983102	0.00316267	2	1	1	13.2	6.6	6.6	15.775	0.0050237	6.3942	57168000	1	0.224436	8.6487	Niben101Scf02131_93813-96222	Niben101Scf02131_93813-96222	Polyubiquitin
11319	12286.8	9768.93	9435.83	9504	9652.44	13.4665	13.5848	13.254	13.2039	13.2143	13.2367	1.16727	0.0897373	0.068348	10	4	2	36.7	12	8.5	29.908	0	31.914	219990000	5	0.21678	2.22873	Niben044Scf00012928Ctg002_4028-8666;Niben101Scf03065_36668-40453;Nbv0.5scaffold7193_70419-75249;REV__Niben101Scf09510_88133-107108	Niben044Scf00012928Ctg002_4028-8666;Niben101Scf03065_36668-40453;Nbv0.5scaffold7193_70419-75249	60S ribosomal protein L7-2;Ribosomal protein L8;60S ribosomal protein L7-2
3730.6	3409.03	3103.24	2855.67	2709.92	3216.11	11.8652	11.7352	11.5996	11.4796	11.404	11.6511	1.16639	0.104492	0.0813955	1	1	1	2.6	2.6	2.6	48.023	0.00064998	7.8596	50601000	2	0.221717	2.09287	Niben101Scf07141_45609-64177	Niben101Scf07141_45609-64177	Ribulose bisphosphate carboxylase/oxygenase activase
15273	13115.1	15259.8	13089	12348.9	12048.8	13.8987	13.6789	13.8974	13.6761	13.5921	13.5566	1.16436	0.0557886	0.0412177	8	4	1	15.1	8.5	3.3	59.325	0	43.463	566610000	8	0.216774	2.6703	Niben101Scf03534_129259-137450	Niben101Scf03534_129259-137450	Aldehyde dehydrogenase
40689	36044.1	44253.2	35145.6	34405.5	34401	15.3124	15.1375	15.4335	15.1011	15.0703	15.0702	1.16387	0.0687907	0.0515196	9	9	9	6.9	6.9	6.9	148.64	0	61.299	352190000	13	0.213916	2.47211	Niben101Scf06080_433737-451131	Niben101Scf06080_433737-451131	Clustered mitochondria protein
164760	130795	148747	123408	126359	132037	17.33	16.9969	17.1825	16.9131	16.9472	17.0106	1.16369	0.101546	0.0781886	22	21	21	51.8	50.4	50.4	52.704	0	254.59	8295400000	69	0.212879	2.11821	Niben101Scf06913_51692-57076;Nbv0.5scaffold546_228575-233959	Niben101Scf06913_51692-57076;Nbv0.5scaffold546_228575-233959	At3g16760;At3g16760
9111.4	7861.19	8966.82	8093.28	7281.19	6923.54	13.1535	12.9405	13.1304	12.9825	12.83	12.7573	1.16331	0.0824059	0.0621289	3	3	3	9.8	9.8	9.8	32.049	0	21.946	66901000	4	0.218203	2.30586	Niben101Scf01175_1-8192	Niben101Scf01175_1-8192	Putative 3-hydroxybutyryl-CoA dehydrogenase
34214	32983.4	33441.3	28092	28123.1	30333.3	15.0623	15.0094	15.0294	14.7779	14.7795	14.8886	1.1628	0.00535402	0.00586449	10	10	0	50.7	50.7	0	23.135	0	76.413	556650000	15	0.218381	5.49262	Nbv0.3scaffold10657_7443-13059;Niben101Scf14778_38046-43961	Nbv0.3scaffold10657_7443-13059	Ras-related protein RABB1c
4686.2	4111.87	4707.23	3964.58	4056.53	3604.36	12.1942	12.0056	12.2007	11.9529	11.986	11.8155	1.1617	0.0595735	0.042786	7	2	0	19.1	5.9	0	48.461	0	12.867	61042000	3	0.215311	2.60754	Niben044Scf00055581Ctg000_5015-9471	Niben044Scf00055581Ctg000_5015-9471	Putative 5-epi-aristolochene synthase
33098	28048.5	30892.8	25575.8	26802.2	26867.3	15.0145	14.7756	14.915	14.6425	14.7101	14.7136	1.16145	0.0433824	0.0335295	6	6	2	28.8	28.8	12.4	26.517	0	54.918	1830400000	16	0.212985	2.91679	Niben101Scf02502_1159591-1167092	Niben101Scf02502_1159591-1167092	Modifier of rudimentary (Mod(R)) protein
45599	42793.9	44615.4	39105.2	37584.8	37833.2	15.4767	15.3851	15.4452	15.2551	15.1979	15.2074	1.16141	0.00258141	0.00367298	10	10	10	31.2	31.2	31.2	39.735	0	91.556	1054100000	23	0.215595	6.70042	Niben101Scf05283_59726-73296;Nbv0.3scaffold43929_14225-17079;Niben044Scf00000729Ctg003_8525-11409;Niben044Scf00045685Ctg005_1540-3872	Niben101Scf05283_59726-73296;Nbv0.3scaffold43929_14225-17079;Niben044Scf00000729Ctg003_8525-11409;Niben044Scf00045685Ctg005_1540-3872	DNA-damage-repair/toleration protein DRT111, chloroplastic;DNA-damage-repair/toleration protein DRT111;BnaA09g26060D protein;BnaA09g26060D protein
84813	81235.6	72861.4	69636	65716.5	70391	16.372	16.3098	16.1529	16.0876	16.004	16.1031	1.1612	0.0415905	0.0320222	13	13	13	50.9	50.9	50.9	30.441	0	218.31	9656300000	63	0.213357	2.95913	Niben101Scf02459_61294-66254;Niben044Scf00008488Ctg013_455-4778	Niben101Scf02459_61294-66254;Niben044Scf00008488Ctg013_455-4778	Chlorophyll a-b binding protein CP26, chloroplastic;Chlorophyll a-b binding protein CP26, chloroplastic
18348	18154.2	16731.6	16273.9	14585.3	14988.1	14.1633	14.148	14.0303	13.9903	13.8322	13.8715	1.16111	0.0271953	0.0214956	6	6	6	14.9	14.9	14.9	43.785	0	43.945	453590000	10	0.215866	3.40327	Niben101Scf04294_46799-53762;Niben044Scf00018974Ctg011_28616-35365	Niben101Scf04294_46799-53762;Niben044Scf00018974Ctg011_28616-35365	Uncharacterized protein ycf39;Uncharacterized protein ycf39
68624	59710.8	70241.9	56584.9	56684.6	57833.8	16.0664	15.8657	16.1	15.7881	15.7907	15.8196	1.16057	0.0459072	0.0350399	15	15	7	21.1	21.1	12.8	99.626	0	182.73	1729900000	31	0.21125	2.86048	Niben101Scf07350_38222-52035;Niben044Scf00010990Ctg003_1352-9044;Niben044Scf00010990Ctg002_4462-8714	Niben101Scf07350_38222-52035;Niben044Scf00010990Ctg003_1352-9044	La-related protein 1A;Lupus la ribonucleoprotein, putative isoform 1
24378	20857.5	23266.7	19150.9	20072.8	19852.2	14.5733	14.3483	14.506	14.2251	14.2929	14.277	1.15956	0.0390723	0.0295667	6	6	6	14.4	14.4	14.4	58.391	0	48.646	539840000	7	0.21082	3.02237	Niben101Scf03403_308668-341342;Niben044Scf00037921Ctg002_1263-7867;Nbv0.3scaffold31476_8589-12387	Niben101Scf03403_308668-341342;Niben044Scf00037921Ctg002_1263-7867	ASAL;Argininosuccinate lyase
8206.9	7703.58	7246.64	6783.23	7366.57	5831.57	13.0026	12.9113	12.8231	12.7278	12.8468	12.5097	1.15894	0.122685	0.0998167	4	4	3	11.2	11.2	7.7	41.817	0	22.791	111790000	4	0.21761	1.95193	Niben101Scf00282_90426-102397;Nbv0.3scaffold2749_32744-42252	Niben101Scf00282_90426-102397;Nbv0.3scaffold2749_32744-42252	Zinc finger CCCH domain-containing protein 48;Zinc finger CCCH domain-containing protein 48
39761	36833.4	41927.1	33588.9	33612	35104	15.2791	15.1687	15.3556	15.0357	15.0367	15.0993	1.15851	0.0223788	0.0186174	15	15	15	21.6	21.6	21.6	86.916	0	148.53	819650000	24	0.210552	3.61891	Niben101Scf04403_339362-361212;Niben044Scf00003607Ctg007_2318-7887	Niben101Scf04403_339362-361212	Protein serine/threonine kinase
83139	88746.8	77309.4	73643.6	70784.2	70708.4	16.3432	16.4374	16.2384	16.1683	16.1111	16.1096	1.15831	0.0257522	0.020562	5	5	5	33.3	33.3	33.3	11.16	0	36.348	1838200000	27	0.209998	3.46279	Niben044Scf00029630Ctg010_1-3218;Niben101Scf01116_187040-191479	Niben044Scf00029630Ctg010_1-3218;Niben101Scf01116_187040-191479	Photosystem II 10 kDa polypeptide, chloroplast;Photosystem II 10 kDa polypeptide, chloroplastic
10912	12836.5	12777.8	10431.1	11315	9805.24	13.4136	13.648	13.6413	13.3486	13.4659	13.2593	1.15768	0.0980017	0.0754995	4	4	4	7.6	7.6	7.6	82.387	0	27.267	89803000	4	0.209684	2.14982	Niben101Scf07400_77112-102509;Nbv0.3scaffold37565_651-20399	Niben101Scf07400_77112-102509	Mitotic spindle checkpoint protein MAD1
[truncated: 1,043 more rows]

## Sheet: UBR7-Citrine(FC≥1.35, P<0.05)
Set 2. List of total Peptide Enrichment of UBR7 Proximal Proteins with a threshold of P < 0.05 and fold change (SGT1/C) ≥ 1.5.
[truncated: 578 more rows]
