# Supplementary material for: A phosphorylation-driven ubiquitination switch fine-tunes Alfin-like 7–induced ROS signaling in plant immunity
Source: Sci Adv. 2025 Jun 13;11(24):eadw7554. doi: 10.1126/sciadv.adw7554 (PMC12164958; doi:10.1126/sciadv.adw7554)
Supplement: Supplementary file 2 — Data S1 to S9 [file sciadv.adw7554_data_s1_to_s9.zip › adw7554_data_s8.xlsx]

## Sheet: BUSCA
Set1. List of Subcellular localization of UBR7-proximal proteins
Accession	GOids	GOterms	Score
Nbv0.3scaffold14617_34154-39678	GO:0005739	C:mitochondrion	0.87
Nbv0.3scaffold14818_1743-10312	GO:0005634	C:nucleus	1
Nbv0.3scaffold16577_2418-4867	GO:0005634	C:nucleus	1
Nbv0.3scaffold16710_29519-37628	GO:0005634	C:nucleus	1
Nbv0.3scaffold17747_19757-28471	GO:0005634	C:nucleus	1
Nbv0.3scaffold1917_1757-9929	GO:0005634	C:nucleus	1
Nbv0.3scaffold20951_8630-17389	GO:0005634	C:nucleus	1
Nbv0.3scaffold21921_2356-11881	GO:0005739	C:mitochondrion	0.5
Nbv0.3scaffold2491_59799-78533	GO:0005634	C:nucleus	1
Nbv0.3scaffold2498_76061-81798	GO:0005634	C:nucleus	1
Nbv0.3scaffold26608_16496-27103	GO:0005634	C:nucleus	1
Nbv0.3scaffold28955_833-9395	GO:0005737	C:cytoplasm	0.7
Nbv0.3scaffold29224_6090-14835	GO:0005634	C:nucleus	1
Nbv0.3scaffold31408_6531-15719	GO:0005634	C:nucleus	1
Nbv0.3scaffold31611_734-4845	GO:0005634	C:nucleus	1
Nbv0.3scaffold33772_12302-20699	GO:0009507	C:chloroplast	0.83
Nbv0.3scaffold34259_1-15921	GO:0005737	C:cytoplasm	0.7
Nbv0.3scaffold34717_1-3790	GO:0005739	C:mitochondrion	0.52
Nbv0.3scaffold40856_55-8383	GO:0005615	C:extracellular space	0.62
Nbv0.3scaffold41002_1709-7267	GO:0031090	C:organelle membrane	0.85
Nbv0.3scaffold58139_163-12462	GO:0005634	C:nucleus	1
Nbv0.3scaffold69644_1-5591	GO:0005634	C:nucleus	1
Nbv0.3scaffold70394_394-8391	GO:0005634	C:nucleus	1
Nbv0.3scaffold7950_33568-39540	GO:0005634	C:nucleus	1
Nbv0.3scaffold82647_1-6069	GO:0009507	C:chloroplast	0.92
Nbv0.3scaffold9950_46456-49572	GO:0005634	C:nucleus	1
Nbv0.5scaffold1020_356875-365827	GO:0005634	C:nucleus	1
Nbv0.5scaffold1298_293076-299688	GO:0005634	C:nucleus	1
Nbv0.5scaffold1338_112556-122373	GO:0005739	C:mitochondrion	0.7
Nbv0.5scaffold1354_274495-302562	GO:0005634	C:nucleus	1
Nbv0.5scaffold159_515230-543548	GO:0005634	C:nucleus	1
Nbv0.5scaffold1620_122679-137258	GO:0005737	C:cytoplasm	0.7
Nbv0.5scaffold1794_190090-197583	GO:0009707	C:chloroplast outer membrane	0.8
Nbv0.5scaffold182_433887-452045	GO:0005634	C:nucleus	1
Nbv0.5scaffold2215_307323-311871	GO:0005634	C:nucleus	1
Nbv0.5scaffold2536_281367-287953	GO:0005634	C:nucleus	1
Nbv0.5scaffold2851_3689-35642	GO:0005634	C:nucleus	1
Nbv0.5scaffold4106_73284-93581	GO:0005634	C:nucleus	1
Nbv0.5scaffold4391_138410-142023	GO:0031090	C:organelle membrane	0.82
Nbv0.5scaffold558_556606-563863	GO:0009507	C:chloroplast	0.98
Nbv0.5scaffold5_439567-468689	GO:0005739	C:mitochondrion	0.84
Nbv0.5scaffold637_397824-416108	GO:0005634	C:nucleus	1
Nbv0.5scaffold6508_9566-25061	GO:0005886	C:plasma membrane	0.77
Nbv0.5scaffold6556_13081-18188	GO:0005634	C:nucleus	1
Nbv0.5scaffold704_196690-203944	GO:0009707	C:chloroplast outer membrane	0.6
Nbv0.5scaffold886_310895-317083	GO:0005615	C:extracellular space	0.89
Nbv0.5scaffold924_352871-366848	GO:0005634	C:nucleus	1
Niben044Scf00002677Ctg047_1523-5915	GO:0005634	C:nucleus	1
Niben044Scf00004071Ctg001_1-5897	GO:0005634	C:nucleus	1
Niben044Scf00007373Ctg014_1-8200	GO:0005634	C:nucleus	1
Niben044Scf00007385Ctg005_682-6749	GO:0005634	C:nucleus	1
Niben044Scf00009404Ctg003_3893-9762	GO:0005634	C:nucleus	1
Niben044Scf00010174Ctg000_1-12897	GO:0005634	C:nucleus	1
Niben044Scf00010738Ctg005_972-10485	GO:0005634	C:nucleus	1
Niben044Scf00011300Ctg000_2367-9813	GO:0005634	C:nucleus	1
Niben044Scf00011481Ctg019_538-5775	GO:0012505	C:endomembrane system	0.93
Niben044Scf00012370Ctg005_13518-25428	GO:0005634	C:nucleus	1
Niben044Scf00012575Ctg002_12500-20682	GO:0005634	C:nucleus	1
Niben044Scf00012839Ctg003_2400-5837	GO:0009507	C:chloroplast	1
Niben044Scf00014538Ctg002_9303-15921	GO:0009507	C:chloroplast	0.84
Niben044Scf00015734Ctg029_40171-62094	GO:0005634	C:nucleus	1
Niben044Scf00016740Ctg005_1-1919	GO:0005634	C:nucleus	1
Niben044Scf00020760Ctg002_1141-4397	GO:0005634	C:nucleus	1
Niben044Scf00020899Ctg003_1-6240	GO:0005634	C:nucleus	1
Niben044Scf00022234Ctg007_289-7048	GO:0031090	C:organelle membrane	0.85
Niben044Scf00024156Ctg002_763-6005	GO:0012505	C:endomembrane system	0.92
Niben044Scf00025339Ctg004_4337-6869	GO:0005615	C:extracellular space	0.72
Niben044Scf00027169Ctg004_1-4895	GO:0031090	C:organelle membrane	0.88
Niben044Scf00027552Ctg000_6160-11714	GO:0005634	C:nucleus	1
Niben044Scf00028155Ctg006_694-5506	GO:0005615	C:extracellular space	1
Niben044Scf00029252Ctg008_2089-8096	GO:0012505	C:endomembrane system	0.97
Niben044Scf00031781Ctg000_1-13026	GO:0012505	C:endomembrane system	0.89
Niben044Scf00038139Ctg004_485-3190	GO:0005634	C:nucleus	1
Niben044Scf00041775Ctg003_16659-20781	GO:0005886	C:plasma membrane	0.62
Niben044Scf00043266Ctg001_64966-71324	GO:0005634	C:nucleus	1
Niben044Scf00045280Ctg000_1016-9275	GO:0005634	C:nucleus	1
Niben044Scf00049536Ctg000_20512-26217	GO:0005737	C:cytoplasm	0.7
Niben044Scf00055939Ctg003_3871-8615	GO:0005634	C:nucleus	1
Niben044Scf00058500Ctg001_2996-12112	GO:0005634	C:nucleus	1
Niben101Scf00047_285249-292773	GO:0005634	C:nucleus	1
Niben101Scf00073_465639-468954	GO:0005634	C:nucleus	1
Niben101Scf00074_98981-104652	GO:0009543	C:chloroplast thylakoid lumen	0.61
Niben101Scf00090_396558-404559	GO:0005634	C:nucleus	1
Niben101Scf00117_343718-350055	GO:0009707	C:chloroplast outer membrane	0.78
Niben101Scf00130_160539-182354	GO:0005634	C:nucleus	1
Niben101Scf00152_2515946-2522425	GO:0005739	C:mitochondrion	0.92
Niben101Scf00180_577804-591420	GO:0005634	C:nucleus	1
Niben101Scf00215_1112926-1115708	GO:0009507	C:chloroplast	0.7
Niben101Scf00313_748013-752182	GO:0031090	C:organelle membrane	0.8
Niben101Scf00332_910863-916464	GO:0005634	C:nucleus	1
Niben101Scf00410_276435-283824	GO:0005634	C:nucleus	1
Niben101Scf00421_96494-107015	GO:0031966	C:mitochondrial membrane	0.74
Niben101Scf00425_291244-296797	GO:0005634	C:nucleus	1
Niben101Scf00449_603497-610238	GO:0005615	C:extracellular space	0.59
Niben101Scf00463_57748-64098	GO:0005634	C:nucleus	1
Niben101Scf00478_667314-688324	GO:0005634	C:nucleus	1
Niben101Scf00530_409762-414317	GO:0005634	C:nucleus	1
Niben101Scf00570_204104-210477	GO:0009507	C:chloroplast	0.98
Niben101Scf00573_392401-396515	GO:0005634	C:nucleus	1
Niben101Scf00574_1096097-1104423	GO:0005634	C:nucleus	1
Niben101Scf00605_175390-186677	GO:0005737	C:cytoplasm	1
Niben101Scf00648_2698-5204	GO:0005634	C:nucleus	1
Niben101Scf00672_442202-473562	GO:0005886	C:plasma membrane	0.8
Niben101Scf00690_368229-373947	GO:0005634	C:nucleus	1
Niben101Scf00749_436970-441209	GO:0005634	C:nucleus	1
Niben101Scf00781_373451-377311	GO:0009507	C:chloroplast	0.66
Niben101Scf00783_257048-266258	GO:0005634	C:nucleus	1
Niben101Scf00788_124588-129067	GO:0005886	C:plasma membrane	0.57
Niben101Scf00851_271688-285327	GO:0005737	C:cytoplasm	0.7
Niben101Scf00893_178370-183440	GO:0005737	C:cytoplasm	0.7
Niben101Scf00897_338585-350294	GO:0005737	C:cytoplasm	0.7
Niben101Scf00920_636456-645192	GO:0005634	C:nucleus	1
Niben101Scf00944_756107-761486	GO:0005737	C:cytoplasm	0.7
Niben101Scf00991_290578-299061	GO:0005737	C:cytoplasm	0.7
Niben101Scf01027_55267-62767	GO:0005634	C:nucleus	1
Niben101Scf01037_186793-194857	GO:0009535	C:chloroplast thylakoid membrane	0.54
Niben101Scf01048_60669-68371	GO:0005634	C:nucleus	1
Niben101Scf01061_1505-4970	GO:0009507	C:chloroplast	0.99
Niben101Scf01062_96839-102858	GO:0005634	C:nucleus	1
Niben101Scf01101_549527-553977	GO:0005634	C:nucleus	1
Niben101Scf01128_13967-17264	GO:0012505	C:endomembrane system	0.84
Niben101Scf01146_652473-670008	GO:0005739	C:mitochondrion	0.79
Niben101Scf01171_339957-344758	GO:0005737	C:cytoplasm	1
Niben101Scf01272_127990-145983	GO:0005886	C:plasma membrane	0.92
Niben101Scf01281_695170-720102	GO:0005634	C:nucleus	1
Niben101Scf01316_53964-61943	GO:0009707	C:chloroplast outer membrane	0.7
Niben101Scf01338_536846-545633	GO:0005634	C:nucleus	1
Niben101Scf01374_131119-135283	GO:0005737	C:cytoplasm	0.7
Niben101Scf01397_85164-87868	GO:0009507	C:chloroplast	0.59
Niben101Scf01451_747791-756859	GO:0005634	C:nucleus	1
Niben101Scf01486_525204-532862	GO:0005634	C:nucleus	1
Niben101Scf01498_180893-233571	GO:0009507	C:chloroplast	1
Niben101Scf01511_285066-288258	GO:0005634	C:nucleus	1
Niben101Scf01521_798236-804926	GO:0005634	C:nucleus	1
Niben101Scf01529_449380-457157	GO:0009507	C:chloroplast	0.63
Niben101Scf01556_177307-190341	GO:0005737	C:cytoplasm	0.7
Niben101Scf01660_54304-57716	GO:0005886	C:plasma membrane	0.76
Niben101Scf01684_191344-195455	GO:0005634	C:nucleus	1
Niben101Scf01695_3406-11387	GO:0009507	C:chloroplast	0.84
Niben101Scf01734_163492-181752	GO:0005634	C:nucleus	1
Niben101Scf01738_469015-473532	GO:0005737	C:cytoplasm	0.7
Niben101Scf01739_941595-951096	GO:0009507	C:chloroplast	1
Niben101Scf01749_258043-288608	GO:0005886	C:plasma membrane	0.94
Niben101Scf01789_205180-213363	GO:0005634	C:nucleus	1
Niben101Scf01808_84115-86635	GO:0005634	C:nucleus	1
Niben101Scf01881_124942-194781	GO:0005739	C:mitochondrion	0.9
Niben101Scf01983_406279-412947	GO:0005634	C:nucleus	1
Niben101Scf02090_463751-479635	GO:0009507	C:chloroplast	0.74
Niben101Scf02104_5542-8664	GO:0031090	C:organelle membrane	0.81
Niben101Scf02114_257632-274132	GO:0005634	C:nucleus	1
Niben101Scf02164_542781-548870	GO:0005634	C:nucleus	1
Niben101Scf02172_207085-212336	GO:0005634	C:nucleus	1
Niben101Scf02182_1636537-1645937	GO:0005886	C:plasma membrane	0.6
Niben101Scf02242_321735-336271	GO:0005634	C:nucleus	1
Niben101Scf02280_408811-415208	GO:0005634	C:nucleus	1
Niben101Scf02325_162475-165235	GO:0005737	C:cytoplasm	0.7
Niben101Scf02340_1033478-1045555	GO:0005634	C:nucleus	1
Niben101Scf02340_834977-837939	GO:0031090	C:organelle membrane	0.85
Niben101Scf02420_668888-676566	GO:0005634	C:nucleus	1
Niben101Scf02465_118965-126708	GO:0005634	C:nucleus	1
Niben101Scf02480_48882-54522	GO:0005634	C:nucleus	1
Niben101Scf02530_15610-19176	GO:0005634	C:nucleus	1
Niben101Scf02608_304150-311424	GO:0005634	C:nucleus	1
Niben101Scf02626_70943-77378	GO:0005634	C:nucleus	1
Niben101Scf02669_551013-570546	GO:0005634	C:nucleus	1
Niben101Scf02732_153027-164011	GO:0005634	C:nucleus	1
Niben101Scf02772_544361-564052	GO:0005737	C:cytoplasm	1
Niben101Scf02804_31923-39899	GO:0009707	C:chloroplast outer membrane	0.71
Niben101Scf02807_313261-316700	GO:0005886	C:plasma membrane	0.86
Niben101Scf02835_7335-11580	GO:0009707	C:chloroplast outer membrane	0.59
Niben101Scf02864_691839-699319	GO:0005634	C:nucleus	1
Niben101Scf03114_735174-742448	GO:0005634	C:nucleus	1
Niben101Scf03167_166746-190442	GO:0009507	C:chloroplast	0.73
Niben101Scf03169_9079-23359	GO:0005634	C:nucleus	1
Niben101Scf03203_723010-726540	GO:0009507	C:chloroplast	0.57
Niben101Scf03213_242773-247352	GO:0005634	C:nucleus	1
Niben101Scf03222_522700-545490	GO:0005634	C:nucleus	1
Niben101Scf03223_161613-201867	GO:0005634	C:nucleus	1
Niben101Scf03340_239092-256987	GO:0005737	C:cytoplasm	0.7
Niben101Scf03449_239911-255444	GO:0012505	C:endomembrane system	0.78
Niben101Scf03455_553628-561795	GO:0005634	C:nucleus	1
Niben101Scf03550_76688-81988	GO:0005737	C:cytoplasm	0.7
Niben101Scf03565_558165-566292	GO:0009507	C:chloroplast	1
Niben101Scf03565_650526-677571	GO:0005615	C:extracellular space	0.76
Niben101Scf03713_70734-73851	GO:0009507	C:chloroplast	1
Niben101Scf03732_627223-632950	GO:0005634	C:nucleus	1
Niben101Scf03733_99603-107605	GO:0009507	C:chloroplast	0.86
Niben101Scf03856_400203-407899	GO:0012505	C:endomembrane system	1
Niben101Scf03903_223190-227517	GO:0031090	C:organelle membrane	0.77
Niben101Scf03905_143316-150067	GO:0031090	C:organelle membrane	0.86
Niben101Scf03918_118036-121986	GO:0005634	C:nucleus	1
Niben101Scf04122_68395-73303	GO:0005634	C:nucleus	1
Niben101Scf04170_268079-279190	GO:0012505	C:endomembrane system	0.92
Niben101Scf04174_168197-171856	GO:0005737	C:cytoplasm	0.7
Niben101Scf04174_178921-186313	GO:0005737	C:cytoplasm	0.7
Niben101Scf04184_65735-75782	GO:0009507	C:chloroplast	0.7
Niben101Scf04395_92840-103956	GO:0005634	C:nucleus	1
Niben101Scf04562_91798-98606	GO:0005737	C:cytoplasm	0.7
Niben101Scf04731_343089-346913	GO:0005634	C:nucleus	1
Niben101Scf04737_40189-46021	GO:0005739	C:mitochondrion	0.81
Niben101Scf04820_131478-136108	GO:0031090	C:organelle membrane	0.87
Niben101Scf04825_258737-268577	GO:0012505	C:endomembrane system	0.91
Niben101Scf04926_83526-110129	GO:0005634	C:nucleus	1
Niben101Scf04994_50420-71429	GO:0005634	C:nucleus	1
Niben101Scf05222_299490-304336	GO:0005634	C:nucleus	1
Niben101Scf05226_773924-791379	GO:0005886	C:plasma membrane	0.86
Niben101Scf05385_378292-384792	GO:0005886	C:plasma membrane	0.93
Niben101Scf05402_184671-195661	GO:0005634	C:nucleus	1
Niben101Scf05415_61553-65549	GO:0005886	C:plasma membrane	0.76
Niben101Scf05437_115446-121165	GO:0005634	C:nucleus	1
Niben101Scf05442_364301-372955	GO:0005886	C:plasma membrane	0.85
Niben101Scf05449_57106-60513	GO:0009507	C:chloroplast	1
Niben101Scf05519_90434-96486	GO:0005634	C:nucleus	1
Niben101Scf05552_220670-236999	GO:0005737	C:cytoplasm	0.63
Niben101Scf05588_1274883-1278747	GO:0005739	C:mitochondrion	0.69
Niben101Scf05610_156748-164516	GO:0005634	C:nucleus	1
Niben101Scf05848_394523-406573	GO:0005737	C:cytoplasm	0.7
Niben101Scf05912_265448-270813	GO:0009507	C:chloroplast	0.99
Niben101Scf05948_716401-722921	GO:0012505	C:endomembrane system	0.88
Niben101Scf05956_108163-116145	GO:0005634	C:nucleus	1
Niben101Scf06078_238635-244336	GO:0005634	C:nucleus	1
Niben101Scf06091_575750-595739	GO:0005737	C:cytoplasm	0.7
Niben101Scf06200_206564-215751	GO:0005634	C:nucleus	1
Niben101Scf06218_58774-65507	GO:0005634	C:nucleus	1
Niben101Scf06222_119205-127471	GO:0005634	C:nucleus	1
Niben101Scf06249_291838-295165	GO:0009543	C:chloroplast thylakoid lumen	0.74
Niben101Scf06275_20354-25113	GO:0005634	C:nucleus	1
Niben101Scf06467_381991-394365	GO:0031966	C:mitochondrial membrane	0.64
Niben101Scf06506_64447-74713	GO:0005737	C:cytoplasm	0.89
Niben101Scf06754_33066-38092	GO:0005634	C:nucleus	1
Niben101Scf06761_47474-54902	GO:0005634	C:nucleus	1
Niben101Scf06958_249163-253926	GO:0005737	C:cytoplasm	0.7
Niben101Scf07089_281238-293930	GO:0012505	C:endomembrane system	0.97
Niben101Scf07109_92989-108041	GO:0005737	C:cytoplasm	0.7
Niben101Scf07253_1-2885	GO:0005634	C:nucleus	1
Niben101Scf07288_595826-607495	GO:0005634	C:nucleus	1
Niben101Scf07365_108829-114075	GO:0005739	C:mitochondrion	0.87
Niben101Scf07372_14513-22448	GO:0012505	C:endomembrane system	0.78
Niben101Scf07459_126085-132534	GO:0005634	C:nucleus	1
Niben101Scf07614_392905-397371	GO:0005634	C:nucleus	1
Niben101Scf07974_385018-399462	GO:0005634	C:nucleus	1
Niben101Scf08050_13743-18185	GO:0005634	C:nucleus	1
Niben101Scf08089_79151-98975	GO:0009507	C:chloroplast	0.65
Niben101Scf08206_212655-217791	GO:0005634	C:nucleus	1
Niben101Scf08390_351606-355409	GO:0005737	C:cytoplasm	0.7
Niben101Scf08407_135319-146379	GO:0005886	C:plasma membrane	0.92
Niben101Scf08446_160242-172202	GO:0005634	C:nucleus	1
Niben101Scf08573_150363-161592	GO:0012505	C:endomembrane system	0.91
Niben101Scf08621_509952-520228	GO:0009535	C:chloroplast thylakoid membrane	0.85
Niben101Scf08653_59985-73665	GO:0005737	C:cytoplasm	0.7
Niben101Scf08806_304421-340009	GO:0009507	C:chloroplast	1
Niben101Scf09075_425358-429072	GO:0012505	C:endomembrane system	0.77
Niben101Scf09078_158975-166494	GO:0005634	C:nucleus	1
Niben101Scf09089_118371-123120	GO:0005634	C:nucleus	1
Niben101Scf09387_331318-338348	GO:0009507	C:chloroplast	0.5
Niben101Scf09475_41642-69172	GO:0005634	C:nucleus	1
Niben101Scf09554_134349-138394	GO:0005634	C:nucleus	1
Niben101Scf09554_54814-58253	GO:0012505	C:endomembrane system	0.78
Niben101Scf09703_41484-50883	GO:0005737	C:cytoplasm	0.7
Niben101Scf09828_43459-48436	GO:0005634	C:nucleus	1
Niben101Scf09846_128279-136878	GO:0031090	C:organelle membrane	0.89
Niben101Scf09846_162665-166243	GO:0012505	C:endomembrane system	0.89
Niben101Scf10050_106372-116332	GO:0012505	C:endomembrane system	0.9
Niben101Scf10058_42832-58966	GO:0005737	C:cytoplasm	0.7
Niben101Scf10305_145510-150006	GO:0009535	C:chloroplast thylakoid membrane	0.77
Niben101Scf10450_8060-13672	GO:0031090	C:organelle membrane	0.96
Niben101Scf10465_26403-41423	GO:0005634	C:nucleus	1
Niben101Scf10889_219402-225129	GO:0005886	C:plasma membrane	0.9
Niben101Scf10970_104970-109761	GO:0005634	C:nucleus	1
Niben101Scf11161_127311-193816	GO:0005886	C:plasma membrane	0.72
Niben101Scf11361_159346-162611	GO:0005634	C:nucleus	1
Niben101Scf11860_47359-53315	GO:0005737	C:cytoplasm	0.75
Niben101Scf12148_18213-38900	GO:0031090	C:organelle membrane	0.92
Niben101Scf12165_24403-29056	GO:0009707	C:chloroplast outer membrane	0.81
Niben101Scf13057_13493-17895	GO:0005634	C:nucleus	1
Niben101Scf13379_39804-43714	GO:0005634	C:nucleus	1
Niben101Scf13523_31217-36088	GO:0005634	C:nucleus	1
Niben101Scf14136_130095-138083	GO:0005634	C:nucleus	1
Niben101Scf14323_95290-110210	GO:0005886	C:plasma membrane	0.72
Niben101Scf14591_15174-32777	GO:0005615	C:extracellular space	0.54
Niben101Scf14679_64392-67219	GO:0005737	C:cytoplasm	0.59
Niben101Scf14741_27660-36114	GO:0005634	C:nucleus	1
Niben101Scf14778_31038-35121	GO:0005634	C:nucleus	1
Niben101Scf15007_45229-48590	GO:0005737	C:cytoplasm	0.7
Niben101Scf15067_517812-523767	GO:0012505	C:endomembrane system	0.59
Niben101Scf15360_45141-54318	GO:0005634	C:nucleus	1
Niben101Scf16416_337942-346326	GO:0005634	C:nucleus	1
Niben101Scf16937_83330-89520	GO:0005634	C:nucleus	1
Niben101Scf17164_114964-133927	GO:0009507	C:chloroplast	0.99
Niben101Scf17514_159229-168874	GO:0005634	C:nucleus	1
Niben101Scf18643_14425-23343	GO:0005634	C:nucleus	1
Niben101Scf18771_20877-23473	GO:0005737	C:cytoplasm	0.7
Niben101Scf19623_59284-65452	GO:0005634	C:nucleus	1
Niben101Scf20077_124130-134752	GO:0005634	C:nucleus	1
Niben101Scf21817_88008-93192	GO:0005634	C:nucleus	1
Niben101Scf21965_15600-22792	GO:0005634	C:nucleus	1
Niben101Scf24238_20609-29754	GO:0005737	C:cytoplasm	0.7
Niben101Scf25794_15292-39244	GO:0009507	C:chloroplast	0.73
Niben101Scf34386_23630-30767	GO:0005634	C:nucleus	1
Niben101Scf37733_1991-5195	GO:0005737	C:cytoplasm	0.7
Nbv0.3scaffold12765_16613-20859	GO:0005634	C:nucleus	1
Nbv0.3scaffold13511_12742-18388	GO:0005634	C:nucleus	1
Nbv0.3scaffold16195_3171-8566	GO:0005634	C:nucleus	1
Nbv0.3scaffold16679_8144-31203	GO:0005634	C:nucleus	1
Nbv0.3scaffold17679_17722-31369	GO:0005634	C:nucleus	1
Nbv0.3scaffold18418_4397-11293	GO:0005634	C:nucleus	1
Nbv0.3scaffold1930_48989-61059	GO:0009535	C:chloroplast thylakoid membrane	0.86
Nbv0.3scaffold19782_12070-25749	GO:0005634	C:nucleus	1
Nbv0.3scaffold21850_14619-31792	GO:0012505	C:endomembrane system	0.71
Nbv0.3scaffold24709_1-8817	GO:0005634	C:nucleus	1
Nbv0.3scaffold257_99708-104321	GO:0009507	C:chloroplast	0.7
Nbv0.3scaffold34419_4429-14586	GO:0005634	C:nucleus	1
Nbv0.3scaffold34912_257-9232	GO:0005634	C:nucleus	1
Nbv0.3scaffold41601_4102-15736	GO:0005634	C:nucleus	1
Nbv0.3scaffold485_75377-80175	GO:0005737	C:cytoplasm	1
Nbv0.3scaffold5152_34457-52233	GO:0005634	C:nucleus	1
Nbv0.3scaffold5813_57460-63220	GO:0005634	C:nucleus	1
Nbv0.3scaffold59027_1362-10949	GO:0031090	C:organelle membrane	0.82
Nbv0.3scaffold99281_145-4131	GO:0005886	C:plasma membrane	0.88
Nbv0.5scaffold112_156372-170369	GO:0012505	C:endomembrane system	0.89
Nbv0.5scaffold1190_155718-163970	GO:0012505	C:endomembrane system	0.83
Nbv0.5scaffold1288_399483-421191	GO:0005634	C:nucleus	1
Nbv0.5scaffold1585_150194-168884	GO:0005634	C:nucleus	1
Nbv0.5scaffold1674_184999-216053	GO:0005634	C:nucleus	1
Nbv0.5scaffold1883_212890-223958	GO:0005634	C:nucleus	1
Nbv0.5scaffold2044_323973-354333	GO:0005634	C:nucleus	1
Nbv0.5scaffold2815_109016-113979	GO:0009507	C:chloroplast	1
Nbv0.5scaffold304_141456-152875	GO:0005634	C:nucleus	1
Nbv0.5scaffold3699_53635-61149	GO:0005737	C:cytoplasm	0.7
Nbv0.5scaffold3765_163838-169888	GO:0005634	C:nucleus	1
Nbv0.5scaffold387_526991-542949	GO:0005634	C:nucleus	1
Nbv0.5scaffold4046_87868-115254	GO:0005634	C:nucleus	1
Nbv0.5scaffold4068_85489-89774	GO:0005634	C:nucleus	1
Nbv0.5scaffold4427_261197-261711	GO:0009507	C:chloroplast	1
Nbv0.5scaffold5066_76398-82843	GO:0005634	C:nucleus	1
Nbv0.5scaffold5891_38603-56538	GO:0005634	C:nucleus	1
Nbv0.5scaffold6052_45627-67423	GO:0005634	C:nucleus	1
Nbv0.5scaffold6085_33744-45807	GO:0005634	C:nucleus	1
Nbv0.5scaffold6154_102417-113089	GO:0005634	C:nucleus	1
Nbv0.5scaffold6761_68945-76839	GO:0005634	C:nucleus	1
Nbv0.5scaffold71_335843-338973	GO:0009535	C:chloroplast thylakoid membrane	0.71
Nbv0.5scaffold794_538067-544598	GO:0005634	C:nucleus	1
Nbv0.5scaffold898_191509-241459	GO:0005737	C:cytoplasm	0.7
Nbv0.5scaffold8_653715-686483	GO:0012505	C:endomembrane system	0.98
Nbv0.5scaffold9390_7631-16882	GO:0009535	C:chloroplast thylakoid membrane	0.73
Niben044Scf00000719Ctg000_8788-15084	GO:0005634	C:nucleus	1
Niben044Scf00000729Ctg007_6777-9781	GO:0005737	C:cytoplasm	0.7
Niben044Scf00000743Ctg011_6202-12536	GO:0031090	C:organelle membrane	0.65
Niben044Scf00001581Ctg008_2989-7205	GO:0005634	C:nucleus	1
Niben044Scf00001741Ctg001_9-2373	GO:0005634	C:nucleus	1
Niben044Scf00001741Ctg002_1-10437	GO:0005634	C:nucleus	1
Niben044Scf00004679Ctg015_4026-10773	GO:0005737	C:cytoplasm	0.7
Niben044Scf00008609Ctg005_6805-17119	GO:0005634	C:nucleus	1
Niben044Scf00008825Ctg016_13161-17604	GO:0005634	C:nucleus	1
Niben044Scf00008984Ctg003_1168-9690	GO:0005634	C:nucleus	1
Niben044Scf00012555Ctg002_14138-18778	GO:0005634	C:nucleus	1
Niben044Scf00013515Ctg003_187-4243	GO:0005634	C:nucleus	1
Niben044Scf00014373Ctg002_10717-15074	GO:0005634	C:nucleus	1
Niben044Scf00015230Ctg008_1519-9747	GO:0005634	C:nucleus	1
Niben044Scf00016409Ctg011_3353-6943	GO:0009507	C:chloroplast	1
Niben044Scf00017106Ctg007_1-7136	GO:0005737	C:cytoplasm	0.7
Niben044Scf00017275Ctg017_12117-17714	GO:0031090	C:organelle membrane	0.97
Niben044Scf00017813Ctg007_3200-8625	GO:0005634	C:nucleus	1
Niben044Scf00023393Ctg006_1-5930	GO:0005737	C:cytoplasm	1
Niben044Scf00026762Ctg002_5580-12091	GO:0005634	C:nucleus	1
Niben044Scf00028890Ctg000_1-4662	GO:0005737	C:cytoplasm	0.7
Niben044Scf00037541Ctg000_2863-8647	GO:0005634	C:nucleus	1
Niben044Scf00038372Ctg000_2284-6800	GO:0005634	C:nucleus	1
Niben044Scf00049083Ctg000_1033-5597	GO:0005634	C:nucleus	1
Niben044Scf00054590Ctg000_2729-11135	GO:0012505	C:endomembrane system	0.77
Niben101Ctg15209_307-3668	GO:0005634	C:nucleus	1
Niben101Scf00023_230864-239101	GO:0005634	C:nucleus	1
Niben101Scf00023_656443-663136	GO:0012505	C:endomembrane system	0.77
Niben101Scf00130_797395-813147	GO:0005634	C:nucleus	1
Niben101Scf00150_309714-313705	GO:0005737	C:cytoplasm	0.7
Niben101Scf00152_1802084-1805380	GO:0005634	C:nucleus	1
Niben101Scf00157_426540-433378	GO:0009535	C:chloroplast thylakoid membrane	0.69
Niben101Scf00200_95824-111297	GO:0005634	C:nucleus	1
Niben101Scf00211_32679-35194	GO:0005615	C:extracellular space	0.81
Niben101Scf00257_75134-79592	GO:0005634	C:nucleus	1
Niben101Scf00260_102561-106138	GO:0005634	C:nucleus	1
Niben101Scf00317_241686-257580	GO:0005634	C:nucleus	1
Niben101Scf00324_58459-61589	GO:0009507	C:chloroplast	0.85
Niben101Scf00328_830791-836871	GO:0005737	C:cytoplasm	0.62
Niben101Scf00369_2510843-2523100	GO:0005615	C:extracellular space	0.71
Niben101Scf00436_370088-375421	GO:0005634	C:nucleus	1
Niben101Scf00507_7633-28706	GO:0012505	C:endomembrane system	0.96
Niben101Scf00519_69004-80137	GO:0005739	C:mitochondrion	0.91
Niben101Scf00597_832457-841002	GO:0005634	C:nucleus	1
Niben101Scf00683_264493-267776	GO:0005634	C:nucleus	1
Niben101Scf00742_246332-261789	GO:0005634	C:nucleus	1
Niben101Scf00793_688709-708024	GO:0005886	C:plasma membrane	0.96
Niben101Scf00841_52525-58037	GO:0005634	C:nucleus	1
Niben101Scf00862_160538-187759	GO:0005737	C:cytoplasm	0.7
Niben101Scf00870_332531-339972	GO:0031090	C:organelle membrane	0.99
Niben101Scf00986_232882-246068	GO:0009543	C:chloroplast thylakoid lumen	0.81
Niben101Scf01037_943410-958877	GO:0009543	C:chloroplast thylakoid lumen	0.65
Niben101Scf01052_603324-609795	GO:0005737	C:cytoplasm	0.7
Niben101Scf01123_108718-111155	GO:0005634	C:nucleus	1
Niben101Scf01150_576591-581471	GO:0005634	C:nucleus	1
Niben101Scf01156_134193-137628	GO:0005737	C:cytoplasm	0.7
Niben101Scf01166_901503-915719	GO:0005634	C:nucleus	1
Niben101Scf01181_61995-66118	GO:0005634	C:nucleus	1
Niben101Scf01239_396290-399789	GO:0005634	C:nucleus	1
Niben101Scf01239_407372-414514	GO:0009507	C:chloroplast	1
Niben101Scf01281_1052864-1076536	GO:0005634	C:nucleus	1
Niben101Scf01305_158762-172103	GO:0005634	C:nucleus	1
Niben101Scf01374_1289018-1295676	GO:0005737	C:cytoplasm	0.7
Niben101Scf01402_269730-272635	GO:0005634	C:nucleus	1
Niben101Scf01450_129010-133883	GO:0005737	C:cytoplasm	0.7
Niben101Scf01577_176683-185556	GO:0005739	C:mitochondrion	0.89
Niben101Scf01671_189578-196804	GO:0031966	C:mitochondrial membrane	0.57
Niben101Scf01706_60016-68382	GO:0005634	C:nucleus	1
Niben101Scf01717_59944-75392	GO:0012505	C:endomembrane system	0.87
Niben101Scf01724_142563-147281	GO:0005634	C:nucleus	1
Niben101Scf01752_621151-628791	GO:0005634	C:nucleus	1
Niben101Scf01789_231873-242068	GO:0009507	C:chloroplast	0.64
Niben101Scf01822_1302499-1323646	GO:0009535	C:chloroplast thylakoid membrane	0.78
Niben101Scf01917_316808-338754	GO:0005886	C:plasma membrane	0.8
Niben101Scf01948_70479-75550	GO:0009507	C:chloroplast	1
Niben101Scf01983_662226-676009	GO:0005634	C:nucleus	1
Niben101Scf02151_28467-47984	GO:0005886	C:plasma membrane	0.79
Niben101Scf02182_1379826-1388464	GO:0005634	C:nucleus	1
Niben101Scf02237_161239-179087	GO:0005737	C:cytoplasm	0.79
Niben101Scf02242_134826-143866	GO:0005634	C:nucleus	1
Niben101Scf02293_341710-347826	GO:0005634	C:nucleus	1
Niben101Scf02353_488413-501576	GO:0005737	C:cytoplasm	0.7
Niben101Scf02359_155244-163594	GO:0005634	C:nucleus	1
Niben101Scf02366_668334-677305	GO:0012505	C:endomembrane system	0.91
Niben101Scf02401_275974-284327	GO:0005634	C:nucleus	1
Niben101Scf02420_854083-857241	GO:0005737	C:cytoplasm	0.7
Niben101Scf02426_330018-375439	GO:0005634	C:nucleus	1
Niben101Scf02438_219830-243884	GO:0031090	C:organelle membrane	0.82
Niben101Scf02438_250926-261695	GO:0031090	C:organelle membrane	0.97
Niben101Scf02537_385602-391369	GO:0009535	C:chloroplast thylakoid membrane	0.74
Niben101Scf02583_189731-194469	GO:0009707	C:chloroplast outer membrane	0.8
Niben101Scf02602_55345-62498	GO:0009507	C:chloroplast	0.62
Niben101Scf02637_227131-230776	GO:0005634	C:nucleus	1
Niben101Scf02639_452099-459510	GO:0005634	C:nucleus	1
Niben101Scf02700_228612-231244	GO:0005634	C:nucleus	1
Niben101Scf02720_424806-429194	GO:0005634	C:nucleus	1
Niben101Scf02725_596420-599987	GO:0005634	C:nucleus	1
Niben101Scf02786_320359-333391	GO:0005634	C:nucleus	1
Niben101Scf02819_276930-289276	GO:0005615	C:extracellular space	0.8
Niben101Scf02821_430439-437122	GO:0009507	C:chloroplast	0.7
Niben101Scf02829_616159-640412	GO:0005739	C:mitochondrion	0.81
Niben101Scf02839_117666-135037	GO:0005634	C:nucleus	1
Niben101Scf02853_259435-265235	GO:0009707	C:chloroplast outer membrane	0.74
Niben101Scf02881_37418-42023	GO:0005634	C:nucleus	1
Niben101Scf02908_656328-669781	GO:0005634	C:nucleus	1
Niben101Scf02914_362173-366864	GO:0005737	C:cytoplasm	1
Niben101Scf02922_23780-28110	GO:0005634	C:nucleus	1
Niben101Scf03080_309563-327022	GO:0005634	C:nucleus	1
Niben101Scf03094_536337-540859	GO:0005634	C:nucleus	1
Niben101Scf03100_168240-179697	GO:0009507	C:chloroplast	0.73
Niben101Scf03106_161646-175427	GO:0005739	C:mitochondrion	0.76
Niben101Scf03241_26220-29983	GO:0005737	C:cytoplasm	0.7
Niben101Scf03254_1221284-1228071	GO:0005634	C:nucleus	1
Niben101Scf03255_31841-38916	GO:0005634	C:nucleus	1
Niben101Scf03371_68665-74490	GO:0031090	C:organelle membrane	1
Niben101Scf03374_887050-927323	GO:0005634	C:nucleus	1
Niben101Scf03579_209741-227458	GO:0005739	C:mitochondrion	0.7
Niben101Scf03679_369444-373914	GO:0005739	C:mitochondrion	0.84
Niben101Scf03720_108168-113093	GO:0005737	C:cytoplasm	0.7
Niben101Scf03790_105601-118753	GO:0005634	C:nucleus	1
Niben101Scf03819_147537-150976	GO:0005737	C:cytoplasm	1
Niben101Scf03905_133143-143315	GO:0005634	C:nucleus	1
Niben101Scf04021_490443-498895	GO:0009507	C:chloroplast	1
Niben101Scf04052_179990-182835	GO:0005634	C:nucleus	1
Niben101Scf04117_1010806-1019592	GO:0005634	C:nucleus	1
Niben101Scf04232_43501-53798	GO:0005634	C:nucleus	1
Niben101Scf04292_1180122-1186435	GO:0009507	C:chloroplast	0.7
Niben101Scf04375_780202-802345	GO:0009535	C:chloroplast thylakoid membrane	0.83
Niben101Scf04424_617590-625425	GO:0005634	C:nucleus	1
Niben101Scf04444_155213-160550	GO:0005634	C:nucleus	1
Niben101Scf04598_22521-27918	GO:0031966	C:mitochondrial membrane	0.5
Niben101Scf04675_976810-988002	GO:0005634	C:nucleus	1
Niben101Scf04706_203858-239300	GO:0005634	C:nucleus	1
Niben101Scf04778_28446-37364	GO:0005634	C:nucleus	1
Niben101Scf04905_382304-386761	GO:0005737	C:cytoplasm	0.7
Niben101Scf04967_180422-183669	GO:0009707	C:chloroplast outer membrane	0.75
Niben101Scf04988_7295-24098	GO:0005886	C:plasma membrane	0.77
Niben101Scf05005_533412-539130	GO:0005737	C:cytoplasm	0.62
Niben101Scf05017_414738-417347	GO:0009507	C:chloroplast	1
Niben101Scf05135_38888-46281	GO:0005634	C:nucleus	1
Niben101Scf05159_305838-321756	GO:0005634	C:nucleus	1
Niben101Scf05206_541944-549898	GO:0005615	C:extracellular space	0.7
Niben101Scf05374_347349-388692	GO:0005634	C:nucleus	1
Niben101Scf05411_223784-233209	GO:0005634	C:nucleus	1
Niben101Scf05412_293096-304118	GO:0005634	C:nucleus	1
Niben101Scf05414_24592-29096	GO:0005737	C:cytoplasm	0.7
Niben101Scf05731_93-9891	GO:0005634	C:nucleus	1
Niben101Scf05767_176293-179606	GO:0005737	C:cytoplasm	0.64
Niben101Scf05795_234343-244455	GO:0031966	C:mitochondrial membrane	0.77
Niben101Scf05845_279187-302050	GO:0005634	C:nucleus	1
Niben101Scf05912_232973-248531	GO:0009507	C:chloroplast	0.71
Niben101Scf05998_59659-68576	GO:0005634	C:nucleus	1
Niben101Scf06117_90092-94646	GO:0009707	C:chloroplast outer membrane	0.61
Niben101Scf06190_163120-177540	GO:0005886	C:plasma membrane	0.86
Niben101Scf06291_397850-419222	GO:0005634	C:nucleus	1
Niben101Scf06356_49439-91503	GO:0012505	C:endomembrane system	0.87
Niben101Scf06361_153902-160095	GO:0005634	C:nucleus	1
Niben101Scf06467_350466-382203	GO:0005634	C:nucleus	1
Niben101Scf06650_370530-373135	GO:0005634	C:nucleus	1
Niben101Scf06726_101694-109688	GO:0005634	C:nucleus	1
Niben101Scf06761_110604-114605	GO:0009507	C:chloroplast	0.75
Niben101Scf06769_105835-114823	GO:0005634	C:nucleus	1
Niben101Scf06809_101982-105816	GO:0005634	C:nucleus	1
Niben101Scf06949_331835-344168	GO:0005634	C:nucleus	1
Niben101Scf07036_280526-285546	GO:0009535	C:chloroplast thylakoid membrane	0.74
Niben101Scf07109_353756-379041	GO:0012505	C:endomembrane system	0.86
Niben101Scf07203_431529-443818	GO:0005634	C:nucleus	1
Niben101Scf07287_152925-156006	GO:0005634	C:nucleus	1
Niben101Scf07364_154134-160625	GO:0005634	C:nucleus	1
Niben101Scf07383_345182-352111	GO:0005634	C:nucleus	1
Niben101Scf07391_538125-543297	GO:0012505	C:endomembrane system	0.81
Niben101Scf07402_612515-618284	GO:0005634	C:nucleus	1
Niben101Scf07517_147476-156738	GO:0005634	C:nucleus	1
Niben101Scf07533_394922-402590	GO:0005615	C:extracellular space	1
Niben101Scf07579_418002-441084	GO:0009507	C:chloroplast	1
Niben101Scf07629_54829-98940	GO:0012505	C:endomembrane system	0.98
Niben101Scf07736_390048-400113	GO:0009507	C:chloroplast	1
Niben101Scf07751_148626-157332	GO:0005634	C:nucleus	1
Niben101Scf07778_22369-127432	GO:0005886	C:plasma membrane	0.96
Niben101Scf07854_89355-94912	GO:0005634	C:nucleus	1
Niben101Scf08026_239453-245433	GO:0005634	C:nucleus	1
Niben101Scf08088_294786-306666	GO:0009535	C:chloroplast thylakoid membrane	0.76
Niben101Scf08130_55610-58368	GO:0005737	C:cytoplasm	0.7
Niben101Scf08134_168580-175837	GO:0005886	C:plasma membrane	0.86
Niben101Scf08160_575334-580805	GO:0012505	C:endomembrane system	0.86
Niben101Scf08179_59359-63209	GO:0005634	C:nucleus	1
Niben101Scf08196_164694-167429	GO:0005737	C:cytoplasm	0.7
Niben101Scf08334_13263-25674	GO:0005886	C:plasma membrane	0.68
Niben101Scf08390_58275-67637	GO:0005634	C:nucleus	1
Niben101Scf08672_395665-397353	GO:0031090	C:organelle membrane	0.84
Niben101Scf08772_38131-66400	GO:0009507	C:chloroplast	0.74
Niben101Scf08773_66401-71803	GO:0005634	C:nucleus	1
Niben101Scf09107_135058-144558	GO:0005739	C:mitochondrion	0.95
Niben101Scf09284_50339-62842	GO:0005634	C:nucleus	1
Niben101Scf09401_21343-25756	GO:0031090	C:organelle membrane	0.88
Niben101Scf09472_299724-306731	GO:0005634	C:nucleus	1
Niben101Scf09716_153181-163942	GO:0012505	C:endomembrane system	0.99
Niben101Scf09774_481930-495842	GO:0005634	C:nucleus	1
Niben101Scf09792_231502-240670	GO:0005634	C:nucleus	1
Niben101Scf09832_1525-11131	GO:0005634	C:nucleus	1
Niben101Scf10065_4524-15821	GO:0005634	C:nucleus	1
Niben101Scf10067_214210-224335	GO:0005886	C:plasma membrane	0.86
Niben101Scf10384_319701-335243	GO:0005737	C:cytoplasm	0.69
Niben101Scf10438_147793-155174	GO:0005634	C:nucleus	1
Niben101Scf10713_29069-38507	GO:0005634	C:nucleus	1
Niben101Scf10810_97006-107202	GO:0005737	C:cytoplasm	0.7
Niben101Scf10910_29833-37399	GO:0031966	C:mitochondrial membrane	0.77
Niben101Scf11469_21838-26491	GO:0012505	C:endomembrane system	0.98
Niben101Scf11649_2771-16606	GO:0005634	C:nucleus	1
Niben101Scf11806_42157-79839	GO:0005634	C:nucleus	1
Niben101Scf11953_16237-36449	GO:0005634	C:nucleus	1
Niben101Scf12372_99803-105228	GO:0005634	C:nucleus	1
Niben101Scf12382_76536-80793	GO:0005634	C:nucleus	1
Niben101Scf12653_215769-228147	GO:0005737	C:cytoplasm	0.7
Niben101Scf12789_124018-125932	GO:0005615	C:extracellular space	1
Niben101Scf13741_408530-412611	GO:0005634	C:nucleus	1
Niben101Scf13962_172889-176325	GO:0009507	C:chloroplast	0.72
Niben101Scf14144_208476-215849	GO:0005634	C:nucleus	1
Niben101Scf14636_339014-343739	GO:0009507	C:chloroplast	0.7
Niben101Scf15760_5495-8656	GO:0031090	C:organelle membrane	0.78
Niben101Scf15836_298286-317510	GO:0005737	C:cytoplasm	0.7
Niben101Scf16022_520068-527642	GO:0005634	C:nucleus	1
Niben101Scf16733_131194-137815	GO:0005634	C:nucleus	1
Niben101Scf17652_50650-60927	GO:0005634	C:nucleus	1
Niben101Scf18129_116729-121613	GO:0005634	C:nucleus	1
Niben101Scf19454_2158-5661	GO:0005634	C:nucleus	1
Niben101Scf21202_30414-32887	GO:0009543	C:chloroplast thylakoid lumen	0.86
Niben101Scf21813_57441-73523	GO:0005739	C:mitochondrion	0.72
Niben101Scf22781_11278-21456	GO:0005634	C:nucleus	1
Niben101Scf23098_2197-6158	GO:0005634	C:nucleus	1
Niben101Scf27139_6515-18602	GO:0005634	C:nucleus	1
Niben101Scf29144_71016-73870	GO:0005615	C:extracellular space	1

## Sheet: Pie chart
Set 2. Pie chart of different locations of UBR7 interactors
GOterms	Num
nucleus	308
cytoplasm	69
chloroplast	49
plasma membrane	27
others	124
