# Supplementary material for: A phosphorylation-driven ubiquitination switch fine-tunes Alfin-like 7–induced ROS signaling in plant immunity
Source: Sci Adv. 2025 Jun 13;11(24):eadw7554. doi: 10.1126/sciadv.adw7554 (PMC12164958; doi:10.1126/sciadv.adw7554)
Supplement: Supplementary file 2 — Data S1 to S9 [file sciadv.adw7554_data_s1_to_s9.zip › adw7554_data_s9.xlsx]

## Sheet: Sheet1
Data S9. List of KEGG analysis of UBR7-proximal proteins
Term_ID	Protein familys	Term_description	p-value	Enrichment_score	ListHits
UBR7 protein	genetic information processing	Ubiquitin system	0.00221741	1.67327	304
Ribosomal protein S5;40S ribosomal protein S5-1	genetic information processing	Translation	0.175771	2.88701	1
Protochlorophyllide reductase A, chloroplastic;Protochlorophyllide reductase, chloroplastic	metabolic pathway	Biosynthesis of secondary metabolites	0.0150437	1.97241	21
Caffeoylshikimate esterase	metabolism	Biosynthesis of secondary metabolites	0.322875	1.36091	3
Dihydroxy-acid dehydratase, chloroplastic;Dihydroxy-acid dehydratase, chloroplastic;Dihydroxy-acid dehydratase	metabolism	Amino acid metabolism	0.0293167	12.2371	7
Histone H3.3;Histone H3.2;Histone H3.2;Histone H3;Histone H3	genetic information processing	Chromosome and associated proteins	0.0677568	1.57618	6
SLF-interacting SKP1-like protein 3	genetic information processing	Ubiquitin mediated proteolysis	0.200734	0.742156	1
Long chain acyl-CoA synthetase 4	metabolism	Lipid metabolism	9.55084e-05	2.2975	1
Putative uncharacterized protein At4g37210	metabolism	metabolism	0.0121182	1.40513	42
Kinase interacting family protein, putative;Kinase interacting family protein, putative	metabolism	Protein kimase	0.00549332	2.39375	4
Glycosyltransferase;Glycosyltransferase	metabolism	Glycan biosynthesis and metabolism	0.0400429	6.51493	3
AUGMIN subunit 1	genetic information processing	Chromosome and associated proteins	0.49224	0.542122	1
DEAD-box ATP-dependent RNA helicase 7;DEAD-box ATP-dependent RNA helicase 7	genetic information processing	Spliceosome	0.141555	2.05322	2
6-phosphofructokinase, pyrophosphate dependent;Pyrophosphate--fructose 6-phosphate 1-phosphotransferase subunit alpha	metabolism	Carbohydrate metabolism	0.00058431	2.09105	18
Methylenetetrahydrofolate reductase	genetic information processing	Chromosome and associated proteins	0.669759	1.03169	207
C-terminal, putative	metabolism	Carbohydrate metabolism	0.0309031	2.27902	2
Phosphoadenosine phosphosulfate reductase	metabolism	Energy metabolism	0.00358276	2.57387	1
Arginine/serine-rich splicing factor SC26 transcript III;Putative arginine/serine-rich splicing factor;Arginine/serine-rich splicing factor SC26 transcript III	genetic information processing	Transcription factors	0.47006	0.90851	9
PRP18;PRP18	genetic information processing	Transcription	0.00066201	0.479309	3
Polyadenylate-binding protein 2	genetic information processing	Translation	0.000234868	1.26309	2
Methylenetetrahydrofolate reductase	metabolism	Energy metabolism	0.669759	1.03169	207
ATP-dependent protease La	genetic information processing	Proteasome	0.00325882	1.52173	51
6-phosphofructokinase, pyrophosphate dependent	metabolism	Carbohydrate metabolism	0.0390459	14.2759	3
Methylenetetrahydrofolate reductase 2	metabolism	Energy metabolism	0.102937	0.965012	75
Protein SPA1-RELATED 3;Protein SPA1-RELATED 3	Organismal Systems	Environmental adaption	0.190138	1.19931	1
Probable carboxylesterase 18		probable carboxylesterase	0.102464	1.17125	11
Putative ATP-dependent RNA helicase DHX36	genetic information processing	RNA degradation	0.109594	0.750119	9
Long chain acyl-CoA synthetase 4	metabolism	Lipid metabolism	9.55084e-05	2.2975	1
Methyltransferase-like protein 1;N6-adenosine-methyltransferase subunit METTL14	genetic information processing	Chromosome and associated proteins	0.0255321	5.85692	1
Transcription initiation factor TFIID subunit 9	genetic information processing	Translation	0.00382697	0.613908	3
Short chain alcohol dehydrogenase, putative	metabolism	Carbohydrate metabolism	4.56329e-05	1.47869	20
Cotton fiber expressed protein	metabolism	Carbohydrate metabolism	0.00725477	0.411312	1
Temperature-induced lipocalin-1;Temperature-induced lipocalin	signaling and cellular process	Exosome	0.0540543	0.880186	26
Heat shock protein 70-interacting protein	genetic information processing	Protein processing in endoplasmic reticulum	0.165357	1.66433	1
Protein decapping 5;Protein LSM14 B	genetic information processing	RNA degradation	0.0256993	0.866127	18
Glutathione S-transferase U21	metabolism	Glutathione metabolism	0.652476	0.966643	43
Bifunctional dihydrofolate reductase-thymidylate synthase	genetic information processing	genetic information processing	0.0320956	1.21476	13
Mediator of RNA polymerase II transcription subunit 16;Mediator of RNA polymerase II transcription subunit 16;BnaA09g20140D protein;BnaA09g20140D protein	genetic information processing	Transcription	0.0251274	1.28966	2
COP9 signalosome complex subunit 6a;COP9 signalosome complex subunit 6a	genetic information processing	Ubiquitin	0.0648129	1.42823	1
Ascorbate peroxidase;Ascorbate peroxidase	metabolism	Carbohydrate metabolism	0.00284912	1.34087	9
Polyadenylate-binding protein 2	genetic information processing	Translation	0.000234868	1.26309	2
Putative uncharacterized protein At2g45260;Putative uncharacterized protein At2g45260	metabolism	metabolism	0.0277778	2.16994	7
Splicing factor 3B subunit 3	genetic information processing	Transcription	0.00375156	1.9699	13
Short-chain dehydrogenase TIC 32, chloroplastic;Short-chain dehydrogenase TIC 32, chloroplastic;Retinol dehydrogenase 12;Retinol dehydrogenase 13 (All-trans/9-cis);Retinol dehydrogenase 14	metabolism	Metabolism og cofactors and vitamins	0.671898	0.946345	2
Expressed protein	Cellular processes	Cell growth and death	0.227212	0.895271	3
Glycosyltransferase	metabolism	Glycan biosynthesis and metabolism	0.0247299	0.780445	21
60S ribosomal protein L21-1;60S ribosomal protein L21;60S ribosomal protein L21-1;60S ribosomal protein L21-1	genetic information processing	Translation	0.000678475	2.4283	4
Nuclear pore complex protein TPRa;Nuclear pore complex protein TPRa	genetic information processing	Translation	0.0106173	0.900453	18
Homeobox protein knotted-1-like 3;Homeobox protein knotted-1-like 3;Homeobox protein knotted-1-like 3;Homeobox protein knotted-1-like LET12	Cellular processes	Cell growth and death	0.0198741	1.12514	9
Protein MOR1	Envionmental Information processing	Signaling molecules and interaction	0.000480801	1.89259	23
Hydroxyphenylpyruvate reductase;Hydroxyphenylpyruvate reductase	metabolism	Amino acid metabolism	0.0251964	1.49852	11
Choline-phosphate cytidylyltransferase B;Choline-phosphate cytidylyltransferase 1	metabolism	Lipid metabolism	0.000810332	1.80133	2
Protein LSM14 B	genetic information processing	Messenger RNA biogenesis	0.00600798	1.9849	7
ATP synthase subunit D	genetic information processing	Membrane trafficking	0.279071	1.08673	2
Pyruvate dehydrogenase E1 component subunit beta;Pyruvate dehydrogenase E1 component beta subunit;Pyruvate dehydrogenase E1 component beta subunit	metabolism	Carbohydrate metabolism	0.018926	6.26729	4
Bifunctional riboflavin kinase/FMN phosphatase;Bifunctional riboflavin kinase/FMN phosphatase	metabolism	Metabolism of cofactors and vitamins	0.00171158	1.8344	5
Fructokinase	metabolism	Carbohydrate metabolism	0.00284645	1.51773	3
Carotenoid cleavage oxygenase;Carotenoid cleavage oxygenase	metabolism	metabolism	0.00548052	1.96861	1
DExH-box ATP-dependent RNA helicase DExH7, chloroplastic;Putative ATP-dependent RNA helicase DHX57	genetic information processing	RNA degradation	0.757039	0.97972	18
Glycolipid transfer protein 1	signaling and cellular process	Transport	0.00492095	3.20797	1
Putative quinone-oxidoreductase homolog, chloroplastic	metabolism	Lipid metabolism	0.00464629	0.889014	3
MACPF domain-containing protein NSL1	genetic information processing	Chromosome and associated proteins	0.179167	1.49287	1
40S ribosomal protein S27-2;40S ribosomal protein S27-2	genetic information processing	Translation	0.0071186	1.86376	4
Synaptojanin, N-terminal	metabolism	Carbohydrate metabolism	0.102944	2.2701	1
External alternative NAD(P)H-ubiquinone oxidoreductase B2, mitochondrial;External alternative NAD(P)H-ubiquinone oxidoreductase B2, mitochondrial	metabolism	Energy metabolism	0.0129229	3.32924	2
Malonyltransferase;Chloramphenicol acetyltransferase-like domain-containing protein	metabolism	Lipid metabolism	0.213116	1.27705	3
Calmodulin-binding protein;Calmodulin-binding protein;Calmodulin-binding protein 60 B	signaling and cellular process	Cilium and associated proteins	0.333035	1.16481	8
Short chain alcohol dehydrogenase, putative	metabolism	Lipid metabolism	4.56329e-05	1.47869	20
Fatty acid amide hydrolase;Fatty acid amide hydrolase;Fatty acid amide hydrolase	Organismal Systems	Nervous system	0.00435571	2.71336	1
Probable alpha,alpha-trehalose-phosphate synthase [UDP-forming] 7	metabolism	Glycan biosynthesis and metabolism	0.0381321	1.69802	1
H/ACA ribonucleoprotein complex non-core subunit NAF1	genetic information processing	Ribosome biogenesis	0.494477	0.922161	2
Heat shock protein 70-interacting protein	genetic information processing	Protein processing in endoplasmic reticulum	0.165357	1.66433	1
ATP-citrate (pro-S-)-lyase;ATP-citrate (pro-S-)-lyase	metabolic pathway	Biosynthesis of secondary metabolites	0.00079244	2.2136	8
Zeta-carotene desaturase, chloroplastic/chromoplastic	metabolism	Metabolism of terpenoids and polyketides	0.00524051	2.44265	2
Farnesyl pyrophosphate synthase1;Farnesyl diphosphate synthase;Farnesyl pyrophosphate synthase	Cellular processes	Cell growth and death	0.000949979	1.66408	1
Phosphatidate cytidylyltransferase;Phosphatidate cytidylyltransferase	metabolism	Lipid metabolism	0.0293502	3.20958	1
Sucrose-phosphatase 1;Sucrose-phosphatase 2;Sucrose-phosphatase 2;Sucrose-phosphatase 1	metabolism	Carbohydrate metabolism	0.015195	2.87995	1
Type IV inositol polyphosphate 5-phosphatase 3;Type I inositol-1,4,5-trisphosphate 5-phosphatase 1;Type I inositol polyphosphate 5-phosphatase 1	metabolism	Carbohydrate metabolism	0.114152	1.23793	5
Transcriptional corepressor SEUSS;Transcriptional corepressor SEUSS;Transcriptional corepressor SEUSS;Transcriptional corepressor SEUSS;Transcriptional corepressor SEUSS	genetic information processing	Transcription	0.00190741	1.50813	6
Polyadenylate-binding protein 2;Polyadenylate-binding protein 1;Polyadenylate-binding protein 2;Polyadenylate-binding protein 2;Polyadenylate-binding protein 2;Polyadenylate-binding protein 2	genetic information processing	Translation	0.0461075	0.883994	2
DNA-directed RNA polymerase II subunit 2	genetic information processing	Transcription	0.00160897	2.2197	2
Plasmalemma Na+/H+ antiporter;Plasmalemma Na+/H+ antiporter	signaling and cellular process	Transporters	0.0369863	2.03958	1
Cytokinin riboside 5-monophosphate phosphoribohydrolase LOG1;Cytokinin riboside 5-monophosphate phosphoribohydrolase LOG7	metabolism	Carbohydrate metabolism	0.759511	0.971508	5
Transcriptional corepressor LEUNIG_HOMOLOG	genetic information processing	Transcription	0.011996	1.6704	8
Septin and tuftelin-interacting protein 1 homolog 1	genetic information processing	Translation	0.111953	1.58811	2
Serine/threonine-protein kinase STN8, chloroplastic	metabolism	Protein kimase	0.00071307	2.28738	2
LL-diaminopimelate aminotransferase;LL-diaminopimelate aminotransferase;LL-diaminopimelate aminotransferase, chloroplastic	metabolism	Amino acid metabolism	0.0093198	3.3519	5
MPB2C-like protein;MPB2C-like protein	metabolism	Amino acid metabolism	0.6732	1.06696	1
Lariat debranching enzyme	genetic information processing	Spliceosome	0.000358287	2.40391	1
5-formyltetrahydrofolate cyclo-ligase, mitochondrial	metabolism	Amino acid metabolism	0.0398955	0.460331	2
BnaC09g16070D protein;BnaC09g16070D protein;Mediator of RNA polymerase II transcription subunit 8	genetic information processing	Transcription	0.00665289	1.70805	1
Monodehydroascorbate reductase 5, mitochondrial	metabolism	Carbohydrate metabolism	4.38642e-05	4.99132	1
S-(hydroxymethyl)glutathione dehydrogenase	metabolism	Carbohydrate metabolism	0.00137564	5.51327	2
Phosphomannomutase	metabolism	Carbohydrate metabolism	0.0144051	0.831746	16
Tau class glutathione S-transferase	metabolism	Metabolism of other amino acid	0.140489	1.19405	1
GATA transcription factor 26;BnaA01g08480D protein;GATA transcription factor 26;GATA transcription factor 26;GATA transcription factor 26;GATA transcription factor 26	genetic information processing	Transcription factors	0.302832	1.10601	2
SWI/SNF complex component SNF12 homolog	genetic information processing	Chromosome	0.00051099	1.62297	10
Ubiquitin carboxyl-terminal hydrolase 2;Ubiquitin carboxyl-terminal hydrolase 2	genetic information processing	Ubiquitin system	0.0760441	1.74012	2
BEL1-like homeodomain protein 2;BEL1-like homeodomain protein 2	genetic information processing	Transcription factors	0.266096	1.2929	3
Caffeoylshikimate esterase	metabolism	Biosynthesis of secondary metabolites	0.322875	1.36091	3
Serine/threonine protein phosphatase 2A 59 kDa regulatory subunit B eta isoform;Serine/threonine protein phosphatase 2A 57 kDa regulatory subunit B iota isoform;Putative uncharacterized protein Sb06g020625;Serine/threonine protein phosphatase 2A 57 k			0.00322311	2.46012	4
Putative uncharacterized protein At1g27090;Putative uncharacterized protein At1g27090	metabolism	Glycan biosynthesis and metabolism	0.0161812	1.69844	5
Protein CHUP1, chloroplastic;Chloroplast unusual positioning 1A	genetic information processing	Chromosome and associated proteins	0.00696311	2.49425	1
OBERON-like protein;Protein OBERON 2	genetic information processing	Chromosome	0.134967	1.25194	2
Transportin-1;Transportin-1;Transportin-1	genetic information processing	Transcription	0.000434509	2.691	2
Dehydrogenase/reductase SDR family member 4;Dehydrogenase/reductase SDR family member 4;Dehydrogenase/reductase SDR family member 4	genetic information processing	Ubiquitin system	0.00358171	3.35048	2
Serine/threonine-protein kinase CBK1;Serine/threonine-protein kinase CBK1	metabolism	Protein kimase	0.0419918	1.31981	2
2-methyl-6-phytyl-1,4-hydroquinone methyltransferase, chloroplastic;MPBQ/MSBQ methyltransferase	metabolism	Metabolism of cofactors and vitamins	0.00462668	2.01147	5
ATP-citrate (pro-S-)-lyase;ATP-citrate (pro-S-)-lyase	metabolic pathway	Biosynthesis of secondary metabolites	0.00079244	2.2136	8
Kinetochore Nuf2-like protein;Nuf2 domain-containing protein	genetic information processing	Chromosome and associated proteins	0.293805	1.26532	1
La protein 1	metabolism	Carbohydrate metabolism	0.690347	0.964851	7
UDP-glucose 6-dehydrogenase 2;UDP-glucose 6-dehydrogenase 2	metabolism	Carbohydrate metabolism	0.0149324	1.81129	2
UDP-glycosyltransferase 74F2	metabolism	Glycosyltransferases	0.00444876	1.70378	6
BnaA09g33060D protein;Heterogeneous nuclear ribonucleoprotein Q;Heterogeneous nuclear ribonucleoprotein Q;Heterogeneous nuclear ribonucleoprotein Q	genetic information processing	Spliceosome	0.00354916	0.593386	16
Crooked neck-like protein 1;Crooked neck protein;Protein crooked neck	genetic information processing	Transcription	0.835902	1.00344	4
TGACG-sequence-specific DNA-binding protein TGA-2.1;TGACG-sequence-specific DNA-binding protein TGA-2.1	genetic information processing	Transcription factors	0.16371	1.13591	5
V-type proton ATPase subunit D	metabolism	Energy metabolism	0.004953	0.665716	7
Putative desaturase-like protein	metabolism	Lipid metabolism	0.000955283	2.63783	5
Photosystem II protein D1	metabolism	Energy metabolism	0.000420374	1.44317	19
Microfibrillar-associated protein 1	genetic information processing	Spliceosome	0.00443561	0.531011	4
Clathrin light chain protein	Cellular processes	Transport and catabolism	0.0394662	2.20169	3
Nuclear pore complex protein NUP93A	genetic information processing	Translation	0.147502	1.20684	2
Pentatricopeptide repeat-containing protein At1g52640, mitochondrial;Pentatricopeptide repeat-containing protein At1g52640, mitochondrial;Pentatricopeptide repeat-containing protein At1g52640, mitochondrial	metabolism	Energy metabolism	0.0182219	2.79833	3
Phospholipase D	metabolism	Lipid metabolism	2.65403e-05	1.56426	19
BnaC04g24810D protein;UBP1-associated protein 2B	genetic information processing	Spliceosome	0.0156069	1.36737	10
Hydroxycinnamoyl CoA quinate transferase	metabolic pathway	Biosynthesis of secondary metabolites	0.00302569	2.03002	5
Serine hydroxymethyltransferase 2;Serine hydroxymethyltransferase 4;Serine hydroxymethyltransferase 4	metabolism	Carbohydrate metabolism	0.00344029	2.0278	12
Glycine-rich domain-containing protein 1;Glycine-rich domain-containing protein 1	genetic information processing	Spliceosome	0.0824344	1.22241	37
Nuclear cap-binding protein subunit 2;Nuclear cap-binding protein subunit 2;Nuclear cap-binding protein subunit 2;Nuclear cap-binding protein subunit 2;Nuclear cap-binding protein subunit 2	genetic information processing	Translation	0.0891367	0.628699	5
Biotin carboxyl carrier protein of acetyl-CoA carboxylase 2, chloroplastic	metabolism	Carbohydrate metabolism	0.000321541	6.04628	3
5-3 exoribonuclease 2	genetic information processing	Translation	0.311352	0.844218	1
Protein transport protein Sec61 subunit alpha	genetic information processing	Protein export	0.148644	2.20996	1
tRNA (Guanine(26)-N(2))-dimethyltransferase	genetic information processing	Transfer RNA biogenesis	0.00210435	0.730566	34
Benzyl alcohol O-benzoyltransferase	metabolism	Enzymes with EC numbers	0.387508	1.0409	16
ATP synthase subunit D	metabolism	metabolism	0.279071	1.08673	2
Phox/Bem1p	genetic information processing	Chaperones and folding catalysts	0.0277834	2.49747	12
Probable UDP-arabinopyranose mutase 5	metabolism	Carbohydrate metabolism	0.00494323	1.93484	3
Probable glutathione S-transferase parC	metabolism	Metabolism of other amino acid	0.857825	1.02293	6
40S ribosomal protein S5	genetic information processing	Translation	0.0482323	3.18904	53
Membrane-anchored ubiquitin-fold protein 1	genetic information processing	Ubiquitin system	0.00753339	1.80291	1
Phenylalanine ammonia-lyase;Phenylalanine ammonia-lyase;Phenylalanine ammonia-lyase;Phenylalanine ammonia-lyase;Phenylalanine ammonia-lyase	metabolism	Amino acid metabolism	0.00651265	1.46868	28
78 kDa glucose-regulated protein	genetic information processing	Protein export	0.000512297	3.54763	2
30S ribosomal protein S16, chloroplastic	genetic information processing	Translation	0.0232454	1.41179	5
Peptidyl-prolyl cis-trans isomerase CYP65	genetic information processing	Ubiquitin mediated proteolysis	0.593094	1.03179	9
Aconitate hydratase	metabolism	Carbohydrate metabolism	0.00284825	3.62708	10
60S ribosomal protein L15	genetic information processing	Translation	0.000107105	2.93565	2
26S proteasome non-ATPase regulatory subunit 7 homolog A	genetic information processing	Proteasome	0.0175977	1.55369	11
C-terminal, putative;	metabolism	Carbohydrate metabolism	0.00014826	0.688314	17
Inorganic pyrophosphatase;Soluble inorganic pyrophosphatase 6, chloroplastic	metabolism	Energy metabolism	0.155186	1.14424	4
UDP-glycosyltransferase 74G1;UDP-glycosyltransferase 74F2	metabolism	Glycosyltransferases	0.170143	2.08923	1
SWR1-complex protein 4;SWR1-complex protein 4	Cellular processes	Transport and catabolism	0.0352344	1.40771	2
DNA replication licensing factor MCM3 homolog 1;DNA replication licensing factor MCM3 homolog 1	Isomerases	Isomerases altering macromolecular conformation	0.0231563	2.91852	4
60S acidic ribosomal protein P2;60S acidic ribosomal protein P2;60S acidic ribosomal protein P2;60S acidic ribosomal protein P2;60S acidic ribosomal protein P2-4;60S acidic ribosomal protein P2-4;Ribosomal protein P2;Ribosomal protein P2;60S acidi	genetic information processing	Translation	0.0156613	4.15855	9
Cytochrome c	metabolism	Cytochrome	0.53507	1.08461	11
60 kDa chaperonin	genetic information processing	Chaperones and folding catalysts	0.0446849	1.68459	79
Protein phosphatase 2C;Protein phosphatase 2C;Protein phosphatase 2C	genetic information processing	Translation	0.00313263	1.61095	3
Dolichyl-diphosphooligosaccharide--protein glycosyltransferase subunit STT3B	metabolism	Glycan biosynthesis and metabolism	0.021722	4.55011	1
Nucleobase-ascorbate transporter 6;Nucleobase-ascorbate transporter 6;Nucleobase-ascorbate transporter 6;Nucleobase-ascorbate transporter 7	signaling and cellular process	Transporters	0.03698	5.34639	2
Regulation of nuclear pre-mRNA domain-containing protein 1B	genetic information processing	Transcription machinery	0.00450158	0.632269	3
Double-stranded RNA-binding protein 2	genetic information processing	Messenger RNA biogenesis	0.217346	1.11965	10
BnaA08g10220D protein;SWIB complex BAF60b domain-containing protein, putative isoform 1	genetic information processing	Transcription machinery	0.076711	0.69279	2
Stromal 70 kDa heat shock-related protein, chloroplastic	genetic information processing	Transcription	0.00334091	1.87979	71
BnaA08g18640D protein;U4/U6 small nuclear ribonucleoprotein PRP3	genetic information processing	Transcription	0.255372	0.697955	1
Actin-related protein 7;Actin-related protein 7;Actin-related protein 7	genetic information processing	Chromosome	0.0407316	2.43867	3
Mediator of RNA polymerase II transcription subunit 10b	genetic information processing	Transcription	0.203076	1.5784	2
Protein BONZAI 2;Protein BONZAI 2	genetic information processing	Chromosome	0.894874	1.34956	1
Quinone-oxidoreductase-like protein;Putative quinone-oxidoreductase homolog, chloroplastic;Quinone-oxidoreductase-like protein	genetic information processing	Chaperones and folding catalysts	9.83713e-05	2.07247	3
Temperature-induced lipocalin-1;Temperature-induced lipocalin	signaling and cellular process	Exosome	0.0540543	0.880186	26
Galactokinase;Galactokinase	metabolism	Carbohydrate metabolism	0.00464516	1.52623	2
Xyloglucan endotransglucosylase/hydrolase	metabolism	Glycosyltransferases	0.00597263	1.51029	8
Octicosapeptide/Phox/Bem1p family protein, putative	metabolism	metabolism	0.0529663	1.34259	3
NF-X1-type zinc finger protein NFXL1	genetic information processing	Ubiquitin system	0.0447861	0.663722	3
GRF1-interacting factor 2;AtGIF1;AtGIF1	genetic information processing	Transcription	0.903982	1.00579	19
DUF3411 domain protein;DUF3411 domain protein	Cellular processes	Cell growth and death	0.00171622	2.73437	23
Phenylalanyl-tRNA synthetase alpha chain	genetic information processing	Translation	0.00742585	2.15192	1
Tau class glutathione S-transferase;Tau class glutathione S-transferase	metabolism	Metabolism of other amino acid	0.00212478	1.53165	14
RNA-binding protein BRN2;RNA-binding protein BRN1;RNA-binding protein BRN1	genetic information processing	Spliceosome	0.00364448	1.81502	3
Ribosomal protein 49	genetic information processing	Translation	0.00647094	2.22133	7
Proteasome subunit alpha type-4;Proteasome subunit alpha type-4;Proteasome subunit alpha type-4;Proteasome subunit alpha type-4	genetic information processing	Proteasome	0.010745	1.54323	2
Serine/threonine-protein kinase Nek5;Serine/threonine-protein kinase Nek5	metabolism	Protein kimase	0.0656214	1.16416	6
Protein salt tolerance 32	metabolism	Protein kimase	0.367613	0.82599	1
Chromatin structure-remodeling complex subunit snf21;Chromatin structure-remodeling complex subunit snf21;Chromatin structure-remodeling complex subunit snf21	genetic information processing	Chromosome	0.459723	1.10795	6
Syntaxin-32;Syntaxin-32	genetic information processing	Membrane trafficking	0.0934211	1.59467	1
Conserved oligomeric Golgi complex subunit 4;Conserved oligomeric Golgi complex subunit 4	genetic information processing	Membrane trafficking	0.000170426	2.54076	2
Glucose-induced degradation protein 8 homolog;Putative uncharacterized protein AT4g09300	genetic information processing	Ubiquitin system	0.0280825	0.835179	2
5-3 exoribonuclease 4	genetic information processing	Translation	0.957393	0.9989	28
SNAP25 homologous protein SNAP33	genetic information processing	Membrane trafficking	0.0308042	0.58351	4
Signal recognition particle 54 kDa protein;Signal recognition particle 54 kDa protein	signaling and cellular process	Exosome	0.0668906	1.12214	51
Heat shock protein 83	genetic information processing	Transcription	0.13982	2.60322	2
Signal recognition particle 54 kDa protein	signaling and cellular process	Exosome	0.108897	1.23157	10
Pentatricopeptide repeat-containing protein At3g58590	genetic information processing	Ubiquitin system	0.000478208	4.05183	1
Chromatin complex subunit A;ATP-dependent helicase BRM	genetic information processing	Chromosome	0.622002	0.926562	2
Geranylgeranyl diphosphate reductase, chloroplastic	metabolism	Metabolism of cofactors and vitamins	3.95126e-06	2.26071	23
Serine/threonine protein phosphatase 2A 59 kDa regulatory subunit B gamma isoform;Serine/threonine protein phosphatase 2A 59 kDa regulatory subunit B gamma isoform	Envionmental Information processing	Signal transduction	0.00538294	1.34557	5
Putative tRNA (Guanine(26)-N(2))-dimethyltransferase	genetic information processing	Transfer RNA biogenesis	0.00195205	0.520441	1
Protein CLP1 homolog	genetic information processing	Translation	3.84392e-06	0.518326	2
Phosphoinositide phosphatase SAC2	metabolism	Carbohydrate metabolism	0.338618	1.13171	19
40S ribosomal protein S18	genetic information processing	Translation	0.000165386	2.09748	11
Transcriptional corepressor LEUNIG_HOMOLOG;Os01g0607600 protein	genetic information processing	Transcription	0.00849341	0.739922	13
Zinc-binding alcohol dehydrogenase domain-containing protein 2	metabolism	Lipid metabolism	0.280557	1.08878	2
Scarecrow-like protein 14	genetic information processing	Transcription factors	0.00227023	1.50949	7
Probable mitochondrial-processing peptidase subunit alpha-1, mitochondrial;Mitochondrial processing peptidase	metabolism	Energy metabolism	0.000117234	2.48237	13
Uncharacterized Rho GTPase-activating protein At5g61530;Uncharacterized Rho GTPase-activating protein At5g61530	Envionmental Information processing	Signal transduction	0.00691575	1.44704	2
Eukaryotic translation initiation factor 3 subunit D;Eukaryotic translation initiation factor 3 subunit 7	genetic information processing	Translation	0.0266703	1.23598	9
Malic enzyme;Malic enzyme	metabolism	Microbial metabolism	0.000823951	7.35032	3
Glyoxalase I;Glyoxalase I	metabolism	metabolism	0.0341193	1.74948	2
Ef1alpha-like factor	genetic information processing	Translation	0.0102856	2.35065	8
CCR4-NOT transcription complex subunit 1	genetic information processing	Transcription	0.0342068	1.57102	7
Glucose-induced degradation protein 8 homolog;Glucose-induced degradation protein 8 homolog	genetic information processing	Ubiquitin system	0.368964	1.05938	7
Ubiquitin-conjugating enzyme E2 13	genetic information processing	Ubiquitin system	0.0246497	1.60132	1
Elongation factor G-1, mitochondrial;Elongation factor G-1, mitochondrial	genetic information processing	Translation	0.0201075	3.43485	2
Selenium-binding protein 1-like protein;Selenium binding protein	metabolism	Energy metabolism	0.00222253	2.21431	8
Eukaryotic translation initiation factor 3 subunit C;Eukaryotic translation initiation factor 3 subunit C;Eukaryotic translation initiation factor 3 subunit C	genetic information processing	Translation	0.0931931	1.33874	2
Polyadenylate-binding protein;Polyadenylate-binding protein 4	genetic information processing	Messenger RNA biogenesis	0.579485	1.06104	11
Bifunctional dihydrofolate reductase-thymidylate synthase	genetic information processing	Ubiquitin system	0.0320956	1.21476	13
Peroxisomal fatty acid beta-oxidation multifunctional protein AIM1	metabolism	Amino acid metabolism	0.000545958	1.69861	10
SCY1-like protein 2	metabolism	Protein kimase	0.00149771	1.46401	2
Heat stress transcription factor A-4a	genetic information processing	Transcription factors	0.787505	1.07942	2
COP9 signalosome complex subunit 1	metabolism	Peptidases and inhibitors	0.00649533	1.48251	7
Phosphopantetheine adenylyltransferase	metabolism	Metabolism of cofactors and vitamins	0.0097707	2.75877	1
Nitrate reductase [NADH] 2	metabolism	metabolism	0.45131	0.940206	50
Glutathione S-transferase 1;Glutathione S-transferase U17	metabolism	Metabolism of other amino acid	0.83684	1.0572	9
Probable carboxylesterase 18	metabolism	Carbohydrate metabolism	0.102464	1.17125	11
Nitric oxide synthase-interacting protein homolog;Nitric oxide synthase-interacting protein homolog	genetic information processing	Spliceosome	0.46175	1.30524	7
Transcription initiation factor TFIID subunit 5;Transcription initiation factor TFIID subunit 5;Transcription initiation factor TFIID subunit 5	genetic information processing	Transcription	0.0575401	1.20406	3
Ras-related protein RABB1b	genetic information processing	Membrane trafficking	0.000127713	2.2343	3
Transparent testa glabra 1;WD repeat-containing protein LWD1;WD repeat-containing protein LWD1	genetic information processing	Chromosome	1	0.0560023	1
Glycolipid transfer protein 1	signaling and cellular process	Transport	0.00492095	3.20797	1
Phosphoinositide 3-kinase regulatory subunit 4	Envionmental Information processing	Signal transduction	0.263526	1.26937	2
ATP-binding domain 1 family member B;ATP-binding domain 1 family member B;GPN-loop GTPase 2	genetic information processing	Transcription machinery	0.00151422	1.55994	1
Ras-related protein RABD2c	genetic information processing	Membrane trafficking	0.000442787	3.33442	1
Stress-induced-phosphoprotein 1	genetic information processing	Chaperones and folding catalysts	0.0010413	3.59832	384
Proteasome subunit beta type;Proteasome subunit beta type;Proteasome subunit beta type-3-A;Proteasome subunit beta type-3-A	genetic information processing	Proteasome	0.00901021	2.34608	2
DNA replication licensing factor MCM5	genetic information processing	DNA replication	0.117766	0.804404	4
At2g40070	genetic information processing	Ubiquitin system	0.130073	0.733557	1
ATPase AAA-2 domain protein;ATPase AAA-2 domain protein	Envionmental Information processing	Membrane transport	0.000254078	1.92356	36
Protein MOR1	genetic information processing	Chromosome and associated proteins	0.000480801	1.89259	23
Asparagine synthetase [glutamine-hydrolyzing];Asparagine synthetase [glutamine-hydrolyzing]	genetic information processing	Ubiquitin system	0.00698667	1.69912	2
Auxin response factor 6;Auxin response factor 6;Auxin response factor 25;Auxin response factor 6	Envionmental Information processing	Signal transduction	0.0250591	1.87153	3
G2/M transition checkpoint protein Sum2	genetic information processing	Messenger RNA biogenesis	0.407575	1.21063	2
Stress-induced-phosphoprotein 1	genetic information processing	Chaperones and folding catalysts	0.0010413	3.59832	384
Peroxisomal fatty acid beta-oxidation multifunctional protein AIM1	metabolism	Lipid metabolism	0.000545958	1.69861	10
Nascent polypeptide-associated complex subunit alpha	Organismal Systems	Endocrine systems	0.746651	1.06025	1
Adenylate kinase;Adenylate kinase	metabolism	Nucleotide metabolism	0.490442	1.0455	9
Mitogen-activated protein kinase 19;Mitogen-activated protein kinase 10;Mitogen-activated protein kinase 10;Mitogen-activated protein kinase 19	Envionmental Information processing	Signal transduction	0.00169374	1.72618	4
Zinc finger CCCH domain-containing protein 66	signaling and cellular process	Transport	0.256044	0.792077	1
Eukaryotic initiation factor 5C CG2922-PF, isoform F;Basic leucine zipper and W2 domain-containing protein 2	signaling and cellular process	Transport	0.0188061	1.51759	20
Eukaryotic initiation factor 5C CG2922-PF, isoform F	signaling and cellular process	Transport	0.0598731	1.76028	6
Biotin carboxyl carrier protein of acetyl-CoA carboxylase 1, chloroplastic;Acetyl-CoA carboxylase, biotin carboxyl carrier protein	metabolism	Carbohydrate metabolism	5.86669e-05	5.74879	68
UTP-glucose-1-phosphate uridylyltransferase	metabolism	Carbohydrate metabolism	0.0770485	2.03124	1
VQ motif-containing protein 4;VQ motif-containing protein 19;VQ motif-containing protein 4;VQ motif-containing protein 4;VQ motif-containing protein 4	Envionmental Information processing	Signal transduction	0.0751033	1.26236	1
G-box-binding factor 4;Basic-leucine zipper;Basic-leucine zipper	genetic information processing	Transcription factors	0.066522	1.96052	1
Putative deSI-like protein-like;Putative deSI-like protein-like	genetic information processing	Ubiquitin system	0.0165946	1.83633	3
Microtubule associated protein family protein, putative, expressed;Microtubule-associated protein MAP65-1a;Microtubule-associated protein MAP65-1a;Microtubule-associated protein MAP65-1a	genetic information processing	Chromosome and associated proteins	0.42373	1.25777	2
Glycine-rich family protein;Putative uncharacterized protein At1g27090	metabolism	Glycan biosynthesis and metabolism	0.00904131	1.26931	4
Eukaryotic translation initiation factor 2 subunit 2	genetic information processing	Translation	0.00794671	1.87106	1
Alcohol dehydrogenase class-3	metabolism	Carbohydrate metabolism	0.000591955	2.67049	6
Protein NEDD1	genetic information processing	Chromosome and associated proteins	0.42854	0.922331	2
Serine/threonine-protein kinase	Cellular processes	Cell growth and death	0.423164	1.0928	5
Heterogeneous nuclear ribonucleoprotein Q;Heterogeneous nuclear ribonucleoprotein Q;Heterogeneous nuclear ribonucleoprotein Q	genetic information processing	Spliceosome	0.548558	1.19713	2
Farnesyl pyrophosphate synthase	metabolism	Metabolism of terpenoids and polyketides	3.46504e-06	1.99636	5
SKP1-like protein 13	genetic information processing	Ubiquitin system	0.055448	1.25147	58
Mediator of RNA polymerase II transcription subunit 10b	genetic information processing	Transcription	0.203076	1.5784	2
Transcription factor VOZ2	genetic information processing	Transcription factors	0.0168747	1.40348	2
Probable magnesium transporter	signaling and cellular process	Transport	0.00831755	2.38482	7
U1 small nuclear ribonucleoprotein 70 kDa;U1 small nuclear ribonucleoprotein 70 kDa;U1 small nuclear ribonucleoprotein 70 kDa	genetic information processing	Transcription	0.0432218	0.735693	2
Dual-specificity tyrosine-(Y)-phosphorylation regulated kinase;At5g35980;At5g35980	metabolism	Protein kimase	0.00341811	1.28756	8
Homeobox-DDT domain protein RLT1;Homeobox transcription factor Hox7	genetic information processing	Transcription factors	0.920162	0.997141	1
GBA2	metabolism	Lipid metabolism	0.00031417	1.58056	6
DEAD-box ATP-dependent RNA helicase 21;DEAD-box ATP-dependent RNA helicase 21;DEAD-box ATP-dependent RNA helicase 21;DEAD-box ATP-dependent RNA helicase 21	genetic information processing	Ribosome biogenesis	0.60408	1.13422	5
Coatomer subunit gamma;Coatomer subunit gamma;Coatomer subunit gamma	genetic information processing	Membrane trafficking	1.81232e-06	3.14995	4
Probable receptor-like protein kinase At5g47070	genetic information processing	Ubiquitin system	0.466651	1.12977	4
Multiple organellar RNA editing factor 3, mitochondrial	genetic information processing	Messenger RNA biogenesis	0.00892984	2.5695	3
Polyadenylate-binding protein 8	genetic information processing	Translation	0.812446	0.986396	10
Polyribonucleotide nucleotidyltransferase 2, mitochondrial	genetic information processing	RNA degradation	0.0176221	2.96698	2
Chromatin structure-remodeling complex subunit snf21;Chromatin structure-remodeling complex subunit snf21	genetic information processing	Chromosome and associated proteins	0.00108623	0.200477	1
Probable alpha,alpha-trehalose-phosphate synthase [UDP-forming] 11	metabolism	Carbohydrate metabolism	0.018182	1.51163	1
ATP-dependent zinc metalloprotease FTSH, chloroplastic;ATP-dependent zinc metalloprotease FTSH, chloroplastic	metabolism	Peptidases and inhibitors	0.00360683	2.05574	14
AT1G79090 protein	genetic information processing	RNA degradation	0.0149805	1.2404	10
T-complex protein 1 subunit zeta 1;T-complex protein 1 subunit zeta 1	genetic information processing	Chaperones and folding catalysts	0.00923729	2.29092	18
Zinc finger CCCH domain-containing protein 45;Putative ATP-dependent RNA helicase YTHDC2;30-kDa cleavage and polyadenylation specificity factor 30	signaling and cellular process	Zinc figer domain protein	0.275134	0.875244	3
30S ribosomal protein S18, chloroplastic;30S ribosomal protein S18, chloroplastic	genetic information processing	Translation	0.00607464	1.84593	1
Molybdopterin biosynthesis protein CNX1	metabolism	Metabolism of cofactors and vitamins	0.000548323	1.28205	13
Aspartokinase 2, chloroplastic;Aspartokinase;Aspartokinase 2, chloroplastic	metabolism	Amino acid metabolism	0.0109527	3.28291	3
T-complex protein 1 subunit delta;T-complex protein 1 subunit delta	genetic information processing	Chaperones and folding catalysts	0.00124381	1.56149	7
NADH dehydrogenase [ubiquinone] flavoprotein 1, mitochondrial;NADH dehydrogenase [ubiquinone] flavoprotein 1, mitochondrial	metabolism	Oxidative phosphorylation	0.0016563	2.37942	2
V-type proton ATPase subunit E	metabolism	Energy metabolism	0.00411998	2.42398	1
Regulatory protein NPR3;Regulatory protein NPR3	Envionmental Information processing	Signal transduction	0.268309	0.910708	4
Heat stress transcription factor A-1b	genetic information processing	Transcription factors	0.00245069	0.512742	1
Thioredoxin reductase;Thioredoxin reductase;NADPH-dependent thioredoxin reductase 3	metabolism	Metabolism of other amino acid	0.017404	1.38217	1
RNA polymerase II C-terminal domain phosphatase-like 4	metabolism	protein phosphatases and associated proteins	0.0884192	0.89114	21
Acetolactate synthase;Acetolactate synthase	metabolism	Carbohydrate metabolism	0.000206125	2.02521	3
Histone-lysine N-methyltransferase, H3 lysine-9 specific SUVH1	genetic information processing	Ubiquitin system	0.00700683	1.35872	1
Zinc finger CCCH domain-containing protein 3;Zinc finger CCCH domain-containing protein 3	signaling and cellular process	Zinc figer domain protein	5.188e-05	0.563244	1
Glycerol-3-phosphate acyltransferase, chloroplastic	metabolism	Lipid metabolism	0.000391764	2.51397	1
CBL-interacting serine/threonine-protein kinase 23	metabolism	Protein kimase	0.59551	0.932089	4
Interactor of constitutive active ROPs 3;P70 protein	signaling and cellular process	Cytoskeleton proteins	0.270044	0.840939	1
Protein disulfide isomerase	genetic information processing	protein processing	1.76427e-05	2.84528	4
40S ribosomal protein S7;40S ribosomal protein S7	genetic information processing	Translation	0.00436985	2.32175	2
26S proteasome non-ATPase regulatory subunit 12 homolog B;26S proteasome non-ATPase regulatory subunit 12 homolog B;26S proteasome non-ATPase regulatory subunit 12 homolog B	genetic information processing	Proteasome	0.00178133	1.81269	9
Pyridoxal phosphate-dependent transferase, major region, subdomain 1	metabolism	Enzymes with EC numbers	0.0435419	1.26116	6
Receptor protein kinase TMK1	Envionmental Information processing	Signal transduction	0.168137	9.24698	1
Coiled-coil domain-containing protein SCD2	Envionmental Information processing	Signal transduction	0.285017	0.946503	54
Transaldolase-like protein	metabolism	Carbohydrate metabolism	0.100402	1.46732	2
Protein SDE2;Splicing factor 3A subunit 3	genetic information processing	Transcription	0.000427479	0.465094	2
Eukaryotic translation initiation factor 3 subunit L	genetic information processing	Translation	0.00423042	1.66149	3
Microtubule-associated protein;Microtubule-associated protein;Microtubule-associated protein;Microtubule-associated protein;Microtubule-associated protein	Envionmental Information processing	Signal transduction	0.0397915	0.733658	1
Histone-lysine N-methyltransferase, H3 lysine-9 specific SUVH1	genetic information processing	Ubiquitin system	0.00700683	1.35872	1
Pentatricopeptide repeat-containing protein At1g09220, mitochondrial;Pentatricopeptide repeat-containing protein At1g09220, mitochondrial	genetic information processing	Ubiquitin system	0.000594379	3.56259	19
Bifunctional UDP-glucose 4-epimerase and UDP-xylose 4-epimerase 1	metabolism	Carbohydrate metabolism	0.871372	1.06735	2
Phytochrome B1	Organismal Systems	Endocrine systems	0.000474419	1.44188	18
Myb-like DNA-binding domain protein;Myb-like DNA-binding domain protein;Myb-like DNA-binding domain protein	genetic information processing	Transcription	0.0121011	0.70133	2
Putrescine hydroxycinnamoyl transferase	metabolism	Biosynthesis of secondary metabolites	0.027318	0.75635	7
V-type proton ATPase subunit a	metabolism	Energy metabolism	0.000290691	2.54836	2
Pre-mRNA-processing-splicing factor 8	genetic information processing	Transcription	0.00100879	2.52794	1
Root phototropism protein 3;Coleoptile phototropism protein 1	genetic information processing	Ubiquitin system	0.00019081	2.13234	5
Oligomycin sensitivity conferring protein;Oligomycin sensitivity conferring protein	metabolism	Energy metabolism	0.0054879	1.9683	6
F14M2.18 protein;KH domain-containing protein	genetic information processing	Spliceosome	0.51537	0.902487	23
Zinc finger CCCH domain-containing protein 41	signaling and cellular process	Zinc figer domain protein	0.0176117	0.671509	1
Probable enoyl-CoA hydratase 1, peroxisomal	Butanoate metabolism	Carbon metabolism	0.0280746	2.45075	2
Ribulose-phosphate 3-epimerase;Ribulose-phosphate 3-epimerase	metabolism	Carbohydrate metabolism	0.000168038	2.92285	7
RNA and export factor binding protein, putative;ALY protein	genetic information processing	Transcription	0.713347	1.03924	4
Glutathione S-transferase T1;Theta class glutathione S-transferase;Glutathione S-transferase T1	metabolism	Metabolism of other amino acid	0.00213185	2.1613	2
Protein phosphatase 2A regulatory B subunit family protein;Putative uncharacterized protein Sb06g020625;Serine/threonine protein phosphatase 2A 59 kDa regulatory subunit B eta isoform	metabolism	Protein phosphatases and associated proteins	0.521207	1.13315	1
Serine/threonine-protein kinase 38-like;Serine/threonine-protein kinase CBK1;Serine/threonine-protein kinase 38-like	metabolism	Protein kimase	0.701186	0.96463	2
Ribonucleoside-diphosphate reductase large subunit	Viral proteins	Viral proteins	0.0867708	1.54655	12
Transducin/WD40 repeat protein;Transducin/WD40 repeat protein;Transducin/WD40 domain-containing protein;Transducin/WD40 repeat-like superfamily protein, putative	genetic information processing	Transfer RNA biogenesis	0.000732813	2.02856	1
PGR5-like protein 1A, chloroplastic	metabolism	Metabolism of other amino acid	0.500923	1.13432	2
N6-adenosine-methyltransferase MT-A70-like;N6-adenosine-methyltransferase MT-A70-like	genetic information processing	Messenger RNA biogenesis	0.192789	0.636329	2
DNA damage-binding protein 1;DNA damage-binding protein 1;DNA damage-binding protein 1	genetic information processing	Ubiquitin mediated proteolysis	0.0117458	3.29686	1
F-box protein 7	genetic information processing	Ubiquitin mediated proteolysis	0.989208	1.05108	1
Predicted protein	genetic information processing	Ubiquitin system	0.460501	1.62425	1
E3 ubiquitin-protein ligase makorin	genetic information processing	Ubiquitin system	0.552351	0.925994	2
E3 ubiquitin-protein ligase UPL3;E3 ubiquitin-protein ligase UPL3;E3 ubiquitin-protein ligase UPL3	genetic information processing	Ubiquitin system	0.00166909	2.88325	2
Mitogen-activated protein kinase kinase kinase 5;BnaC02g44030D protein;Mitogen-activated protein kinase kinase kinase 2;Mitogen-activated protein kinase kinase kinase 2;Mitogen-activated protein kinase kinase kinase 5	signaling and cellular process	Signal transduction	0.0089077	1.65988	4
Phospholipase D	metabolism	Lipid metabolism	2.65403e-05	1.56426	19
UDP-glucose 6-dehydrogenase 3;UDP-glucose 6-dehydrogenase 3;UDP-glucose 6-dehydrogenase	metabolism	Carbohydrate metabolism	0.00416736	1.87527	37
Elongation factor EF-2;Elongation factor 2;Elongation factor 2	Envionmental Information processing	Signal transduction	0.00542261	3.34846	93
Glutamate-1-semialdehyde 2,1-aminomutase, chloroplastic	metabolism	Metabolism of cofactors and vitamins	0.0232018	1.48101	13
Eukarytic translation initiation factor	genetic information processing	Translation	0.736733	0.95862	1
Taurine catabolism dioxygenase TauD/TfdA;Taurine catabolism dioxygenase TauD/TfdA	genetic information processing	Translation	0.671128	0.937302	1
AP-4 complex subunit mu;AP-4 complex subunit mu	Cellular processes	Transport and catabolism	0.000342487	4.30547	2
Glutamyl-tRNA(Gln) amidotransferase subunit B, chloroplastic/mitochondrial;Glutamyl-tRNA(Gln) amidotransferase subunit B, chloroplastic/mitochondrial	genetic information processing	Translation	0.00595713	1.63145	2
Phospholipid-transporting ATPase 3;Phospholipid-transporting ATPase 3;Phospholipid-transporting ATPase 3;Phospholipid-transporting ATPase 3	Cellular processes	Transport and catabolism	9.11477e-05	2.19547	2
Ribonucleoside-diphosphate reductase large subunit	metabolism	Nucleotide metabolism	0.0867708	1.54655	12
MND1-interacting protein 1	signaling and cellular process	Signal transduction	0.481305	1.24204	2
Putative uncharacterized protein ndrA;Serine/threonine-protein kinase CBK1;Putative uncharacterized protein ndrA	metabolism	Protein kimase	0.935223	1.0003	10
Kinesin light chain, putative;Kinesin light chain, putative	signaling and cellular process	Signal transduction	0.00433942	3.18202	1
NAD-dependent dehydratase	metabolism	Amino acid metabolism	0.00461266	1.46247	3
NOB1;RNA-binding protein NOB1	genetic information processing	Translation	0.214254	1.11222	9
MACPF domain-containing protein NSL1	genetic information processing	Translation	0.179167	1.49287	1
Isocitrate dehydrogenase [NAD] subunit, mitochondrial	metabolism	Carbohydrate metabolism	2.23796e-06	3.13793	5
Biotin carboxyl carrier protein of acetyl-CoA carboxylase 1, chloroplastic	metabolism	Carbohydrate metabolism	0.000158961	5.99878	41
40S ribosomal protein S9-2;40S ribosomal protein S9-2;40S ribosomal protein S9	genetic information processing	Translation	0.00219673	2.45192	21
Zinc finger CCCH domain-containing protein 41	signaling and cellular process	Zinc figer domain protein	0.0176117	0.671509	1
Vacuolar protein-sorting-associated protein 11 homolog	Cellular processes	Transport and catabolism	0.000295501	1.8851	12
Dicarboxylate/tricarboxylate carrier	signaling and cellular process	Transporters	0.0285324	1.92898	2
Glycine-rich family protein;Glycine-rich family protein	signaling and cellular process	Transporters	0.382383	0.861221	5
Histone-lysine N-methyltransferase, H3 lysine-9 specific SUVH1	metabolism	Amino acid metabolism	0.00700683	1.35872	1
Phospholipase D	metabolism	Calcium signaling pathway	2.65403e-05	1.56426	19
Serine/threonine-protein kinase SAPK2;Serine/threonine-protein kinase SAPK7;Serine/threonine-protein kinase SAPK1	Envionmental Information processing	Signal transduction	0.192183	1.26894	16
Ketol-acid reductoisomerase;Ketol-acid reductoisomerase;Ketol-acid reductoisomerase;Ketol-acid reductoisomerase;Ketol-acid reductoisomerase	metabolism	Amino acid metabolism	0.00239838	2.76166	9
Low molecular weight heat shock protein;Low molecular weight heat shock protein;Low molecular weight heat shock protein;Low molecular weight heat shock protein;Low molecular weight heat shock protein;Small heat shock protein	genetic information processing	Protein processing in endoplasmic reticulum	0.0240614	4.44929	4
Cysteine-rich repeat secretory protein 55	metabolism	Metabolism of cofactors and vitamins	0.0148331	1.79324	6
Protein BASIC PENTACYSTEINE6;Protein BASIC PENTACYSTEINE6;Protein BASIC PENTACYSTEINE6;GAGA-binding transcriptional activator	genetic information processing	Transcription	0.000615016	0.570353	2
Threonine--tRNA ligase;Threonine--tRNA ligase;Threonine--tRNA ligase	genetic information processing	Translation	0.0197157	1.78694	3
U4/U6 small nuclear ribonucleoprotein PRP3	genetic information processing	Transcription	0.000933061	0.687982	12
Elongation factor 1-beta	genetic information processing	Translation factors	0.481245	1.06242	26
BnaA03g43510D protein;Putative serine/threonine-protein kinase;BnaCnng45960D protein;Probable serine/threonine-protein kinase At5g41260;Probable serine/threonine-protein kinase At5g41260;Probable serine/threonine-protein kinase At5g41260	metabolism	Protein kimase	0.00663349	1.63284	1
GNAT transcription factor	genetic information processing	Transcription factors	0.00433427	1.62861	1
Divinyl chlorophyllide a 8-vinyl-reductase, chloroplastic	metabolism	Metabolism of cofactors and vitamins	0.000539702	2.96799	2
3(2),5-bisphosphate nucleotidase;SAL1 phosphatase;SAL1 phosphatase	metabolism	Energy metabolism	0.0311267	1.71422	2
CBL-interacting serine/threonine-protein kinase 18;CBL-interacting serine/threonine-protein kinase 12;CBL-interacting serine/threonine-protein kinase 12	metabolism	Protein kimase	0.145702	1.10534	5
Topless-related protein 4	genetic information processing	Translation	0.190799	1.26854	8
Transcriptional corepressor LEUNIG	genetic information processing	Transcription	0.234389	1.16767	1
26S proteasome non-ATPase regulatory subunit 14 homolog	genetic information processing	Proteasome	0.00131109	1.27032	9
60S acidic ribosomal protein P1;60S acidic ribosomal protein P1;60S acidic ribosomal protein P1-1;60S acidic ribosomal protein P1;Acidic ribosomal protein 1;60S acidic ribosomal protein P1-2	genetic information processing	Translation	0.0890688	1.52193	1
Transcription initiation factor IIE subunit beta;Transcription initiation factor IIE subunit beta	genetic information processing	Transcription	0.183092	1.29139	6
Putative ubiquitin-conjugating enzyme E2 38	genetic information processing	Ubiquitin system	0.0717939	0.707517	1
Fimbriata-associated protein	genetic information processing	Protein processing in endoplasmic reticulum	0.0010859	0.632142	25
Os01g0301000 protein	Envionmental Information processing	Signal transduction	0.00061384	5.81782	2
Pre-mRNA-splicing factor ATP-dependent RNA helicase DEAH1	genetic information processing	Transcription	0.00618388	1.83558	3
L-threonine dehydratase;Threonine dehydratase biosynthetic, chloroplastic;Threonine dehydratase biosynthetic, chloroplastic	metabolism	Amino acid metabolism	0.153249	2.2604	1
Nucleosome assembly protein 1	genetic information processing	Chromosome and associated proteins	0.195566	1.1135	1
Putative B-type response regulator 16	Envionmental Information processing	Signal transduction	0.0408583	0.611775	1
3-isopropylmalate dehydratase large subunit	metabolism	Carbohydrate metabolism	0.00119116	1.78727	11
Trihelix transcription factor GT-2;Trihelix transcription factor GT-2	genetic information processing	Translation factors	0.78595	0.983406	6
Vacuolar protein sorting-associated protein, putative;Putative vacuolar protein sorting-associated protein 13A;BnaC06g01590D protein	genetic information processing	Ubiquitin system	0.00558655	1.4076	9
Prohibitin-2, mitochondrial;Prohibitin-2, mitochondrial;Prohibitin-2, mitochondrial	genetic information processing	Mitochondrial biogenesis and cellular process	0.00226791	3.82472	2
Putative vacuolar ATPase subunit H;Putative V-type proton ATPase subunit H	metabolism	Energy metabolism	0.000116757	1.83676	25
Protein phosphatase 2C	genetic information processing	Translation	0.475877	1.27534	1
Geminivirus Rep-interacting motor protein	genetic information processing	Viral proteins	0.862641	0.991621	4
Guanine nucleotide-binding protein subunit beta-like protein	signaling and cellular process	Signal transduction	5.65151e-05	1.93933	32
Phospho-2-dehydro-3-deoxyheptonate aldolase 1, chloroplastic	metabolism	Amino acid metabolism	0.0130467	1.91375	9
Protein SAWADEE HOMEODOMAIN HOMOLOG 2;Protein SAWADEE HOMEODOMAIN HOMOLOG 2	genetic information processing	Ubiquitin system	0.105561	0.87097	4
Pyruvate kinase;Pyruvate kinase	metabolism	Protein kimase	0.00588134	3.60506	17
Cysteine synthase;Cysteine synthase	metabolism	Energy metabolism	0.0043108	1.4672	17
MBD5	genetic information processing	Chromosome	0.00259714	0.474986	7
ADP,ATP carrier protein, mitochondrial	metabolism	Energy metabolism	7.48803e-05	2.97147	52
D-xylose-proton symporter-like 3, chloroplastic	signaling and cellular process	Signal transduction	0.00247714	2.51702	2
Os03g0598200 protein;Nucleolar protein 14;Nucleolar protein 14;Nucleolar protein 14	metabolism	Nucleotide metabolism	0.0137641	0.711838	4
50S ribosomal protein L11, chloroplastic	genetic information processing	Translation	0.287384	1.41247	7
Transducin/WD40 repeat-like superfamily protein	genetic information processing	Transfer RNA biogenesis	0.00203135	0.475667	1
60S ribosomal protein L23	genetic information processing	Translation	0.0321144	2.4962	2
Phytochrome-associated serine/threonine-protein phosphatase 3;Phytochrome-associated serine/threonine-protein phosphatase 3;Phytochrome-associated serine/threonine-protein phosphatase 3	metabolism	Protein phosphatases and associated proteins	0.00296314	1.84041	4
